# Supplementary material for: PinkyCaMP: an mScarlet-based calcium sensor with enhanced brightness, photostability and multiplexing capabilities
Source: Nat Methods. 2026 Apr 24;23(5):998–1010. doi: 10.1038/s41592-026-03065-2 (PMC13167472; doi:10.1038/s41592-026-03065-2)
Supplement: Supplementary file 9 — Statistical source data. [file 41592_2026_3065_MOESM9_ESM.xlsx]

## Sheet: Figure1
Figure 1
	Figure 1b			Figure 1c			Figure 1d. PinkyCaMP Excitation and Emission Spectra
																													Figure 1e PinkyCaMP Absorbance													Figure 1f PinkyCaMP Ca2+ Titration
	Mutant	∆F/F		Mutant	∆F/F		Wavelength	Excitation Ca-1	Excitation Ca-2	Excitation Ca-3	Excitation Ca+1	Excitation Ca+2	Excitation Ca+3	Emission Ca-1	Emission Ca-2	Emission Ca-3	Emission Ca+1	Emission Ca+2	Emission Ca+3	Excitation Mean Ca-	Excitation Mean Ca+	Emission Mean Ca-	Emission Mean Ca+	Excitation Normalized Mean Ca-	Excitation Normalized Mean Ca+	Emission Normalized Mean Ca-	Emission Normalized Mean Ca+
	1	-0.289166		1	-0.289166		350	29	30	19	649	716	640	-	-	-	-	-	-	26	668.333	-	-	0.00138009	0.0354754	-	-		Wavelength	Absorbance Ca-1	Absorbance Ca-2	Absorbance Ca-3	Absorbance Ca+1	Absorbance Ca+2	Absorbance Ca+3	Mean Absorbance Ca-	Mean Absorbance Ca+	Normalized Mean Absorbance Ca-	Normalized Absorbance Mean Ca+			Concentration (nm)	Fluorescence (a.u.) 1	Fluorescence (a.u.) 2	Fluorescence (a.u.) 3	Normalized Fluorescence (a.u.) 1	Normalized Fluorescence (a.u.) 2	Normalized Fluorescence (a.u.) 3	Normalized Fluorescence (a.u.) Mean
	2	-0.142912		2	-0.142912		352	28	26	19	611	704	600	-	-	-	-	-	-	24.3333	638.333	-	-	0.00129162	0.033883	-	-		400	0.03049	0.03027	0.0304	0.04892	0.04893	0.04924	0.0303867	0.04903	0.0419479	0.0676845			0	502	491	497	0.0482229	0.0471662	0.0477426	0.0477105
	3	-0.13857		3	-0.13857		354	20	22	27	572	680	577	-	-	-	-	-	-	23	609.667	-	-	0.00122085	0.0323614	-	-		400.5	0.03033	0.03023	0.03015	0.04884	0.04871	0.04909	0.0302367	0.04888	0.0417409	0.0674775			8	754	701	714	0.0724304	0.0673391	0.0685879	0.0694524
	4	-0.120684		4	-0.120684		356	15	20	15	539	616	536	-	-	-	-	-	-	16.6667	563.667	-	-	0.000884674	0.0299197	-	-		401	0.03017	0.02994	0.03008	0.04854	0.04845	0.04881	0.0300633	0.0486	0.0415016	0.0670909			17	1308	1201	1490	0.125648	0.11537	0.143132	0.12805
	5	-0.0938567		5	-0.0938567		358	11	23	12	521	615	521	-	-	-	-	-	-	15.3333	552.333	-	-	0.0008139	0.0293181	-	-		401.5	0.03004	0.02982	0.02988	0.04852	0.04832	0.04866	0.0299133	0.0485	0.0412945	0.0669529			27	2205	2393	2222	0.211816	0.229875	0.213449	0.21838
	6	-0.0633085		6	-0.0633085		360	14	24	20	485	554	473	-	-	-	-	-	-	19.3333	504	-	-	0.00102622	0.0267525	-	-		402	0.02992	0.02975	0.02974	0.04836	0.04825	0.04869	0.0298033	0.0484333	0.0411427	0.0668609			38	3467	3578	3686	0.333045	0.343708	0.354083	0.343612
	7	-0.0567901		7	-0.0567901		362	13	17	14	451	513	459	-	-	-	-	-	-	14.6667	474.333	-	-	0.000778513	0.0251778	-	-		402.5	0.02983	0.02965	0.02971	0.0482	0.04814	0.04854	0.02973	0.0482933	0.0410414	0.0666676			50	4401	5079	5110	0.422767	0.487896	0.490874	0.467179
	8	-0.0515108		8	-0.0515108		364	15	18	14	469	530	450	-	-	-	-	-	-	15.6667	483	-	-	0.000831593	0.0256378	-	-		403	0.02971	0.02966	0.02962	0.04811	0.0481	0.04837	0.0296633	0.0481933	0.0409494	0.0665295			65	6248	6198	6641	0.600192	0.595389	0.637944	0.611175
	9	-0.0474599		9	-0.0474599		366	15	12	16	424	498	435	-	-	-	-	-	-	14.3333	452.333	-	-	0.00076082	0.02401	-	-		403.5	0.02957	0.0293	0.0294	0.04793	0.04785	0.04825	0.0294233	0.04801	0.0406181	0.0662765			100	7912	8322	8109	0.760038	0.799424	0.778963	0.779475
	10	-0.0425931		10	-0.0425931		368	6	11	10	395	473	410	-	-	-	-	-	-	9	426	-	-	0.000477724	0.0226123	-	-		404	0.02927	0.02911	0.02922	0.04781	0.04771	0.04796	0.0292	0.0478267	0.0403098	0.0660234			151	8975	9109	9396	0.862152	0.875024	0.902594	0.879923
	11	-0.0417854		11	-0.0417854		370	15	13	12	401	450	390	-	-	-	-	-	-	13.3333	413.667	-	-	0.000707739	0.0219576	-	-		404.5	0.02924	0.0291	0.02908	0.04768	0.04745	0.04788	0.02914	0.04767	0.0402269	0.0658071			229	9813	9639	9984	0.942651	0.925937	0.959078	0.942555
	12	-0.0408927		12	-0.0408927		372	10	14	9	368	413	357	-	-	-	-	-	-	11	379.333	-	-	0.000583885	0.0201352	-	-		405	0.02919	0.02907	0.02902	0.04755	0.04745	0.04784	0.0290933	0.0476133	0.0401625	0.0657289			353	10011	10295	9595	0.961671	0.988953	0.92171	0.957445
	13	-0.0307592		13	-0.0307592		374	10	10	13	342	386	325	-	-	-	-	-	-	11	351	-	-	0.000583885	0.0186312	-	-		405.5	0.02916	0.0291	0.02896	0.0475	0.04739	0.04787	0.0290733	0.0475867	0.0401349	0.0656921			602	9671	9793	10021	0.929011	0.94073	0.962632	0.944124
	14	-0.0286557		14	-0.0286557		376	12	13	9	280	319	282	-	-	-	-	-	-	11.3333	293.667	-	-	0.000601578	0.015588	-	-		406	0.0291	0.02902	0.02899	0.04742	0.04749	0.04773	0.0290367	0.0475467	0.0400843	0.0656368			853	10119	9841	10125	0.972046	0.945341	0.972622	0.963337
	15	-0.0280997		15	-0.0280997		378	4	12	8	260	307	264	-	-	-	-	-	-	8	277	-	-	0.000424643	0.0147033	-	-		406.5	0.02899	0.02895	0.02896	0.04733	0.04729	0.04765	0.0289667	0.0474233	0.0399877	0.0654666			1360	33	9854	9820	0.00317003	0.94659	0.943324	0.631028
	16	-0.0205339		16	-0.0205339		380	1	5	7	243	269	250	-	-	-	-	-	-	4.33333	254	-	-	0.000230015	0.0134824	-	-		407	0.02888	0.02885	0.02892	0.04724	0.04709	0.04755	0.0288833	0.0472933	0.0398726	0.0652871			2860	9601	10149	10206	0.922286	0.974928	0.980403	0.959206
	17	-0.019792		17	-0.019792		382	6	9	6	219	259	215	-	-	-	-	-	-	7	231	-	-	0.000371563	0.0122616	-	-		407.5	0.02884	0.02876	0.02887	0.0473	0.04718	0.04749	0.0288233	0.0473233	0.0397898	0.0653285			39000	10258	10243	10410	0.985399	0.983958	1	0.989785
	18	-0.017914		18	-0.017914		384	17	9	6	191	220	201	-	-	-	-	-	-	10.6667	204	-	-	0.000566191	0.0108284	-	-		408	0.02885	0.02878	0.02885	0.04704	0.04709	0.04752	0.0288267	0.0472167	0.0397944	0.0651813
	19	-0.015984		19	-0.015984		386	1	6	5	164	198	178	-	-	-	-	-	-	4	180	-	-	0.000212322	0.00955448	-	-		408.5	0.02858	0.02861	0.0287	0.04695	0.04694	0.04736	0.02863	0.0470833	0.0395229	0.0649972
	20	-0.0155145		20	-0.0155145		388	-2	5	1	147	177	162	-	-	-	-	-	-	1.33333	162	-	-	7.07739e-05	0.00859903	-	-		409	0.02846	0.02849	0.02855	0.04684	0.04686	0.04718	0.0285	0.04696	0.0393434	0.064827
	21	-0.0127836		21	-0.0127836		390	11	8	14	137	147	139	-	-	-	-	-	-	11	141	-	-	0.000583885	0.00748434	-	-		409.5	0.02844	0.0285	0.02855	0.04681	0.04683	0.04716	0.0284967	0.0469333	0.0393388	0.0647901
	22	-0.00805765		22	-0.00805765		392	4	7	0	111	119	116	-	-	-	-	-	-	3.66667	115.333	-	-	0.000194628	0.00612194	-	-		410	0.0285	0.02844	0.02855	0.04678	0.04672	0.04712	0.0284967	0.0468733	0.0393388	0.0647073
	23	-0.00801871		23	-0.00801871		394	7	4	11	85	96	89	-	-	-	-	-	-	7.33333	90	-	-	0.000389257	0.00477724	-	-		410.5	0.02841	0.02841	0.02852	0.04668	0.04668	0.04706	0.0284467	0.0468067	0.0392698	0.0646153
	24	-0.00460577		24	-0.00460577		396	-1	8	0	72	76	73	-	-	-	-	-	-	2.33333	73.6667	-	-	0.000123854	0.00391026	-	-		411	0.02837	0.02831	0.02846	0.04668	0.04669	0.04706	0.02838	0.04681	0.0391778	0.0646199
	25	-0.00258991		25	-0.00258991		398	2	9	3	59	67	58	-	-	-	-	-	-	4.66667	61.3333	-	-	0.000247709	0.0032556	-	-		411.5	0.02823	0.02821	0.02826	0.04665	0.04659	0.04691	0.0282333	0.0467167	0.0389753	0.064491
	26	0		26	0		400	4	1	3	36	54	51	-	-	-	-	-	-	2.66667	47	-	-	0.000141548	0.00249478	-	-		412	0.02823	0.0282	0.02824	0.04659	0.04659	0.0468	0.0282233	0.04666	0.0389615	0.0644128
	27	0.0012285		27	0.0012285		402	3	-2	14	40	46	52	-	-	-	-	-	-	5	46	-	-	0.000265402	0.0024417	-	-		412.5	0.02814	0.02824	0.02817	0.04651	0.04649	0.0468	0.0281833	0.0466	0.0389063	0.06433
	28	0.00237718		28	0.00237718		404	0	0	-2	36	38	37	-	-	-	-	-	-	-0.666667	37	-	-	-3.5387e-05	0.00196398	-	-		413	0.02811	0.02814	0.02818	0.04649	0.0464	0.04671	0.0281433	0.0465333	0.0388511	0.064238
	29	0.00322715		29	0.00322715		406	4	2	3	42	42	28	-	-	-	-	-	-	3	37.3333	-	-	0.000159241	0.00198167	-	-		413.5	0.02805	0.02814	0.02808	0.04642	0.04645	0.04672	0.02809	0.04653	0.0387775	0.0642334
	30	0.0045372		30	0.0045372		408	-3	2	0	34	37	38	-	-	-	-	-	-	-0.333333	36.3333	-	-	-1.76935e-05	0.00192859	-	-		414	0.02794	0.02808	0.02803	0.04639	0.04639	0.04669	0.0280167	0.04649	0.0386762	0.0641781
	31	0.00615239		31	0.00615239		410	-6	1	1	35	29	37	-	-	-	-	-	-	-1.33333	33.6667	-	-	-7.07739e-05	0.00178704	-	-		414.5	0.02794	0.02795	0.028	0.04637	0.04631	0.04668	0.0279633	0.0464533	0.0386026	0.0641275
	32	0.00918901		32	0.00918901		412	1	1	3	35	38	35	-	-	-	-	-	-	1.66667	36	-	-	8.84674e-05	0.0019109	-	-		415	0.02786	0.02786	0.02795	0.04626	0.04623	0.04655	0.02789	0.0463467	0.0385014	0.0639803
	33	0.00989793		33	0.00989793		414	5	-2	-3	39	45	37	-	-	-	-	-	-	0	40.3333	-	-	0	0.00214091	-	-		415.5	0.02791	0.02791	0.02797	0.04631	0.04628	0.04672	0.02793	0.0464367	0.0385566	0.0641045
	34	0.0143175		34	0.0143175		416	5	8	4	40	47	46	-	-	-	-	-	-	5.66667	44.3333	-	-	0.000300789	0.00235323	-	-		416	0.02672	0.02678	0.02682	0.04517	0.04509	0.04552	0.0267733	0.04526	0.0369598	0.0624802
	35	0.0147059		35	0.0147059		418	1	9	3	48	58	45	-	-	-	-	-	-	4.33333	50.3333	-	-	0.000230015	0.00267172	-	-		416.5	0.02652	0.02663	0.02666	0.04483	0.04491	0.04529	0.0266033	0.04501	0.0367252	0.062135
	36	0.0230867		36	0.0230867		420	2	10	4	54	65	58	-	-	-	-	-	-	5.33333	59	-	-	0.000283096	0.00313175	-	-		417	0.02795	0.02802	0.02811	0.04633	0.04634	0.04678	0.0280267	0.0464833	0.03869	0.0641689
	37	0.0231372		37	0.0231372		422	7	7	3	56	63	62	-	-	-	-	-	-	5.66667	60.3333	-	-	0.000300789	0.00320252	-	-		417.5	0.02815	0.02823	0.02826	0.04654	0.04651	0.047	0.0282133	0.0466833	0.0389477	0.064445
	38	0.0257057		38	0.0257057		424	5	9	7	63	74	64	-	-	-	-	-	-	7	67	-	-	0.000371563	0.00355639	-	-		418	0.02809	0.02821	0.02827	0.04651	0.04654	0.04695	0.02819	0.0466667	0.0389155	0.064422
	39	0.026808		39	0.026808		426	0	5	1	76	78	81	-	-	-	-	-	-	2	78.3333	-	-	0.000106161	0.00415797	-	-		418.5	0.02814	0.02826	0.02821	0.04649	0.04651	0.04692	0.0282033	0.04664	0.0389339	0.0643852
	40	0.0299258		40	0.0299258		428	2	9	6	78	94	76	-	-	-	-	-	-	5.66667	82.6667	-	-	0.000300789	0.00438798	-	-		419	0.02812	0.0282	0.02817	0.04662	0.04651	0.04698	0.0281633	0.0467033	0.0388787	0.0644726
	41	0.0305711		41	0.0305711		430	0	4	8	102	108	92	-	-	-	-	-	-	4	100.667	-	-	0.000212322	0.00534343	-	-		419.5	0.02812	0.02824	0.02823	0.04665	0.04648	0.04697	0.0281967	0.0467	0.0389247	0.064468
	42	0.0327901		42	0.0327901		432	-3	11	1	105	123	113	-	-	-	-	-	-	3	113.667	-	-	0.000159241	0.00603348	-	-		420	0.02815	0.02823	0.02826	0.04649	0.04649	0.04688	0.0282133	0.04662	0.0389477	0.0643576
	43	0.0340168		43	0.0340168		434	4	5	6	117	135	111	-	-	-	-	-	-	5	121	-	-	0.000265402	0.00642273	-	-		420.5	0.02808	0.02823	0.02829	0.04651	0.04648	0.04691	0.0282	0.0466333	0.0389293	0.064376
	44	0.0408015		44	0.0408015		436	7	6	4	148	155	146	-	-	-	-	-	-	5.66667	149.667	-	-	0.000300789	0.00794437	-	-		421	0.02821	0.02826	0.02826	0.04648	0.04649	0.04691	0.0282433	0.0466267	0.0389891	0.0643668
	45	0.0418376		45	0.0418376		438	-1	13	11	151	180	158	-	-	-	-	-	-	7.66667	163	-	-	0.00040695	0.00865211	-	-		421.5	0.02821	0.02829	0.02829	0.04654	0.04657	0.04692	0.0282633	0.0466767	0.0390167	0.0644358
	46	0.0431172		46	0.0431172		440	7	9	8	176	194	174	-	-	-	-	-	-	8	181.333	-	-	0.000424643	0.00962525	-	-		422	0.02827	0.02831	0.02843	0.04655	0.0466	0.04689	0.0283367	0.04668	0.039118	0.0644404
	47	0.0440529		47	0.0440529		442	8	16	5	203	235	200	-	-	-	-	-	-	9.66667	212.667	-	-	0.000513111	0.0112884	-	-		422.5	0.02832	0.02834	0.0284	0.04652	0.04662	0.04689	0.0283533	0.0466767	0.039141	0.0644358
	48	0.0451816		48	0.0451816		444	5	13	11	222	258	224	-	-	-	-	-	-	9.66667	234.667	-	-	0.000513111	0.0124562	-	-		423	0.02824	0.02834	0.0284	0.04657	0.04651	0.04686	0.0283267	0.0466467	0.0391042	0.0643944
	49	0.0456265		49	0.0456265		446	7	16	12	256	296	249	-	-	-	-	-	-	11.6667	267	-	-	0.000619272	0.0141725	-	-		423.5	0.02831	0.02846	0.02853	0.04663	0.04652	0.04695	0.0284333	0.0467	0.0392514	0.064468
	50	0.048282		50	0.048282		448	13	3	7	275	312	282	-	-	-	-	-	-	7.66667	289.667	-	-	0.00040695	0.0153756	-	-		424	0.02843	0.02847	0.02859	0.04662	0.04659	0.04689	0.0284967	0.0467	0.0393388	0.064468
	51	0.0487114		51	0.0487114		450	19	17	10	313	357	320	-	-	-	-	-	-	15.3333	330	-	-	0.0008139	0.0175165	-	-		424.5	0.02853	0.02853	0.02861	0.04659	0.04657	0.04692	0.0285567	0.0466933	0.0394217	0.0644588
	52	0.0491261		52	0.0491261		452	19	15	14	360	396	348	-	-	-	-	-	-	16	368	-	-	0.000849287	0.0195336	-	-		425	0.02856	0.02861	0.02861	0.04663	0.04662	0.04695	0.0285933	0.0467333	0.0394723	0.0645141
	53	0.0523128		53	0.0523128		454	18	17	16	390	448	401	-	-	-	-	-	-	17	413	-	-	0.000902367	0.0219222	-	-		425.5	0.02856	0.02869	0.02875	0.04662	0.04665	0.04701	0.0286667	0.04676	0.0395735	0.0645509
	54	0.0528715		54	0.0528715		456	15	21	10	461	529	465	-	-	-	-	-	-	15.3333	485	-	-	0.0008139	0.025744	-	-		426	0.02858	0.02872	0.02882	0.04668	0.04665	0.04713	0.0287067	0.04682	0.0396287	0.0646337
	55	0.0548995		55	0.0548995		458	16	18	17	500	571	490	-	-	-	-	-	-	17	520.333	-	-	0.000902367	0.0276195	-	-		426.5	0.0287	0.02885	0.02888	0.04669	0.04666	0.04709	0.02881	0.0468133	0.0397714	0.0646245
	56	0.0551851		56	0.0551851		460	21	20	22	546	629	546	-	-	-	-	-	-	21	573.667	-	-	0.00111469	0.0304505	-	-		427	0.02879	0.0289	0.02899	0.04681	0.04669	0.04709	0.0288933	0.0468633	0.0398864	0.0646935
	57	0.0555747		57	0.0555747		462	28	21	22	584	670	588	-	-	-	-	-	-	23.6667	614	-	-	0.00125624	0.0325914	-	-		427.5	0.02895	0.02902	0.02916	0.04683	0.04686	0.0472	0.0290433	0.0469633	0.0400935	0.0648316
	58	0.0605366		58	0.0605366		464	24	29	24	664	750	649	-	-	-	-	-	-	25.6667	687.667	-	-	0.0013624	0.0365016	-	-		428	0.02907	0.02917	0.02925	0.04683	0.04692	0.04723	0.0291633	0.0469933	0.0402592	0.064873
	59	0.061353		59	0.061353		466	24	27	24	706	823	711	-	-	-	-	-	-	25	746.667	-	-	0.00132701	0.0396334	-	-		428.5	0.02922	0.02925	0.02939	0.04692	0.04691	0.04729	0.0292867	0.04704	0.0404294	0.0649374
	60	0.0617666		60	0.0617666		468	29	29	24	795	938	795	-	-	-	-	-	-	27.3333	842.667	-	-	0.00145087	0.0447291	-	-		429	0.02934	0.02936	0.02946	0.047	0.04692	0.04733	0.0293867	0.0470833	0.0405675	0.0649972
	61	0.0643632		61	0.0643632		470	32	29	30	894	1028	892	-	-	-	-	-	-	30.3333	938	-	-	0.00161011	0.0497894	-	-		429.5	0.0294	0.02953	0.02959	0.04701	0.04707	0.04741	0.0295067	0.0471633	0.0407331	0.0651077
	62	0.0650501		62	0.0650501		472	35	39	39	969	1112	974	-	-	-	-	-	-	37.6667	1018.33	-	-	0.00199936	0.0540536	-	-		430	0.02953	0.02962	0.02974	0.04706	0.04709	0.04745	0.02963	0.0472	0.0409034	0.0651583
	63	0.0677909		63	0.0677909		474	44	44	42	1101	1271	1109	-	-	-	-	-	-	43.3333	1160.33	-	-	0.00230015	0.061591	-	-		430.5	0.02974	0.02975	0.02988	0.04718	0.04721	0.04758	0.02979	0.0473233	0.0411243	0.0653285
	64	0.0692116		64	0.0692116		476	39	45	51	1255	1431	1241	-	-	-	-	-	-	45	1309	-	-	0.00238862	0.0694823	-	-		431	0.02985	0.02992	0.03006	0.04727	0.0473	0.04762	0.0299433	0.0473967	0.0413359	0.0654298
	65	0.0697439		65	0.0697439		478	50	58	53	1541	1762	1516	-	-	-	-	-	-	53.6667	1606.33	-	-	0.00284865	0.0852649	-	-		431.5	0.03	0.03008	0.03027	0.04733	0.04739	0.04767	0.0301167	0.0474633	0.0415752	0.0655218
	66	0.0705403		66	0.0705403		480	67	68	57	1756	2019	1742	-	-	-	-	-	-	64	1839	-	-	0.00339715	0.0976149	-	-		432	0.03023	0.0303	0.03043	0.04745	0.0475	0.04784	0.03032	0.0475967	0.0418559	0.0657059
	67	0.0728155		67	0.0728155		482	61	65	63	1857	2081	1821	-	-	-	-	-	-	63	1919.67	-	-	0.00334407	0.101897	-	-		432.5	0.03044	0.03056	0.03061	0.04758	0.04762	0.04797	0.0305367	0.0477233	0.042155	0.0658807
	68	0.0760596		68	0.0760596		484	63	65	65	1952	2248	1934	-	-	-	-	-	-	64.3333	2044.67	-	-	0.00341484	0.108532	-	-		433	0.03069	0.03081	0.03091	0.04774	0.04782	0.04813	0.0308033	0.0478967	0.0425231	0.06612
	69	0.076207		69	0.076207		486	71	77	59	2066	2381	2063	-	-	-	-	-	-	69	2170	-	-	0.00366255	0.115185	-	-		433.5	0.03093	0.03093	0.0311	0.04779	0.04782	0.04822	0.0309867	0.0479433	0.0427762	0.0661844
	70	0.076471		70	0.076471		488	72	76	69	2188	2510	2176	-	-	-	-	-	-	72.3333	2291.33	-	-	0.00383948	0.121625	-	-		434	0.0311	0.03119	0.03123	0.04794	0.04796	0.04834	0.0311733	0.04808	0.0430339	0.0663731
	71	0.0772343		71	0.0772343		490	79	84	75	2360	2684	2357	-	-	-	-	-	-	79.3333	2467	-	-	0.00421105	0.130949	-	-		434.5	0.0313	0.03143	0.03142	0.04807	0.0481	0.04845	0.0313833	0.0482067	0.0433238	0.0665479
	72	0.0789474		72	0.0789474		492	86	94	78	2582	2954	2557	-	-	-	-	-	-	86	2697.67	-	-	0.00456492	0.143193	-	-		435	0.03152	0.03165	0.03169	0.04825	0.04823	0.04861	0.03162	0.0483633	0.0436505	0.0667642
	73	0.0790803		73	0.0790803		494	86	92	90	2763	3181	2777	-	-	-	-	-	-	89.3333	2907	-	-	0.00474185	0.154305	-	-		435.5	0.03178	0.03191	0.03195	0.0484	0.0484	0.04881	0.03188	0.0485367	0.0440094	0.0670035
	74	0.0792237		74	0.0792237		496	97	103	95	2926	3332	2937	-	-	-	-	-	-	98.3333	3065	-	-	0.00521958	0.162692	-	-		436	0.03201	0.03217	0.0322	0.04852	0.04858	0.04892	0.0321267	0.0486733	0.04435	0.0671922
	75	0.0812241		75	0.0812241		498	110	106	94	3122	3566	3129	-	-	-	-	-	-	103.333	3272.33	-	-	0.00548498	0.173697	-	-		436.5	0.03233	0.03239	0.03256	0.04869	0.04875	0.04901	0.0324267	0.0488167	0.0447641	0.06739
	76	0.0826968		76	0.0826968		500	116	117	117	3488	3996	3497	-	-	-	-	-	-	116.667	3660.33	-	-	0.00619272	0.194292	-	-		437	0.03262	0.03268	0.03282	0.04892	0.0489	0.04927	0.0327067	0.04903	0.0451506	0.0676845
	77	0.0827227		77	0.0827227		502	126	124	109	3645	4183	3643	-	-	-	-	-	-	119.667	3823.67	-	-	0.00635196	0.202962	-	-		437.5	0.03293	0.0331	0.03319	0.04918	0.04915	0.04948	0.0330733	0.04927	0.0456568	0.0680158
	78	0.0827417		78	0.0827417		504	123	145	138	3966	4563	3941	-	-	-	-	-	-	135.333	4156.67	-	-	0.00718355	0.220638	-	-		438	0.03326	0.0334	0.03343	0.0493	0.04942	0.04968	0.0333633	0.0494667	0.0460571	0.0682873
	79	0.083455		79	0.083455		506	133	150	142	4359	4953	4338	-	-	-	-	-	-	141.667	4550	-	-	0.00751973	0.241516	-	-		438.5	0.03357	0.03365	0.03374	0.04945	0.04958	0.04984	0.0336533	0.0496233	0.0464575	0.0685036
	80	0.0837892		80	0.0837892		508	159	157	154	4677	5354	4637	-	-	-	-	-	-	156.667	4889.33	-	-	0.00831593	0.259528	-	-		439	0.03387	0.03395	0.034	0.04967	0.04964	0.05003	0.03394	0.04978	0.0468532	0.0687199
	81	0.0838886		81	0.0838886		510	176	167	155	4931	5584	4852	-	-	-	-	-	-	166	5122.33	-	-	0.00881135	0.271896	-	-		439.5	0.03429	0.03436	0.03447	0.0499	0.04994	0.05031	0.0343733	0.05005	0.0474514	0.0690926
	82	0.0850126		82	0.0850126		512	177	179	174	5519	6360	5549	-	-	-	-	-	-	176.667	5809.33	-	-	0.00937754	0.308362	-	-		440	0.03467	0.03482	0.03485	0.05009	0.05025	0.05051	0.03478	0.0502833	0.0480128	0.0694147
	83	0.0856857		83	0.0856857		514	203	192	192	6119	7038	6120	-	-	-	-	-	-	195.667	6425.67	-	-	0.0103861	0.341077	-	-		440.5	0.03503	0.0352	0.03525	0.05038	0.05038	0.05078	0.03516	0.0505133	0.0485374	0.0697322
	84	0.0862412		84	0.0862412		516	211	225	196	6469	7360	6539	-	-	-	-	-	-	210.667	6789.33	-	-	0.0111823	0.360381	-	-		441	0.03534	0.03549	0.03563	0.05063	0.05064	0.05098	0.0354867	0.05075	0.0489883	0.0700589
	85	0.0867892		85	0.0867892		518	222	224	206	7015	8023	6796	-	-	-	-	-	-	217.333	7278	-	-	0.0115361	0.386319	-	-		441.5	0.03578	0.03586	0.03598	0.05083	0.05084	0.05121	0.0358733	0.05096	0.0495221	0.0703488
	86	0.0873453		86	0.0873453		520	245	250	218	7516	8548	7564	-	-	-	-	-	-	237.667	7876	-	-	0.0126154	0.418062	-	-		442	0.03619	0.03624	0.03635	0.05104	0.05106	0.05144	0.03626	0.05118	0.0500559	0.0706525
	87	0.0882298		87	0.0882298		522	268	281	259	8469	9667	8295	-	-	-	-	-	-	269.333	8810.33	-	-	0.0142963	0.467656	-	-		442.5	0.03661	0.03668	0.03677	0.0513	0.05138	0.0517	0.0366867	0.05146	0.0506449	0.0710391
	88	0.0883444		88	0.0883444		524	293	308	280	9146	10529	8996	-	-	-	-	-	-	293.667	9557	-	-	0.015588	0.50729	-	-		443	0.037	0.03717	0.03725	0.05157	0.05159	0.05194	0.03714	0.0517	0.0512707	0.0713704
	89	0.0922566		89	0.0922566		526	303	309	288	9497	10879	9392	-	-	-	-	-	-	300	9922.67	-	-	0.0159241	0.526699	-	-		443.5	0.03748	0.03757	0.03767	0.05179	0.05186	0.05211	0.0375733	0.05192	0.0518689	0.0716741
	90	0.0927102		90	0.0927102		528	296	307	293	9258	10605	9235	-	-	-	-	-	-	298.667	9699.33	-	-	0.0158534	0.514845	-	-		444	0.03795	0.03806	0.03818	0.05208	0.05212	0.05243	0.0380633	0.05221	0.0525454	0.0720744
	91	0.0955125		91	0.0955125		530	313	312	296	9564	11030	9578	-	-	-	-	-	-	307	10057.3	-	-	0.0162957	0.533848	-	-		444.5	0.03841	0.03851	0.03864	0.05232	0.05244	0.05273	0.03852	0.0524967	0.0531758	0.0724702
	92	0.0963325		92	0.0963325		532	303	311	282	9461	10878	9530	-	-	-	-	-	-	298.667	9956.33	-	-	0.0158534	0.528486	-	-		445	0.03894	0.03902	0.03912	0.05273	0.0528	0.05309	0.0390267	0.0528733	0.0538752	0.0729901
	93	0.0985222		93	0.0985222		534	312	330	302	9722	11087	9772	-	-	-	-	-	-	314.667	10193.7	-	-	0.0167026	0.541084	-	-		445.5	0.03938	0.03955	0.03966	0.05298	0.05299	0.05331	0.03953	0.0530933	0.0545701	0.0732939
	94	0.10014		94	0.10014		536	353	351	321	10369	11763	10380	-	-	-	-	-	-	341.667	10837.3	-	-	0.0181358	0.57525	-	-		446	0.03986	0.03996	0.04007	0.05322	0.05321	0.05359	0.0399633	0.05334	0.0551683	0.0736344
	95	0.100436		95	0.100436		538	350	350	334	10706	12166	10693	-	-	-	-	-	-	344.667	11188.3	-	-	0.0182951	0.593882	-	-		446.5	0.04037	0.04053	0.0406	0.05345	0.05356	0.05396	0.0405	0.0536567	0.0559091	0.0740715
	96	0.102103		96	0.102103		540	361	348	331	10610	12074	10548	-	-	-	-	-	-	346.667	11077.3	-	-	0.0184012	0.58799	-	-		447	0.04082	0.04099	0.04112	0.05379	0.05385	0.05418	0.0409767	0.05394	0.0565671	0.0744627
	97	0.102652		97	0.102652		542	350	354	337	10643	12221	10643	-	-	-	-	-	-	347	11169	-	-	0.0184189	0.592855	-	-		447.5	0.0414	0.04153	0.04166	0.05402	0.05412	0.05441	0.04153	0.0541833	0.057331	0.0747986
	98	0.103137		98	0.103137		544	365	361	350	11001	12518	10885	-	-	-	-	-	-	358.667	11468	-	-	0.0190382	0.608726	-	-		448	0.04202	0.04211	0.04221	0.05432	0.05443	0.05472	0.0421133	0.05449	0.0581363	0.0752219
	99	0.103173		99	0.103173		546	359	353	350	10842	12455	10915	-	-	-	-	-	-	354	11404	-	-	0.0187905	0.605329	-	-		448.5	0.04254	0.04263	0.04279	0.05466	0.05472	0.05499	0.0426533	0.05479	0.0588817	0.0756361
	100	0.105348		100	0.105348		548	386	387	351	11471	13191	11597	-	-	-	-	-	-	374.667	12086.3	-	-	0.0198875	0.641548	-	-		449	0.04312	0.0432	0.04337	0.05499	0.05511	0.05537	0.04323	0.0551567	0.0596778	0.0761422
	101	0.106297		101	0.106297		550	398	401	389	12409	14399	12511	-	-	-	-	-	-	396	13106.3	-	-	0.0210199	0.69569	-	-		449.5	0.04375	0.04384	0.04393	0.0553	0.0554	0.05571	0.04384	0.05547	0.0605199	0.0765748
	102	0.106557		102	0.106557		552	406	417	387	13149	14854	13009	-	-	-	-	-	-	403.333	13670.7	-	-	0.0214091	0.725645	-	-		450	0.04425	0.0444	0.04451	0.05562	0.05568	0.056	0.0443867	0.0557667	0.0612745	0.0769843
	103	0.106755		103	0.106755		554	431	455	403	13987	15819	13921	-	-	-	-	-	-	429.667	14575.7	-	-	0.0228069	0.773683	-	-		450.5	0.04488	0.04495	0.04517	0.05594	0.05602	0.0563	0.045	0.0560867	0.0621212	0.0774261
	104	0.10757		104	0.10757		556	453	467	431	14514	16765	14485	-	-	-	-	-	-	450.333	15254.7	-	-	0.0239039	0.809724	-	-		451	0.04558	0.04561	0.04582	0.05637	0.05641	0.05667	0.04567	0.0564833	0.0630461	0.0779737
	105	0.112903		105	0.112903		558	478	472	449	15088	17269	14979	-	-	-	-	-	-	466.333	15778.7	-	-	0.0247532	0.837538	-	-		451.5	0.04613	0.04623	0.04645	0.0567	0.05673	0.05704	0.04627	0.0568233	0.0638744	0.078443
	106	0.115412		106	0.115412		560	495	516	480	16280	18372	16136	-	-	-	-	-	-	497	16929.3	-	-	0.026381	0.898616	-	-		452	0.04672	0.04688	0.04703	0.05695	0.05704	0.05739	0.0468767	0.0571267	0.0647119	0.0788618
	107	0.116392		107	0.116392		562	544	549	504	17393	19765	17279	-	-	-	-	-	-	532.333	18145.7	-	-	0.0282565	0.96318	-	-		452.5	0.04733	0.04752	0.04768	0.05727	0.05737	0.05771	0.04751	0.05745	0.0655862	0.0793081
	108	0.117887		108	0.117887		564	545	588	514	17730	20417	17571	-	-	-	-	-	-	549	18572.7	-	-	0.0291412	0.985845	-	-		453	0.04803	0.04813	0.04826	0.0576	0.05771	0.05794	0.04814	0.05775	0.0664559	0.0797222
	109	0.1192		109	0.1192		566	556	566	522	17735	20264	17798	-	-	-	-	-	-	548	18599	-	-	0.0290881	0.987243	-	-		453.5	0.04871	0.04881	0.04893	0.05797	0.05803	0.05829	0.0488167	0.0580967	0.06739	0.0802008
	110	0.119627		110	0.119627		568	573	560	553	17971	20667	17880	-	-	-	-	-	-	562	18839.3	-	-	0.0298312	1	-	-		454	0.04936	0.04947	0.04968	0.05836	0.0584	0.05869	0.0495033	0.0584833	0.068338	0.0807346
	111	0.121121		111	0.121121		570	545	551	515	17345	19938	17339	125	64	67	2147	2452	2325	537	18207.3	85.3333	2308	0.0285042	0.966453	0.0144665	0.391275		454.5	0.05003	0.05017	0.05034	0.05872	0.05875	0.0591	0.05018	0.0588567	0.0692721	0.08125
	112	0.122429		112	0.122429		572	555	520	503	16531	18976	16550	77	70	77	2397	2744	2605	526	17352.3	74.6667	2582	0.0279203	0.921069	0.0126582	0.437726		455	0.05077	0.05081	0.05103	0.05899	0.05908	0.05943	0.05087	0.0591667	0.0702246	0.0816779
	113	0.123288		113	0.123288		574	501	513	501	15758	18109	15704	83	80	80	2751	3139	2987	505	16523.7	81	2959	0.0268056	0.877083	0.0137319	0.501639		455.5	0.05142	0.05151	0.05173	0.05933	0.05943	0.05975	0.0515533	0.0595033	0.0711679	0.0821427
	114	0.124477		114	0.124477		576	470	490	450	14507	16649	14529	95	88	88	3108	3529	3342	470	15228.3	90.3333	3326.33	0.0249478	0.808327	0.0153142	0.563913		456	0.05211	0.05226	0.05241	0.05972	0.05975	0.06012	0.05226	0.0598633	0.0721435	0.0826396
	115	0.129669		115	0.129669		578	422	449	417	13004	14830	13012	100	97	101	3501	4010	3779	429.333	13615.3	99.3333	3763.33	0.0227892	0.722708	0.01684	0.637997		456.5	0.0529	0.05301	0.05316	0.06015	0.06018	0.06055	0.0530233	0.0602933	0.0731972	0.0832332
	116	0.130781		116	0.130781		580	402	407	393	11571	13178	11632	119	108	106	3864	4418	4185	400.667	12127	111	4155.67	0.0212676	0.643706	0.0188178	0.704509		457	0.05365	0.05374	0.05397	0.06055	0.06059	0.06097	0.0537867	0.0607033	0.074251	0.0837992
	117	0.130858		117	0.130858		582	346	346	336	10053	11496	9997	125	120	118	4282	4866	4570	342.667	10515.3	121	4572.67	0.0181889	0.558158	0.0205131	0.775203		457.5	0.05449	0.05455	0.05478	0.06096	0.06099	0.06139	0.0546067	0.0611133	0.075383	0.0843652
	118	0.135924		118	0.135924		584	314	323	299	8536	9877	8598	133	127	127	4549	5192	4867	312	9003.67	129	4869.33	0.0165611	0.477919	0.0218693	0.825497		458	0.05527	0.05533	0.05554	0.06136	0.06143	0.06175	0.05538	0.0615133	0.0764505	0.0849174
	119	0.137101		119	0.137101		586	245	282	249	7049	8105	7096	141	138	135	4796	5454	5162	258.667	7416.67	138	5137.33	0.0137301	0.39368	0.0233951	0.870931		458.5	0.05605	0.05621	0.05635	0.0618	0.06184	0.06213	0.0562033	0.0619233	0.0775871	0.0854834
	120	0.141015		120	0.141015		588	225	213	203	5506	6321	5515	152	137	143	5042	5745	5410	213.667	5780.67	144	5399	0.0113415	0.30684	0.0244123	0.915292		459	0.05693	0.05698	0.05722	0.06221	0.06229	0.06261	0.0570433	0.06237	0.0787467	0.0861
	121	0.141101		121	0.141101		590	189	181	162	4536	5144	4527	152	144	152	5233	5947	5580	177.333	4735.67	149.333	5586.67	0.00941293	0.251371	0.0253165	0.947107		459.5	0.05774	0.05774	0.05804	0.06258	0.06271	0.063	0.05784	0.0627633	0.0798465	0.086643
	122	0.142031		122	0.142031		592	420	176	342	3796	4347	3662	165	154	157	5385	6089	5719	312.667	3935	158.667	5731	0.0165965	0.208872	0.0268987	0.971575		460	0.05856	0.05862	0.05887	0.06305	0.06314	0.0634	0.0586833	0.0631967	0.0810107	0.0872412
	123	0.142918		123	0.142918		594	-	-	-	-	-	-	158	151	159	5464	6237	5843	-	-	156	5848	-	-	0.0264467	0.99141		460.5	0.05942	0.05948	0.05977	0.06345	0.0636	0.06389	0.0595567	0.0636467	0.0822163	0.0878624
	124	0.146334		124	0.146334		596	-	-	-	-	-	-	160	159	164	5528	6262	5877	-	-	161	5889	-	-	0.0272943	0.998361		461	0.06035	0.06038	0.06073	0.06396	0.06409	0.06438	0.0604867	0.0641433	0.0835001	0.0885481
	125	0.147186		125	0.147186		598	-	-	-	-	-	-	167	160	163	5511	6258	5913	-	-	163.333	5894	-	-	0.0276899	0.999209		461.5	0.06123	0.06136	0.06168	0.06453	0.06448	0.06482	0.0614233	0.06461	0.0847932	0.0891923
	126	0.147425		126	0.147425		600	-	-	-	-	-	-	167	161	160	5527	6273	5896	-	-	162.667	5898.67	-	-	0.0275769	1		462	0.06221	0.06232	0.06259	0.06496	0.065	0.06537	0.0623733	0.06511	0.0861046	0.0898825
	127	0.147438		127	0.147438		602	-	-	-	-	-	-	172	156	166	5476	6156	5847	-	-	164.667	5826.33	-	-	0.0279159	0.987737		462.5	0.06308	0.06316	0.06348	0.06538	0.06548	0.06577	0.06324	0.0655433	0.087301	0.0904807
	128	0.150777		128	0.150777		604	-	-	-	-	-	-	165	159	163	5416	6167	5753	-	-	162.333	5778.67	-	-	0.0275203	0.979656		463	0.06407	0.06412	0.06438	0.06586	0.06598	0.06624	0.06419	0.0660267	0.0886125	0.091148
	129	0.151594		129	0.151594		606	-	-	-	-	-	-	167	165	161	5397	6062	5692	-	-	164.333	5717	-	-	0.0278594	0.969202		463.5	0.06502	0.06511	0.06535	0.06641	0.06647	0.06677	0.06516	0.06655	0.0899515	0.0918704
	130	0.154707		130	0.154707		608	-	-	-	-	-	-	164	161	162	5226	5898	5524	-	-	162.333	5549.33	-	-	0.0275203	0.940778		464	0.06599	0.06612	0.06639	0.06697	0.06699	0.06731	0.0661667	0.06709	0.0913412	0.0926159
	131	0.15726		131	0.15726		610	-	-	-	-	-	-	166	155	156	5125	5795	5427	-	-	159	5449	-	-	0.0269552	0.923768		464.5	0.06706	0.06715	0.06743	0.06747	0.06752	0.06787	0.0672133	0.06762	0.0927861	0.0933475
	132	0.157605		132	0.157605		612	-	-	-	-	-	-	166	151	152	5050	5763	5321	-	-	156.333	5378	-	-	0.0265032	0.911731		465	0.0681	0.06822	0.06845	0.06802	0.06813	0.06841	0.0682567	0.0681867	0.0942264	0.0941298
	133	0.15783		133	0.15783		614	-	-	-	-	-	-	159	153	155	4937	5626	5212	-	-	155.667	5258.33	-	-	0.0263901	0.891444		465.5	0.06912	0.06926	0.06955	0.0686	0.06871	0.06895	0.06931	0.0687533	0.0956805	0.094912
	134	0.159036		134	0.159036		616	-	-	-	-	-	-	154	147	148	4819	5435	5067	-	-	149.667	5107	-	-	0.025373	0.865789		466	0.07019	0.07033	0.07057	0.06915	0.0692	0.06949	0.0703633	0.06928	0.0971346	0.0956391
	135	0.159696		135	0.159696		618	-	-	-	-	-	-	159	142	144	4718	5352	5010	-	-	148.333	5026.67	-	-	0.0251469	0.85217		466.5	0.0713	0.07144	0.07172	0.06972	0.06981	0.07011	0.0714867	0.06988	0.0986853	0.0964674
	136	0.160463		136	0.160463		620	-	-	-	-	-	-	147	144	140	4573	5186	4845	-	-	143.667	4868	-	-	0.0243558	0.825271		467	0.07245	0.07259	0.07288	0.07033	0.07042	0.07074	0.07264	0.0704967	0.100277	0.0973187
	137	0.161452		137	0.161452		622	-	-	-	-	-	-	150	137	141	4437	5037	4703	-	-	142.667	4725.67	-	-	0.0241863	0.801142		467.5	0.07367	0.07378	0.07405	0.07106	0.07111	0.07146	0.0738333	0.07121	0.101925	0.0983034
	138	0.162467		138	0.162467		624	-	-	-	-	-	-	148	133	134	4258	4795	4512	-	-	138.333	4521.67	-	-	0.0234516	0.766557		468	0.07484	0.07489	0.07526	0.07173	0.07178	0.07211	0.0749967	0.0718733	0.103531	0.0992191
	139	0.16625		139	0.16625		626	-	-	-	-	-	-	138	128	137	4167	4739	4448	-	-	134.333	4451.33	-	-	0.0227735	0.754634		468.5	0.07608	0.07613	0.07648	0.07239	0.07242	0.07277	0.07623	0.0725267	0.105233	0.100121
	140	0.167303		140	0.167303		628	-	-	-	-	-	-	135	124	127	4009	4542	4255	-	-	128.667	4268.67	-	-	0.0218128	0.723666		469	0.07729	0.07732	0.07774	0.07312	0.07307	0.07347	0.07745	0.07322	0.106918	0.101078
	141	0.168072		141	0.168072		630	-	-	-	-	-	-	130	126	127	3925	4402	4144	-	-	127.667	4157	-	-	0.0216433	0.704736		469.5	0.07849	0.07858	0.07895	0.07379	0.07372	0.07411	0.0786733	0.0738733	0.108606	0.10198
	142	0.168574		142	0.168574		632	-	-	-	-	-	-	126	121	119	3816	4325	4031	-	-	122	4057.33	-	-	0.0206826	0.687839		470	0.0798	0.07988	0.08025	0.07448	0.07448	0.07486	0.0799767	0.0746067	0.110406	0.102992
	143	0.169246		143	0.169246		634	-	-	-	-	-	-	119	115	113	3631	4116	3861	-	-	115.667	3869.33	-	-	0.019609	0.655967		470.5	0.08109	0.08118	0.08154	0.07523	0.07527	0.07559	0.08127	0.0753633	0.112191	0.104037
	144	0.16981		144	0.16981		636	-	-	-	-	-	-	116	113	112	3509	3990	3731	-	-	113.667	3743.33	-	-	0.0192699	0.634607		471	0.0824	0.0825	0.08286	0.07596	0.07607	0.07635	0.0825867	0.0761267	0.114009	0.105091
	145	0.171828		145	0.171828		638	-	-	-	-	-	-	113	104	109	3431	3857	3655	-	-	108.667	3647.67	-	-	0.0184222	0.618388		471.5	0.08372	0.08388	0.08423	0.07677	0.07683	0.07718	0.0839433	0.0769267	0.115881	0.106195
	146	0.171858		146	0.171858		640	-	-	-	-	-	-	113	104	109	3332	3777	3507	-	-	108.667	3538.67	-	-	0.0184222	0.59991		472	0.08502	0.08516	0.08554	0.07751	0.07759	0.07794	0.08524	0.07768	0.117671	0.107235
	147	0.172176		147	0.172176		642	-	-	-	-	-	-	105	100	100	3142	3537	3322	-	-	101.667	3333.67	-	-	0.0172355	0.565156		472.5	0.08656	0.0867	0.08701	0.07843	0.07848	0.07886	0.0867567	0.07859	0.119765	0.108491
	148	0.173149		148	0.173149		644	-	-	-	-	-	-	105	97	97	3058	3430	3202	-	-	99.6667	3230	-	-	0.0168965	0.547581		473	0.08801	0.08821	0.08856	0.07935	0.07944	0.07976	0.08826	0.0795167	0.12184	0.109771
	149	0.177081		149	0.177081		646	-	-	-	-	-	-	100	97	91	2949	3330	3103	-	-	96	3127.33	-	-	0.0162749	0.530176		473.5	0.08949	0.08966	0.08997	0.08022	0.08032	0.08066	0.0897067	0.0804	0.123838	0.11099
	150	0.178034		150	0.178034		648	-	-	-	-	-	-	92	94	91	2779	3154	2946	-	-	92.3333	2959.67	-	-	0.0156533	0.501752		474	0.09106	0.0912	0.09152	0.08118	0.0813	0.08156	0.09126	0.0813467	0.125982	0.112297
	151	0.178947		151	0.178947		650	-	-	-	-	-	-	91	86	84	2658	3024	2789	-	-	87	2823.67	-	-	0.0147491	0.478696		474.5	0.09251	0.09265	0.09303	0.08203	0.08215	0.08241	0.09273	0.0821967	0.128011	0.11347
	152	0.18051		152	0.18051		652	-	-	-	-	-	-	87	85	81	2523	2873	2688	-	-	84.3333	2694.67	-	-	0.014297	0.456826		475	0.09416	0.09427	0.09464	0.08299	0.08315	0.08345	0.0943567	0.0831967	0.130257	0.114851
	153	0.180689		153	0.180689		654	-	-	-	-	-	-	80	83	79	2426	2760	2599	-	-	80.6667	2595	-	-	0.0136754	0.43993		475.5	0.09569	0.09578	0.09615	0.08408	0.08411	0.08444	0.0958733	0.08421	0.13235	0.11625
	154	0.182504		154	0.182504		656	-	-	-	-	-	-	79	76	74	2353	2628	2503	-	-	76.3333	2494.67	-	-	0.0129408	0.42292		476	0.09744	0.09752	0.09792	0.08519	0.08524	0.08556	0.0976267	0.08533	0.134771	0.117796
	155	0.185878		155	0.185878		658	-	-	-	-	-	-	75	71	71	2199	2483	2317	-	-	72.3333	2333	-	-	0.0122627	0.395513		476.5	0.09908	0.09914	0.09959	0.08623	0.08627	0.08661	0.09927	0.08637	0.137039	0.119231
	156	0.189671		156	0.189671		660	-	-	-	-	-	-	66	70	73	2102	2381	2223	-	-	69.6667	2235.33	-	-	0.0118106	0.378956		477	0.10085	0.10088	0.10132	0.08742	0.08743	0.08774	0.101017	0.08753	0.139451	0.120833
	157	0.192836		157	0.192836		662	-	-	-	-	-	-	66	65	63	2023	2282	2125	-	-	64.6667	2143.33	-	-	0.0109629	0.363359		477.5	0.10258	0.10266	0.1031	0.08856	0.08864	0.08891	0.10278	0.0887033	0.141885	0.122452
	158	0.201235		158	0.201235		664	-	-	-	-	-	-	67	65	64	1877	2112	2001	-	-	65.3333	1996.67	-	-	0.0110759	0.338495		478	0.10428	0.10434	0.1049	0.08972	0.08977	0.09007	0.104507	0.0898533	0.144269	0.12404
	159	0.203383		159	0.203383		666	-	-	-	-	-	-	62	62	57	1815	2031	1900	-	-	60.3333	1915.33	-	-	0.0102283	0.324706		478.5	0.10608	0.10616	0.10677	0.09096	0.09099	0.09132	0.106337	0.09109	0.146795	0.125747
	160	0.206581		160	0.206581		668	-	-	-	-	-	-	61	59	60	1737	1969	1833	-	-	60	1846.33	-	-	0.0101718	0.313009		479	0.1078	0.10791	0.10851	0.09213	0.09216	0.09247	0.108073	0.0922533	0.149192	0.127353
	161	0.216261		161	0.216261		670	-	-	-	-	-	-	51	54	58	1627	1861	1697	-	-	54.3333	1728.33	-	-	0.00921112	0.293004		479.5	0.10966	0.10973	0.11043	0.09343	0.09344	0.09377	0.10994	0.0935467	0.151769	0.129139
	162	0.225593		162	0.225593		672	-	-	-	-	-	-	53	55	54	1576	1754	1644	-	-	54	1658	-	-	0.00915461	0.28108		480	0.11148	0.1116	0.11223	0.09474	0.09467	0.09506	0.11177	0.0948233	0.154295	0.130901
	163	0.227196		163	0.227196		674	-	-	-	-	-	-	49	45	46	1514	1701	1566	-	-	46.6667	1593.67	-	-	0.00791139	0.270174		480.5	0.11337	0.11348	0.11409	0.09605	0.09602	0.09636	0.113647	0.0961433	0.156886	0.132723
	164	0.228738		164	0.228738		676	-	-	-	-	-	-	40	45	50	1382	1603	1473	-	-	45	1486	-	-	0.00762884	0.251921		481	0.11525	0.11536	0.11594	0.09741	0.09737	0.09772	0.115517	0.0975	0.159468	0.134596
	165	0.230355		165	0.230355		678	-	-	-	-	-	-	44	44	42	1347	1503	1423	-	-	43.3333	1424.33	-	-	0.00734629	0.241467		481.5	0.11707	0.1172	0.11778	0.09866	0.09866	0.09903	0.11735	0.0987833	0.161998	0.136368
	166	0.232065		166	0.232065		680	-	-	-	-	-	-	43	41	39	1266	1409	1321	-	-	41	1332	-	-	0.00695072	0.225814		482	0.11909	0.11922	0.11975	0.10008	0.10011	0.10039	0.119353	0.100193	0.164764	0.138314
	167	0.235137		167	0.235137		682	-	-	-	-	-	-	37	44	40	1199	1337	1254	-	-	40.3333	1263.33	-	-	0.0068377	0.214173		482.5	0.12093	0.12108	0.12158	0.10139	0.1015	0.10175	0.121197	0.101547	0.167309	0.140182
	168	0.255141		168	0.255141		684	-	-	-	-	-	-	39	39	36	1135	1279	1199	-	-	38	1204.33	-	-	0.00644213	0.20417		483	0.12283	0.12292	0.12349	0.10278	0.10283	0.10307	0.12308	0.102893	0.169908	0.142041
	169	0.26302		169	0.26302		686	-	-	-	-	-	-	34	38	32	1089	1221	1139	-	-	34.6667	1149.67	-	-	0.00587703	0.194903		483.5	0.12495	0.12502	0.12561	0.10437	0.10435	0.10468	0.125193	0.104467	0.172826	0.144213
	170	0.264711		170	0.264711		688	-	-	-	-	-	-	30	29	32	1006	1143	1054	-	-	30.3333	1067.67	-	-	0.00514241	0.181001		484	0.12694	0.12697	0.12762	0.10585	0.10579	0.10612	0.127177	0.10592	0.175564	0.14622
	171	0.295244		171	0.295244		690	-	-	-	-	-	-	33	31	32	968	1078	1015	-	-	32	1020.33	-	-	0.00542495	0.172977		484.5	0.12886	0.12889	0.12953	0.10724	0.10718	0.10748	0.129093	0.1073	0.17821	0.148125
	172	0.301233		172	0.301233		692	-	-	-	-	-	-	29	28	25	910	1032	947	-	-	27.3333	963	-	-	0.00463382	0.163257		485	0.13083	0.13084	0.1315	0.10869	0.10864	0.10899	0.131057	0.108773	0.18092	0.150159
	173	0.314536		173	0.314536		694	-	-	-	-	-	-	26	28	28	861	963	911	-	-	27.3333	911.667	-	-	0.00463382	0.154555		485.5	0.13284	0.13284	0.13358	0.11023	0.11014	0.11047	0.133087	0.11028	0.183722	0.152238
	174	0.323273		174	0.323273		696	-	-	-	-	-	-	27	27	25	796	934	839	-	-	26.3333	856.333	-	-	0.00446429	0.145174		486	0.1348	0.13478	0.1355	0.11166	0.11162	0.11191	0.135027	0.11173	0.186401	0.15424
	175	0.359041		175	0.359041		698	-	-	-	-	-	-	23	22	26	775	867	814	-	-	23.6667	818.667	-	-	0.00401221	0.138788		486.5	0.13678	0.13687	0.1376	0.11317	0.11313	0.11345	0.137083	0.11325	0.18924	0.156338
	176	0.363372		176	0.363372		700	-	-	-	-	-	-	19	25	26	718	825	756	-	-	23.3333	766.333	-	-	0.0039557	0.129916		487	0.13893	0.13899	0.1398	0.11476	0.11469	0.11504	0.13924	0.11483	0.192217	0.15852
	177	0.373998		177	0.373998		702	-	-	-	-	-	-	21	22	23	673	762	714	-	-	22	716.333	-	-	0.00372966	0.12144		487.5	0.14085	0.14099	0.14177	0.11627	0.11621	0.11656	0.141203	0.116347	0.194927	0.160613
	178	0.405505		178	0.405505		704	-	-	-	-	-	-	21	16	23	642	722	693	-	-	20	685.667	-	-	0.0033906	0.116241		488	0.14297	0.14311	0.14389	0.11781	0.11778	0.11812	0.143323	0.117903	0.197854	0.162762
	179	0.411174		179	0.411174		706	-	-	-	-	-	-	17	23	21	595	677	623	-	-	20.3333	631.667	-	-	0.00344711	0.107086		488.5	0.14508	0.14528	0.14598	0.1194	0.11935	0.11974	0.145447	0.119497	0.200785	0.164962
	180	0.41626		180	0.41626		708	-	-	-	-	-	-	19	16	17	564	635	601	-	-	17.3333	600	-	-	0.00293852	0.101718		489	0.14711	0.14732	0.14806	0.12094	0.1209	0.12126	0.147497	0.121033	0.203615	0.167083
	181	0.4185		181	0.4185		710	-	-	-	-	-	-	16	15	23	523	598	548	-	-	18	556.333	-	-	0.00305154	0.0943151		489.5	0.14912	0.14938	0.15009	0.12242	0.12244	0.12279	0.14953	0.12255	0.206422	0.169177
	182	0.466999		182	0.466999		712	-	-	-	-	-	-	22	13	18	494	561	518	-	-	17.6667	524.333	-	-	0.00299503	0.0888901		490	0.15129	0.15157	0.15224	0.12401	0.12405	0.12434	0.1517	0.124133	0.209418	0.171363
	183	0.491782		183	0.491782		714	-	-	-	-	-	-	10	19	19	469	528	477	-	-	16	491.333	-	-	0.00271248	0.0832957		490.5	0.15349	0.1537	0.15434	0.12555	0.1256	0.12592	0.153843	0.12569	0.212376	0.173512
	184	0.511328		184	0.511328		716	-	-	-	-	-	-	14	13	18	440	498	461	-	-	15	466.333	-	-	0.00254295	0.0790574		491	0.15564	0.15582	0.15649	0.12715	0.12718	0.12749	0.155983	0.127273	0.215331	0.175697
	185	0.527335		185	0.527335		718	-	-	-	-	-	-	14	17	15	411	470	438	-	-	15.3333	439.667	-	-	0.00259946	0.0745366		491.5	0.15778	0.15793	0.15865	0.12877	0.12881	0.12903	0.15812	0.12887	0.21828	0.177901
	186	0.559164		186	0.559164		720	-	-	-	-	-	-	9	12	14	384	446	414	-	-	11.6667	414.667	-	-	0.00197785	0.0702984		492	0.15988	0.16002	0.1608	0.13037	0.13036	0.13062	0.160233	0.13045	0.221198	0.180083
	187	0.5655		187	0.5655		722	-	-	-	-	-	-	11	10	11	367	418	398	-	-	10.6667	394.333	-	-	0.00180832	0.0668513		492.5	0.16203	0.16211	0.16292	0.13191	0.1319	0.13222	0.162353	0.13201	0.224124	0.182236
	188	0.57535		188	0.57535		724	-	-	-	-	-	-	11	12	13	338	384	361	-	-	12	361	-	-	0.00203436	0.0612003		493	0.16417	0.16425	0.1651	0.13348	0.13348	0.13371	0.164507	0.133557	0.227097	0.184371
	189	0.578455		189	0.578455		726	-	-	-	-	-	-	7	6	10	316	365	350	-	-	7.66667	343.667	-	-	0.00129973	0.0582618		493.5	0.1662	0.16628	0.1671	0.13495	0.13493	0.13521	0.166527	0.13503	0.229885	0.186405
	190	0.615589		190	0.615589		728	-	-	-	-	-	-	6	11	8	311	342	321	-	-	8.33333	324.667	-	-	0.00141275	0.0550407		494	0.16835	0.16843	0.16931	0.13654	0.13651	0.13683	0.168697	0.136627	0.232881	0.188609
	191	0.62595		191	0.62595		730	-	-	-	-	-	-	10	7	10	290	324	306	-	-	9	306.667	-	-	0.00152577	0.0519892		494.5	0.1705	0.17056	0.17149	0.13811	0.13808	0.13846	0.17085	0.138217	0.235854	0.190804
	192	0.629609		192	0.629609		732	-	-	-	-	-	-	7	7	8	273	307	283	-	-	7.33333	287.667	-	-	0.00124322	0.0487681		495	0.17262	0.1727	0.17368	0.13969	0.13969	0.13995	0.173	0.139777	0.238822	0.192958
	193	0.685314		193	0.685314		734	-	-	-	-	-	-	-1	8	9	257	283	271	-	-	5.33333	270.333	-	-	0.000904159	0.0458296		495.5	0.17477	0.17487	0.17587	0.1413	0.14128	0.14151	0.17517	0.141363	0.241817	0.195148
	194	0.714627		194	0.714627		736	-	-	-	-	-	-	5	9	5	241	280	259	-	-	6.33333	260	-	-	0.00107369	0.0440778		496	0.17705	0.17719	0.17819	0.14294	0.14294	0.14328	0.177477	0.143053	0.245002	0.197481
	195	0.714775		195	0.714775		738	-	-	-	-	-	-	3	12	7	238	249	240	-	-	7.33333	242.333	-	-	0.00124322	0.0410827		496.5	0.17924	0.1794	0.18048	0.14462	0.14462	0.14493	0.179707	0.144723	0.24808	0.199786
	196	0.722133		196	0.722133		740	-	-	-	-	-	-	5	6	6	219	251	228	-	-	5.66667	232.667	-	-	0.000960669	0.0394439		497	0.18143	0.18166	0.18272	0.14626	0.14629	0.14658	0.181937	0.146377	0.251158	0.202069
	197	0.723134		197	0.723134		742	-	-	-	-	-	-	1	7	11	212	239	215	-	-	6.33333	222	-	-	0.00107369	0.0376356		497.5	0.18387	0.1841	0.18515	0.14807	0.14813	0.14844	0.184373	0.148213	0.254522	0.204604
	198	0.724897		198	0.724897		744	-	-	-	-	-	-	5	7	8	195	236	214	-	-	6.66667	215	-	-	0.0011302	0.0364489		498	0.18625	0.18652	0.1875	0.1499	0.14992	0.15025	0.186757	0.150023	0.257812	0.207103
	199	0.725175		199	0.725175		746	-	-	-	-	-	-	-1	4	8	180	202	198	-	-	3.66667	193.333	-	-	0.000621609	0.0327758		498.5	0.18872	0.1889	0.18988	0.1517	0.15172	0.15205	0.189167	0.151823	0.261139	0.209588
	200	0.728273		200	0.728273		748	-	-	-	-	-	-	4	6	6	179	200	184	-	-	5.33333	187.667	-	-	0.000904159	0.0318151		499	0.19113	0.19138	0.19229	0.15353	0.15358	0.15385	0.1916	0.153653	0.264498	0.212114
	201	0.728857		201	0.728857		750	-	-	-	-	-	-	0	8	5	172	188	172	-	-	4.33333	177.333	-	-	0.000734629	0.0300633		499.5	0.19354	0.19371	0.1947	0.15536	0.1554	0.15565	0.193983	0.15547	0.267789	0.214622
	202	0.733171		202	0.733171		752	-	-	-	-	-	-	-1	1	7	152	176	162	-	-	2.33333	163.333	-	-	0.00039557	0.0276899		500	0.19617	0.19635	0.19736	0.15746	0.15746	0.15771	0.196627	0.157543	0.271438	0.217484
	203	0.737337		203	0.737337		754	-	-	-	-	-	-	1	5	6	149	166	153	-	-	4	156	-	-	0.000678119	0.0264467		500.5	0.19882	0.19897	0.20003	0.15952	0.1595	0.15974	0.199273	0.159587	0.275091	0.220305
	204	0.740182		204	0.740182		756	-	-	-	-	-	-	-1	4	6	136	160	136	-	-	3	144	-	-	0.00050859	0.0244123		501	0.20158	0.20172	0.20284	0.16168	0.16167	0.16191	0.202047	0.161753	0.27892	0.223296
	205	0.741605		205	0.741605		758	-	-	-	-	-	-	4	2	4	135	145	142	-	-	3.33333	140.667	-	-	0.000565099	0.0238472		501.5	0.20419	0.20432	0.20549	0.16377	0.16367	0.16394	0.204667	0.163793	0.282537	0.226112
	206	0.742346		206	0.742346		760	-	-	-	-	-	-	1	6	6	122	135	127	-	-	4.33333	128	-	-	0.000734629	0.0216998		502	0.20695	0.20702	0.20824	0.16595	0.16582	0.16611	0.207403	0.16596	0.286314	0.229103
	207	0.742919		207	0.742919		762	-	-	-	-	-	-	0	7	7	120	134	119	-	-	4.66667	124.333	-	-	0.000791139	0.0210782		502.5	0.20981	0.20988	0.21115	0.16823	0.16811	0.16841	0.21028	0.16825	0.290286	0.232264
	208	0.745948		208	0.745948		764	-	-	-	-	-	-	1	2	4	107	121	116	-	-	2.33333	114.667	-	-	0.00039557	0.0194394		503	0.21281	0.21284	0.21423	0.17065	0.1705	0.17081	0.213293	0.170653	0.294445	0.235582
	209	0.746417		209	0.746417		766	-	-	-	-	-	-	1	6	2	107	112	112	-	-	3	110.333	-	-	0.00050859	0.0187048		503.5	0.21584	0.21593	0.21733	0.17311	0.17299	0.17332	0.216367	0.17314	0.298688	0.239015
	210	0.748641		210	0.748641		768	-	-	-	-	-	-	2	6	3	93	112	98	-	-	3.66667	101	-	-	0.000621609	0.0171225		504	0.21896	0.21902	0.2205	0.17555	0.17549	0.17584	0.219493	0.175627	0.303004	0.242448
	211	0.75215		211	0.75215		770	-	-	-	-	-	-	-1	3	1	95	105	94	-	-	1	98	-	-	0.00016953	0.0166139		504.5	0.22202	0.22214	0.22353	0.17809	0.17807	0.17836	0.222563	0.178173	0.307242	0.245963
	212	0.755249		212	0.755249		772	-	-	-	-	-	-	-1	-1	5	94	102	91	-	-	1	95.6667	-	-	0.00016953	0.0162184		505	0.22525	0.22549	0.22682	0.18085	0.18073	0.18111	0.225853	0.180897	0.311784	0.249723
	213	0.759863		213	0.759863		774	-	-	-	-	-	-	-1	1	1	79	96	88	-	-	0.333333	87.6667	-	-	5.65099e-05	0.0148621		505.5	0.22853	0.2289	0.23018	0.18361	0.18356	0.1839	0.229203	0.18369	0.316409	0.253579
	214	0.760195		214	0.760195		776	-	-	-	-	-	-	-3	5	2	81	92	86	-	-	1.33333	86.3333	-	-	0.00022604	0.0146361		506	0.23204	0.23245	0.23369	0.18655	0.18646	0.18683	0.232727	0.186613	0.321273	0.257614
	215	0.761091		215	0.761091		778	-	-	-	-	-	-	2	2	2	70	86	70	-	-	2	75.3333	-	-	0.00033906	0.0127712		506.5	0.23575	0.2361	0.23732	0.18962	0.18954	0.1899	0.23639	0.189687	0.32633	0.261857
	216	0.763592		216	0.763592		780	-	-	-	-	-	-	1	3	2	72	85	72	-	-	2	76.3333	-	-	0.00033906	0.0129408		507	0.23961	0.23985	0.24109	0.19281	0.19276	0.1931	0.240183	0.19289	0.331566	0.266279
	217	0.764644		217	0.764644		782	-	-	-	-	-	-	-1	5	-2	66	75	67	-	-	0.666667	69.3333	-	-	0.00011302	0.0117541		507.5	0.24342	0.24367	0.245	0.19609	0.19606	0.1963	0.24403	0.19615	0.336877	0.27078
	218	0.766765		218	0.766765		784	-	-	-	-	-	-	-3	1	0	59	65	61	-	-	-0.666667	61.6667	-	-	-0.00011302	0.0104543		508	0.24734	0.24757	0.24889	0.19942	0.19943	0.19965	0.247933	0.1995	0.342265	0.275404
	219	0.767585		219	0.767585		786	-	-	-	-	-	-	-4	6	3	59	64	59	-	-	1.66667	60.6667	-	-	0.00028255	0.0102848		508.5	0.25134	0.25154	0.25291	0.20296	0.20293	0.20309	0.25193	0.202993	0.347782	0.280227
	220	0.768964		220	0.768964		788	-	-	-	-	-	-	-6	3	1	57	57	59	-	-	-0.666667	57.6667	-	-	-0.00011302	0.00977622		509	0.25552	0.25569	0.25705	0.20657	0.20647	0.20673	0.256087	0.20659	0.35352	0.285192
	221	0.772176		221	0.772176		790	-	-	-	-	-	-	-8	4	-6	58	65	53	-	-	-3.33333	58.6667	-	-	-0.000565099	0.00994575		509.5	0.25974	0.25987	0.26128	0.21028	0.21017	0.21037	0.260297	0.210273	0.359332	0.290276
	222	0.773486		222	0.773486		792	-	-	-	-	-	-	1	8	2	38	57	51	-	-	3.66667	48.6667	-	-	0.000621609	0.00825045		510	0.26396	0.26399	0.26553	0.214	0.21382	0.21408	0.264493	0.213967	0.365126	0.295375
	223	0.774098		223	0.774098		794	-	-	-	-	-	-	-11	-1	5	49	55	47	-	-	-2.33333	50.3333	-	-	-0.00039557	0.008533		510.5	0.26822	0.26819	0.26991	0.21776	0.21753	0.21785	0.268773	0.217713	0.371034	0.300547
	224	0.774369		224	0.774369		796	-	-	-	-	-	-	0	-2	0	44	44	45	-	-	-0.666667	44.3333	-	-	-0.00011302	0.00751582		511	0.27251	0.27255	0.27426	0.22165	0.22145	0.22179	0.273107	0.22163	0.377016	0.305954
	225	0.774688		225	0.774688		798	-	-	-	-	-	-	-6	0	1	44	46	42	-	-	-1.66667	44	-	-	-0.00028255	0.00745931		511.5	0.27681	0.27693	0.2787	0.22563	0.22542	0.2258	0.27748	0.225617	0.383053	0.311457
	226	0.774953		226	0.774953		800	-	-	-	-	-	-	-6	-3	-1	44	47	40	-	-	-3.33333	43.6667	-	-	-0.000565099	0.0074028		512	0.28105	0.28131	0.2831	0.22957	0.22945	0.22978	0.28182	0.2296	0.389045	0.316956
	227	0.775308		227	0.775308																								512.5	0.28543	0.28577	0.2876	0.23361	0.23352	0.23386	0.286267	0.233663	0.395183	0.322566
	228	0.775486		228	0.775486																								513	0.29001	0.29045	0.29221	0.23781	0.23776	0.23816	0.29089	0.23791	0.401565	0.328428
	229	0.775525		229	0.775525																								513.5	0.29512	0.29561	0.29738	0.24263	0.2426	0.24297	0.296037	0.242733	0.40867	0.335087
	230	0.775529		230	0.775529																								514	0.29979	0.30035	0.30205	0.2471	0.24707	0.24742	0.30073	0.247197	0.415149	0.341248
	231	0.777014		231	0.777014																								514.5	0.30455	0.30515	0.30679	0.25163	0.2516	0.25194	0.305497	0.251723	0.42173	0.347497
	232	0.778963		232	0.778963																								515	0.30943	0.30997	0.31163	0.25627	0.25621	0.25652	0.310343	0.256333	0.42842	0.353861
	233	0.783551		233	0.783551																								515.5	0.31473	0.31523	0.31691	0.26135	0.26125	0.26152	0.315623	0.261373	0.435709	0.360819
	234	0.784594		234	0.784594																								516	0.3197	0.32007	0.32178	0.26604	0.26595	0.26617	0.320517	0.266053	0.442464	0.367279
	235	0.784774		235	0.784774																								516.5	0.32457	0.32492	0.32672	0.27075	0.27068	0.2708	0.325403	0.270743	0.44921	0.373754
	236	0.785389		236	0.785389																								517	0.32982	0.33014	0.33206	0.27585	0.27577	0.27585	0.330673	0.275823	0.456485	0.380766
	237	0.785481		237	0.785481																								517.5	0.33463	0.33487	0.33693	0.28055	0.28041	0.28052	0.335477	0.280493	0.463116	0.387213
	238	0.785907		238	0.785907																								518	0.33975	0.33995	0.34206	0.28558	0.28539	0.28555	0.340587	0.285507	0.47017	0.394134
	239	0.789995		239	0.789995																								518.5	0.34474	0.34496	0.34706	0.29044	0.29022	0.29044	0.345587	0.290367	0.477073	0.400843
	240	0.790503		240	0.790503																								519	0.34961	0.34979	0.35193	0.2952	0.29491	0.29517	0.350443	0.295093	0.483777	0.407368
	241	0.790794		241	0.790794																								519.5	0.35454	0.35481	0.35696	0.30006	0.29982	0.30006	0.355437	0.29998	0.49067	0.414114
	242	0.791271		242	0.791271																								520	0.35919	0.35959	0.36172	0.30467	0.30441	0.3047	0.360167	0.304593	0.4972	0.420483
	243	0.792287		243	0.792287																								520.5	0.36423	0.3647	0.36678	0.30957	0.30936	0.30963	0.365237	0.30952	0.504199	0.427284
	244	0.792763		244	0.792763																								521	0.3688	0.36926	0.37141	0.31401	0.31381	0.31407	0.369823	0.313963	0.510531	0.433418
	245	0.794262		245	0.794262																								521.5	0.37375	0.37413	0.37631	0.31874	0.31856	0.3188	0.37473	0.3187	0.517304	0.439956
	246	0.795242		246	0.795242																								522	0.37825	0.37865	0.38083	0.3231	0.32292	0.32317	0.379243	0.323063	0.523535	0.44598
	247	0.795307		247	0.795307																								522.5	0.38287	0.38332	0.38544	0.3275	0.32729	0.32758	0.383877	0.327457	0.529931	0.452045
	248	0.796438		248	0.796438																								523	0.38733	0.38779	0.38985	0.33168	0.33148	0.33179	0.388323	0.33165	0.536069	0.457833
	249	0.796794		249	0.796794																								523.5	0.39174	0.39217	0.39426	0.33585	0.33559	0.33591	0.392723	0.335783	0.542144	0.463539
	250	0.798622		250	0.798622																								524	0.39595	0.39632	0.39847	0.33969	0.33943	0.33969	0.396913	0.339603	0.547928	0.468813
	251	0.798996		251	0.798996																								524.5	0.39999	0.40031	0.4026	0.34338	0.34322	0.34338	0.400967	0.343327	0.553523	0.473953
	252	0.799459		252	0.799459																								525	0.40392	0.40424	0.40659	0.34695	0.34674	0.34692	0.404917	0.34687	0.558976	0.478844
	253	0.79974		253	0.79974																								525.5	0.40773	0.40811	0.41042	0.35028	0.3501	0.35028	0.408753	0.35022	0.564272	0.483469
	254	0.801086		254	0.801086																								526	0.41167	0.41196	0.4144	0.35368	0.35339	0.35367	0.412677	0.35358	0.569689	0.488107
	255	0.801481		255	0.801481																								526.5	0.41521	0.41544	0.41792	0.35666	0.35637	0.35658	0.41619	0.356537	0.574539	0.492189
	256	0.802422		256	0.802422																								527	0.41858	0.41882	0.42133	0.35945	0.35913	0.35938	0.419577	0.35932	0.579214	0.496031
	257	0.802977		257	0.802977																								527.5	0.42175	0.42203	0.42451	0.36194	0.36163	0.36183	0.422763	0.3618	0.583613	0.499455
	258	0.803202		258	0.803202																								528	0.42476	0.42517	0.42758	0.36427	0.36404	0.3642	0.425837	0.36417	0.587856	0.502726
	259	0.803267		259	0.803267																								528.5	0.42764	0.42802	0.43051	0.36647	0.36618	0.36638	0.428723	0.366343	0.59184	0.505727
	260	0.803349		260	0.803349																								529	0.43056	0.43094	0.43346	0.36858	0.36833	0.36847	0.431653	0.36846	0.595885	0.508649
	261	0.804674		261	0.804674																								529.5	0.43327	0.43364	0.43613	0.37041	0.37013	0.37029	0.434347	0.370277	0.599603	0.511157
	262	0.805727		262	0.805727																								530	0.43582	0.43622	0.43869	0.37207	0.37181	0.37199	0.43691	0.371957	0.603142	0.513476
	263	0.806224		263	0.806224																								530.5	0.43819	0.43858	0.44101	0.37355	0.37329	0.37349	0.43926	0.373443	0.606386	0.515528
	264	0.806323		264	0.806323																								531	0.44055	0.44087	0.44334	0.37503	0.37474	0.37495	0.441587	0.374907	0.609598	0.517548
	265	0.808417		265	0.808417																								531.5	0.44266	0.44296	0.44539	0.37624	0.37595	0.37613	0.44367	0.376107	0.612474	0.519205
	266	0.808625		266	0.808625																								532	0.44485	0.44519	0.44778	0.37743	0.37715	0.37738	0.44594	0.37732	0.615608	0.52088
	267	0.808713		267	0.808713																								532.5	0.4469	0.44714	0.44969	0.37846	0.37817	0.37839	0.44791	0.37834	0.618327	0.522288
	268	0.808797		268	0.808797																								533	0.44897	0.44922	0.45175	0.37952	0.37921	0.37943	0.44998	0.379387	0.621185	0.523733
	269	0.809255		269	0.809255																								533.5	0.45093	0.45113	0.45372	0.38051	0.38016	0.38042	0.451927	0.380363	0.623872	0.525081
	270	0.809606		270	0.809606																								534	0.4527	0.45297	0.45561	0.38138	0.38109	0.38126	0.45376	0.381243	0.626403	0.526296
	271	0.810047		271	0.810047																								534.5	0.4547	0.45493	0.45766	0.38237	0.38211	0.38226	0.455763	0.382247	0.629168	0.527681
	272	0.811204		272	0.811204																								535	0.45671	0.45692	0.45952	0.38338	0.38307	0.38321	0.457717	0.38322	0.631865	0.529024
	273	0.811271		273	0.811271																								535.5	0.45863	0.45889	0.46147	0.38434	0.38409	0.38425	0.459663	0.384227	0.634552	0.530414
	274	0.811996		274	0.811996																								536	0.45975	0.46013	0.46268	0.38422	0.38385	0.38399	0.460853	0.38402	0.636195	0.530129
	275	0.812114		275	0.812114																								536.5	0.46161	0.46196	0.46455	0.38458	0.38405	0.38416	0.462707	0.384263	0.638754	0.530465
	276	0.812365		276	0.812365																								537	0.46445	0.46478	0.46741	0.38644	0.386	0.38608	0.465547	0.386173	0.642674	0.533101
	277	0.81264		277	0.81264																								537.5	0.46672	0.46709	0.46973	0.3878	0.38744	0.38747	0.467847	0.38757	0.645849	0.535029
	278	0.812673		278	0.812673																								538	0.4689	0.4693	0.47192	0.38914	0.38876	0.38881	0.47004	0.388903	0.648877	0.53687
	279	0.812837		279	0.812837																								538.5	0.47136	0.47179	0.47443	0.39069	0.39026	0.39034	0.472527	0.39043	0.65231	0.538978
	280	0.813078		280	0.813078																								539	0.47408	0.47444	0.4771	0.39238	0.39197	0.39206	0.475207	0.392137	0.656009	0.541334
	281	0.814475		281	0.814475																								539.5	0.47672	0.4771	0.47969	0.39418	0.39375	0.39384	0.477837	0.393923	0.65964	0.5438
	282	0.815672		282	0.815672																								540	0.47952	0.4799	0.48253	0.39612	0.39574	0.3958	0.48065	0.395887	0.663524	0.54651
	283	0.816841		283	0.816841																								540.5	0.48253	0.48291	0.4855	0.39828	0.39793	0.39801	0.483647	0.398073	0.667661	0.549529
	284	0.818658		284	0.818658																								541	0.48566	0.48604	0.48866	0.40056	0.40025	0.40027	0.486787	0.40036	0.671995	0.552686
	285	0.818746		285	0.818746																								541.5	0.48892	0.48927	0.49194	0.40303	0.40273	0.40277	0.490043	0.402843	0.676491	0.556114
	286	0.819145		286	0.819145																								542	0.49239	0.49269	0.4955	0.40579	0.40544	0.40552	0.493527	0.405583	0.6813	0.559896
	287	0.821713		287	0.821713																								542.5	0.49609	0.49637	0.49922	0.40872	0.40839	0.4084	0.497227	0.408503	0.686407	0.563927
	288	0.821815		288	0.821815																								543	0.49985	0.50017	0.50299	0.41177	0.41145	0.41144	0.501003	0.411553	0.691621	0.568138
	289	0.822491		289	0.822491																								543.5	0.50374	0.504	0.50687	0.41504	0.41458	0.4146	0.50487	0.41474	0.696959	0.572537
	290	0.822919		290	0.822919																								544	0.50772	0.50798	0.51093	0.41844	0.41795	0.41798	0.508877	0.418123	0.70249	0.577207
	291	0.82292		291	0.82292																								544.5	0.51195	0.51231	0.5152	0.42207	0.42159	0.42165	0.513153	0.42177	0.708394	0.582242
	292	0.823418		292	0.823418																								545	0.51646	0.51678	0.51982	0.42598	0.42555	0.42558	0.517687	0.425703	0.714652	0.587671
	293	0.823734		293	0.823734																								545.5	0.52113	0.52148	0.52458	0.4301	0.42964	0.42973	0.522397	0.429823	0.721154	0.593359
	294	0.824962		294	0.824962																								546	0.52594	0.52634	0.52942	0.43443	0.43401	0.43407	0.527233	0.43417	0.727831	0.599359
	295	0.826349		295	0.826349																								546.5	0.5304	0.53081	0.53391	0.43843	0.43805	0.43819	0.531707	0.438223	0.734006	0.604955
	296	0.826621		296	0.826621																								547	0.53531	0.53589	0.53896	0.44301	0.44269	0.44286	0.53672	0.442853	0.740927	0.611347
	297	0.82716		297	0.82716																								547.5	0.54047	0.54109	0.54407	0.44785	0.44754	0.44763	0.541877	0.447673	0.748045	0.618
	298	0.827577		298	0.827577																								548	0.54579	0.5464	0.54933	0.45287	0.45256	0.45267	0.547173	0.4527	0.755357	0.62494
	299	0.827681		299	0.827681																								548.5	0.55138	0.55196	0.55492	0.45815	0.45786	0.45796	0.552753	0.45799	0.76306	0.632242
	300	0.827799		300	0.827799																								549	0.55705	0.55759	0.56056	0.46368	0.4633	0.46342	0.5584	0.463467	0.770855	0.639803
	301	0.830599		301	0.830599																								549.5	0.5627	0.56335	0.56628	0.46933	0.46909	0.4691	0.56411	0.469173	0.778738	0.647681
	302	0.830796		302	0.830796																								550	0.56857	0.56918	0.57216	0.47517	0.47491	0.47479	0.56997	0.474957	0.786828	0.655664
	303	0.831246		303	0.831246																								550.5	0.57404	0.57458	0.57765	0.48068	0.48044	0.48026	0.575423	0.48046	0.794356	0.663262
	304	0.831512		304	0.831512																								551	0.58009	0.58055	0.58374	0.48689	0.48659	0.4864	0.58146	0.486627	0.802689	0.671774
	305	0.832158		305	0.832158																								551.5	0.58618	0.58658	0.58992	0.49326	0.49289	0.49272	0.58756	0.492957	0.81111	0.680513
	306	0.833686		306	0.833686																								552	0.59241	0.5928	0.59619	0.49979	0.49936	0.49922	0.5938	0.499457	0.819724	0.689486
	307	0.83481		307	0.83481																								552.5	0.59863	0.59895	0.60239	0.50638	0.50598	0.50584	0.59999	0.506067	0.828269	0.698611
	308	0.834874		308	0.834874																								553	0.60481	0.60522	0.60869	0.51314	0.51263	0.51262	0.60624	0.512797	0.836897	0.707901
	309	0.835094		309	0.835094																								553.5	0.61101	0.61153	0.61501	0.52	0.51945	0.51947	0.612517	0.51964	0.845562	0.717348
	310	0.835661		310	0.835661																								554	0.61729	0.61784	0.62135	0.52695	0.5265	0.52646	0.618827	0.526637	0.854273	0.727007
	311	0.836622		311	0.836622																								554.5	0.62369	0.6243	0.62784	0.53412	0.53371	0.53366	0.625277	0.53383	0.863177	0.736937
	312	0.837669		312	0.837669																								555	0.63008	0.63072	0.63434	0.54141	0.54106	0.54102	0.631713	0.541163	0.872062	0.747061
	313	0.838467		313	0.838467																								555.5	0.63651	0.63716	0.64081	0.54887	0.54851	0.54846	0.63816	0.548613	0.880962	0.757345
	314	0.841345		314	0.841345																								556	0.6429	0.64355	0.64706	0.55624	0.55592	0.55589	0.644503	0.556017	0.889719	0.767565
	315	0.84147		315	0.84147																								556.5	0.64914	0.64973	0.65335	0.56363	0.56328	0.56323	0.65074	0.56338	0.898328	0.77773
	316	0.841913		316	0.841913																								557	0.65517	0.65573	0.65947	0.57088	0.57053	0.5705	0.65679	0.570637	0.90668	0.787748
	317	0.843238		317	0.843238																								557.5	0.66118	0.6618	0.6655	0.57825	0.57785	0.57782	0.662827	0.577973	0.915014	0.797876
	318	0.843813		318	0.843813																								558	0.66705	0.66771	0.67145	0.58554	0.58519	0.58507	0.668737	0.585267	0.923172	0.807944
	319	0.844266		319	0.844266																								558.5	0.67271	0.6734	0.67712	0.59262	0.59236	0.59213	0.67441	0.59237	0.931004	0.81775
	320	0.844654		320	0.844654																								559	0.67834	0.67902	0.68271	0.59967	0.59938	0.59915	0.680023	0.5994	0.938753	0.827455
	321	0.84499		321	0.84499																								559.5	0.6839	0.68448	0.68822	0.6067	0.60637	0.60612	0.685533	0.606397	0.946359	0.837114
	322	0.845166		322	0.845166																								560	0.68935	0.68997	0.69373	0.61385	0.6134	0.6132	0.691017	0.613483	0.953929	0.846896
	323	0.846576		323	0.846576																								560.5	0.69417	0.69475	0.6985	0.62013	0.61963	0.61935	0.695807	0.619703	0.960542	0.855483
	324	0.847495		324	0.847495																								561	0.69875	0.6993	0.70302	0.62613	0.62556	0.62532	0.700357	0.62567	0.966823	0.86372
	325	0.847884		325	0.847884																								561.5	0.70302	0.70348	0.70734	0.63182	0.63126	0.63098	0.704613	0.631353	0.972699	0.871566
	326	0.848151		326	0.848151																								562	0.7072	0.70766	0.71153	0.63744	0.63683	0.63663	0.708797	0.636967	0.978474	0.879315
	327	0.84897		327	0.84897																								562.5	0.71068	0.71115	0.71503	0.64227	0.64162	0.64134	0.712287	0.641743	0.983292	0.885909
	328	0.849013		328	0.849013																								563	0.71381	0.71429	0.71825	0.64668	0.64601	0.64583	0.71545	0.646173	0.987659	0.892024
	329	0.849542		329	0.849542																								563.5	0.71671	0.71727	0.72115	0.65085	0.65028	0.65012	0.718377	0.650417	0.991699	0.897882
	330	0.851127		330	0.851127																								564	0.7189	0.71942	0.7233	0.65411	0.65358	0.65337	0.72054	0.653687	0.994685	0.902396
	331	0.851263		331	0.851263																								564.5	0.72069	0.72119	0.72508	0.65697	0.65634	0.6562	0.72232	0.656503	0.997142	0.906284
	332	0.85201		332	0.85201																								565	0.72197	0.72241	0.72632	0.65916	0.65854	0.65834	0.723567	0.65868	0.998863	0.909289
	333	0.852043		333	0.852043																								565.5	0.72267	0.7231	0.72701	0.66064	0.66002	0.65979	0.72426	0.66015	0.999821	0.911318
	334	0.852045		334	0.852045																								566	0.72279	0.72319	0.72719	0.66145	0.6608	0.66052	0.72439	0.660923	1	0.912386
	335	0.852476		335	0.852476																								566.5	0.72224	0.72273	0.72662	0.66148	0.66084	0.66064	0.723863	0.660987	0.999273	0.912473
	336	0.85311		336	0.85311																								567	0.72118	0.72154	0.72546	0.66071	0.66014	0.65993	0.722727	0.66026	0.997704	0.91147
	337	0.854728		337	0.854728																								567.5	0.71938	0.71979	0.72365	0.65916	0.65857	0.65833	0.72094	0.658687	0.995237	0.909298
	338	0.855349		338	0.855349																								568	0.71689	0.71738	0.72124	0.65689	0.65623	0.65604	0.718503	0.656387	0.991874	0.906123
	339	0.856192		339	0.856192																								568.5	0.7139	0.71423	0.71805	0.65378	0.65315	0.65298	0.715393	0.653303	0.98758	0.901867
	340	0.856729		340	0.856729																								569	0.71017	0.71049	0.71422	0.64983	0.64932	0.64923	0.711627	0.64946	0.982381	0.896561
	341	0.857014		341	0.857014																								569.5	0.70554	0.70586	0.70956	0.64491	0.64453	0.64439	0.706987	0.64461	0.975975	0.889866
	342	0.85934		342	0.85934																								570	0.70033	0.70064	0.70425	0.63934	0.63896	0.63884	0.70174	0.639047	0.968732	0.882186
	343	0.860341		343	0.860341																								570.5	0.6945	0.69476	0.69827	0.63303	0.63264	0.63251	0.695843	0.632727	0.960592	0.873461
	344	0.860939		344	0.860939																								571	0.68791	0.68816	0.69167	0.62596	0.6256	0.62535	0.689247	0.625637	0.951486	0.863674
	345	0.861119		345	0.861119																								571.5	0.68066	0.68095	0.68431	0.61818	0.6178	0.61748	0.681973	0.61782	0.941445	0.852883
	346	0.862375		346	0.862375																								572	0.67265	0.67284	0.67615	0.60945	0.60905	0.60861	0.67388	0.609037	0.930272	0.840758
	347	0.863003		347	0.863003																								572.5	0.66415	0.66408	0.6675	0.60013	0.59962	0.59911	0.665243	0.59962	0.91835	0.827759
	348	0.863165		348	0.863165																								573	0.65514	0.65492	0.65846	0.59038	0.58977	0.58917	0.656173	0.589773	0.905829	0.814165
	349	0.863531		349	0.863531																								573.5	0.64531	0.64493	0.64862	0.57961	0.57884	0.57834	0.646287	0.57893	0.892181	0.799197
	350	0.863652		350	0.863652																								574	0.63478	0.63429	0.63803	0.56816	0.56732	0.56676	0.6357	0.567413	0.877566	0.783298
	351	0.863914		351	0.863914																								574.5	0.62373	0.62329	0.62701	0.5562	0.55536	0.55479	0.624677	0.55545	0.862349	0.766783
	352	0.864498		352	0.864498																								575	0.61221	0.61189	0.61549	0.54381	0.54295	0.5425	0.613197	0.543087	0.846501	0.749716
	353	0.864679		353	0.864679																								575.5	0.60005	0.59991	0.60341	0.53078	0.53003	0.52969	0.601123	0.530167	0.829834	0.73188
	354	0.867126		354	0.867126																								576	0.58788	0.58803	0.59138	0.51775	0.51714	0.51706	0.589097	0.517317	0.813231	0.714141
	355	0.867842		355	0.867842																								576.5	0.57497	0.5753	0.57855	0.50389	0.50343	0.5036	0.576273	0.50364	0.795529	0.695261
	356	0.868225		356	0.868225																								577	0.56163	0.56213	0.56511	0.48965	0.48941	0.48961	0.562957	0.489557	0.777146	0.675819
	357	0.870183		357	0.870183																								577.5	0.5482	0.54881	0.55144	0.47543	0.47539	0.47557	0.549483	0.475463	0.758546	0.656364
	358	0.870286		358	0.870286																								578	0.53467	0.53525	0.53758	0.4612	0.4612	0.46144	0.535833	0.46128	0.739703	0.636784
	359	0.871305		359	0.871305																								578.5	0.52122	0.52164	0.52377	0.44714	0.4472	0.44731	0.52221	0.447217	0.720896	0.61737
	360	0.871371		360	0.871371																								579	0.50793	0.50812	0.51012	0.43336	0.43349	0.4333	0.508723	0.433383	0.702278	0.598273
	361	0.871569		361	0.871569																								579.5	0.49373	0.49385	0.49553	0.4189	0.41902	0.41858	0.49437	0.418833	0.682464	0.578188
	362	0.873235		362	0.873235																								580	0.48007	0.48003	0.48148	0.40515	0.40521	0.40457	0.480527	0.404977	0.663354	0.559059
	363	0.873389		363	0.873389																								580.5	0.46584	0.46548	0.46696	0.39079	0.39069	0.39005	0.466093	0.39051	0.643429	0.539088
	364	0.873465		364	0.873465																								581	0.45151	0.45093	0.45241	0.37643	0.37631	0.3757	0.451617	0.376147	0.623444	0.51926
	365	0.873994		365	0.873994																								581.5	0.43745	0.4368	0.43835	0.36252	0.36229	0.36182	0.437533	0.36221	0.604002	0.500021
	366	0.874465		366	0.874465																								582	0.42352	0.42274	0.42442	0.34883	0.34854	0.34821	0.42356	0.348527	0.584713	0.481131
	367	0.874589		367	0.874589																								582.5	0.41016	0.40913	0.41103	0.33569	0.33539	0.33528	0.410107	0.335453	0.566141	0.463084
	368	0.87489		368	0.87489																								583	0.39641	0.39526	0.39743	0.32242	0.32208	0.32217	0.396367	0.322223	0.547173	0.44482
	369	0.875		369	0.875																								583.5	0.38243	0.38132	0.3835	0.30905	0.3087	0.30904	0.382417	0.30893	0.527915	0.426469
	370	0.875584		370	0.875584																								584	0.36868	0.36768	0.36981	0.29597	0.29582	0.29625	0.368723	0.296013	0.509012	0.408638
	371	0.876338		371	0.876338																								584.5	0.35487	0.3541	0.35608	0.2831	0.28308	0.28348	0.355017	0.28322	0.490091	0.390977
	372	0.877149		372	0.877149																								585	0.34216	0.34158	0.34338	0.27133	0.27147	0.27182	0.342373	0.27154	0.472637	0.374853
	373	0.877535		373	0.877535																								585.5	0.3291	0.32857	0.33006	0.25932	0.2596	0.2598	0.329243	0.259573	0.454511	0.358334
	374	0.878851		374	0.878851																								586	0.31653	0.31607	0.31726	0.24785	0.24811	0.24818	0.31662	0.248047	0.437085	0.342421
	375	0.879235		375	0.879235																								586.5	0.30429	0.30388	0.30493	0.23682	0.23709	0.23695	0.304367	0.236953	0.42017	0.327107
	376	0.879756		376	0.879756																								587	0.29152	0.29111	0.29204	0.22543	0.22566	0.22536	0.291557	0.225483	0.402486	0.311273
	377	0.880147		377	0.880147																								587.5	0.27919	0.27869	0.2796	0.21451	0.21458	0.21426	0.27916	0.21445	0.385373	0.296042
	378	0.880469		378	0.880469																								588	0.26784	0.26727	0.26814	0.20453	0.20451	0.20419	0.26775	0.20441	0.369621	0.282182
	379	0.881009		379	0.881009																								588.5	0.2565	0.25595	0.25682	0.19464	0.1946	0.19429	0.256423	0.19451	0.353985	0.268516
	380	0.88174		380	0.88174																								589	0.24521	0.24461	0.24553	0.18492	0.18477	0.18457	0.245117	0.184753	0.338377	0.255047
	381	0.881766		381	0.881766																								589.5	0.23389	0.23318	0.23422	0.17516	0.17491	0.17485	0.233763	0.174973	0.322704	0.241546
	382	0.883326		382	0.883326																								590	0.22374	0.22295	0.22403	0.16638	0.16621	0.16618	0.223573	0.166257	0.308637	0.229513
	383	0.883559		383	0.883559																								590.5	0.21382	0.21304	0.2141	0.158	0.15791	0.15791	0.213653	0.15794	0.294942	0.218032
	384	0.884155		384	0.884155																								591	0.20418	0.20349	0.20447	0.14995	0.14992	0.14998	0.204047	0.14995	0.281681	0.207002
	385	0.884403		385	0.884403																								591.5	0.19501	0.1944	0.19536	0.14236	0.14236	0.14255	0.194923	0.142423	0.269086	0.196611
	386	0.88723		386	0.88723																								592	0.18628	0.18575	0.18661	0.13518	0.13515	0.13545	0.186213	0.13526	0.257062	0.186723
	387	0.887656		387	0.887656																								592.5	0.17758	0.17712	0.17786	0.12808	0.12808	0.12845	0.17752	0.128203	0.245061	0.176981
	388	0.888819		388	0.888819																								593	0.16904	0.16872	0.16934	0.12122	0.12137	0.1217	0.169033	0.12143	0.233346	0.167631
	389	0.889369		389	0.889369																								593.5	0.16093	0.16063	0.1611	0.11469	0.11497	0.11523	0.160887	0.114963	0.2221	0.158704
	390	0.88941		390	0.88941																								594	0.15263	0.15234	0.15268	0.10808	0.10846	0.10861	0.15255	0.108383	0.210591	0.14962
	391	0.890448		391	0.890448																								594.5	0.14491	0.14459	0.14487	0.10202	0.10239	0.10245	0.14479	0.102287	0.199879	0.141204
	392	0.890616		392	0.890616																								595	0.13797	0.13765	0.13786	0.09665	0.09698	0.09698	0.137827	0.09687	0.190266	0.133726
	393	0.893656		393	0.893656																								595.5	0.13144	0.13112	0.1313	0.09166	0.09195	0.0919	0.131287	0.0918367	0.181238	0.126778
	394	0.895491		394	0.895491																								596	0.12497	0.12459	0.12477	0.08676	0.08702	0.08694	0.124777	0.0869067	0.172251	0.119972
	395	0.897388		395	0.897388																								596.5	0.11859	0.11821	0.11839	0.08199	0.08218	0.08208	0.118397	0.0820833	0.163443	0.113314
	396	0.899141		396	0.899141																								597	0.11253	0.1122	0.11238	0.07744	0.07762	0.07755	0.11237	0.0775367	0.155124	0.107037
	397	0.899158		397	0.899158																								597.5	0.10687	0.10648	0.10672	0.0732	0.07333	0.07327	0.10669	0.0732667	0.147283	0.101143
	398	0.899234		398	0.899234																								598	0.10147	0.10103	0.10132	0.06918	0.06932	0.06924	0.101273	0.0692467	0.139805	0.0955931
	399	0.900253		399	0.900253																								598.5	0.09628	0.09584	0.09615	0.06534	0.06551	0.0654	0.09609	0.0654167	0.13265	0.0903059
	400	0.901765		400	0.901765																								599	0.09129	0.09085	0.09116	0.06161	0.06178	0.06172	0.0911	0.0617033	0.125761	0.0851797
	401	0.902434		401	0.902434																								599.5	0.08658	0.08612	0.08644	0.05814	0.05832	0.05833	0.08638	0.0582633	0.119245	0.0804309
	402	0.902904		402	0.902904																								600	0.08202	0.08167	0.08195	0.05492	0.05507	0.05513	0.08188	0.05504	0.113033	0.0759812
	403	0.903549		403	0.903549																								600.5	0.07761	0.07739	0.07767	0.05182	0.05194	0.05209	0.0775567	0.05195	0.107065	0.0717155
	404	0.903653		404	0.903653																								601	0.07355	0.07336	0.07362	0.04893	0.04912	0.04924	0.07351	0.0490967	0.101478	0.0677766
	405	0.904776		405	0.904776																								601.5	0.06979	0.06964	0.06982	0.0463	0.04651	0.0466	0.06975	0.04647	0.0962879	0.0641505
	406	0.905254		406	0.905254																								602	0.06612	0.06599	0.06618	0.04373	0.04399	0.04405	0.0660967	0.0439233	0.0912446	0.0606349
	407	0.9062		407	0.9062																								602.5	0.06258	0.06247	0.06256	0.04123	0.0415	0.04156	0.0625367	0.04143	0.0863301	0.0571929
	408	0.907425		408	0.907425																								603	0.0592	0.05913	0.0592	0.03891	0.03922	0.03923	0.0591767	0.03912	0.0816917	0.0540041
	409	0.907622		409	0.907622																								603.5	0.05598	0.05588	0.05592	0.03665	0.03699	0.037	0.0559267	0.03688	0.0772052	0.0509118
	410	0.907954		410	0.907954																								604	0.05307	0.05286	0.05287	0.03464	0.03494	0.03494	0.0529333	0.03484	0.073073	0.0480956
	411	0.90839		411	0.90839																								604.5	0.05023	0.05002	0.05005	0.03275	0.03297	0.033	0.0501	0.0329067	0.0691616	0.0454267
	412	0.910795		412	0.910795																								605	0.04727	0.04712	0.04716	0.03079	0.03099	0.03101	0.0471833	0.03093	0.0651353	0.042698
	413	0.910861		413	0.910861																								605.5	0.04453	0.04437	0.04446	0.02899	0.02913	0.02914	0.0444533	0.0290867	0.0613666	0.0401533
	414	0.910889		414	0.910889																								606	0.04204	0.04189	0.04193	0.02731	0.02745	0.02748	0.0419533	0.0274133	0.0579154	0.0378433
	415	0.913533		415	0.913533																								606.5	0.03976	0.03964	0.03964	0.02583	0.02592	0.02599	0.03968	0.0259133	0.0547771	0.0357726
	416	0.914291		416	0.914291																								607	0.03764	0.03752	0.03758	0.02443	0.02455	0.02464	0.03758	0.02454	0.0518781	0.0338768
	417	0.9156		417	0.9156																								607.5	0.03548	0.03532	0.03542	0.02296	0.02312	0.02324	0.0354067	0.0231067	0.0488779	0.0318981
	418	0.915873		418	0.915873																								608	0.03362	0.03346	0.03357	0.02176	0.02188	0.02203	0.03355	0.02189	0.0463148	0.0302185
	419	0.916726		419	0.916726																								608.5	0.03181	0.03175	0.03174	0.02063	0.02078	0.02094	0.0317667	0.0207833	0.043853	0.0286908
	420	0.917394		420	0.917394																								609	0.02994	0.02997	0.02994	0.01945	0.01958	0.01978	0.02995	0.0196033	0.0413451	0.0270618
	421	0.917436		421	0.917436																								609.5	0.02831	0.02835	0.02835	0.01842	0.01862	0.01874	0.0283367	0.0185933	0.039118	0.0256676
	422	0.917879		422	0.917879																								610	0.02678	0.02684	0.02682	0.01743	0.01764	0.01776	0.0268133	0.01761	0.0370151	0.0243101
	423	0.918871		423	0.918871																								610.5	0.02528	0.02533	0.02528	0.01648	0.01669	0.01678	0.0252967	0.01665	0.0349213	0.0229849
	424	0.91949		424	0.91949																								611	0.02393	0.02396	0.02393	0.01564	0.01582	0.01595	0.02394	0.0158033	0.0330485	0.0218161
	425	0.919712		425	0.919712																								611.5	0.02255	0.02251	0.02254	0.01474	0.01492	0.01501	0.0225333	0.01489	0.0311066	0.0205552
	426	0.920284		426	0.920284																								612	0.02133	0.02135	0.0213	0.01399	0.01425	0.01431	0.0213267	0.0141833	0.0294409	0.0195797
	427	0.921381		427	0.921381																								612.5	0.02013	0.02016	0.02008	0.01323	0.01346	0.01357	0.0201233	0.01342	0.0277797	0.0185259
	428	0.923445		428	0.923445																								613	0.01904	0.01907	0.019	0.01254	0.01274	0.01283	0.0190367	0.0127033	0.0262796	0.0175366
	429	0.923537		429	0.923537																								613.5	0.01805	0.01805	0.01799	0.01193	0.01218	0.01221	0.01803	0.0121067	0.0248899	0.0167129
	430	0.923662		430	0.923662																								614	0.01707	0.01712	0.01707	0.01137	0.01158	0.01161	0.0170867	0.01152	0.0235877	0.015903
	431	0.923948		431	0.923948																								614.5	0.01619	0.01624	0.01619	0.01083	0.01105	0.01106	0.0162067	0.01098	0.0223728	0.0151576
	432	0.924191		432	0.924191																								615	0.01537	0.01538	0.01534	0.01031	0.0105	0.01056	0.0153633	0.0104567	0.0212086	0.0144351
	433	0.925542		433	0.925542																								615.5	0.01454	0.01462	0.0146	0.00981	0.00998	0.01007	0.0145867	0.00995333	0.0201365	0.0137403
	434	0.926321		434	0.926321																								616	0.01382	0.01385	0.01385	0.00938	0.00954	0.00963	0.01384	0.00951667	0.0191057	0.0131375
	435	0.92772		435	0.92772																								616.5	0.01315	0.01315	0.01318	0.00899	0.00914	0.00922	0.01316	0.00911667	0.018167	0.0125853
	436	0.927801		436	0.927801																								617	0.01253	0.01256	0.01253	0.00864	0.00879	0.00883	0.01254	0.00875333	0.0173111	0.0120837
	437	0.92807		437	0.92807																								617.5	0.01187	0.01196	0.0119	0.00821	0.00844	0.00842	0.01191	0.00835667	0.0164414	0.0115361
	438	0.929176		438	0.929176																								618	0.01123	0.0114	0.01131	0.00784	0.0081	0.0081	0.0113133	0.00801333	0.0156177	0.0110622
	439	0.929719		439	0.929719																								618.5	0.01067	0.01086	0.01076	0.00751	0.00774	0.00775	0.0107633	0.00766667	0.0148585	0.0105836
	440	0.929838		440	0.929838																								619	0.01015	0.0103	0.01019	0.00713	0.00735	0.0074	0.0102133	0.00729333	0.0140992	0.0100682
	441	0.930464		441	0.930464																								619.5	0.00961	0.00974	0.00964	0.00679	0.007	0.00706	0.00966333	0.00695	0.01334	0.00959428
	442	0.930479		442	0.930479																								620	0.00912	0.0092	0.00914	0.0065	0.00668	0.00673	0.00915333	0.00663667	0.0126359	0.00916173
	443	0.93076		443	0.93076																								620.5	0.0087	0.00877	0.00871	0.00627	0.00644	0.00653	0.00872667	0.00641333	0.0120469	0.00885343
	444	0.932701		444	0.932701																								621	0.00829	0.00836	0.0083	0.00601	0.00621	0.00629	0.00831667	0.00617	0.0114809	0.00851751
	445	0.936686		445	0.936686																								621.5	0.00787	0.00795	0.00789	0.00575	0.00597	0.00607	0.00790333	0.00593	0.0109103	0.0081862
	446	0.937375		446	0.937375																								622	0.00751	0.00758	0.00754	0.00557	0.00574	0.00587	0.00754333	0.00572667	0.0104134	0.0079055
	447	0.937621		447	0.937621																								622.5	0.00716	0.00725	0.00725	0.00545	0.00562	0.00568	0.00722	0.00558333	0.00996701	0.00770763
	448	0.937915		448	0.937915																								623	0.00688	0.00691	0.00694	0.00523	0.00542	0.00548	0.00691	0.00537667	0.00953906	0.00742234
	449	0.938071		449	0.938071																								623.5	0.00661	0.00659	0.00664	0.005	0.00519	0.00526	0.00661333	0.00515	0.00912952	0.00710943
	450	0.939361		450	0.939361																								624	0.00632	0.00635	0.00639	0.00487	0.00502	0.00516	0.00635333	0.00501667	0.0087706	0.00692537
	451	0.940328		451	0.940328																								624.5	0.006	0.00606	0.00606	0.00467	0.00485	0.00493	0.00604	0.00481667	0.00833805	0.00664927
	452	0.941477		452	0.941477																								625	0.00569	0.0058	0.00577	0.00452	0.00471	0.00475	0.00575333	0.00466	0.00794231	0.006433
	453	0.942049		453	0.942049																								625.5	0.00542	0.00551	0.00546	0.0043	0.00456	0.00458	0.00546333	0.00448	0.00754198	0.00618451
	454	0.94368		454	0.94368																								626	0.00523	0.00529	0.00528	0.00421	0.00438	0.00444	0.00526667	0.00434333	0.00727049	0.00599585
	455	0.944318		455	0.944318																								626.5	0.00502	0.00511	0.00517	0.00409	0.00426	0.00432	0.0051	0.00422333	0.00704041	0.00583019
	456	0.946753		456	0.946753																								627	0.00481	0.00496	0.00496	0.004	0.00412	0.00423	0.00491	0.00411667	0.00677812	0.00568294
	457	0.948255		457	0.948255																								627.5	0.00462	0.00468	0.00471	0.00388	0.00403	0.00407	0.00467	0.00399333	0.0064468	0.00551268
	458	0.950425		458	0.950425																								628	0.00441	0.00452	0.00447	0.00374	0.00386	0.00391	0.00446667	0.00383667	0.00616611	0.00529641
	459	0.951966		459	0.951966																								628.5	0.00429	0.00439	0.00433	0.00366	0.0038	0.00389	0.00433667	0.00378333	0.00598665	0.00522279
	460	0.952564		460	0.952564																								629	0.00414	0.00423	0.00415	0.00359	0.00375	0.00385	0.00417333	0.00373	0.00576117	0.00514916
	461	0.95405		461	0.95405																								629.5	0.00397	0.00406	0.00401	0.00348	0.00363	0.00369	0.00401333	0.0036	0.00554029	0.0049697
	462	0.954949		462	0.954949																								630	0.00383	0.00395	0.00389	0.00334	0.00359	0.00362	0.00389	0.00351667	0.00537004	0.00485466
	463	0.955247		463	0.955247																								630.5	0.00375	0.00383	0.00377	0.00328	0.00354	0.0036	0.00378333	0.00347333	0.00522279	0.00479484
	464	0.955538		464	0.955538																								631	0.0036	0.00374	0.00366	0.0033	0.00345	0.00349	0.00366667	0.00341333	0.00506173	0.00471201
	465	0.955861		465	0.955861																								631.5	0.00348	0.0036	0.00357	0.0032	0.00334	0.0034	0.00355	0.00331333	0.00490068	0.00457396
	466	0.956744		466	0.956744																								632	0.00334	0.00345	0.00346	0.00311	0.00331	0.0034	0.00341667	0.00327333	0.00471661	0.00451874
	467	0.957298		467	0.957298																								632.5	0.0032	0.00328	0.0033	0.00302	0.00316	0.00328	0.00326	0.00315333	0.00450034	0.00435309
	468	0.957716		468	0.957716																								633	0.00307	0.00319	0.00317	0.00288	0.00307	0.00317	0.00314333	0.00304	0.00433928	0.00419663
	469	0.958122		469	0.958122																								633.5	0.00299	0.00311	0.00308	0.00279	0.00299	0.00307	0.00306	0.00295	0.00422424	0.00407239
	470	0.958622		470	0.958622																								634	0.00299	0.00308	0.00307	0.00281	0.00299	0.00307	0.00304667	0.00295667	0.00420584	0.0040816
	471	0.959132		471	0.959132																								634.5	0.00299	0.00302	0.00304	0.00278	0.00296	0.00307	0.00301667	0.00293667	0.00416442	0.00405399
	472	0.966079		472	0.966079																								635	0.00294	0.00299	0.00301	0.00279	0.00294	0.00308	0.00298	0.00293667	0.00411381	0.00405399
	473	0.966563		473	0.966563																								635.5	0.00287	0.00294	0.00293	0.00279	0.00299	0.00304	0.00291333	0.00294	0.00402177	0.00405859
	474	0.967107		474	0.967107																								636	0.00281	0.00291	0.00285	0.00276	0.00294	0.00302	0.00285667	0.00290667	0.00394355	0.00401257
	475	0.970043		475	0.970043																								636.5	0.00275	0.00285	0.00284	0.00272	0.00287	0.00299	0.00281333	0.00286	0.00388373	0.00394815
	476	0.972433		476	0.972433																								637	0.00266	0.00273	0.00273	0.00267	0.00285	0.00291	0.00270667	0.00281	0.00373648	0.00387913
	477	0.972511		477	0.972511																								637.5	0.00269	0.00272	0.00269	0.00264	0.00287	0.00293	0.0027	0.00281333	0.00372727	0.00388373
	478	0.975189		478	0.975189																								638	0.00261	0.00272	0.00264	0.00261	0.00281	0.00288	0.00265667	0.00276667	0.00366745	0.00381931
	479	0.977717		479	0.977717																								638.5	0.00253	0.00266	0.00259	0.00259	0.00276	0.00284	0.00259333	0.00273	0.00358002	0.00376869
	480	0.97773		480	0.97773																								639	0.00247	0.00261	0.00258	0.00262	0.00275	0.00285	0.00255333	0.00274	0.0035248	0.00378249
	481	0.9785		481	0.9785																								639.5	0.00244	0.0025	0.00249	0.00253	0.00267	0.00275	0.00247667	0.00265	0.00341897	0.00365825
	482	0.978519		482	0.978519																								640	0.00246	0.00246	0.00243	0.00247	0.0027	0.00273	0.00245	0.00263333	0.00338216	0.00363524
	483	0.986128		483	0.986128																								640.5	0.00237	0.00241	0.00238	0.00249	0.00269	0.00266	0.00238667	0.00261333	0.00329473	0.00360763
	484	0.991396		484	0.991396																								641	0.00221	0.0023	0.00227	0.00238	0.00253	0.00258	0.00226	0.00249667	0.00311987	0.00344658
	485	0.996412		485	0.996412																								641.5	0.00209	0.00226	0.0022	0.00232	0.00246	0.00255	0.00218333	0.00244333	0.00301403	0.00337295
	486	0.998234		486	0.998234																								642	0.002	0.00212	0.00212	0.0022	0.00237	0.00244	0.00208	0.00233667	0.00287138	0.0032257
	487	0.999113		487	0.999113																								642.5	0.00195	0.00204	0.00203	0.00214	0.00229	0.00238	0.00200667	0.00227	0.00277015	0.00313367
	488	1.00952		488	1.00952																								643	0.00185	0.00195	0.00194	0.00211	0.00221	0.0023	0.00191333	0.00220667	0.0026413	0.00304624
	489	1.01367		489	1.01367																								643.5	0.00179	0.00189	0.00191	0.00201	0.00224	0.00233	0.00186333	0.00219333	0.00257228	0.00302783
	490	1.02066		490	1.02066																								644	0.00174	0.00183	0.00182	0.00198	0.00218	0.00229	0.00179667	0.00215	0.00248025	0.00296801
	491	1.02251		491	1.02251																								644.5	0.00174	0.00179	0.00172	0.00194	0.00218	0.0022	0.00175	0.00210667	0.00241583	0.00290819
	492	1.03165		492	1.03165																								645	0.00177	0.00175	0.00172	0.00195	0.0022	0.00218	0.00174667	0.00211	0.00241122	0.0029128
	493	1.03846		493	1.03846																								645.5	0.00165	0.00168	0.00163	0.00186	0.00212	0.00211	0.00165333	0.00203	0.00228238	0.00280236
	494	1.04441		494	1.04441																								646	0.00151	0.0016	0.00157	0.00179	0.00201	0.00201	0.00156	0.00193667	0.00215354	0.00267351
	495	1.05101		495	1.05101																								646.5	0.00142	0.00156	0.00153	0.00172	0.00194	0.00194	0.00150333	0.00186667	0.00207531	0.00257688
	496	1.07691		496	1.07691																								647	0.00139	0.0015	0.00148	0.00168	0.00191	0.00189	0.00145667	0.00182667	0.00201089	0.00252166
	497	1.07719		497	1.07719																								647.5	0.00137	0.00145	0.0014	0.00163	0.00185	0.00191	0.00140667	0.00179667	0.00194186	0.00248025
	498	1.09143		498	1.09143																								648	0.00128	0.00139	0.00133	0.00157	0.00175	0.00188	0.00133333	0.00173333	0.00184063	0.00239282
	499	1.1425		499	1.1425																								648.5	0.00117	0.00131	0.00128	0.00154	0.00168	0.00179	0.00125333	0.00167	0.00173019	0.00230539
	500	1.22782		500	1.22782																								649	0.00117	0.00128	0.00125	0.00151	0.00163	0.00174	0.00123333	0.00162667	0.00170258	0.00224557
	501	1.34934		501	1.34934																								649.5	0.00116	0.00124	0.00121	0.00143	0.0016	0.00169	0.00120333	0.00157333	0.00166117	0.00217194
	502	1.37621		502	1.37621																								650	0.00108	0.00122	0.00119	0.00139	0.00157	0.00165	0.00116333	0.00153667	0.00160595	0.00212133
	503	1.42018		503	1.42018																								650.5	0.00111	0.00119	0.00121	0.0014	0.0016	0.00163	0.00117	0.00154333	0.00161515	0.00213053
	504	1.44836		504	1.44836																								651	0.00108	0.00122	0.00121	0.00139	0.00157	0.00165	0.00117	0.00153667	0.00161515	0.00212133
	505	1.47456		505	1.47456																								651.5	0.00108	0.00119	0.00117	0.00137	0.00157	0.00163	0.00114667	0.00152333	0.00158294	0.00210292
	506	1.48335		506	1.48335																								652	0.00108	0.00117	0.00114	0.00139	0.00156	0.00162	0.00113	0.00152333	0.00155993	0.00210292
	507	1.63364		507	1.63364																								652.5	0.00105	0.00114	0.00111	0.00136	0.0015	0.00156	0.0011	0.00147333	0.00151852	0.0020339
	508	1.6449		508	1.6449																								653	0.00099	0.00116	0.00113	0.00131	0.00146	0.00151	0.00109333	0.00142667	0.00150932	0.00196947
	509	1.70677		509	1.70677																								653.5	0.00098	0.00111	0.00108	0.00127	0.00143	0.00146	0.00105667	0.00138667	0.0014587	0.00191425
	510	1.71785		510	1.71785																								654	0.00098	0.00105	0.00101	0.00117	0.0014	0.00145	0.00101333	0.00134	0.00139888	0.00184983
	511	1.78118		511	1.78118																								654.5	0.00092	0.00101	0.00096	0.00114	0.00134	0.00142	0.000963333	0.0013	0.00132985	0.00179461
	512	1.85343		512	1.85343																								655	0.00093	0.00099	0.00101	0.00119	0.00134	0.00137	0.000976667	0.0013	0.00134826	0.00179461
	513	1.88639		513	1.88639																								655.5	0.00085	0.00095	0.00101	0.00113	0.0013	0.00133	0.000936667	0.00125333	0.00129304	0.00173019
	514	1.9523		514	1.9523																								656	0.00081	0.00089	0.00089	0.00104	0.0013	0.00128	0.000863333	0.00120667	0.00119181	0.00166577
	515	2.02179		515	2.02179																								656.5	0.00089	0.00093	0.0009	0.00108	0.00128	0.00133	0.000906667	0.00123	0.00125163	0.00169798
	516	2.21538		516	2.21538																								657	0.00087	0.00095	0.00092	0.00114	0.00128	0.00136	0.000913333	0.00126	0.00126083	0.00173939
	517	2.23653		517	2.23653																								657.5	0.00087	0.00093	0.0009	0.00111	0.00127	0.00134	0.0009	0.00124	0.00124242	0.00171179
	518	2.28056		518	2.28056																								658	0.00081	0.00092	0.00092	0.00101	0.00124	0.00131	0.000883333	0.00118667	0.00121942	0.00163816
	519	2.28195		519	2.28195																								658.5	0.00084	0.00096	0.0009	0.00102	0.00121	0.00136	0.0009	0.00119667	0.00124242	0.00165196
	520	2.28512		520	2.28512																								659	0.00084	0.00095	0.00085	0.00104	0.00117	0.00127	0.00088	0.00116	0.00121482	0.00160135
	521	2.29071		521	2.29071																								659.5	0.00078	0.00087	0.00084	0.00099	0.00113	0.00117	0.00083	0.00109667	0.00114579	0.00151392
	522	2.29301		522	2.29301																								660	0.00075	0.00087	0.00081	0.00098	0.00113	0.00119	0.00081	0.0011	0.00111818	0.00151852
	523	2.30145		523	2.30145																								660.5	0.00075	0.00087	0.00082	0.00099	0.00117	0.00122	0.000813333	0.00112667	0.00112278	0.00155533
	524	2.30836		524	2.30836																								661	0.00072	0.00085	0.00082	0.00096	0.00119	0.00117	0.000796667	0.00110667	0.00109978	0.00152772
	525	2.31572		525	2.31572																								661.5	0.00069	0.00082	0.00076	0.0009	0.00113	0.00117	0.000756667	0.00106667	0.00104456	0.0014725
	526	2.3179		526	2.3179																								662	0.00067	0.00081	0.00073	0.00087	0.00107	0.00116	0.000736667	0.00103333	0.00101695	0.00142649
	527	2.32356		527	2.32356																								662.5	0.00067	0.00081	0.00075	0.00087	0.00105	0.00116	0.000743333	0.00102667	0.00102615	0.00141728
	528	2.32555		528	2.32555																								663	0.00067	0.00082	0.00072	0.00087	0.00104	0.0011	0.000736667	0.00100333	0.00101695	0.00138507
	529	2.32976		529	2.32976																								663.5	0.00064	0.00079	0.0007	0.00084	0.00101	0.00108	0.00071	0.000976667	0.000980135	0.00134826
	530	2.33642		530	2.33642																								664	0.00061	0.00073	0.00069	0.00078	0.00095	0.00104	0.000676667	0.000923333	0.000934119	0.00127464
	531	2.34551		531	2.34551																								664.5	0.0006	0.0007	0.00067	0.00078	0.00093	0.00102	0.000656667	0.00091	0.00090651	0.00125623
	532	2.34555		532	2.34555																								665	0.0006	0.00069	0.00064	0.00076	0.00093	0.00098	0.000643333	0.00089	0.000888104	0.00122862
	533	2.3456		533	2.3456																								665.5	0.00058	0.00067	0.00061	0.0007	0.00093	0.00098	0.00062	0.00087	0.000855893	0.00120101
	534	2.35005		534	2.35005																								666	0.00056	0.00064	0.00063	0.00069	0.00092	0.00095	0.00061	0.000853333	0.000842088	0.001178
	535	2.35287		535	2.35287																								666.5	0.0006	0.00066	0.00067	0.00072	0.00093	0.00096	0.000643333	0.00087	0.000888104	0.00120101
	536	2.35299		536	2.35299																								667	0.00058	0.00066	0.00067	0.00076	0.00092	0.00096	0.000636667	0.00088	0.0008789	0.00121482
	537	2.35349		537	2.35349																								667.5	0.00055	0.00067	0.00063	0.00075	0.00087	0.00098	0.000616667	0.000866667	0.000851291	0.00119641
	538	2.3559		538	2.3559																								668	0.00052	0.00064	0.00058	0.00069	0.00081	0.00092	0.00058	0.000806667	0.000800674	0.00111358
	539	2.35694		539	2.35694																								668.5	0.00055	0.00067	0.00058	0.00069	0.00084	0.00095	0.0006	0.000826667	0.000828283	0.00114119
	540	2.35696		540	2.35696																								669	0.0005	0.00063	0.00056	0.00069	0.00082	0.00089	0.000563333	0.0008	0.000777666	0.00110438
	541	2.35931		541	2.35931																								669.5	0.00049	0.00063	0.00056	0.00072	0.00084	0.00084	0.00056	0.0008	0.000773064	0.00110438
	542	2.35983		542	2.35983																								670	0.00049	0.00064	0.00055	0.00069	0.00081	0.00082	0.00056	0.000773333	0.000773064	0.00106756
	543	2.3626		543	2.3626																								670.5	0.00047	0.00058	0.00052	0.00061	0.00078	0.00081	0.000523333	0.000733333	0.000722447	0.00101235
	544	2.36318		544	2.36318																								671	0.0005	0.00055	0.0005	0.00058	0.00079	0.00082	0.000516667	0.00073	0.000713244	0.00100774
	545	2.3645		545	2.3645																								671.5	0.00052	0.0005	0.0005	0.00056	0.00073	0.00076	0.000506667	0.000683333	0.000699439	0.000943322
	546	2.3655		546	2.3655																								672	0.00046	0.00049	0.00052	0.00053	0.00067	0.00078	0.00049	0.00066	0.000676431	0.000911111
	547	2.36717		547	2.36717																								672.5	0.00043	0.00049	0.00046	0.00049	0.00069	0.00075	0.00046	0.000643333	0.000635017	0.000888104
	548	2.36767		548	2.36767																								673	0.0004	0.00046	0.00043	0.00049	0.00064	0.00073	0.00043	0.00062	0.000593603	0.000855893
	549	2.36883		549	2.36883																								673.5	0.00037	0.00043	0.00044	0.00044	0.00061	0.00069	0.000413333	0.00058	0.000570595	0.000800674
	550	2.36916		550	2.36916																								674	0.00037	0.00038	0.00044	0.0004	0.0006	0.00066	0.000396667	0.000553333	0.000547587	0.000763861
	551	2.36933		551	2.36933																								674.5	0.00041	0.00044	0.00038	0.00047	0.00056	0.00066	0.00041	0.000563333	0.000565993	0.000777666
	552	2.36946		552	2.36946																								675	0.00041	0.0005	0.00041	0.00046	0.00061	0.00067	0.00044	0.00058	0.000607408	0.000800674
	553	2.37022		553	2.37022																								675.5	0.00044	0.00052	0.00046	0.00046	0.00063	0.00069	0.000473333	0.000593333	0.000653423	0.00081908
	554	2.3736		554	2.3736																								676	0.00049	0.00056	0.00047	0.00047	0.00066	0.00069	0.000506667	0.000606667	0.000699439	0.000837486
	555	2.3742		555	2.3742																								676.5	0.00046	0.00052	0.00044	0.00046	0.00061	0.00067	0.000473333	0.00058	0.000653423	0.000800674
	556	2.37461		556	2.37461																								677	0.00035	0.00043	0.00041	0.00041	0.00053	0.00061	0.000396667	0.000516667	0.000547587	0.000713244
	557	2.3755		557	2.3755																								677.5	0.00029	0.0004	0.00034	0.00037	0.00052	0.00056	0.000343333	0.000483333	0.000473962	0.000667228
	558	2.37741		558	2.37741																								678	0.00026	0.00035	0.00034	0.00035	0.0005	0.00056	0.000316667	0.00047	0.000437149	0.000648822
	559	2.37811		559	2.37811																								678.5	0.00024	0.00037	0.00029	0.00034	0.0005	0.00055	0.0003	0.000463333	0.000414142	0.000639619
	560	2.37895		560	2.37895																								679	0.00021	0.00032	0.00027	0.00029	0.00047	0.0005	0.000266667	0.00042	0.000368126	0.000579798
	561	2.37903		561	2.37903																								679.5	0.0002	0.00029	0.00023	0.00026	0.00043	0.00047	0.00024	0.000386667	0.000331313	0.000533782
	562	2.38252		562	2.38252																								680	0.0002	0.00029	0.00023	0.00023	0.00043	0.00044	0.00024	0.000366667	0.000331313	0.000506173
	563	2.38286		563	2.38286																								680.5	0.00024	0.00031	0.00023	0.00023	0.00044	0.00044	0.00026	0.00037	0.000358923	0.000510775
	564	2.38404		564	2.38404																								681	0.00021	0.00037	0.00024	0.00023	0.00046	0.00046	0.000273333	0.000383333	0.000377329	0.000529181
	565	2.38595		565	2.38595																								681.5	0.00024	0.00032	0.00026	0.00024	0.00046	0.00046	0.000273333	0.000386667	0.000377329	0.000533782
	566	2.38733		566	2.38733																								682	0.00029	0.00032	0.00032	0.00029	0.00047	0.00049	0.00031	0.000416667	0.000427946	0.000575197
	567	2.38744		567	2.38744																								682.5	0.00029	0.00035	0.00038	0.00029	0.00049	0.0005	0.00034	0.000426667	0.00046936	0.000589001
	568	2.38827		568	2.38827																								683	0.00029	0.00032	0.00034	0.00027	0.00047	0.00047	0.000316667	0.000403333	0.000437149	0.00055679
	569	2.38865		569	2.38865																								683.5	0.00027	0.00032	0.00027	0.00026	0.00043	0.00046	0.000286667	0.000383333	0.000395735	0.000529181
	570	2.38981		570	2.38981																								684	0.00018	0.00026	0.00021	0.0002	0.00035	0.0004	0.000216667	0.000316667	0.000299102	0.000437149
	571	2.39057		571	2.39057																								684.5	0.0002	0.00027	0.00023	0.0002	0.00038	0.0004	0.000233333	0.000326667	0.00032211	0.000450954
	572	2.39331		572	2.39331																								685	0.00017	0.00029	0.00024	0.00018	0.00043	0.0004	0.000233333	0.000336667	0.00032211	0.000464759
	573	2.39335		573	2.39335																								685.5	0.00017	0.00023	0.00024	0.00017	0.00037	0.00037	0.000213333	0.000303333	0.000294501	0.000418743
	574	2.39401		574	2.39401																								686	0.00015	0.00018	0.0002	0.00011	0.00027	0.00031	0.000176667	0.00023	0.000243883	0.000317509
	575	2.39464		575	2.39464																								686.5	9e-05	0.00012	0.00015	5e-05	0.00023	0.00027	0.00012	0.000183333	0.000165657	0.000253087
	576	2.39776		576	2.39776																								687	6e-05	0.00011	0.00011	6e-05	0.00024	0.00027	9.33333e-05	0.00019	0.000128844	0.00026229
	577	2.39912		577	2.39912																								687.5	5e-05	0.00011	6e-05	2e-05	0.00021	0.00023	7.33333e-05	0.000153333	0.000101235	0.000211672
	578	2.4		578	2.4																								688	2e-05	9e-05	2e-05	-3e-05	0.00015	0.0002	4.33333e-05	0.000106667	5.98204e-05	0.00014725
	579	2.4005		579	2.4005																								688.5	5e-05	0.00015	0.00012	0	0.00017	0.00021	0.000106667	0.000126667	0.00014725	0.00017486
	580	2.40233		580	2.40233																								689	2e-05	0.00015	0.00017	2e-05	0.0002	0.00021	0.000113333	0.000143333	0.000156453	0.000197868
	581	2.40246		581	2.40246																								689.5	2e-05	0.00014	9e-05	5e-05	0.00015	0.00018	8.33333e-05	0.000126667	0.000115039	0.00017486
	582	2.40524		582	2.40524																								690	5e-05	0.00015	6e-05	8e-05	0.00017	0.00023	8.66667e-05	0.00016	0.000119641	0.000220875
	583	2.40627		583	2.40627																								690.5	6e-05	0.00014	8e-05	0	0.00017	0.00024	9.33333e-05	0.000136667	0.000128844	0.000188664
	584	2.40629		584	2.40629																								691	3e-05	0.00015	8e-05	-2e-05	0.00021	0.00024	8.66667e-05	0.000143333	0.000119641	0.000197868
	585	2.40638		585	2.40638																								691.5	-2e-05	0.00011	3e-05	-3e-05	0.00017	0.00021	4e-05	0.000116667	5.52189e-05	0.000161055
	586	2.40682		586	2.40682																								692	-3e-05	0.00014	3e-05	-2e-05	0.00011	0.00014	4.66667e-05	7.66667e-05	6.4422e-05	0.000105836
	587	2.40839		587	2.40839																								692.5	2e-05	0.00015	5e-05	0	0.00014	0.00018	7.33333e-05	0.000106667	0.000101235	0.00014725
	588	2.40922		588	2.40922																								693	6e-05	0.00011	2e-05	-3e-05	0.00014	0.00015	6.33333e-05	8.66667e-05	8.74299e-05	0.000119641
	589	2.40943		589	2.40943																								693.5	0	2e-05	0	-9e-05	0.00011	0.00012	6.66667e-06	4.66667e-05	9.20315e-06	6.4422e-05
	590	2.40948		590	2.40948																								694	-2e-05	0	-3e-05	-0.00011	9e-05	8e-05	-1.66667e-05	2e-05	-2.30079e-05	2.76094e-05
	591	2.41109		591	2.41109																								694.5	-3e-05	-2e-05	-5e-05	-0.00012	0	3e-05	-3.33333e-05	-3e-05	-4.60157e-05	-4.14142e-05
	592	2.41148		592	2.41148																								695	-8e-05	-5e-05	-8e-05	-0.00018	0	2e-05	-7e-05	-5.33333e-05	-9.6633e-05	-7.36252e-05
	593	2.41271		593	2.41271																								695.5	-9e-05	-5e-05	-5e-05	-0.00017	0	0	-6.33333e-05	-5.66667e-05	-8.74299e-05	-7.82267e-05
	594	2.41308		594	2.41308																								696	-8e-05	-2e-05	0	-0.00015	0	2e-05	-3.33333e-05	-4.33333e-05	-4.60157e-05	-5.98204e-05
	595	2.41331		595	2.41331																								696.5	-5e-05	0	-3e-05	-0.00018	0	3e-05	-2.66667e-05	-5e-05	-3.68126e-05	-6.90236e-05
	596	2.41377		596	2.41377																								697	-0.00011	0	-6e-05	-0.0002	-3e-05	2e-05	-5.66667e-05	-7e-05	-7.82267e-05	-9.6633e-05
	597	2.41515		597	2.41515																								697.5	-0.00017	0	-9e-05	-0.00021	-3e-05	-2e-05	-8.66667e-05	-8.66667e-05	-0.000119641	-0.000119641
	598	2.41743		598	2.41743																								698	-0.00018	-6e-05	-0.00015	-0.00024	-8e-05	-8e-05	-0.00013	-0.000133333	-0.000179461	-0.000184063
	599	2.41896		599	2.41896																								698.5	-0.00011	-0.00011	-0.00014	-0.00024	-8e-05	-6e-05	-0.00012	-0.000126667	-0.000165657	-0.00017486
	600	2.41909		600	2.41909																								699	-9e-05	-5e-05	-0.00011	-0.00021	-5e-05	-5e-05	-8.33333e-05	-0.000103333	-0.000115039	-0.000142649
	601	2.42004		601	2.42004																								699.5	-0.00012	-3e-05	-9e-05	-0.00024	-8e-05	-5e-05	-8e-05	-0.000123333	-0.000110438	-0.000170258
	602	2.42042		602	2.42042																								700	-0.00012	0	-3e-05	-0.0002	-6e-05	0	-5e-05	-8.66667e-05	-6.90236e-05	-0.000119641
	603	2.42156		603	2.42156
	604	2.42178		604	2.42178
	605	2.42261		605	2.42261
	606	2.42421		606	2.42421
	607	2.42575		607	2.42575
	608	2.42683		608	2.42683
	609	2.42716		609	2.42716
	610	2.42888		610	2.42888
	611	2.43184		611	2.43184
	612	2.43259		612	2.43259
	613	2.43338		613	2.43338
	614	2.43373		614	2.43373
	615	2.43471		615	2.43471
	616	2.43478		616	2.43478
	617	2.43746		617	2.43746
	618	2.43856		618	2.43856
	619	2.4388		619	2.4388
	620	2.43973		620	2.43973
	621	2.44042		621	2.44042
	622	2.44068		622	2.44068
	623	2.44308		623	2.44308
	624	2.44495		624	2.44495
	625	2.44604		625	2.44604
	626	2.44743		626	2.44743
	627	2.44912		627	2.44912
	628	2.44968		628	2.44968
	629	2.44985		629	2.44985
	630	2.45148		630	2.45148
	631	2.45174		631	2.45174
	632	2.45278		632	2.45278
	633	2.4541		633	2.4541
	634	2.4553		634	2.4553
	635	2.45531		635	2.45531
	636	2.45936		636	2.45936
	637	2.46504		637	2.46504
	638	2.4676		638	2.4676
	639	2.46835		639	2.46835
	640	2.46855		640	2.46855
	641	2.46878		641	2.46878
	642	2.46928		642	2.46928
	643	2.47053		643	2.47053
	644	2.47095		644	2.47095
	645	2.47112		645	2.47112
	646	2.47258		646	2.47258
	647	2.47276		647	2.47276
	648	2.47773		648	2.47773
	649	2.4785		649	2.4785
	650	2.47872		650	2.47872
	651	2.47912		651	2.47912
	652	2.47961		652	2.47961
	653	2.4817		653	2.4817
	654	2.48216		654	2.48216
	655	2.48507		655	2.48507
	656	2.48609		656	2.48609
	657	2.4891		657	2.4891
	658	2.4909		658	2.4909
	659	2.49127		659	2.49127
	660	2.49185		660	2.49185
	661	2.4943		661	2.4943
	662	2.49645		662	2.49645
	663	2.49895		663	2.49895
	664	2.499		664	2.499
	665	2.49905		665	2.49905
	666	2.5009		666	2.5009
	667	2.50198		667	2.50198
	668	2.50199		668	2.50199
	669	2.50206		669	2.50206
	670	2.50523		670	2.50523
	671	2.5054		671	2.5054
	672	2.50663		672	2.50663
	673	2.50873		673	2.50873
	674	2.51106		674	2.51106
	675	2.51106		675	2.51106
	676	2.51331		676	2.51331
	677	2.51448		677	2.51448
	678	2.51545		678	2.51545
	679	2.51614		679	2.51614
	680	2.5162		680	2.5162
	681	2.51735		681	2.51735
	682	2.51764		682	2.51764
	683	2.51924		683	2.51924
	684	2.5194		684	2.5194
	685	2.5205		685	2.5205
	686	2.52085		686	2.52085
	687	2.52114		687	2.52114
	688	2.52227		688	2.52227
	689	2.52227		689	2.52227
	690	2.52291		690	2.52291
	691	2.52444		691	2.52444
	692	2.52548		692	2.52548
	693	2.52697		693	2.52697
	694	2.5285		694	2.5285
	695	2.52904		695	2.52904
	696	2.52928		696	2.52928
	697	2.5303		697	2.5303
	698	2.53044		698	2.53044
	699	2.53125		699	2.53125
	700	2.53146		700	2.53146
	701	2.5315		701	2.5315
	702	2.53952		702	2.53952
	703	2.54091		703	2.54091
	704	2.54258		704	2.54258
	705	2.54552		705	2.54552
	706	2.5461		706	2.5461
	707	2.54921		707	2.54921
	708	2.55004		708	2.55004
	709	2.55171		709	2.55171
	710	2.55179		710	2.55179
	711	2.55429		711	2.55429
	712	2.55574		712	2.55574
	713	2.55938		713	2.55938
	714	2.56082		714	2.56082
	715	2.56149		715	2.56149
	716	2.56456		716	2.56456
	717	2.56652		717	2.56652
	718	2.56671		718	2.56671
	719	2.57658		719	2.57658
	720	2.57665		720	2.57665
	721	2.57717		721	2.57717
	722	2.58121		722	2.58121
	723	2.58152		723	2.58152
	724	2.58432		724	2.58432
	725	2.58712		725	2.58712
	726	2.5875		726	2.5875
	727	2.58753		727	2.58753
	728	2.58894		728	2.58894
	729	2.58953		729	2.58953
	730	2.59546		730	2.59546
	731	2.5961		731	2.5961
	732	2.5973		732	2.5973
	733	2.60016		733	2.60016
	734	2.602		734	2.602
	735	2.61191		735	2.61191
	736	2.6121		736	2.6121
	737	2.61216		737	2.61216
	738	2.62127		738	2.62127
	739	2.62632		739	2.62632
	740	2.62733		740	2.62733
	741	2.63679		741	2.63679
	742	2.63934		742	2.63934
	743	2.65049		743	2.65049
	744	2.65221		744	2.65221
	745	2.65293		745	2.65293
	746	2.6542		746	2.6542
	747	2.65532		747	2.65532
	748	2.65875		748	2.65875
	749	2.66697		749	2.66697
	750	2.66751		750	2.66751
	751	2.67751		751	2.67751
	752	2.67769		752	2.67769
	753	2.69286		753	2.69286
	754	2.69532		754	2.69532
	755	2.69848		755	2.69848
	756	2.70737		756	2.70737
	757	2.78937		757	2.78937
	758	3.05372		758	3.05372
	759	3.10823		759	3.10823
	760	3.13793		760	3.13793
	761	3.28947		761	3.28947
	762	3.29792		762	3.29792
	763	3.32042		763	3.32042
	764	3.51779		764	3.51779
	765	4.1781		765	4.1781
	766	4.44924		766	4.44924
	767	4.65153		767	4.65153
	768	4.98247		768	4.98247
	769	0.0377965		769	0.0377965
	770	0.0659341		770	0.0659341
	771	0.0764706		771	0.0764706
	772	0.0908118		772	0.0908118
	773	0.0970554		773	0.0970554
	774	0.0980836		774	0.0980836
	775	0.108108		775	0.108108
	776	0.121734		776	0.121734
	777	0.127551		777	0.127551
	778	0.146042		778	0.146042
	779	0.152047		779	0.152047
	780	0.157576		780	0.157576
	781	0.176829		781	0.176829
	782	0.184275		782	0.184275
	783	0.198499		783	0.198499
	784	0.202324		784	0.202324
	785	0.211607		785	0.211607
	786	0.213176		786	0.213176
	787	0.215019		787	0.215019
	788	0.215145		788	0.215145
	789	0.216598		789	0.216598
	790	0.219615		790	0.219615
	791	0.224152		791	0.224152
	792	0.22561		792	0.22561
	793	0.226238		793	0.226238
	794	0.226994		794	0.226994
	795	0.228822		795	0.228822
	796	0.231516		796	0.231516
	797	0.231826		797	0.231826
	798	0.233432		798	0.233432
	799	0.2339		799	0.2339
	800	0.234975		800	0.234975
	801	0.234996		801	0.234996
	802	0.235242		802	0.235242
	803	0.236003		803	0.236003
	804	0.238796		804	0.238796
	805	0.243073		805	0.243073
	806	0.243162		806	0.243162
	807	0.243603		807	0.243603
	808	0.244232		808	0.244232
	809	0.246539		809	0.246539
	810	0.248073		810	0.248073
	811	0.249506		811	0.249506
	812	0.252017		812	0.252017
	813	0.253504		813	0.253504
	814	0.253927		814	0.253927
	815	0.255203		815	0.255203
	816	0.256225		816	0.256225
	817	0.256407		817	0.256407
	818	0.256966		818	0.256966
	819	0.258648		819	0.258648
	820	0.258666		820	0.258666
	821	0.258914		821	0.258914
	822	0.259074		822	0.259074
	823	0.259131		823	0.259131
	824	0.259713		824	0.259713
	825	0.260881		825	0.260881
	826	0.260903		826	0.260903
	827	0.261018		827	0.261018
	828	0.261672		828	0.261672
	829	0.265563		829	0.265563
	830	0.26581		830	0.26581
	831	0.268268		831	0.268268
	832	0.268607		832	0.268607
	833	0.269625		833	0.269625
	834	0.270278		834	0.270278
	835	0.270574		835	0.270574
	836	0.270971		836	0.270971
	837	0.271643		837	0.271643
	838	0.274462		838	0.274462
	839	0.275358		839	0.275358
	840	0.277714		840	0.277714
	841	0.278595		841	0.278595
	842	0.280458		842	0.280458
	843	0.282234		843	0.282234
	844	0.287686		844	0.287686
	845	0.288562		845	0.288562
	846	0.295977		846	0.295977
	847	0.296362		847	0.296362
	848	0.298078		848	0.298078
	849	0.299396		849	0.299396
	850	0.301288		850	0.301288
	851	0.304873		851	0.304873
	852	0.308812		852	0.308812
	853	0.327953		853	0.327953
	854	0.33526		854	0.33526
	855	0.338367		855	0.338367
	856	0.35116		856	0.35116
	857	0.364842		857	0.364842
	858	0.378484		858	0.378484
	859	0.380996		859	0.380996
	860	0.392266		860	0.392266
	861	0.396003		861	0.396003
	862	0.428818		862	0.428818
	863	0.432376		863	0.432376
	864	0.439275		864	0.439275
	865	0.444832		865	0.444832
	866	0.45		866	0.45
	867	0.450007		867	0.450007
	868	0.461628		868	0.461628
	869	0.467293		869	0.467293
	870	0.482217		870	0.482217
	871	0.4909		871	0.4909
	872	0.49489		872	0.49489
	873	0.504037		873	0.504037
	874	0.507493		874	0.507493
	875	0.513314		875	0.513314
	876	0.530928		876	0.530928
	877	0.536947		877	0.536947
	878	0.552269		878	0.552269
	879	0.561134		879	0.561134
	880	0.563014		880	0.563014
	881	0.577816		881	0.577816
	882	0.580302		882	0.580302
	883	0.580369		883	0.580369
	884	0.588694		884	0.588694
	885	0.589129		885	0.589129
	886	0.589485		886	0.589485
	887	0.591899		887	0.591899
	888	0.615983		888	0.615983
	889	0.623059		889	0.623059
	890	0.626265		890	0.626265
	891	0.629863		891	0.629863
	892	0.64419		892	0.64419
	893	0.646585		893	0.646585
	894	0.663338		894	0.663338
	895	0.66688		895	0.66688
	896	0.673993		896	0.673993
	897	0.687443		897	0.687443
	898	0.693785		898	0.693785
	899	0.708637		899	0.708637
	900	0.71327		900	0.71327
	901	0.747351		901	0.747351
	902	0.747395		902	0.747395
	903	0.750908		903	0.750908
	904	0.757489		904	0.757489
	905	0.764301		905	0.764301
	906	0.765693		906	0.765693
	907	0.766524		907	0.766524
	908	0.792369		908	0.792369
	909	0.794363		909	0.794363
	910	0.802743		910	0.802743
	911	0.807775		911	0.807775
	912	0.817786		912	0.817786
	913	0.822048		913	0.822048
	914	0.825345		914	0.825345
	915	0.825421		915	0.825421
	916	0.827901		916	0.827901
	917	0.829247		917	0.829247
	918	0.834591		918	0.834591
	919	0.836894		919	0.836894
	920	0.842109		920	0.842109
	921	0.845998		921	0.845998
	922	0.847644		922	0.847644
	923	0.849394		923	0.849394
	924	0.852037		924	0.852037
	925	0.859343		925	0.859343
	926	0.8598		926	0.8598
	927	0.860251		927	0.860251
	928	0.860429		928	0.860429
	929	0.866794		929	0.866794
	930	0.868415		930	0.868415
	931	0.868925		931	0.868925
	932	0.869115		932	0.869115
	933	0.873911		933	0.873911
	934	0.874958		934	0.874958
	935	0.87544		935	0.87544
	936	0.876786		936	0.876786
	937	0.878134		937	0.878134
	938	0.881364		938	0.881364
	939	0.881549		939	0.881549
	940	0.881724		940	0.881724
	941	0.883283		941	0.883283
	942	0.883352		942	0.883352
	943	0.884348		943	0.884348
	944	0.884564		944	0.884564
	945	0.889116		945	0.889116
	946	0.889497		946	0.889497
	947	0.890231		947	0.890231
	948	0.891624		948	0.891624
	949	0.893369		949	0.893369
	950	0.89384		950	0.89384
	951	0.897719		951	0.897719
	952	0.898237		952	0.898237
	953	0.898377		953	0.898377
	954	0.899155		954	0.899155
	955	0.900525		955	0.900525
	956	0.9009		956	0.9009
	957	0.902365		957	0.902365
	958	0.902834		958	0.902834
	959	0.902915		959	0.902915
	960	0.903782		960	0.903782
	961	0.904288		961	0.904288
	962	0.904506		962	0.904506
	963	0.904944		963	0.904944
	964	0.905397		964	0.905397
	965	0.905666		965	0.905666
	966	0.909614		966	0.909614
	967	0.910161		967	0.910161
	968	0.910626		968	0.910626
	969	0.91077		969	0.91077
	970	0.911813		970	0.911813
	971	0.912929		971	0.912929
	972	0.913146		972	0.913146
	973	0.913386		973	0.913386
	974	0.914088		974	0.914088
	975	0.914281		975	0.914281
	976	0.916176		976	0.916176
	977	0.916343		977	0.916343
	978	0.916617		978	0.916617
	979	0.916679		979	0.916679
	980	0.917173		980	0.917173
	981	0.917216		981	0.917216
	982	0.917665		982	0.917665
	983	0.917889		983	0.917889
	984	0.920268		984	0.920268
	985	0.920347		985	0.920347
	986	0.920418		986	0.920418
	987	0.920962		987	0.920962
	988	0.920973		988	0.920973
	989	0.921236		989	0.921236
	990	0.922018		990	0.922018
	991	0.922296		991	0.922296
	992	0.922533		992	0.922533
	993	0.92299		993	0.92299
	994	0.924162		994	0.924162
	995	0.924805		995	0.924805
	996	0.925759		996	0.925759
	997	0.926295		997	0.926295
	998	0.926386		998	0.926386
	999	0.926585		999	0.926585
	1000	0.927243		1000	0.927243
	1001	0.927378		1001	0.927378
	1002	0.927653		1002	0.927653
	1003	0.928198		1003	0.928198
	1004	0.928913		1004	0.928913
	1005	0.930721		1005	0.930721
	1006	0.931199		1006	0.931199
	1007	0.931795		1007	0.931795
	1008	0.9332		1008	0.9332
	1009	0.93349		1009	0.93349
	1010	0.933983		1010	0.933983
	1011	0.934372		1011	0.934372
	1012	0.934493		1012	0.934493
	1013	0.935254		1013	0.935254
	1014	0.935417		1014	0.935417
	1015	0.936226		1015	0.936226
	1016	0.936393		1016	0.936393
	1017	0.93643		1017	0.93643
	1018	0.936628		1018	0.936628
	1019	0.937022		1019	0.937022
	1020	0.937453		1020	0.937453
	1021	0.938191		1021	0.938191
	1022	0.939387		1022	0.939387
	1023	0.940205		1023	0.940205
	1024	0.940731		1024	0.940731
	1025	0.940853		1025	0.940853
	1026	0.941721		1026	0.941721
	1027	0.941937		1027	0.941937
	1028	0.942777		1028	0.942777
	1029	0.943021		1029	0.943021
	1030	0.943052		1030	0.943052
	1031	0.943982		1031	0.943982
	1032	0.944043		1032	0.944043
	1033	0.944984		1033	0.944984
	1034	0.945902		1034	0.945902
	1035	0.945953		1035	0.945953
	1036	0.94628		1036	0.94628
	1037	0.946416		1037	0.946416
	1038	0.947532		1038	0.947532
	1039	0.947563		1039	0.947563
	1040	0.947731		1040	0.947731
	1041	0.948329		1041	0.948329
	1042	0.9489		1042	0.9489
	1043	0.949257		1043	0.949257
	1044	0.949755		1044	0.949755
	1045	0.949769		1045	0.949769
	1046	0.952002		1046	0.952002
	1047	0.952165		1047	0.952165
	1048	0.952593		1048	0.952593
	1049	0.952808		1049	0.952808
	1050	0.95296		1050	0.95296
	1051	0.953072		1051	0.953072
	1052	0.953123		1052	0.953123
	1053	0.953181		1053	0.953181
	1054	0.953364		1054	0.953364
	1055	0.953841		1055	0.953841
	1056	0.953883		1056	0.953883
	1057	0.953922		1057	0.953922
	1058	0.953967		1058	0.953967
	1059	0.95492		1059	0.95492
	1060	0.95516		1060	0.95516
	1061	0.958122		1061	0.958122
	1062	0.958181		1062	0.958181
	1063	0.958403		1063	0.958403
	1064	0.958437		1064	0.958437
	1065	0.958827		1065	0.958827
	1066	0.959514		1066	0.959514
	1067	0.959827		1067	0.959827
	1068	0.959921		1068	0.959921
	1069	0.96002		1069	0.96002
	1070	0.960204		1070	0.960204
	1071	0.960751		1071	0.960751
	1072	0.961109		1072	0.961109
	1073	0.96293		1073	0.96293
	1074	0.963684		1074	0.963684
	1075	0.964118		1075	0.964118
	1076	0.964144		1076	0.964144
	1077	0.964172		1077	0.964172
	1078	0.964599		1078	0.964599
	1079	0.965615		1079	0.965615
	1080	0.966687		1080	0.966687
	1081	0.96703		1081	0.96703
	1082	0.967408		1082	0.967408
	1083	0.967751		1083	0.967751
	1084	0.967756		1084	0.967756
	1085	0.968254		1085	0.968254
	1086	0.969462		1086	0.969462
	1087	0.969518		1087	0.969518
	1088	0.969586		1088	0.969586
	1089	0.969729		1089	0.969729
	1090	0.969838		1090	0.969838
	1091	0.97042		1091	0.97042
	1092	0.970932		1092	0.970932
	1093	0.971067		1093	0.971067
	1094	0.971222		1094	0.971222
	1095	0.971365		1095	0.971365
	1096	0.97174		1096	0.97174
	1097	0.972648		1097	0.972648
	1098	0.973098		1098	0.973098
	1099	0.973296		1099	0.973296
	1100	0.975262		1100	0.975262
	1101	0.976098		1101	0.976098
	1102	0.97611		1102	0.97611
	1103	0.976256		1103	0.976256
	1104	0.977154		1104	0.977154
	1105	0.977625		1105	0.977625
	1106	0.978543		1106	0.978543
	1107	0.979321		1107	0.979321
	1108	0.979367		1108	0.979367
	1109	0.979411		1109	0.979411
	1110	0.980813		1110	0.980813
	1111	0.98272		1111	0.98272
	1112	0.982769		1112	0.982769
	1113	0.982958		1113	0.982958
	1114	0.984891		1114	0.984891
	1115	0.985516		1115	0.985516
	1116	0.986239		1116	0.986239
	1117	0.990769		1117	0.990769
	1118	0.993156		1118	0.993156
	1119	0.993473		1119	0.993473
	1120	0.994443		1120	0.994443
	1121	0.994816		1121	0.994816
	1122	0.999367		1122	0.999367
	1123	0.999945		1123	0.999945
	1124	1.00005		1124	1.00005
	1125	1.00197		1125	1.00197
	1126	1.00274		1126	1.00274
	1127	1.00344		1127	1.00344
	1128	1.00389		1128	1.00389
	1129	1.00527		1129	1.00527
	1130	1.00531		1130	1.00531
	1131	1.00541		1131	1.00541
	1132	1.0059		1132	1.0059
	1133	1.0067		1133	1.0067
	1134	1.00833		1134	1.00833
	1135	1.00933		1135	1.00933
	1136	1.00987		1136	1.00987
	1137	1.01035		1137	1.01035
	1138	1.0106		1138	1.0106
	1139	1.01286		1139	1.01286
	1140	1.01485		1140	1.01485
	1141	1.01992		1141	1.01992
	1142	1.0204		1142	1.0204
	1143	1.02349		1143	1.02349
	1144	1.02518		1144	1.02518
	1145	1.0263		1145	1.0263
	1146	1.02698		1146	1.02698
	1147	1.02793		1147	1.02793
	1148	1.02852		1148	1.02852
	1149	1.02992		1149	1.02992
	1150	1.03374		1150	1.03374
	1151	1.04059		1151	1.04059
	1152	1.04652		1152	1.04652
	1153	1.0545		1153	1.0545
	1154	1.05954		1154	1.05954
	1155	1.06889		1155	1.06889
	1156	1.07139		1156	1.07139
	1157	1.08255		1157	1.08255
	1158	1.0831		1158	1.0831
	1159	1.08495		1159	1.08495
	1160	1.09082		1160	1.09082
	1161	1.09817		1161	1.09817
	1162	1.09825		1162	1.09825
	1163	1.10076		1163	1.10076
	1164	1.10279		1164	1.10279
	1165	1.1077		1165	1.1077
	1166	1.10778		1166	1.10778
	1167	1.11285		1167	1.11285
	1168	1.12075		1168	1.12075
	1169	1.1223		1169	1.1223
	1170	1.12861		1170	1.12861
	1171	1.13594		1171	1.13594
	1172	1.13851		1172	1.13851
	1173	1.13933		1173	1.13933
	1174	1.1474		1174	1.1474
	1175	1.1545		1175	1.1545
	1176	1.15706		1176	1.15706
	1177	1.15787		1177	1.15787
	1178	1.15823		1178	1.15823
	1179	1.16041		1179	1.16041
	1180	1.16616		1180	1.16616
	1181	1.16865		1181	1.16865
	1182	1.17031		1182	1.17031
	1183	1.17264		1183	1.17264
	1184	1.17661		1184	1.17661
	1185	1.19056		1185	1.19056
	1186	1.19184		1186	1.19184
	1187	1.20427		1187	1.20427
	1188	1.20656		1188	1.20656
	1189	1.20783		1189	1.20783
	1190	1.2134		1190	1.2134
	1191	1.21529		1191	1.21529
	1192	1.21625		1192	1.21625
	1193	1.22568		1193	1.22568
	1194	1.22595		1194	1.22595
	1195	1.23508		1195	1.23508
	1196	1.24008		1196	1.24008
	1197	1.25067		1197	1.25067
	1198	1.25323		1198	1.25323
	1199	1.25855		1199	1.25855
	1200	1.2635		1200	1.2635
	1201	1.26398		1201	1.26398
	1202	1.2645		1202	1.2645
	1203	1.27072		1203	1.27072
	1204	1.27594		1204	1.27594
	1205	1.27733		1205	1.27733
	1206	1.27836		1206	1.27836
	1207	1.28425		1207	1.28425
	1208	1.29241		1208	1.29241
	1209	1.30338		1209	1.30338
	1210	1.30419		1210	1.30419
	1211	1.31953		1211	1.31953
	1212	1.32087		1212	1.32087
	1213	1.35134		1213	1.35134
	1214	1.35192		1214	1.35192
	1215	1.36923		1215	1.36923
	1216	1.37658		1216	1.37658
	1217	1.39083		1217	1.39083
	1218	1.3987		1218	1.3987
	1219	1.43751		1219	1.43751
	1220	1.44723		1220	1.44723
	1221	1.45159		1221	1.45159
	1222	1.46063		1222	1.46063
	1223	1.4677		1223	1.4677
	1224	1.47402		1224	1.47402
	1225	1.47986		1225	1.47986
	1226	1.48202		1226	1.48202
	1227	1.55275		1227	1.55275
	1228	1.56038		1228	1.56038
	1229	1.56808		1229	1.56808
	1230	1.57776		1230	1.57776
	1231	1.59384		1231	1.59384
	1232	1.59452		1232	1.59452
	1233	1.60401		1233	1.60401
	1234	1.61069		1234	1.61069
	1235	1.63075		1235	1.63075
	1236	1.645		1236	1.645
	1237	1.67247		1237	1.67247
	1238	1.69109		1238	1.69109
	1239	1.71579		1239	1.71579
	1240	1.72321		1240	1.72321
	1241	1.7372		1241	1.7372
	1242	1.76788		1242	1.76788
	1243	1.77211		1243	1.77211
	1244	1.79057		1244	1.79057
	1245	1.81645		1245	1.81645
	1246	1.84262		1246	1.84262
	1247	1.86077		1247	1.86077
	1248	1.87978		1248	1.87978
	1249	1.97753		1249	1.97753
	1250	2.01911		1250	2.01911
	1251	2.09598		1251	2.09598
	1252	2.14719		1252	2.14719
	1253	2.16517		1253	2.16517
	1254	2.18024		1254	2.18024
	1255	2.19602		1255	2.19602
	1256	2.20121		1256	2.20121
	1257	2.2129		1257	2.2129
	1258	2.27787		1258	2.27787
	1259	2.31902		1259	2.31902
	1260	2.35286		1260	2.35286
	1261	2.44944		1261	2.44944
	1262	2.46411		1262	2.46411
	1263	2.48056		1263	2.48056
	1264	2.57951		1264	2.57951
	1265	2.62619		1265	2.62619
	1266	2.63873		1266	2.63873
	1267	2.65217		1267	2.65217
	1268	2.6691		1268	2.6691
	1269	2.69718		1269	2.69718
	1270	2.70096		1270	2.70096
	1271	2.74222		1271	2.74222
	1272	2.77419		1272	2.77419
	1273	2.79245		1273	2.79245
	1274	2.82009		1274	2.82009
	1275	2.82136		1275	2.82136
	1276	2.93228		1276	2.93228
	1277	2.94486		1277	2.94486
	1278	2.97297		1278	2.97297
	1279	3.00239		1279	3.00239
	1280	3.02902		1280	3.02902
	1281	3.03896		1281	3.03896
	1282	3.05405		1282	3.05405
	1283	3.06885		1283	3.06885
	1284	3.08034		1284	3.08034
	1285	3.08358		1285	3.08358
	1286	3.09695		1286	3.09695
	1287	3.09966		1287	3.09966
	1288	3.10761		1288	3.10761
	1289	3.10959		1289	3.10959
	1290	3.11111		1290	3.11111
	1291	3.11269		1291	3.11269
	1292	3.11512		1292	3.11512
	1293	3.13849		1293	3.13849
	1294	3.14286		1294	3.14286
	1295	3.15057		1295	3.15057
	1296	3.17954		1296	3.17954
	1297	3.18579		1297	3.18579
	1298	3.22306		1298	3.22306
	1299	3.25		1299	3.25
	1300	3.25727		1300	3.25727
	1301	3.27123		1301	3.27123
	1302	3.28715		1302	3.28715
	1303	3.29381		1303	3.29381
	1304	3.29399		1304	3.29399
	1305	3.32724		1305	3.32724
	1306	3.35533		1306	3.35533
	1307	3.37202		1307	3.37202
	1308	3.37387		1308	3.37387
	1309	3.40204		1309	3.40204
	1310	3.4232		1310	3.4232
	1311	3.43137		1311	3.43137
	1312	3.43828		1312	3.43828
	1313	3.46742		1313	3.46742
	1314	3.46917		1314	3.46917
	1315	3.47043		1315	3.47043
	1316	3.47135		1316	3.47135
	1317	3.47188		1317	3.47188
	1318	3.5		1318	3.5
	1319	3.52695		1319	3.52695
	1320	3.55627		1320	3.55627
	1321	3.56204		1321	3.56204
	1322	3.56557		1322	3.56557
	1323	3.56983		1323	3.56983
	1324	3.57329		1324	3.57329
	1325	3.57703		1325	3.57703
	1326	3.58912		1326	3.58912
	1327	3.59509		1327	3.59509
	1328	3.5973		1328	3.5973
	1329	3.62941		1329	3.62941
	1330	3.64612		1330	3.64612
	1331	3.64664		1331	3.64664
	1332	3.65144		1332	3.65144
	1333	3.66667		1333	3.66667
	1334	3.67423		1334	3.67423
	1335	3.67757		1335	3.67757
	1336	3.68766		1336	3.68766
	1337	3.68894		1337	3.68894
	1338	3.69492		1338	3.69492
	1339	3.69762		1339	3.69762
	1340	3.71277		1340	3.71277
	1341	3.71845		1341	3.71845
	1342	3.76108		1342	3.76108
	1343	3.76127		1343	3.76127
	1344	3.76806		1344	3.76806
	1345	3.77206		1345	3.77206
	1346	3.77313		1346	3.77313
	1347	3.77972		1347	3.77972
	1348	3.7873		1348	3.7873
	1349	3.81872		1349	3.81872
	1350	3.82667		1350	3.82667
	1351	3.83432		1351	3.83432
	1352	3.83453		1352	3.83453
	1353	3.85171		1353	3.85171
	1354	3.86705		1354	3.86705
	1355	3.87441		1355	3.87441
	1356	3.88158		1356	3.88158
	1357	3.89053		1357	3.89053
	1358	3.89739		1358	3.89739
	1359	3.91756		1359	3.91756
	1360	3.9247		1360	3.9247
	1361	3.93561		1361	3.93561
	1362	3.93817		1362	3.93817
	1363	3.94152		1363	3.94152
	1364	3.97008		1364	3.97008
	1365	3.97852		1365	3.97852
	1366	4		1366	4
	1367	4.00254		1367	4.00254
	1368	4.00595		1368	4.00595
	1369	4.01347		1369	4.01347
	1370	4.01562		1370	4.01562
	1371	4.02493		1371	4.02493
	1372	4.02672		1372	4.02672
	1373	4.02836		1373	4.02836
	1374	4.02963		1374	4.02963
	1375	4.03071		1375	4.03071
	1376	4.03097		1376	4.03097
	1377	4.0426		1377	4.0426
	1378	4.04632		1378	4.04632
	1379	4.05085		1379	4.05085
	1380	4.05337		1380	4.05337
	1381	4.06529		1381	4.06529
	1382	4.06704		1382	4.06704
	1383	4.07128		1383	4.07128
	1384	4.07611		1384	4.07611
	1385	4.08112		1385	4.08112
	1386	4.08235		1386	4.08235
	1387	4.083		1387	4.083
	1388	4.08942		1388	4.08942
	1389	4.09211		1389	4.09211
	1390	4.09444		1390	4.09444
	1391	4.09767		1391	4.09767
	1392	4.10204		1392	4.10204
	1393	4.10287		1393	4.10287
	1394	4.10383		1394	4.10383
	1395	4.11268		1395	4.11268
	1396	4.11324		1396	4.11324
	1397	4.11632		1397	4.11632
	1398	4.11709		1398	4.11709
	1399	4.12229		1399	4.12229
	1400	4.1321		1400	4.1321
	1401	4.13808		1401	4.13808
	1402	4.14504		1402	4.14504
	1403	4.14757		1403	4.14757
	1404	4.15414		1404	4.15414
	1405	4.15436		1405	4.15436
	1406	4.16185		1406	4.16185
	1407	4.16484		1407	4.16484
	1408	4.16742		1408	4.16742
	1409	4.17134		1409	4.17134
	1410	4.17769		1410	4.17769
	1411	4.18689		1411	4.18689
	1412	4.20427		1412	4.20427
	1413	4.20513		1413	4.20513
	1414	4.2082		1414	4.2082
	1415	4.21205		1415	4.21205
	1416	4.21442		1416	4.21442
	1417	4.21981		1417	4.21981
	1418	4.22034		1418	4.22034
	1419	4.22143		1419	4.22143
	1420	4.22241		1420	4.22241
	1421	4.22671		1421	4.22671
	1422	4.23009		1422	4.23009
	1423	4.2305		1423	4.2305
	1424	4.23055		1424	4.23055
	1425	4.23643		1425	4.23643
	1426	4.23913		1426	4.23913
	1427	4.25064		1427	4.25064
	1428	4.25264		1428	4.25264
	1429	4.26433		1429	4.26433
	1430	4.26677		1430	4.26677
	1431	4.26711		1431	4.26711
	1432	4.26734		1432	4.26734
	1433	4.26744		1433	4.26744
	1434	4.27706		1434	4.27706
	1435	4.27778		1435	4.27778
	1436	4.28112		1436	4.28112
	1437	4.28865		1437	4.28865
	1438	4.29044		1438	4.29044
	1439	4.29048		1439	4.29048
	1440	4.29692		1440	4.29692
	1441	4.29861		1441	4.29861
	1442	4.29864		1442	4.29864
	1443	4.3036		1443	4.3036
	1444	4.30496		1444	4.30496
	1445	4.30783		1445	4.30783
	1446	4.31145		1446	4.31145
	1447	4.31436		1447	4.31436
	1448	4.31605		1448	4.31605
	1449	4.31701		1449	4.31701
	1450	4.3188		1450	4.3188
	1451	4.31962		1451	4.31962
	1452	4.32212		1452	4.32212
	1453	4.32365		1453	4.32365
	1454	4.3272		1454	4.3272
	1455	4.33086		1455	4.33086
	1456	4.3312		1456	4.3312
	1457	4.33147		1457	4.33147
	1458	4.3328		1458	4.3328
	1459	4.33544		1459	4.33544
	1460	4.33665		1460	4.33665
	1461	4.33796		1461	4.33796
	1462	4.34043		1462	4.34043
	1463	4.34226		1463	4.34226
	1464	4.34641		1464	4.34641
	1465	4.34884		1465	4.34884
	1466	4.35313		1466	4.35313
	1467	4.35447		1467	4.35447
	1468	4.35559		1468	4.35559
	1469	4.35962		1469	4.35962
	1470	4.36078		1470	4.36078
	1471	4.361		1471	4.361
	1472	4.36317		1472	4.36317
	1473	4.3634		1473	4.3634
	1474	4.37037		1474	4.37037
	1475	4.37702		1475	4.37702
	1476	4.37808		1476	4.37808
	1477	4.38484		1477	4.38484
	1478	4.38959		1478	4.38959
	1479	4.39035		1479	4.39035
	1480	4.39241		1480	4.39241
	1481	4.39706		1481	4.39706
	1482	4.39739		1482	4.39739
	1483	4.40057		1483	4.40057
	1484	4.40315		1484	4.40315
	1485	4.40417		1485	4.40417
	1486	4.40587		1486	4.40587
	1487	4.40659		1487	4.40659
	1488	4.40825		1488	4.40825
	1489	4.40979		1489	4.40979
	1490	4.41463		1490	4.41463
	1491	4.42231		1491	4.42231
	1492	4.43568		1492	4.43568
	1493	4.44082		1493	4.44082
	1494	4.44162		1494	4.44162
	1495	4.44462		1495	4.44462
	1496	4.44574		1496	4.44574
	1497	4.44575		1497	4.44575
	1498	4.46293		1498	4.46293
	1499	4.46908		1499	4.46908
	1500	4.46974		1500	4.46974
	1501	4.47003		1501	4.47003
	1502	4.47005		1502	4.47005
	1503	4.47222		1503	4.47222
	1504	4.48392		1504	4.48392
	1505	4.4867		1505	4.4867
	1506	4.48929		1506	4.48929
	1507	4.49369		1507	4.49369
	1508	4.49559		1508	4.49559
	1509	4.51179		1509	4.51179
	1510	4.51613		1510	4.51613
	1511	4.51945		1511	4.51945
	1512	4.52586		1512	4.52586
	1513	4.53		1513	4.53
	1514	4.53731		1514	4.53731
	1515	4.54101		1515	4.54101
	1516	4.59217		1516	4.59217
	1517	4.60829		1517	4.60829
	1518	4.62139		1518	4.62139
	1519	4.62232		1519	4.62232
	1520	4.69643		1520	4.69643
	1521	4.69703		1521	4.69703
	1522	4.70846		1522	4.70846
	1523	4.71262		1523	4.71262
	1524	4.73987		1524	4.73987
	1525	4.77955		1525	4.77955
	1526	4.79158		1526	4.79158
	1527	4.86345		1527	4.86345
	1528	4.86905		1528	4.86905
	1529	4.87831		1529	4.87831
	1530	4.90373		1530	4.90373
	1531	4.90939		1531	4.90939
	1532	4.94896		1532	4.94896
	1533	5.10345		1533	5.10345
	1534	5.3504		1534	5.3504
	1535	5.35279		1535	5.35279
	1536	5.98404		1536	5.98404
	1537	0		1537	0
	1538	0.173913		1538	0.173913
	1539	0.408638		1539	0.408638
	1540	0.412171		1540	0.412171
	1541	0.416102		1541	0.416102
	1542	0.418996		1542	0.418996
	1543	0.435918		1543	0.435918
	1544	0.437823		1544	0.437823
	1545	0.449531		1545	0.449531
	1546	0.518919		1546	0.518919
	1547	0.526499		1547	0.526499
	1548	0.558767		1548	0.558767
	1549	0.596026		1549	0.596026
	1550	0.845588		1550	0.845588
	1551	0.868942		1551	0.868942
	1552	0.871372		1552	0.871372
	1553	0.943127		1553	0.943127
	1554	0.961501		1554	0.961501
	1555	0.967495		1555	0.967495
	1556	0.97837		1556	0.97837
	1557	0.981861		1557	0.981861
	1558	0.998773		1558	0.998773
	1559	1.03224		1559	1.03224
	1560	1.08678		1560	1.08678
	1561	1.12032		1561	1.12032
	1562	1.20383		1562	1.20383
	1563	1.21247		1563	1.21247
	1564	1.2142		1564	1.2142
	1565	1.25672		1565	1.25672
	1566	1.28785		1566	1.28785
	1567	1.29305		1567	1.29305
	1568	1.30883		1568	1.30883
	1569	1.32683		1569	1.32683
	1570	1.40346		1570	1.40346
	1571	1.40462		1571	1.40462
	1572	1.44077		1572	1.44077
	1573	1.46409		1573	1.46409
	1574	1.48826		1574	1.48826
	1575	1.51849		1575	1.51849
	1576	1.52355		1576	1.52355
	1577	1.5308		1577	1.5308
	1578	1.53459		1578	1.53459
	1579	1.53953		1579	1.53953
	1580	1.53993		1580	1.53993
	1581	1.54252		1581	1.54252
	1582	1.55034		1582	1.55034
	1583	1.55167		1583	1.55167
	1584	1.56245		1584	1.56245
	1585	1.56711		1585	1.56711
	1586	1.5673		1586	1.5673
	1587	1.56852		1587	1.56852
	1588	1.56873		1588	1.56873
	1589	1.57332		1589	1.57332
	1590	1.575		1590	1.575
	1591	1.57509		1591	1.57509
	1592	1.57875		1592	1.57875
	1593	1.5808		1593	1.5808
	1594	1.58314		1594	1.58314
	1595	1.58498		1595	1.58498
	1596	1.58564		1596	1.58564
	1597	1.58957		1597	1.58957
	1598	1.59015		1598	1.59015
	1599	1.59047		1599	1.59047
	1600	1.59584		1600	1.59584
	1601	1.59603		1601	1.59603
	1602	1.5975		1602	1.5975
	1603	1.59966		1603	1.59966
	1604	1.60247		1604	1.60247
	1605	1.60436		1605	1.60436
	1606	1.61165		1606	1.61165
	1607	1.61312		1607	1.61312
	1608	1.6151		1608	1.6151
	1609	1.61528		1609	1.61528
	1610	1.61686		1610	1.61686
	1611	1.61691		1611	1.61691
	1612	1.61737		1612	1.61737
	1613	1.61746		1613	1.61746
	1614	1.62173		1614	1.62173
	1615	1.62303		1615	1.62303
	1616	1.6234		1616	1.6234
	1617	1.62358		1617	1.62358
	1618	1.62524		1618	1.62524
	1619	1.62558		1619	1.62558
	1620	1.6263		1620	1.6263
	1621	1.62722		1621	1.62722
	1622	1.62767		1622	1.62767
	1623	1.62805		1623	1.62805
	1624	1.62976		1624	1.62976
	1625	1.63002		1625	1.63002
	1626	1.63202		1626	1.63202
	1627	1.63293		1627	1.63293
	1628	1.63438		1628	1.63438
	1629	1.63512		1629	1.63512
	1630	1.63581		1630	1.63581
	1631	1.63688		1631	1.63688
	1632	1.63817		1632	1.63817
	1633	1.64014		1633	1.64014
	1634	1.64022		1634	1.64022
	1635	1.64112		1635	1.64112
	1636	1.64187		1636	1.64187
	1637	1.64487		1637	1.64487
	1638	1.64889		1638	1.64889
	1639	1.6509		1639	1.6509
	1640	1.65103		1640	1.65103
	1641	1.65225		1641	1.65225
	1642	1.65333		1642	1.65333
	1643	1.65337		1643	1.65337
	1644	1.65342		1644	1.65342
	1645	1.6541		1645	1.6541
	1646	1.65417		1646	1.65417
	1647	1.65523		1647	1.65523
	1648	1.65534		1648	1.65534
	1649	1.6556		1649	1.6556
	1650	1.65638		1650	1.65638
	1651	1.65665		1651	1.65665
	1652	1.65754		1652	1.65754
	1653	1.65814		1653	1.65814
	1654	1.6591		1654	1.6591
	1655	1.65974		1655	1.65974
	1656	1.66215		1656	1.66215
	1657	1.66608		1657	1.66608
	1658	1.66622		1658	1.66622
	1659	1.66727		1659	1.66727
	1660	1.66738		1660	1.66738
	1661	1.67107		1661	1.67107
	1662	1.67237		1662	1.67237
	1663	1.67272		1663	1.67272
	1664	1.67412		1664	1.67412
	1665	1.67641		1665	1.67641
	1666	1.67675		1666	1.67675
	1667	1.67731		1667	1.67731
	1668	1.67732		1668	1.67732
	1669	1.67828		1669	1.67828
	1670	1.67841		1670	1.67841
	1671	1.68019		1671	1.68019
	1672	1.68232		1672	1.68232
	1673	1.6826		1673	1.6826
	1674	1.68291		1674	1.68291
	1675	1.68356		1675	1.68356
	1676	1.68458		1676	1.68458
	1677	1.6853		1677	1.6853
	1678	1.68567		1678	1.68567
	1679	1.68689		1679	1.68689
	1680	1.68723		1680	1.68723
	1681	1.68729		1681	1.68729
	1682	1.69101		1682	1.69101
	1683	1.69212		1683	1.69212
	1684	1.69503		1684	1.69503
	1685	1.69592		1685	1.69592
	1686	1.69719		1686	1.69719
	1687	1.69958		1687	1.69958
	1688	1.7004		1688	1.7004
	1689	1.70331		1689	1.70331
	1690	1.70553		1690	1.70553
	1691	1.70645		1691	1.70645
	1692	1.70661		1692	1.70661
	1693	1.70848		1693	1.70848
	1694	1.70965		1694	1.70965
	1695	1.71046		1695	1.71046
	1696	1.71081		1696	1.71081
	1697	1.71169		1697	1.71169
	1698	1.71286		1698	1.71286
	1699	1.71298		1699	1.71298
	1700	1.71435		1700	1.71435
	1701	1.71578		1701	1.71578
	1702	1.71621		1702	1.71621
	1703	1.71717		1703	1.71717
	1704	1.71851		1704	1.71851
	1705	1.71855		1705	1.71855
	1706	1.72304		1706	1.72304
	1707	1.72514		1707	1.72514
	1708	1.72621		1708	1.72621
	1709	1.73209		1709	1.73209
	1710	1.73274		1710	1.73274
	1711	1.73413		1711	1.73413
	1712	1.73437		1712	1.73437
	1713	1.73815		1713	1.73815
	1714	1.73864		1714	1.73864
	1715	1.74383		1715	1.74383
	1716	1.74399		1716	1.74399
	1717	1.75346		1717	1.75346
	1718	1.75655		1718	1.75655
	1719	1.75733		1719	1.75733
	1720	1.75857		1720	1.75857
	1721	1.75951		1721	1.75951
	1722	1.75993		1722	1.75993
	1723	1.76216		1723	1.76216
	1724	1.76817		1724	1.76817
	1725	1.7822		1725	1.7822
	1726	1.78693		1726	1.78693
	1727	1.78891		1727	1.78891
	1728	1.78892		1728	1.78892
	1729	1.79037		1729	1.79037
	1730	1.79772		1730	1.79772
	1731	1.80086		1731	1.80086
	1732	1.83171		1732	1.83171
	1733	1.83855		1733	1.83855
	1734	2.26667		1734	2.26667
	1735	2.90274		1735	2.90274
	1736	3.71668		1736	3.71668
	1737	3.822		1737	3.822
	1738	3.94676		1738	3.94676
	1739	3.98835		1739	3.98835
	1740	4.01585		1740	4.01585
	1741	4.21925		1741	4.21925
	1742	4.2972		1742	4.2972
	1743	4.51504		1743	4.51504
	1744	4.58577		1744	4.58577
	1745	4.7427		1745	4.7427
	1746	4.92544		1746	4.92544
	1747	5.04297		1747	5.04297
	1748	5.11862		1748	5.11862
	1749	5.16896		1749	5.16896
	1750	5.22479		1750	5.22479
	1751	5.35788		1751	5.35788
	1752	5.37073		1752	5.37073
	1753	5.40735		1753	5.40735
	1754	5.42548		1754	5.42548
	1755	5.43354		1755	5.43354
	1756	5.43848		1756	5.43848
	1757	5.44352		1757	5.44352
	1758	5.49463		1758	5.49463
	1759	5.49968		1759	5.49968
	1760	5.54501		1760	5.54501
	1761	5.56006		1761	5.56006
	1762	5.5624		1762	5.5624
	1763	5.5689		1763	5.5689
	1764	5.57865		1764	5.57865
	1765	5.63278		1765	5.63278
	1766	5.63587		1766	5.63587
	1767	5.64952		1767	5.64952
	1768	5.65868		1768	5.65868
	1769	5.66056		1769	5.66056
	1770	5.66261		1770	5.66261
	1771	5.66536		1771	5.66536
	1772	5.66631		1772	5.66631
	1773	5.67199		1773	5.67199
	1774	5.68213		1774	5.68213
	1775	5.70044		1775	5.70044
	1776	5.70784		1776	5.70784
	1777	5.71021		1777	5.71021
	1778	5.717		1778	5.717
	1779	5.72106		1779	5.72106
	1780	5.74586		1780	5.74586
	1781	5.75096		1781	5.75096
	1782	5.75561		1782	5.75561
	1783	5.75905		1783	5.75905
	1784	5.77787		1784	5.77787
	1785	5.78162		1785	5.78162
	1786	5.80526		1786	5.80526
	1787	5.83269		1787	5.83269
	1788	5.8368		1788	5.8368
	1789	5.8385		1789	5.8385
	1790	5.84073		1790	5.84073
	1791	5.85516		1791	5.85516
	1792	5.85911		1792	5.85911
	1793	5.86165		1793	5.86165
	1794	5.87684		1794	5.87684
	1795	5.87727		1795	5.87727
	1796	5.88362		1796	5.88362
	1797	5.88746		1797	5.88746
	1798	5.8902		1798	5.8902
	1799	5.89115		1799	5.89115
	1800	5.89135		1800	5.89135
	1801	5.9067		1801	5.9067
	1802	5.91055		1802	5.91055
	1803	5.91192		1803	5.91192
	1804	5.91993		1804	5.91993
	1805	5.9245		1805	5.9245
	1806	5.92992		1806	5.92992
	1807	5.94643		1807	5.94643
	1808	5.94658		1808	5.94658
	1809	5.9489		1809	5.9489
	1810	5.9514		1810	5.9514
	1811	5.95271		1811	5.95271
	1812	5.95745		1812	5.95745
	1813	5.96118		1813	5.96118
	1814	5.96129		1814	5.96129
	1815	5.96912		1815	5.96912
	1816	5.98039		1816	5.98039
	1817	5.99694		1817	5.99694
	1818	5.9991		1818	5.9991
	1819	6.0074		1819	6.0074
	1820	6.0121		1820	6.0121
	1821	6.02028		1821	6.02028
	1822	6.03237		1822	6.03237
	1823	6.04663		1823	6.04663
	1824	6.06405		1824	6.06405
	1825	6.06639		1825	6.06639
	1826	6.0694		1826	6.0694
	1827	6.07024		1827	6.07024
	1828	6.07421		1828	6.07421
	1829	6.08469		1829	6.08469
	1830	6.08841		1830	6.08841
	1831	6.09366		1831	6.09366
	1832	6.10299		1832	6.10299
	1833	6.12673		1833	6.12673
	1834	6.13587		1834	6.13587
	1835	6.14737		1835	6.14737
	1836	6.15367		1836	6.15367
	1837	6.15527		1837	6.15527
	1838	6.15603		1838	6.15603
	1839	6.15919		1839	6.15919
	1840	6.17333		1840	6.17333
	1841	6.17622		1841	6.17622
	1842	6.18347		1842	6.18347
	1843	6.19551		1843	6.19551
	1844	6.19606		1844	6.19606
	1845	6.19759		1845	6.19759
	1846	6.20027		1846	6.20027
	1847	6.25098		1847	6.25098
	1848	6.2511		1848	6.2511
	1849	6.25194		1849	6.25194
	1850	6.25252		1850	6.25252
	1851	6.25552		1851	6.25552
	1852	6.25734		1852	6.25734
	1853	6.25979		1853	6.25979
	1854	6.26029		1854	6.26029
	1855	6.26091		1855	6.26091
	1856	6.26233		1856	6.26233
	1857	6.26255		1857	6.26255
	1858	6.26641		1858	6.26641
	1859	6.27227		1859	6.27227
	1860	6.27247		1860	6.27247
	1861	6.28221		1861	6.28221
	1862	6.28246		1862	6.28246
	1863	6.30483		1863	6.30483
	1864	6.30522		1864	6.30522
	1865	6.31579		1865	6.31579
	1866	6.32335		1866	6.32335
	1867	6.32811		1867	6.32811
	1868	6.32856		1868	6.32856
	1869	6.34255		1869	6.34255
	1870	6.34801		1870	6.34801
	1871	6.36274		1871	6.36274
	1872	6.37106		1872	6.37106
	1873	6.39122		1873	6.39122
	1874	6.41323		1874	6.41323
	1875	6.42882		1875	6.42882
	1876	6.44444		1876	6.44444
	1877	6.46284		1877	6.46284
	1878	6.46772		1878	6.46772
	1879	6.47343		1879	6.47343
	1880	6.49342		1880	6.49342
	1881	6.49909		1881	6.49909
	1882	6.50941		1882	6.50941
	1883	6.50964		1883	6.50964
	1884	6.515		1884	6.515
	1885	6.51733		1885	6.51733
	1886	6.52489		1886	6.52489
	1887	6.53022		1887	6.53022
	1888	6.53052		1888	6.53052
	1889	6.53737		1889	6.53737
	1890	6.53769		1890	6.53769
	1891	6.56872		1891	6.56872
	1892	6.57646		1892	6.57646
	1893	6.58055		1893	6.58055
	1894	6.58197		1894	6.58197
	1895	6.63008		1895	6.63008
	1896	6.64152		1896	6.64152
	1897	6.64939		1897	6.64939
	1898	6.65747		1898	6.65747
	1899	6.66309		1899	6.66309
	1900	6.6639		1900	6.6639
	1901	6.68418		1901	6.68418
	1902	6.70508		1902	6.70508
	1903	6.70578		1903	6.70578
	1904	6.7131		1904	6.7131
	1905	6.71671		1905	6.71671
	1906	6.73859		1906	6.73859
	1907	6.75084		1907	6.75084
	1908	6.77595		1908	6.77595
	1909	6.78089		1909	6.78089
	1910	6.78932		1910	6.78932
	1911	6.8231		1911	6.8231
	1912	6.86451		1912	6.86451
	1913	6.99019		1913	6.99019
	1914	7.16165		1914	7.16165
	1915	7.49077		1915	7.49077
	1916	7.71761		1916	7.71761
	1917	7.75807		1917	7.75807
	1918	7.83675		1918	7.83675
	1919	8.27815		1919	8.27815
	1920	8.49588		1920	8.49588
	1921	-0.175841		1921	-0.175841
	1922	-0.14759		1922	-0.14759
	1923	-0.142035		1923	-0.142035
	1924	-0.126521		1924	-0.126521
	1925	-0.115385		1925	-0.115385
	1926	-0.0940499		1926	-0.0940499
	1927	-0.0904437		1927	-0.0904437
	1928	-0.0877514		1928	-0.0877514
	1929	-0.0818363		1929	-0.0818363
	1930	-0.0780856		1930	-0.0780856
	1931	-0.0724638		1931	-0.0724638
	1932	-0.0650407		1932	-0.0650407
	1933	-0.0451467		1933	-0.0451467
	1934	-0.043956		1934	-0.043956
	1935	-0.0423729		1935	-0.0423729
	1936	-0.0337079		1936	-0.0337079
	1937	-0.0330739		1937	-0.0330739
	1938	-0.030303		1938	-0.030303
	1939	-0.0275883		1939	-0.0275883
	1940	-0.025974		1940	-0.025974
	1941	-0.0103093		1941	-0.0103093
	1942	-0.00906344		1942	-0.00906344
	1943	-0.00377358		1943	-0.00377358
	1944	-0.000497265		1944	-0.000497265
	1945	0		1945	0
	1946	0		1946	0
	1947	0.00661376		1947	0.00661376
	1948	0.0107527		1948	0.0107527
	1949	0.0125		1949	0.0125
	1950	0.0126582		1950	0.0126582
	1951	0.0217391		1951	0.0217391
	1952	0.0277078		1952	0.0277078
	1953	0.03		1953	0.03
	1954	0.0304709		1954	0.0304709
	1955	0.0327869		1955	0.0327869
	1956	0.0348837		1956	0.0348837
	1957	0.037037		1957	0.037037
	1958	0.037594		1958	0.037594
	1959	0.0391832		1959	0.0391832
	1960	0.039604		1960	0.039604
	1961	0.0397112		1961	0.0397112
	1962	0.0444444		1962	0.0444444
	1963	0.0449438		1963	0.0449438
	1964	0.0458716		1964	0.0458716
	1965	0.0465116		1965	0.0465116
	1966	0.0465116		1966	0.0465116
	1967	0.0487805		1967	0.0487805
	1968	0.05		1968	0.05
	1969	0.0503145		1969	0.0503145
	1970	0.0530303		1970	0.0530303
	1971	0.0538462		1971	0.0538462
	1972	0.0544218		1972	0.0544218
	1973	0.0583333		1973	0.0583333
	1974	0.06		1974	0.06
	1975	0.0608553		1975	0.0608553
	1976	0.0625		1976	0.0625
	1977	0.0647182		1977	0.0647182
	1978	0.0654206		1978	0.0654206
	1979	0.0731707		1979	0.0731707
	1980	0.0733945		1980	0.0733945
	1981	0.0736842		1981	0.0736842
	1982	0.075		1982	0.075
	1983	0.076087		1983	0.076087
	1984	0.0772727		1984	0.0772727
	1985	0.0797836		1985	0.0797836
	1986	0.08		1986	0.08
	1987	0.0807339		1987	0.0807339
	1988	0.0810811		1988	0.0810811
	1989	0.0833333		1989	0.0833333
	1990	0.0869565		1990	0.0869565
	1991	0.0873016		1991	0.0873016
	1992	0.0887728		1992	0.0887728
	1993	0.0892388		1993	0.0892388
	1994	0.0909091		1994	0.0909091
	1995	0.0923445		1995	0.0923445
	1996	0.0954892		1996	0.0954892
[truncated: 3,903 more rows]
[truncated: 80 more columns]
