# Supplementary material for: PinkyCaMP: an mScarlet-based calcium sensor with enhanced brightness, photostability and multiplexing capabilities
Source: Nat Methods. 2026 Apr 24;23(5):998–1010. doi: 10.1038/s41592-026-03065-2 (PMC13167472; doi:10.1038/s41592-026-03065-2)
Supplement: Supplementary file 10 — Statistical source data. [file 41592_2026_3065_MOESM10_ESM.xlsx]

## Sheet: Fig 2a
time	potential	time	dF/F0
ms	mV	ms
0	-76.5686	0	-0.00268
10	-76.8738	100	-0.00246
20	-76.8433	200	-0.00262
30	-76.8738	300	-0.00262
40	-76.7517	400	-0.00241
50	-77.0569	500	-0.00288
60	-77.0569	600	-0.00218
70	-77.2095	700	-0.00217
80	-77.1179	800	-0.0026
90	-77.3926	900	-0.00321
100	-77.4231	1000	-0.00212
110	-77.6672	1100	-0.00283
120	-77.6367	1200	-0.00316
130	-77.6062	1300	-0.00242
140	-77.5147	1400	-0.003
150	-77.5452	1500	-0.00347
160	-77.3315	1600	-0.00372
170	-77.0874	1700	-0.0025
180	-77.3315	1800	-0.003
190	-75.8057	1900	-0.00314
200	-74.8901	2000	-0.00331
210	-75.2563	2100	-0.00322
220	-75.0732	2200	-0.00342
230	-75.47	2300	-0.003
240	-75.7446	2400	-0.00303
250	-76.1719	2500	-0.00388
260	-76.2634	2600	-0.00333
270	-76.2634	2700	-0.00311
280	-75.9888	2800	-0.00312
290	-76.1414	2900	-0.00388
300	-76.0193	3000	-0.00405
310	-76.355	3100	-0.00381
320	-76.4465	3200	-0.00428
330	-76.6907	3300	-0.00355
340	-76.5381	3400	-0.00393
350	-76.5686	3500	-0.00426
360	-76.3245	3600	-0.00404
370	-76.2634	3700	-0.00372
380	-76.1414	3800	-0.00409
390	-76.5686	3900	-0.00486
400	-76.5686	4000	-0.00366
410	-76.6296	4100	-0.00445
420	-76.8738	4200	-0.00401
430	-77.0874	4300	-0.00434
440	-77.0874	4400	-0.00442
450	-77.1179	4500	-0.00393
460	-77.2705	4600	-0.00426
470	-77.2705	4700	-0.00403
480	-77.24	4800	-0.00449
490	-77.5147	4900	-0.00422
500	-77.4841	5000	-0.00384
510	-77.179	5100	-0.00473
520	-76.8738	5200	-0.0044
530	-76.9043	5300	-0.00431
540	-76.4465	5400	-0.00426
550	-75.6531	5500	-0.005
560	-75.1953	5600	-0.00405
570	-75.7141	5700	-0.00422
580	-76.0193	5800	-0.00442
590	-76.3855	5900	-0.00469
600	-76.3855	6000	-0.00482
610	-76.4465	6100	-0.00467
620	-76.3245	6200	-0.00415
630	-76.4465	6300	-0.00422
640	-76.2024	6400	-0.00417
650	-76.1108	6500	-0.00517
660	-76.0803	6600	-0.00439
670	-76.2634	6700	-0.00475
680	-76.2939	6800	-0.00457
690	-76.5686	6900	-0.00482
700	-76.2634	7000	-0.00475
710	-76.2939	7100	-0.00425
720	-76.355	7200	-0.00481
730	-76.7212	7300	-0.00469
740	-76.6907	7400	-0.00558
750	-77.1484	7500	-0.00422
760	-76.7822	7600	-0.00544
770	-76.5076	7700	-0.00508
780	-76.5991	7800	-0.00552
790	-76.6602	7900	-0.00556
800	-76.7517	8000	-0.00439
810	-76.9043	8100	-0.00467
820	-76.5381	8200	-0.00506
830	-76.416	8300	-0.0042
840	-76.3855	8400	-0.00516
850	-76.5076	8500	-0.00539
860	-76.5076	8600	-0.00493
870	-76.7822	8700	-0.00462
880	-76.6907	8800	-0.00455
890	-76.9653	8900	-0.00498
900	-76.9653	9000	-0.00494
910	-76.8738	9100	-0.00483
920	-76.9043	9200	-0.00506
930	-77.2095	9300	-0.0053
940	-77.3621	9400	-0.00442
950	-77.3926	9500	-0.00546
960	-77.3315	9600	-0.00483
970	-77.5147	9700	-0.00513
980	-77.3315	9800	-0.00515
990	-77.6977	9900	-0.00543
1000	-77.7283	10000	-0.0054
1010	-77.9114	10100	-0.00507
1020	-77.7588	10200	-0.0062
1030	-78.0029	10300	-0.00551
1040	-77.6062	10400	-0.00536
1050	-77.7588	10500	-0.00558
1060	-77.6977	10600	-0.00514
1070	-77.6977	10700	-0.00537
1080	-77.7893	10800	-0.00571
1090	-77.7588	10900	-0.00594
1100	-77.6977	11000	-0.0058
1110	-77.7283	11100	-0.00593
1120	-77.5757	11200	-0.00561
1130	-77.7283	11300	-0.00563
1140	-77.4536	11400	-0.00549
1150	-77.179	11500	-0.00509
1160	-77.1179	11600	-0.00604
1170	-77.5452	11700	-0.0058
1180	-76.8738	11800	-0.00599
1190	-75.8362	11900	-0.00539
1200	-74.6155	12000	-0.00537
1210	-75.0122	12100	-0.00558
1220	-75.3479	12200	-0.00543
1230	-75.9583	12300	-0.00499
1240	-76.1719	12400	-0.00556
1250	-76.5076	12500	-0.00547
1260	-76.4771	12600	-0.00569
1270	-76.7822	12700	-0.00566
1280	-77.0264	12800	-0.00548
1290	-77.1484	12900	-0.00565
1300	-77.4231	13000	-0.00541
1310	-77.5452	13100	-0.00583
1320	-77.3315	13200	-0.00612
1330	-77.5452	13300	-0.00552
1340	-77.3315	13400	-0.00625
1350	-77.3926	13500	-0.00626
1360	-77.4841	13600	-0.00574
1370	-77.5147	13700	-0.00609
1380	-77.6062	13800	-0.00665
1390	-77.8503	13900	-0.00617
1400	-77.8198	14000	-0.00645
1410	-77.6977	14100	-0.00552
1420	-77.6367	14200	-0.00589
1430	-77.5452	14300	-0.00572
1440	-77.5757	14400	-0.00568
1450	-77.7893	14500	-0.00608
1460	-77.6672	14600	-0.00562
1470	-77.6367	14700	-0.00525
1480	-77.8198	14800	-0.00553
1490	-77.9419	14900	-0.00535
1500	-77.6977	15000	-0.00589
1510	-77.6062	15100	-0.0056
1520	-77.5147	15200	-0.00545
1530	-77.5452	15300	-0.0053
1540	-77.5452	15400	-0.0061
1550	-77.5147	15500	-0.00576
1560	-77.5147	15600	-0.00544
1570	-77.3621	15700	-0.00588
1580	-77.24	15800	-0.00571
1590	-77.5147	15900	-0.00543
1600	-77.4231	16000	-0.0054
1610	-77.5452	16100	-0.00608
1620	-77.5452	16200	-0.00571
1630	-77.7283	16300	-0.00512
1640	-77.3621	16400	-0.00571
1650	-77.1484	16500	-0.00545
1660	-77.0264	16600	-0.006
1670	-76.9653	16700	-0.00518
1680	-76.8738	16800	-0.00609
1690	-76.4771	16900	-0.00585
1700	-75.9583	17000	-0.00541
1710	-76.1719	17100	-0.00529
1720	-76.5076	17200	-0.00551
1730	-76.5686	17300	-0.00555
1740	-76.7822	17400	-0.00614
1750	-76.9959	17500	-0.00545
1760	-76.7517	17600	-0.00565
1770	-76.3245	17700	-0.00571
1780	-75.9888	17800	-0.00567
1790	-76.0193	17900	-0.00618
1800	-75.6531	18000	-0.00549
1810	-75.8362	18100	-0.00573
1820	-75.9583	18200	-0.00618
1830	-76.416	18300	-0.00612
1840	-76.5381	18400	-0.00583
1850	-76.8127	18500	-0.00635
1860	-76.9043	18600	-0.00635
1870	-76.7822	18700	-0.00613
1880	-76.5076	18800	-0.0063
1890	-76.1108	18900	-0.00613
1900	-75.8362	19000	-0.00629
1910	-76.0803	19100	-0.00629
1920	-76.2939	19200	-0.00643
1930	-76.6296	19300	-0.00574
1940	-76.7517	19400	-0.00636
1950	-77.0569	19500	-0.00608
1960	-77.0569	19600	-0.00621
1970	-77.179	19700	-0.00614
1980	-77.2095	19800	-0.00627
1990	-77.3926	19900	-0.00645
2000	-77.2095	20000	-0.00675
2010	-77.3315	20100	-0.00609
2020	-77.0264	20200	-0.0055
2030	-76.9043	20300	-0.00643
2040	-76.5991	20400	-0.00587
2050	-76.6907	20500	-0.00697
2060	-76.8738	20600	-0.00629
2070	-76.9653	20700	-0.00599
2080	-77.3315	20800	-0.0052
2090	-77.2705	20900	-0.00567
2100	-77.24	21000	-0.00643
2110	-77.3926	21100	-0.00622
2120	-77.3621	21200	-0.00617
2130	-77.4841	21300	-0.00546
2140	-77.24	21400	-0.00614
2150	-77.0874	21500	-0.00578
2160	-77.179	21600	-0.00609
2170	-77.0264	21700	-0.00664
2180	-76.9653	21800	-0.00616
2190	-77.1484	21900	-0.00547
2200	-77.0569	22000	-0.00536
2210	-77.1484	22100	-0.00533
2220	-77.1179	22200	-0.00543
2230	-77.1484	22300	-0.00582
2240	-76.9043	22400	-0.00574
2250	-77.0874	22500	-0.00511
2260	-77.2705	22600	-0.00497
2270	-76.6296	22700	-0.00625
2280	-76.6296	22800	-0.00596
2290	-76.6907	22900	-0.00563
2300	-76.416	23000	-0.00597
2310	-76.6907	23100	-0.00626
2320	-76.8433	23200	-0.00613
2330	-76.7822	23300	-0.00611
2340	-76.416	23400	-0.00603
2350	-76.6296	23500	-0.00597
2360	-76.7212	23600	-0.00601
2370	-77.0569	23700	-0.00566
2380	-77.1484	23800	-0.00553
2390	-77.179	23900	-0.00563
2400	-77.0264	24000	-0.00615
2410	-76.7517	24100	-0.00649
2420	-75.8667	24200	-0.00617
2430	-75.8362	24300	-0.00556
2440	-75.7751	24400	-0.0058
2450	-76.2329	24500	-0.00531
2460	-76.2939	24600	-0.00553
2470	-76.2939	24700	-0.0058
2480	-76.2634	24800	-0.00398
2490	-76.4465	24900	0.00797
2500	-76.2939	25000	0.0273
2510	-76.5076	25100	0.03865
2520	-76.4771	25200	0.04653
2530	-76.5991	25300	0.05236
2540	-76.416	25400	0.05598
2550	-76.6907	25500	0.05976
2560	-76.7822	25600	0.06199
2570	-76.5381	25700	0.06334
2580	-76.3245	25800	0.06537
2590	-76.2329	25900	0.06693
2600	-76.2024	26000	0.06805
2610	-76.1108	26100	0.06766
2620	-75.9277	26200	0.06867
2630	-76.1719	26300	0.06872
2640	-76.416	26400	0.068
2650	-76.5381	26500	0.06805
2660	-76.416	26600	0.06692
2670	-76.4465	26700	0.06705
2680	-76.416	26800	0.0659
2690	-76.3245	26900	0.06556
2700	-76.4465	27000	0.06328
2710	-76.4465	27100	0.06349
2720	-76.4771	27200	0.06205
2730	-76.8738	27300	0.06181
2740	-76.9043	27400	0.06027
2750	-77.0569	27500	0.0586
2760	-76.9348	27600	0.05837
2770	-76.9043	27700	0.05683
2780	-76.7822	27800	0.05576
2790	-77.24	27900	0.05378
2800	-77.0569	28000	0.05294
2810	-76.6296	28100	0.05215
2820	-76.6296	28200	0.05048
2830	-76.9348	28300	0.04949
2840	-76.8738	28400	0.04854
2850	-77.0874	28500	0.04692
2860	-77.0264	28600	0.04594
2870	-76.9348	28700	0.0449
2880	-77.179	28800	0.04376
2890	-77.3315	28900	0.04231
2900	-77.1484	29000	0.04114
2910	-77.1179	29100	0.04041
2920	-76.8433	29200	0.03951
2930	-76.6907	29300	0.03872
2940	-76.6907	29400	0.03698
2950	-76.7822	29500	0.0367
2960	-77.0264	29600	0.03585
2970	-77.0874	29700	0.03496
2980	-77.2705	29800	0.03368
2990	-77.2705	29900	0.03276
3000	-77.3315	30000	0.03231
3010	-77.4536	30100	0.03066
3020	-77.4536	30200	0.03021
3030	-77.4841	30300	0.02922
3040	-77.5452	30400	0.02926
3050	-77.6367	30500	0.02744
3060	-77.5147	30600	0.02721
3070	-77.1179	30700	0.02581
3080	-77.1484	30800	0.02603
3090	-77.2705	30900	0.0245
3100	-77.4536	31000	0.02444
3110	-77.3926	31100	0.02351
3120	-77.24	31200	0.02284
3130	-77.4231	31300	0.02268
3140	-77.3621	31400	0.02178
3150	-77.4536	31500	0.0215
3160	-77.6367	31600	0.02012
3170	-77.8198	31700	0.01979
3180	-77.9114	31800	0.01936
3190	-77.8503	31900	0.01873
3200	-77.8198	32000	0.01819
3210	-77.8198	32100	0.01828
3220	-77.9724	32200	0.01738
3230	-77.7283	32300	0.01785
3240	-77.5452	32400	0.01693
3250	-77.6062	32500	0.01646
3260	-77.1484	32600	0.01614
3270	-77.3926	32700	0.01567
3280	-77.5147	32800	0.01532
3290	-77.5452	32900	0.01495
3300	-77.24	33000	0.01426
3310	-77.4536	33100	0.01446
3320	-77.4231	33200	0.01329
3330	-77.24	33300	0.01236
3340	-77.4841	33400	0.01249
3350	-77.7283	33500	0.01325
3360	-77.9419	33600	0.01269
3370	-77.8809	33700	0.01138
3380	-77.6977	33800	0.01134
3390	-77.9419	33900	0.0119
3400	-77.4841	34000	0.01147
3410	-77.5147	34100	0.01125
3420	-77.6672	34200	0.01119
3430	-77.6977	34300	0.01031
3440	-77.7893	34400	0.00961
3450	-77.9419	34500	0.01011
3460	-78.0335	34600	0.00949
3470	-78.186	34700	0.00888
3480	-78.1555	34800	0.00831
3490	-78.186	34900	0.00806
3500	-78.1555	35000	0.00802
3510	-78.0335	35100	0.00755
3520	-77.7893	35200	0.00713
3530	-77.8503	35300	0.00756
3540	-77.8198	35400	0.00763
3550	-77.9419	35500	0.00754
3560	-77.6977	35600	0.00696
3570	-77.3621	35700	0.00706
3580	-76.8433	35800	0.00676
3590	-76.7517	35900	0.00712
3600	-76.7212	36000	0.00614
3610	-76.7822	36100	0.0057
3620	-76.8433	36200	0.006
3630	-76.5076	36300	0.00557
3640	-76.7517	36400	0.00568
3650	-76.8127	36500	0.00564
3660	-76.9653	36600	0.00554
3670	-76.9653	36700	0.00494
3680	-77.24	36800	0.00486
3690	-77.4231	36900	0.00455
3700	-77.5452	37000	0.00507
3710	-77.5452	37100	0.00402
3720	-77.3621	37200	0.00446
3730	-77.0569	37300	0.00406
3740	-77.0569	37400	0.00394
3750	-77.2095	37500	0.00406
3760	-77.2705	37600	0.00381
3770	-77.4231	37700	0.00384
3780	-77.4231	37800	0.00359
3790	-77.4231	37900	0.00365
3800	-77.3621	38000	0.00313
3810	-77.4231	38100	0.0035
3820	-77.0569	38200	0.00247
3830	-76.9959	38300	0.00365
3840	-77.4231	38400	0.00258
3850	-77.1484	38500	0.00312
3860	-77.0874	38600	0.0029
3870	-76.7517	38700	0.00315
3880	-76.2329	38800	0.00275
3890	-76.3855	38900	0.00255
3900	-76.4771	39000	0.00216
3910	-76.6296	39100	0.00281
3920	-76.9348	39200	0.00224
3930	-77.1179	39300	0.00264
3940	-77.1179	39400	0.00191
3950	-77.1484	39500	0.00166
3960	-77.3315	39600	0.0014
3970	-77.4841	39700	0.00154
3980	-77.5452	39800	0.0016
3990	-77.7283	39900	0.00192
4000	-77.6977	40000	0.00169
4010	-77.8503	40100	0.00164
4020	-77.8809	40200	0.00185
4030	-77.9724	40300	0.00119
4040	-78.0335	40400	0.00157
4050	-77.8809	40500	0.00173
4060	-77.8809	40600	0.00143
4070	-77.7588	40700	0.00138
4080	-77.8503	40800	0.00161
4090	-77.7588	40900	0.0012
4100	-77.8503	41000	0.000699245
4110	-77.6367	41100	0.00103
4120	-77.5452	41200	0.00132
4130	-77.7893	41300	0.000713906
4140	-77.9114	41400	0.000513149
4150	-77.7588	41500	0.000887896
4160	-77.24	41600	0.000707275
4170	-77.3315	41700	0.000869159
4180	-77.0569	41800	0.000393728
4190	-76.1414	41900	0.000573072
4200	-75.5615	42000	0.000759776
4210	-75.531	42100	0.000711047
4220	-75.7141	42200	0.000605497
4230	-75.9277	42300	0
4240	-76.2329	42400	0.000459917
4250	-76.4771	42500	0.00026354
4260	-76.6296	42600	0.000566623
4270	-76.8433	42700	-0.00040699
4280	-77.0569	42800	-3.35204e-05
4290	-77.1179	42900	-0.000257821
4300	-77.3315	43000	-0.000979697
4310	-77.6367	43100	-0.000861068
4320	-77.6672	43200	-5.3657e-05
4330	-77.5452	43300	-0.00111
4340	-77.6062	43400	-0.000548616
4350	-77.6977	43500	-0.000328452
4360	-77.6977	43600	-0.000134447
4370	-77.6062	43700	-0.000841053
4380	-77.3621	43800	-0.000306368
4390	-77.179	43900	-0.000813008
4400	-77.0569	44000	-0.00070545
4410	-76.8433	44100	-0.00129
4420	-76.5381	44200	-0.00108
4430	-76.8738	44300	-0.00061663
4440	-76.8738	44400	-0.00153
4450	-76.9653	44500	-0.000928899
4460	-76.9959	44600	-0.0014
4470	-77.0264	44700	-0.00145
4480	-77.0264	44800	-0.00128
4490	-76.9653	44900	-0.00163
4500	-77.0569	45000	-0.00131
4510	-77.179	45100	-0.000948732
4520	-77.0569	45200	-0.00085979
4530	-77.24	45300	-0.000844277
4540	-77.3621	45400	-0.00167
4550	-77.5147	45500	-0.000976777
4560	-77.3315	45600	-0.00176
4570	-77.4231	45700	-0.000836429
4580	-77.4841	45800	-0.00147
4590	-77.5147	45900	-0.00146
4600	-77.6367	46000	-0.00174
4610	-77.3926	46100	-0.00153
4620	-77.4841	46200	-0.00203
4630	-77.0264	46300	-0.00146
4640	-76.7517	46400	-0.00139
4650	-76.7212	46500	-0.00106
4660	-76.9653	46600	-0.000620584
4670	-77.2095	46700	-0.000547217
4680	-77.3315	46800	-0.000732948
4690	-77.2705	46900	-0.00093985
4700	-77.0874	47000	-0.000439416
4710	-77.0874	47100	2.16575e-05
4720	-77.179	47200	-0.0013
4730	-76.7822	47300	-0.000562
4740	-76.4465	47400	-0.000765434
4750	-76.416	47500	0.00026719
4760	-76.4771	47600	-0.000178674
4770	-76.6602	47700	-0.000151663
4780	-76.5076	47800	0.000243951
4790	-76.7517	47900	-0.000519658
4800	-76.8738	48000	-0.000128546
4810	-77.0264	48100	-0.000493438
4820	-76.9653	48200	-0.000155983
4830	-77.0264	48300	8.65691e-05
4840	-77.1179	48400	-0.000289882
4850	-77.3315	48500	-0.000302536
4860	-77.2095	48600	-0.00106
4870	-77.0569	48700	6.47291e-05
4880	-76.8127	48800	0.000464967
4890	-76.9348	48900	-0.000201183
4900	-76.9348	49000	-0.000444344
4910	-76.8433	49100	-0.000324376
4920	-76.8127	49200	-0.000279905
4930	-76.8127	49300	-0.000465149
4940	-76.9043	49400	-0.000904383
4950	-77.0874	49500	0.000274065
4960	-77.179	49600	-0.000654348
4970	-77.1484	49700	-1.24105e-05
4980	-77.3926	49800	-9.57553e-05
4990	-77.4231	49900	0.000149473
5000	-77.0569	50000	-0.000154766
5010	-77.179	50100	-0.000126173
5020	-76.5381	50200	-0.000398413
5030	-76.416	50300	-8.74208e-05
5040	-76.6296	50400	5.93756e-05
5050	-76.6907	50500	-0.000373653
5060	-75.6836	50600	-0.000172773
5070	-75.531	50700	7.05085e-05
5080	-75.7446	50800	-0.000132926
5090	-75.8362	50900	-1.91632e-05
5100	-76.0498	51000	-0.000286962
5110	-76.355	51100	-0.000268042
5120	-76.4465	51200	-0.000351265
5130	-76.6907	51300	-0.000346763
5140	-76.7517	51400	-0.000445621
5150	-76.9653	51500	-6.15657e-05
5160	-77.0874	51600	-0.00047318
5170	-76.7822	51700	-0.000488084
5180	-76.7212	51800	-0.00073532
5190	-76.6602	51900	-0.000563034
5200	-76.5381	52000	-0.000257821
5210	-76.3855	52100	-3.21212e-05
5220	-76.5076	52200	-0.000598075
5230	-76.5076	52300	0.000266764
5240	-76.6907	52400	-0.000284102
5250	-76.8127	52500	0.000158903
5260	-76.9959	52600	0.000291403
5270	-77.2095	52700	-5.7733e-05
5280	-77.24	52800	6.13832e-05
5290	-77.3315	52900	-0.000526837
5300	-77.3315	53000	0.000155557
5310	-77.1484	53100	0.000215541
5320	-77.24	53200	-0.000647474
5330	-77.5147	53300	-0.000313121
5340	-77.3315	53400	-0.000125869
5350	-77.3315	53500	-2.35434e-05
5360	-77.5452	53600	-0.000130918
5370	-77.5147	53700	1.47831e-05
5380	-77.5147	53800	-0.00010701
5390	-77.0874	53900	-0.000175146
5400	-76.7517	54000	-0.0009362
5410	-76.9043	54100	-0.000672112
5420	-76.6602	54200	-0.000812217
5430	-76.5381	54300	-0.000492039
5440	-76.5686	54400	-0.000414899
5450	-76.5076	54500	-0.000401272
5460	-76.2329	54600	-0.000638044
5470	-75.9583	54700	-0.000626364
5480	-76.0193	54800	-0.000484008
5490	-75.8972	54900	-0.000360573
5500	-75.9888	55000	0.000284224
5510	-76.1719	55100	-0.000785449
5520	-76.416	55200	-0.000795183
5530	-76.5686	55300	-0.000303144
5540	-76.6907	55400	-0.00049289
5550	-76.8433	55500	-0.000264696
5560	-76.7822	55600	-0.000577087
5570	-76.6602	55700	-0.00096242
5580	-76.5991	55800	-2.63418e-05
5590	-76.1414	55900	-0.000918922
5600	-74.4324	56000	-0.000399021
5610	-73.5779	56100	-0.000528783
5620	-73.0591	56200	-0.000241761
5630	-73.0591	56300	-0.000795304
5640	-73.5779	56400	3.4068e-05
5650	-73.761	56500	-0.000596068
5660	-74.0051	56600	-0.000891729
5670	-74.3103	56700	-0.000800475
5680	-74.8901	56800	-0.000383812
5690	-75.1953	56900	-0.00012234
5700	-75.3479	57000	0.000220712
5710	-75.47	57100	-0.000472328
5720	-75.8057	57200	-0.00052416
5730	-76.1108	57300	-0.000455476
5740	-76.0803	57400	-0.000687625
5750	-76.1108	57500	-0.000391964
5760	-76.3245	57600	-0.000125443
5770	-76.4465	57700	-0.000469529
5780	-76.0803	57800	-0.000359843
5790	-76.1719	57900	-0.000130127
5800	-76.2329	58000	2.64635e-05
5810	-76.2329	58100	-0.000502077
5820	-76.1108	58200	-0.000520206
5830	-76.0498	58300	1.43572e-05
5840	-76.1108	58400	-0.000185001
5850	-76.4465	58500	-0.000253563
5860	-76.6907	58600	0.000176788
5870	-76.7822	58700	-0.000186826
5880	-76.5381	58800	-0.000114189
5890	-76.355	58900	7.30636e-05
5900	-76.4771	59000	-0.000722484
5910	-76.5686	59100	0.00058238
5920	-76.7212	59200	-0.000317197
5930	-76.6602	59300	-0.000411371
5940	-76.6907	59400	-0.000518502
5950	-76.6907	59500	6.05315e-05
5960	-76.7517	59600	-0.000257091
5970	-76.7517	59700	0.000140591
5980	-76.9653	59800	0.000143025
5990	-76.6602	59900	-0.000644919
6000	-76.4465	60000	-0.000307463
6010	-76.7517	60100	-0.000630014
6020	-76.7517	60200	-0.000422382
6030	-76.9043	60300	-0.000804734
6040	-76.9959	60400	-0.000836429
6050	-76.9959	60500	-0.000270719
6060	-76.9348	60600	-0.00040912
6070	-75.8362	60700	-0.00071634
6080	-75.7751	60800	-0.000818118
6090	-76.1719	60900	-0.000262749
6100	-76.2024	61000	-3.08437e-05
6110	-76.2024	61100	-0.00015799
6120	-76.2329	61200	-0.000474579
6130	-76.5381	61300	-4.59309e-05
6140	-76.8433	61400	0.000306064
6150	-76.7517	61500	-0.000129276
6160	-77.0569	61600	0.000448115
6170	-76.9043	61700	0.000193701
6180	-77.179	61800	-0.000559201
6190	-77.2095	61900	-0.000391234
6200	-77.4841	62000	-0.000672416
6210	-77.3926	62100	-0.000469529
6220	-76.8738	62200	0.000397135
6230	-76.2329	62300	2.54901e-05
6240	-76.2024	62400	0.000472693
6250	-76.416	62500	8.61433e-05
6260	-76.0193	62600	-0.000143207
6270	-75.8667	62700	0.00013177
6280	-76.0193	62800	0.000183419
6290	-76.2939	62900	0.000266643
6300	-76.4771	63000	-0.000385455
6310	-76.5381	63100	-2.50643e-05
6320	-76.6907	63200	-0.000124896
6330	-76.5381	63300	0.000230324
6340	-76.6907	63400	-0.000634394
6350	-76.9348	63500	-0.000598623
6360	-76.416	63600	-0.00118
6370	-76.5686	63700	-0.000359843
6380	-76.5991	63800	-0.00116
6390	-76.7822	63900	-0.000397743
6400	-76.5686	64000	-0.00112
6410	-76.8127	64100	-0.000972944
6420	-76.9043	64200	-0.000223145
6430	-76.9348	64300	0.000472997
6440	-77.0264	64400	-0.000259221
6450	-77.0264	64500	-0.000444891
6460	-76.9653	64600	-7.48887e-05
6470	-76.9959	64700	-0.00083722
6480	-76.8738	64800	-0.000717982
6490	-76.9959	64900	-0.00133
6500	-77.1484	65000	-0.00129
6510	-77.1484	65100	-0.00109
6520	-77.1179	65200	-0.000563399
6530	-77.179	65300	-0.000752354
6540	-77.2705	65400	-0.000999286
6550	-77.3926	65500	-0.000573558
6560	-77.1484	65600	-0.0011
6570	-76.9653	65700	-0.000628311
6580	-77.0874	65800	-0.000882847
6590	-76.7517	65900	-0.000631839
6600	-76.7212	66000	-0.000595642
6610	-76.8433	66100	-0.0012
6620	-76.9348	66200	-0.000648873
6630	-76.9043	66300	-0.00102
6640	-76.9348	66400	-0.000726317
6650	-76.6296	66500	-0.00156
6660	-76.6907	66600	-0.00105
6670	-77.0264	66700	-0.0012
6680	-77.0264	66800	-0.000511202
6690	-76.9653	66900	-0.000685618
6700	-77.0569	67000	-0.0013
6710	-77.179	67100	-0.000525437
6720	-76.6907	67200	-0.000754484
6730	-76.6296	67300	-0.000668584
6740	-76.6602	67400	-0.000793905
6750	-71.8994	67500	-0.000380527
6760	-70.7398	67600	-0.00055257
6770	-70.6482	67700	-0.00114
6780	-71.0144	67800	-0.000811061
6790	-71.8079	67900	-0.00129
6800	-72.6929	68000	-0.00111
6810	-73.3337	68100	-0.0009741
6820	-73.7305	68200	-0.00138
6830	-74.1882	68300	-0.00104
6840	-74.6155	68400	-0.00167
6850	-75.1648	68500	-0.00169
6860	-75.5005	68600	-0.00144
6870	-75.6531	68700	-0.00127
6880	-75.8057	68800	-0.00252
6890	-75.8362	68900	-0.00101
6900	-75.9583	69000	-0.00126
6910	-76.2329	69100	-0.00162
6920	-75.7751	69200	-0.00129
6930	-75.7751	69300	-0.00161
6940	-75.8362	69400	-0.00151
6950	-75.6836	69500	-0.00111
6960	-75.8972	69600	-0.00164
6970	-75.9277	69700	-0.00177
6980	-76.355	69800	-0.00189
6990	-76.5076	69900	-0.0016
7000	-76.6602	70000	-0.00097848
7010	-76.8127	70100	-0.00135
7020	-76.9959	70200	-0.00146
7030	-77.2095	70300	-0.00118
7040	-77.1484	70400	-0.00173
7050	-77.24	70500	-0.00142
7060	-77.3926	70600	-0.000962116
7070	-77.2705	70700	-0.00169
7080	-77.1179	70800	-0.00144
7090	-77.2095	70900	-0.0013
7100	-77.1484	71000	-0.00166
7110	-77.179	71100	-0.00103
7120	-77.3315	71200	-0.0011
7130	-76.8738	71300	-0.00144
7140	-76.5381	71400	-0.00179
7150	-76.2634	71500	-0.00126
7160	-75.8667	71600	-0.00103
7170	-75.8667	71700	-0.000991803
7180	-76.1414	71800	-0.000802361
7190	-76.3855	71900	-0.00127
7200	-76.7212	72000	-0.00124
7210	-76.9348	72100	-0.000592417
7220	-76.9653	72200	-0.00109
7230	-76.7517	72300	-0.000969598
7240	-76.7822	72400	-0.00146
7250	-76.8738	72500	-0.0011
7260	-76.6602	72600	-0.00114
7270	-76.5686	72700	-0.00116
7280	-76.4465	72800	-0.00149
7290	-76.7517	72900	-0.000999712
7300	-76.4465	73000	-0.00102
7310	-76.6296	73100	-0.00133
7320	-76.6907	73200	-0.000691093
7330	-76.4465	73300	-0.000789403
7340	-76.2329	73400	0.0033
7350	-76.0803	73500	0.02093
7360	-76.1414	73600	0.0377
7370	-76.416	73700	0.04722
7380	-76.5686	73800	0.05331
7390	-76.5686	73900	0.05869
7400	-76.3245	74000	0.06191
7410	-75.3174	74100	0.06538
7420	-74.8291	74200	0.06724
7430	-74.7375	74300	0.06811
7440	-75.0122	74400	0.06955
7450	-75.2563	74500	0.07082
7460	-75.6836	74600	0.07108
7470	-76.0193	74700	0.07167
7480	-75.8057	74800	0.07143
7490	-76.2329	74900	0.07123
7500	-76.5381	75000	0.07144
7510	-76.8433	75100	0.07103
7520	-76.5991	75200	0.07053
7530	-76.8127	75300	0.06891
7540	-76.9043	75400	0.06844
7550	-77.1179	75500	0.06733
7560	-77.2095	75600	0.06738
7570	-77.1179	75700	0.06499
7580	-76.9959	75800	0.06446
7590	-76.8738	75900	0.06345
7600	-76.9959	76000	0.06208
7610	-77.2705	76100	0.06161
7620	-76.9653	76200	0.06041
7630	-76.7822	76300	0.05912
7640	-76.5686	76400	0.05789
7650	-75.9583	76500	0.0559
7660	-74.7681	76600	0.05497
7670	-74.5239	76700	0.05352
7680	-74.9817	76800	0.05206
7690	-75.4394	76900	0.05204
7700	-75.47	77000	0.04947
7710	-75.1038	77100	0.0495
7720	-75.1953	77200	0.04859
7730	-75.5005	77300	0.04618
7740	-75.6226	77400	0.04614
7750	-75.9277	77500	0.04401
7760	-76.0193	77600	0.04248
7770	-76.1414	77700	0.04241
7780	-75.47	77800	0.04123
7790	-75.5005	77900	0.04035
7800	-75.592	78000	0.03941
7810	-75.8362	78100	0.03848
7820	-76.0803	78200	0.03776
7830	-76.3245	78300	0.03651
7840	-76.4771	78400	0.03511
7850	-76.416	78500	0.03485
7860	-76.3245	78600	0.03369
7870	-76.4465	78700	0.03286
7880	-76.5381	78800	0.0317
7890	-76.4465	78900	0.03129
7900	-76.6296	79000	0.0308
7910	-76.7517	79100	0.02941
7920	-76.8127	79200	0.029
7930	-76.8433	79300	0.02788
7940	-77.0264	79400	0.02774
7950	-77.0569	79500	0.02656
7960	-77.179	79600	0.02645
7970	-77.24	79700	0.02519
7980	-77.3926	79800	0.02501
7990	-77.179	79900	0.02474
8000	-77.179	80000	0.02381
8010	-77.24	80100	0.02312
8020	-77.1484	80200	0.02271
8030	-77.179	80300	0.0218
8040	-76.9959	80400	0.02116
8050	-76.8738	80500	0.02093
8060	-76.4771	80600	0.0202
8070	-76.5686	80700	0.01986
8080	-76.5686	80800	0.01926
8090	-76.5686	80900	0.01896
8100	-76.7822	81000	0.01783
8110	-76.8433	81100	0.01757
8120	-76.9348	81200	0.0172
8130	-76.4465	81300	0.0169
8140	-76.0193	81400	0.01675
8150	-76.0498	81500	0.01597
8160	-75.9583	81600	0.01641
8170	-75.5615	81700	0.01545
8180	-75.7751	81800	0.01496
8190	-75.9277	81900	0.01479
8200	-75.6531	82000	0.01447
8210	-75.5615	82100	0.0138
8220	-75.8057	82200	0.01359
8230	-75.8057	82300	0.01317
8240	-75.8057	82400	0.01335
8250	-75.8667	82500	0.01265
8260	-76.0498	82600	0.01173
8270	-76.1414	82700	0.01222
8280	-76.4465	82800	0.01195
8290	-76.5686	82900	0.0121
8300	-76.6602	83000	0.01195
8310	-76.5076	83100	0.0107
8320	-76.2939	83200	0.01092
8330	-76.4465	83300	0.00995
8340	-76.5991	83400	0.01038
8350	-76.6907	83500	0.00993
8360	-76.7212	83600	0.00948
8370	-76.8433	83700	0.00918
8380	-76.8738	83800	0.009
8390	-76.6602	83900	0.00871
8400	-76.7822	84000	0.00812
8410	-76.9348	84100	0.00856
8420	-76.9348	84200	0.00816
8430	-76.9348	84300	0.00846
8440	-76.8738	84400	0.00712
8450	-76.7517	84500	0.00749
8460	-76.4771	84600	0.00676
8470	-76.416	84700	0.0065
8480	-76.4771	84800	0.00642
8490	-76.7212	84900	0.00643
8500	-76.5076	85000	0.00626
8510	-75.6836	85100	0.00708
8520	-75.7751	85200	0.00546
8530	-75.7446	85300	0.00617
8540	-76.0498	85400	0.00554
8550	-75.1953	85500	0.00615
8560	-75.2258	85600	0.00553
8570	-75.5615	85700	0.00562
8580	-75.8362	85800	0.0056
8590	-75.9888	85900	0.00556
8600	-76.1414	86000	0.00517
8610	-76.0498	86100	0.00452
8620	-75.8057	86200	0.00386
8630	-75.8362	86300	0.00429
8640	-75.9888	86400	0.0041
8650	-76.1108	86500	0.00409
8660	-76.2024	86600	0.00391
8670	-76.2939	86700	0.00394
8680	-76.1414	86800	0.00411
8690	-75.8667	86900	0.00347
8700	-75.8057	87000	0.00291
8710	-76.0498	87100	0.0029
8720	-76.2939	87200	0.00343
8730	-76.6296	87300	0.00365
8740	-76.416	87400	0.00291
8750	-75.9888	87500	0.0028
8760	-75.9583	87600	0.00381
8770	-75.9583	87700	0.00347
8780	-76.0803	87800	0.00296
8790	-76.1108	87900	0.00243
8800	-76.2024	88000	0.00232
8810	-76.2634	88100	0.00232
8820	-76.2634	88200	0.00238
8830	-76.2024	88300	0.00235
8840	-76.2634	88400	0.00267
8850	-76.0498	88500	0.00261
8860	-76.1719	88600	0.00234
8870	-76.2939	88700	0.00211
8880	-76.4465	88800	0.0025
8890	-76.8127	88900	0.00239
8900	-76.5686	89000	0.00198
8910	-76.2634	89100	0.0021
8920	-76.0193	89200	0.00211
8930	-75.9277	89300	0.00216
8940	-76.0498	89400	0.00208
8950	-76.355	89500	0.00145
8960	-76.416	89600	0.00213
8970	-76.5076	89700	0.00154
8980	-76.4465	89800	0.00176
8990	-76.3855	89900	0.000838315
9000	-76.5381	90000	0.000948306
9010	-76.5076	90100	0.0016
9020	-76.7822	90200	0.000973735
9030	-76.9348	90300	0.000707823
9040	-76.2939	90400	0.0011
9050	-76.2634	90500	0.000696021
9060	-75.9888	90600	0.000340254
9070	-75.9888	90700	0.00103
9080	-76.1719	90800	-0.000231601
9090	-76.416	90900	0.00062758
9100	-76.3855	91000	-0.000129397
9110	-76.4465	91100	0.00056857
9120	-76.2939	91200	0.000593391
9130	-76.2634	91300	0.000923363
9140	-76.5381	91400	0.000242248
9150	-76.7517	91500	0.000137245
9160	-76.7822	91600	0.000121489
9170	-76.9348	91700	5.25012e-05
9180	-77.1179	91800	0.000149473
9190	-77.179	91900	0.000275646
9200	-77.179	92000	-0.000412101
9210	-76.8127	92100	1.6304e-05
9220	-76.6602	92200	0.000154401
9230	-76.5686	92300	0.000115588
9240	-76.5991	92400	-0.000264148
9250	-76.416	92500	-0.000121245
9260	-76.6907	92600	3.37638e-05
9270	-76.8127	92700	-6.39383e-05
9280	-76.9043	92800	-0.000402245
9290	-77.0874	92900	-0.000122766
9300	-77.4841	93000	-0.000858087
9310	-77.3621	93100	-0.000909615
9320	-77.24	93200	-0.000445743
9330	-77.1179	93300	-0.000504692
9340	-76.2329	93400	-0.000474761
9350	-73.7915	93500	3.12087e-05
9360	-70.5872	93600	-0.000486563
9370	-70.6787	93700	0.000247175
9380	-68.7561	93800	-0.00122
9390	-69.7937	93900	-0.00083795
9400	-71.228	94000	-0.00014053
9410	-72.0825	94100	-0.000534259
9420	-72.7539	94200	-0.00132
9430	-73.3337	94300	-0.000600326
9440	-73.9136	94400	-0.00082189
9450	-74.3408	94500	-0.000422382
9460	-74.3408	94600	-0.000874147
9470	-74.7375	94700	-0.00139
9480	-74.9512	94800	-0.00122
9490	-75.0427	94900	-0.00113
9500	-75.3174	95000	-0.00155
9510	-75.531	95100	-0.00133
9520	-75.592	95200	-0.000899212
9530	-75.592	95300	-0.00105
9540	-75.5615	95400	-0.00134
9550	-75.4089	95500	-0.000792506
9560	-75.3784	95600	-0.00139
9570	-75.1953	95700	-0.00149
9580	-75.1953	95800	-0.00185
9590	-75.5005	95900	-0.00181
9600	-75.7141	96000	-0.00152
9610	-75.8667	96100	-0.0019
9620	-75.7141	96200	-0.00192
9630	-75.8667	96300	-0.00177
9640	-76.1108	96400	-0.00146
9650	-76.1719	96500	-0.00222
9660	-76.2634	96600	-0.00103
9670	-76.2939	96700	-0.00176
9680	-76.3855	96800	-0.00116
9690	-76.4465	96900	-0.00211
9700	-76.0803	97000	-0.00135
9710	-76.0498	97100	-0.000946238
9720	-76.1719	97200	-0.00173
9730	-76.2939	97300	-0.00219
9740	-75.8972	97400	-0.0017
9750	-76.0193	97500	-0.00176
9760	-75.9888	97600	-0.00122
9770	-76.1414	97700	-0.00208
9780	-76.2024	97800	-0.00228
9790	-76.3855	97900	-0.00192
9800	-76.0498	98000	-0.00203
9810	-76.0803	98100	-0.00223
9820	-76.2329	98200	-0.00133
9830	-76.2024	98300	-0.00181
9840	-76.2939	98400	-0.00164
9850	-76.2634	98500	-0.00154
9860	-76.2024	98600	-0.00148
9870	-76.2939	98700	-0.00231
9880	-76.0803	98800	-0.00226
9890	-75.9888	98900	-0.00194
9900	-76.1719	99000	-0.00184
9910	-76.2329	99100	-0.00203
9920	-76.1108	99200	-0.00232
9930	-76.0803	99300	-0.0023
9940	-76.0193	99400	-0.00124
9950	-75.6531	99500	-0.00173
9960	-75.1648	99600	-0.00194
9970	-75.2563	99700	-0.00274
9980	-75.4089	99800	-0.00256
9990	-75.5615	99900	-0.00228
10000	-75.6226	100000	-0.00282
10010	-75.6226	100100	-0.00234
10020	-75.5615	100200	-0.00252
10030	-75.8362	100300	-0.003
10040	-76.0193	100400	-0.00211
10050	-76.0498	100500	-0.00253
10060	-75.8972	100600	-0.00234
10070	-75.7141	100700	-0.00278
10080	-75.3174	100800	-0.00296
10090	-75.8972	100900	-0.00223
10100	-76.1719	101000	-0.00267
10110	-76.2024	101100	-0.00258
10120	-76.0498	101200	-0.00274
10130	-75.9888	101300	-0.00213
10140	-76.2939	101400	-0.0024
10150	-76.416	101500	-0.00251
10160	-75.8362	101600	-0.0026
10170	-75.9583	101700	-0.00221
10180	-75.8362	101800	-0.00268
10190	-75.7751	101900	-0.00248
10200	-76.0498	102000	-0.00262
10210	-75.9888	102100	-0.00196
10220	-75.9277	102200	-0.00212
10230	-76.2024	102300	-0.00263
10240	-76.4465	102400	-0.00238
10250	-76.6296	102500	-0.00252
10260	-76.6907	102600	-0.00263
10270	-76.7517	102700	-0.00229
10280	-76.7822	102800	-0.00312
10290	-76.9959	102900	-0.00214
10300	-76.2024	103000	-0.00245
10310	-76.0498	103100	-0.00236
10320	-76.355	103200	-0.00289
10330	-76.4465	103300	-0.00304
10340	-76.6296	103400	-0.00315
10350	-76.8127	103500	-0.00284
10360	-76.9653	103600	-0.00293
10370	-77.24	103700	-0.0023
10380	-77.2705	103800	-0.00302
10390	-77.2705	103900	-0.0028
10400	-77.0874	104000	-0.00302
10410	-76.9043	104100	-0.00294
10420	-76.9348	104200	-0.00221
10430	-76.7212	104300	-0.0029
10440	-76.6907	104400	-0.00361
10450	-76.8433	104500	-0.00294
10460	-76.8738	104600	-0.00348
10470	-76.7822	104700	-0.00302
10480	-76.8127	104800	-0.00347
10490	-76.5991	104900	-0.00273
10500	-76.0193	105000	-0.00291
10510	-75.9277	105100	-0.00295
10520	-76.1108	105200	-0.00299
10530	-76.4771	105300	-0.00365
10540	-76.6296	105400	-0.0028
10550	-76.5076	105500	-0.00301
10560	-76.2634	105600	-0.00346
10570	-76.2634	105700	-0.00328
10580	-76.416	105800	-0.00288
10590	-75.7141	105900	-0.00307
10600	-75.8667	106000	-0.00252
10610	-75.9888	106100	-0.00264
10620	-75.9888	106200	-0.00155
10630	-76.2024	106300	0.00453
10640	-76.4465	106400	0.01224
10650	-76.6602	106500	0.0157
10660	-76.6907	106600	0.01941
10670	-76.7822	106700	0.02127
10680	-76.9043	106800	0.02369
10690	-76.5686	106900	0.02499
10700	-76.0193	107000	0.0263
10710	-76.0498	107100	0.02692
10720	-75.5615	107200	0.02778
10730	-75.8972	107300	0.02818
10740	-75.8972	107400	0.02939
10750	-75.8972	107500	0.02909
10760	-75.8057	107600	0.02834
10770	-75.8667	107700	0.02852
10780	-75.7446	107800	0.02802
10790	-75.8972	107900	0.02882
10800	-76.0498	108000	0.0283
10810	-76.3855	108100	0.02749
10820	-76.6907	108200	0.02809
10830	-76.6296	108300	0.02763
10840	-76.5381	108400	0.02691
10850	-76.5991	108500	0.02645
10860	-76.416	108600	0.02541
10870	-76.4771	108700	0.02527
10880	-76.8127	108800	0.02551
10890	-76.9043	108900	0.02448
10900	-76.9653	109000	0.0236
10910	-76.9959	109100	0.02398
10920	-77.2095	109200	0.02244
10930	-76.8127	109300	0.02232
10940	-75.7141	109400	0.02214
10950	-75.8972	109500	0.02175
10960	-75.8057	109600	0.02096
10970	-75.8057	109700	0.02052
10980	-75.9583	109800	0.0201
10990	-75.6531	109900	0.01962
11000	-75.592	110000	0.01906
11010	-75.8667	110100	0.01805
11020	-75.9277	110200	0.01793
11030	-75.8362	110300	0.01764
11040	-75.9888	110400	0.01692
11050	-76.0193	110500	0.01613
11060	-76.0193	110600	0.01541
11070	-76.1414	110700	0.0157
11080	-75.9583	110800	0.01533
11090	-76.0803	110900	0.01415
11100	-76.2024	111000	0.01425
11110	-76.3855	111100	0.01366
11120	-76.3245	111200	0.01327
11130	-76.6907	111300	0.01291
11140	-76.6907	111400	0.01244
11150	-76.5381	111500	0.01231
11160	-76.5991	111600	0.01131
11170	-76.416	111700	0.01158
11180	-76.355	111800	0.01073
11190	-76.0803	111900	0.01064
11200	-75.8057	112000	0.01092
11210	-75.531	112100	0.00947
11220	-75.8057	112200	0.00872
11230	-76.0193	112300	0.00894
11240	-76.3245	112400	0.00891
11250	-76.3855	112500	0.00858
11260	-76.4465	112600	0.00873
11270	-76.4465	112700	0.00854
11280	-76.5381	112800	0.0081
11290	-76.5686	112900	0.00778
11300	-76.7212	113000	0.00756
11310	-76.6907	113100	0.00722
11320	-76.7517	113200	0.00718
11330	-76.9653	113300	0.00697
11340	-76.8738	113400	0.00646
11350	-77.0264	113500	0.00666
11360	-77.0569	113600	0.00638
11370	-77.24	113700	0.00615
11380	-77.4841	113800	0.00615
11390	-76.6907	113900	0.00607
11400	-76.2329	114000	0.00576
11410	-76.2939	114100	0.00607
11420	-76.355	114200	0.00596
11430	-76.355	114300	0.00523
11440	-76.5381	114400	0.00449
11450	-76.3245	114500	0.00501
11460	-76.1719	114600	0.00493
11470	-75.9888	114700	0.00476
11480	-76.0803	114800	0.00459
11490	-76.3855	114900	0.00425
11500	-76.5076	115000	0.00383
11510	-76.7822	115100	0.00361
11520	-76.5991	115200	0.00402
11530	-75.9277	115300	0.00386
11540	-75.6836	115400	0.00384
11550	-75.9277	115500	0.00384
11560	-76.0498	115600	0.0033
11570	-75.8057	115700	0.00334
11580	-75.7141	115800	0.00338
11590	-76.0193	115900	0.00339
11600	-76.1719	116000	0.00327
11610	-76.2024	116100	0.00265
11620	-76.416	116200	0.00247
11630	-76.4771	116300	0.00266
11640	-76.416	116400	0.00276
11650	-76.355	116500	0.00161
11660	-75.9277	116600	0.00261
11670	-75.4089	116700	0.00198
11680	-75.7141	116800	0.00291
11690	-75.9277	116900	0.00249
11700	-75.9583	117000	0.00187
11710	-76.0498	117100	0.00268
11720	-76.1719	117200	0.00202
11730	-76.355	117300	0.00188
11740	-76.416	117400	0.00162
11750	-76.1719	117500	0.00162
11760	-75.7751	117600	0.00194
11770	-75.8362	117700	0.000951956
11780	-76.0193	117800	0.000592113
11790	-76.3245	117900	0.00175
11800	-76.5076	118000	0.000504814
11810	-76.6296	118100	0.00155
11820	-76.7517	118200	0.00118
11830	-76.416	118300	0.00121
11840	-76.2024	118400	0.000363493
11850	-76.0498	118500	0.000248879
11860	-76.0193	118600	0.000708674
11870	-76.2024	118700	0.000406443
11880	-76.0803	118800	0.00106
11890	-76.2329	118900	0.000353638
11900	-76.1414	119000	0.000710925
11910	-76.3245	119100	0.000621923
11920	-76.5076	119200	0.00107
11930	-76.5686	119300	0.000852247
11940	-76.5381	119400	0.000637862
11950	-76.3245	119500	0.000736841
11960	-76.3855	119600	0.000616204
11970	-76.1719	119700	0.000462716
11980	-76.0498	119800	0.000385576
11990	-76.3855	119900	-8.37707e-05
12000	-76.4771	120000	9.70937e-05
12010	-76.4465	120100	-0.000272179
12020	-76.6602	120200	0.000125991
12030	-76.7822	120300	-0.00058822
12040	-76.7517	120400	-0.001
12050	-76.5076	120500	-0.00075278
12060	-76.5686	120600	-0.000603976
12070	-76.7212	120700	-0.0015
12080	-76.7517	120800	-0.000359721
12090	-76.5381	120900	-0.000610729
12100	-76.3245	121000	-0.000460222
12110	-76.355	121100	-0.000112485
12120	-76.4771	121200	-0.000352238
12130	-76.416	121300	-0.000408025
12140	-76.4771	121400	0.00011796
12150	-76.2329	121500	-0.000651854
12160	-76.355	121600	0.000113154
12170	-76.2634	121700	-0.000709404
12180	-75.4394	121800	-0.000566258
12190	-75.1648	121900	-0.00101
12200	-75.3479	122000	-0.000557802
12210	-75.3479	122100	-0.000744202
12220	-75.1953	122200	-0.000681846
12230	-75.1648	122300	-0.0012
12240	-75.531	122400	-0.00112
12250	-75.1343	122500	-0.000990404
12260	-75.1648	122600	-0.000864109
12270	-75.0427	122700	-0.000771335
12280	-74.8596	122800	-0.0016
12290	-75.0732	122900	-0.00129
12300	-74.9817	123000	-0.00161
12310	-75.1038	123100	-0.00162
12320	-75.2563	123200	-0.000411371
12330	-75.5005	123300	-0.000590592
12340	-75.7751	123400	-0.00132
12350	-75.592	123500	-0.00123
12360	-75.8057	123600	-0.00142
12370	-75.9888	123700	-0.0013
12380	-76.1719	123800	-0.00112
12390	-76.1414	123900	-0.00129
12400	-76.1719	124000	-0.00138
12410	-76.0498	124100	-0.00149
12420	-75.9888	124200	-0.00153
12430	-75.9583	124300	-0.00196
12440	-76.0193	124400	-0.00177
12450	-76.1719	124500	-0.00133
12460	-76.1719	124600	-0.00203
12470	-76.1108	124700	-0.00145
12480	-76.355	124800	-0.00229
12490	-76.1719	124900	-0.00222
12500	-76.1108	125000	-0.00217
12510	-75.9277	125100	-0.00186
12520	-75.9888	125200	-0.00166
12530	-76.1414	125300	-0.00143
12540	-76.2939	125400	-0.00204
12550	-76.4465	125500	-0.00217
12560	-76.416	125600	-0.00176
12570	-76.355	125700	-0.00213
12580	-75.9583	125800	-0.00227
12590	-75.7751	125900	-0.00181
12600	-75.8362	126000	-0.00181
12610	-75.8362	126100	-0.00194
12620	-75.8972	126200	-0.00162
12630	-75.7446	126300	-0.00249
12640	-75.8667	126400	-0.00167
12650	-76.0498	126500	-0.00215
12660	-76.1719	126600	-0.00174
12670	-76.1719	126700	-0.00169
12680	-75.8362	126800	-0.00138
12690	-75.6836	126900	-0.0023
12700	-75.8667	127000	-0.00196
12710	-75.7751	127100	-0.0017
12720	-75.8972	127200	-0.00207
12730	-75.8057	127300	-0.0026
12740	-75.8362	127400	-0.00229
12750	-75.9888	127500	-0.00239
12760	-76.0498	127600	-0.00205
12770	-76.1414	127700	-0.00254
12780	-76.2024	127800	-0.00277
12790	-75.7446	127900	-0.00247
12800	-75.2869	128000	-0.00275
12810	-75.592	128100	-0.00226
12820	-75.7446	128200	-0.00245
12830	-75.7141	128300	-0.00242
12840	-75.4089	128400	-0.00209
12850	-75.4089	128500	-0.00203
12860	-75.531	128600	-0.00163
12870	-75.6226	128700	-0.00221
12880	-75.7446	128800	-0.00207
12890	-75.7751	128900	-0.00198
12900	-76.0193	129000	-0.00264
12910	-75.9277	129100	-0.00258
12920	-76.1108	129200	-0.00177
12930	-76.0193	129300	-0.00185
12940	-76.1719	129400	-0.00222
12950	-76.2939	129500	-0.00239
12960	-76.3245	129600	-0.00246
12970	-76.2329	129700	-0.00215
12980	-76.1414	129800	-0.00197
12990	-76.2024	129900	-0.00243
13000	-76.1108	130000	-0.00239
13010	-76.3855	130100	-0.00177
13020	-76.4771	130200	-0.00235
13030	-76.2634	130300	-0.00305
13040	-75.8057	130400	-0.00246
13050	-75.47	130500	-0.0027
13060	-75.4394	130600	-0.00203
13070	-75.7446	130700	-0.00252
13080	-75.8972	130800	-0.00208
13090	-76.0803	130900	-0.00279
13100	-75.9888	131000	-0.00267
13110	-75.8972	131100	-0.00275
13120	-75.8972	131200	-0.00273
13130	-75.7446	131300	-0.00208
13140	-75.6226	131400	-0.00271
13150	-75.5615	131500	-0.00262
13160	-75.1953	131600	-0.00331
13170	-75.4089	131700	-0.00323
13180	-75.6531	131800	-0.00263
13190	-75.6226	131900	-0.00331
13200	-75.8057	132000	-0.00238
13210	-75.6531	132100	-0.0025
13220	-75.5005	132200	-0.00298
13230	-75.6531	132300	-0.00277
13240	-75.4394	132400	-0.00331
13250	-75.3479	132500	-0.00251
13260	-75.5005	132600	-0.00285
13270	-75.6531	132700	-0.00299
13280	-75.8362	132800	-0.00286
13290	-75.8362	132900	-0.00265
13300	-75.8667	133000	-0.00282
13310	-75.8972	133100	-0.00263
13320	-75.9888	133200	-0.00267
13330	-75.7751	133300	-0.00239
13340	-75.8057	133400	-0.00254
13350	-75.9583	133500	-0.00265
13360	-75.7751	133600	-0.00207
13370	-75.8057	133700	-0.00194
13380	-75.8057	133800	-0.00233
13390	-75.9277	133900	-0.00228
13400	-75.8972	134000	-0.00215
13410	-75.8972	134100	-0.00169
13420	-75.8057	134200	-0.0022
13430	-75.7751	134300	-0.00171
13440	-75.8667	134400	-0.00192
13450	-76.0193	134500	-0.00121
13460	-75.9277	134600	-0.00155
13470	-75.9583	134700	-0.0022
13480	-75.7751	134800	-0.00201
13490	-75.7141	134900	-0.00222
13500	-75.8972	135000	-0.00153
13510	-75.6531	135100	-0.00189
13520	-75.7751	135200	-0.00161
13530	-75.9583	135300	-0.00175
13540	-75.5615	135400	-0.0026
13550	-75.7141	135500	-0.00195
13560	-75.8667	135600	-0.0024
13570	-76.0193	135700	-0.00199
13580	-76.0803	135800	-0.00238
13590	-76.0193	135900	-0.00219
13600	-75.9277	136000	-0.00221
13610	-75.9888	136100	-0.00262
13620	-76.1108	136200	-0.00184
13630	-76.1414	136300	-0.00197
13640	-76.0193	136400	-0.00211
13650	-75.9888	136500	-0.00266
13660	-76.2329	136600	-0.00197
13670	-76.3245	136700	-0.00195
13680	-76.4465	136800	-0.00188
13690	-76.4771	136900	-0.00185
13700	-76.5381	137000	-0.0019
13710	-76.7212	137100	-0.00277
13720	-76.8127	137200	-0.00291
13730	-76.5076	137300	-0.00238
13740	-76.4465	137400	-0.00247
13750	-76.5686	137500	-0.00202
13760	-76.6602	137600	-0.0026
13770	-76.5686	137700	-0.00218
13780	-76.7517	137800	-0.00289
13790	-76.9348	137900	-0.00236
13800	-76.9043	138000	-0.0023
13810	-76.8127	138100	-0.00244
13820	-76.4465	138200	-0.00292
13830	-76.3855	138300	-0.00308
13840	-75.592	138400	-0.0025
13850	-75.6226	138500	-0.00266
13860	-75.8057	138600	-0.00256
13870	-76.1108	138700	-0.00288
13880	-76.1414	138800	-0.00222
13890	-76.1108	138900	-0.00225
13900	-76.3245	139000	-0.00297
13910	-76.3855	139100	-0.00289
13920	-76.4771	139200	-0.00299
13930	-76.5991	139300	-0.00315
13940	-76.5381	139400	-0.00282
13950	-76.4771	139500	-0.00331
13960	-76.5686	139600	-0.00238
13970	-76.5686	139700	-0.00279
13980	-76.6907	139800	-0.00272
13990	-76.9043	139900	-0.00243
14000	-76.6602	140000	-0.0027
14010	-76.3855	140100	-0.00252
14020	-76.2939	140200	-0.00217
14030	-76.0803	140300	-0.0029
14040	-76.2329	140400	-0.00268
14050	-76.2939	140500	-0.0026
14060	-76.2024	140600	-0.00263
14070	-76.2939	140700	-0.0031
14080	-76.416	140800	-0.00326
14090	-76.1719	140900	-0.00301
14100	-75.9277	141000	-0.00288
14110	-75.8972	141100	-0.00324
14120	-75.9277	141200	-0.00245
14130	-76.0498	141300	-0.00268
14140	-76.1414	141400	-0.00287
14150	-76.1719	141500	-0.00292
14160	-76.2024	141600	-0.00303
14170	-75.8057	141700	-0.00299
14180	-75.6226	141800	-0.0027
14190	-75.2563	141900	-0.00342
14200	-75.0427	142000	-0.00339
14210	-74.8901	142100	-0.0034
14220	-75.2563	142200	-0.00326
14230	-74.9512	142300	-0.0024
14240	-75.0427	142400	-0.00352
14250	-75.3174	142500	-0.00392
14260	-75.3174	142600	-0.00304
14270	-75.592	142700	-0.00316
14280	-75.8362	142800	-0.00335
14290	-75.8362	142900	-0.00308
14300	-75.9277	143000	-0.00348
14310	-75.7446	143100	-0.00249
14320	-75.3174	143200	-0.00263
14330	-75.4394	143300	-0.00306
14340	-75.6226	143400	-0.0033
14350	-75.6531	143500	-0.0027
14360	-75.7446	143600	-0.00342
14370	-75.8362	143700	-0.00346
14380	-75.9277	143800	-0.0033
14390	-75.7141	143900	-0.00292
14400	-75.7141	144000	-0.00339
14410	-75.592	144100	-0.00373
14420	-74.8596	144200	-0.00375
14430	-74.4934	144300	-0.00389
14440	-74.4629	144400	-0.00353
14450	-74.7986	144500	-0.00069085
14460	-75.0427	144600	0.01227
14470	-74.8596	144700	0.03121
14480	-75.0427	144800	0.04218
14490	-75.3174	144900	0.04935
14500	-75.6226	145000	0.05441
14510	-75.8362	145100	0.05857
14520	-75.9583	145200	0.06233
14530	-76.0803	145300	0.06347
14540	-75.9888	145400	0.06651
14550	-76.0498	145500	0.06716
14560	-75.8057	145600	0.06906
14570	-75.7141	145700	0.069
14580	-75.8057	145800	0.06919
14590	-75.8057	145900	0.0701
14600	-75.4394	146000	0.06933
14610	-75.6836	146100	0.0686
14620	-75.7446	146200	0.06856
14630	-75.5615	146300	0.06773
14640	-75.7751	146400	0.06721
14650	-75.3784	146500	0.06614
14660	-75.47	146600	0.06569
14670	-75.9277	146700	0.06431
14680	-76.0498	146800	0.06342
14690	-76.2329	146900	0.0625
14700	-76.2634	147000	0.06126
14710	-76.3855	147100	0.06035
14720	-76.6296	147200	0.05932
14730	-76.1414	147300	0.05812
14740	-76.1414	147400	0.05618
14750	-75.9888	147500	0.05578
14760	-75.9277	147600	0.05377
14770	-76.0193	147700	0.05308
14780	-76.0803	147800	0.05237
14790	-76.416	147900	0.05062
14800	-76.5076	148000	0.04962
14810	-76.0193	148100	0.04765
14820	-75.9583	148200	0.04698
14830	-75.8362	148300	0.04578
14840	-75.6226	148400	0.04475
14850	-75.8057	148500	0.04419
14860	-75.9888	148600	0.04211
14870	-75.9583	148700	0.04132
14880	-75.3784	148800	0.04011
14890	-75.4089	148900	0.03922
14900	-75.8362	149000	0.0387
14910	-75.8667	149100	0.03751
14920	-76.3855	149200	0.03668
14930	-76.2329	149300	0.0352
14940	-76.2634	149400	0.03494
14950	-75.592	149500	0.0335
14960	-76.0193	149600	0.03279
14970	-76.1414	149700	0.03207
14980	-76.4465	149800	0.03067
14990	-76.2634	149900	0.03033
15000	-76.2634	150000	0.02933
15010	-76.2634	150100	0.02846
15020	-76.2939	150200	0.02786
15030	-75.9888	150300	0.02737
15040	-75.6836	150400	0.02639
15050	-75.7446	150500	0.02591
15060	-75.8972	150600	0.02456
15070	-75.9583	150700	0.02453
15080	-76.2024	150800	0.02375
15090	-76.2634	150900	0.02242
15100	-76.416	151000	0.02195
15110	-76.4465	151100	0.02131
15120	-76.3245	151200	0.02102
15130	-76.3855	151300	0.02044
15140	-76.5991	151400	0.02033
15150	-76.7517	151500	0.01968
15160	-76.5991	151600	0.01971
15170	-76.416	151700	0.01863
15180	-76.4465	151800	0.01741
15190	-76.5381	151900	0.01778
15200	-76.5381	152000	0.01699
15210	-76.0803	152100	0.01709
15220	-75.9583	152200	0.01623
15230	-76.2634	152300	0.01568
15240	-76.0498	152400	0.01581
15250	-75.7751	152500	0.01471
15260	-75.8057	152600	0.01453
15270	-75.8972	152700	0.01444
15280	-76.0498	152800	0.01399
15290	-76.2329	152900	0.01367
15300	-76.0193	153000	0.01346
15310	-75.8057	153100	0.01253
15320	-75.8972	153200	0.0124
15330	-76.0193	153300	0.01247
15340	-75.9277	153400	0.01202
15350	-75.9277	153500	0.01204
15360	-75.9277	153600	0.01121
15370	-75.9583	153700	0.01119
15380	-75.9888	153800	0.01099
15390	-76.1719	153900	0.01103
15400	-76.0498	154000	0.01011
15410	-76.1719	154100	0.00934
15420	-75.9888	154200	0.01031
15430	-76.1719	154300	0.00948
15440	-76.1108	154400	0.00938
15450	-75.5005	154500	0.00956
15460	-75.7141	154600	0.00905
15470	-75.5615	154700	0.00815
15480	-75.8667	154800	0.00866
15490	-75.9888	154900	0.00859
15500	-75.9583	155000	0.00836
15510	-75.8057	155100	0.00835
15520	-75.47	155200	0.00811
15530	-75.5005	155300	0.0074
15540	-75.7446	155400	0.00758
15550	-75.7751	155500	0.00672
15560	-75.8667	155600	0.00709
15570	-76.0803	155700	0.00692
15580	-76.2024	155800	0.00665
15590	-76.2939	155900	0.00693
15600	-76.355	156000	0.00646
15610	-76.5381	156100	0.00587
15620	-76.6296	156200	0.00547
15630	-76.7212	156300	0.00566
15640	-76.2024	156400	0.0063
15650	-75.8362	156500	0.00576
15660	-75.8362	156600	0.00524
15670	-75.7446	156700	0.00481
15680	-75.7141	156800	0.00511
15690	-75.0732	156900	0.0045
15700	-74.9817	157000	0.00561
15710	-75.0427	157100	0.00547
15720	-75.2563	157200	0.00456
15730	-75.3784	157300	0.00501
15740	-75.7141	157400	0.00483
15750	-75.592	157500	0.00411
15760	-75.6836	157600	0.0042
15770	-75.7751	157700	0.00463
15780	-75.8972	157800	0.00478
15790	-75.9888	157900	0.00482
15800	-76.1414	158000	0.00395
15810	-76.1719	158100	0.00366
15820	-76.2939	158200	0.00343
15830	-76.1414	158300	0.00363
15840	-76.1719	158400	0.00386
15850	-75.7141	158500	0.00368
15860	-75.531	158600	0.00348
15870	-75.47	158700	0.0033
15880	-75.3479	158800	0.00256
15890	-75.4089	158900	0.00386
15900	-75.531	159000	0.00291
15910	-75.6836	159100	0.00235
15920	-75.8057	159200	0.00266
15930	-75.592	159300	0.00315
15940	-75.2563	159400	0.00259
15950	-75.3174	159500	0.00248
15960	-75.531	159600	0.00311
15970	-75.4394	159700	0.00293
15980	-75.6836	159800	0.00286
15990	-75.2563	159900	0.00261
16000	-75.0122	160000	0.00223
16010	-75.1953	160100	0.00218
16020	-75.3784	160200	0.00188
16030	-75.2563	160300	0.00235
16040	-75.5005	160400	0.00199
16050	-75.8057	160500	0.00188
16060	-75.2563	160600	0.00175
16070	-75.1953	160700	0.00171
16080	-75.5615	160800	0.00223
16090	-75.2563	160900	0.00148
16100	-74.8291	161000	0.00144
16110	-74.8291	161100	0.00165
16120	-75.1953	161200	0.00108
16130	-75.3174	161300	0.00159
16140	-75.47	161400	0.00164
16150	-75.8057	161500	0.00142
16160	-76.1719	161600	0.00154
16170	-76.3245	161700	0.00114
16180	-76.4771	161800	0.00178
16190	-75.7141	161900	0.00128
16200	-75.9583	162000	0.00139
16210	-76.1414	162100	0.00131
16220	-76.0803	162200	0.00126
16230	-76.0193	162300	0.00128
16240	-76.0803	162400	0.00139
16250	-75.9583	162500	0.0015
16260	-75.5005	162600	0.00138
16270	-75.1038	162700	0.000726134
16280	-75.1953	162800	0.000986146
16290	-75.5615	162900	0.00121
16300	-75.5615	163000	0.000981644
16310	-75.8057	163100	0.00126
16320	-75.9277	163200	0.0004208
16330	-75.9583	163300	0.000820308
16340	-75.8057	163400	0.000189746
16350	-75.7751	163500	0.00126
16360	-75.7141	163600	0.00116
16370	-75.8362	163700	0.000660128
16380	-75.592	163800	0.000858026
16390	-75.47	163900	0.000877493
16400	-75.6226	164000	0.000511445
16410	-75.6531	164100	0.000685314
16420	-75.8362	164200	0.00113
16430	-75.8972	164300	0.000827182
16440	-75.8972	164400	0.000824384
16450	-75.9277	164500	0.000881813
16460	-76.0193	164600	0.00101
16470	-75.6836	164700	0.00114
16480	-75.0732	164800	0.000838072
16490	-74.7681	164900	0.000424998
16500	-74.8596	165000	0.000654774
16510	-74.8291	165100	0.000830467
16520	-74.3408	165200	0.000476647
16530	-74.0051	165300	0.000558167
16540	-74.3408	165400	0.001
16550	-74.7375	165500	0.000714697
16560	-74.1882	165600	0.000555064
16570	-74.2493	165700	0.000480602
16580	-74.3713	165800	0.000137549
16590	-74.4629	165900	0.00024097
16600	-74.8291	166000	0.0011
16610	-74.9512	166100	0.000661344
16620	-75.3784	166200	0.000371219
16630	-75.47	166300	-0.000311844
16640	-75.8667	166400	-0.000149656
16650	-75.7141	166500	7.26378e-05
16660	-75.9277	166600	9.87971e-05
16670	-76.0193	166700	5.95581e-05
16680	-75.8057	166800	-0.000485164
16690	-75.531	166900	0.000194674
16700	-75.7446	167000	-0.000550502
16710	-75.5615	167100	-5.12844e-05
16720	-75.7141	167200	0.00022424
16730	-75.8057	167300	-2.08666e-05
16740	-75.8667	167400	0.000393607
16750	-75.9583	167500	-0.000241761
16760	-76.1108	167600	-5.42046e-05
16770	-75.9583	167700	-0.000241335
16780	-76.1719	167800	-0.000607322
16790	-76.2024	167900	0.0004834
16800	-76.3245	168000	2.60377e-05
16810	-76.4465	168100	-0.000343965
16820	-76.7212	168200	-0.000635367
16830	-76.7822	168300	-0.000251434
16840	-76.2939	168400	-2.70719e-05
16850	-76.1414	168500	-0.001
16860	-76.2024	168600	-0.000560053
16870	-76.3245	168700	-0.000443918
16880	-76.5686	168800	-0.000674667
16890	-76.5991	168900	-0.0007411
16900	-76.8127	169000	-0.000668462
16910	-76.8738	169100	-0.000336604
16920	-76.6296	169200	-0.000170644
16930	-76.6907	169300	-0.00080078
16940	-76.4771	169400	-0.000589923
16950	-76.6602	169500	-0.000807532
16960	-76.5686	169600	-0.00111
16970	-76.5076	169700	-0.000562608
16980	-76.5076	169800	-0.00155
16990	-76.5076	169900	-0.0015
17000	-76.416	170000	-0.000795
17010	-75.8972	170100	-0.000681663
17020	-75.8972	170200	-0.000891729
17030	-75.0122	170300	-0.000898177
17040	-75.1038	170400	-0.00127
17050	-75.0732	170500	-0.00104
17060	-75.2869	170600	-0.00124
17070	-75.3174	170700	-0.00115
17080	-75.531	170800	-0.000958891
17090	-75.592	170900	-0.00158
17100	-75.7141	171000	-0.00153
17110	-75.8057	171100	-0.00119
17120	-75.8362	171200	-0.0011
17130	-75.9277	171300	-0.00103
17140	-76.0193	171400	-0.00148
17150	-75.9277	171500	-0.00145
17160	-76.0803	171600	-0.00143
17170	-76.0803	171700	-0.000728689
17180	-76.1108	171800	-0.00156
17190	-76.2024	171900	-0.00128
17200	-76.2634	172000	-0.00146
17210	-76.2329	172100	-0.00129
17220	-76.0193	172200	-0.00134
17230	-75.6531	172300	-0.00162
17240	-75.4394	172400	-0.00125
17250	-75.2258	172500	-0.00122
17260	-75.4089	172600	-0.00143
17270	-75.531	172700	-0.00122
17280	-75.8057	172800	-0.00086484
17290	-75.8972	172900	-0.000774864
17300	-75.47	173000	-0.000921173
17310	-75.4089	173100	-0.00206
17320	-75.0122	173200	-0.000968321
17330	-75.0732	173300	-0.00123
17340	-75.4089	173400	-0.0017
17350	-75.531	173500	-0.00145
17360	-75.3479	173600	-0.00108
17370	-75.3174	173700	-0.00194
17380	-75.2563	173800	-0.00216
17390	-75.1648	173900	-0.00113
17400	-75.2869	174000	-0.00139
17410	-75.4089	174100	-0.00109
17420	-75.3479	174200	-0.00119
17430	-75.2869	174300	-0.00165
17440	-75.4394	174400	-0.00128
17450	-75.531	174500	-0.0011
17460	-75.5615	174600	-0.00152
17470	-75.6836	174700	-0.00131
17480	-75.5615	174800	-0.00089471
17490	-75.4394	174900	-0.00121
17500	-75.2258	175000	-0.00163
17510	-74.8291	175100	-0.00165
17520	-75.0122	175200	-0.00117
17530	-75.2563	175300	-0.0016
17540	-75.0427	175400	-0.00167
17550	-74.8291	175500	-0.00214
17560	-74.7375	175600	-0.00178
17570	-74.7375	175700	-0.00181
17580	-74.7681	175800	-0.00185
17590	-74.9817	175900	-0.00131
17600	-75.1038	176000	-0.00165
17610	-75.2869	176100	-0.00178
17620	-75.6836	176200	-0.00155
17630	-75.7141	176300	-0.00173
17640	-75.47	176400	-0.00187
17650	-74.8596	176500	-0.002
17660	-74.8596	176600	-0.00137
17670	-75.0427	176700	-0.00123
17680	-75.2258	176800	-0.00182
17690	-75.4394	176900	-0.00155
17700	-75.6531	177000	-0.00183
17710	-75.7751	177100	-0.00159
17720	-75.8972	177200	-0.00155
17730	-75.6836	177300	-0.00227
17740	-75.8057	177400	-0.00132
17750	-75.8972	177500	-0.00153
17760	-75.9888	177600	-0.00149
17770	-76.0498	177700	-0.00252
17780	-76.2634	177800	-0.00163
17790	-76.2939	177900	-0.00202
17800	-76.1414	178000	-0.00137
17810	-76.0498	178100	-0.00128
17820	-76.1719	178200	-0.00153
17830	-76.1719	178300	-0.00176
17840	-76.2024	178400	-0.00167
17850	-76.2024	178500	-0.00205
17860	-76.2024	178600	-0.00126
17870	-76.0803	178700	-0.00129
17880	-76.2939	178800	-0.00166
17890	-76.2024	178900	-0.00206
17900	-75.9277	179000	-0.00176
17910	-76.0498	179100	-0.00128
17920	-76.2634	179200	-0.00165
17930	-76.0803	179300	-0.00165
17940	-76.2024	179400	-0.00201
17950	-76.1719	179500	-0.00185
17960	-76.2634	179600	-0.00206
17970	-76.3245	179700	-0.000964792
17980	-76.4771	179800	-0.0012
17990	-76.5686	179900	-0.00164
18000	-76.7212	180000	-0.00125
18010	-76.7822	180100	-0.00193
18020	-77.0264	180200	-0.0014
18030	-76.7822	180300	-0.0011
18040	-76.9959	180400	-0.00137
18050	-76.9348	180500	-0.00133
18060	-75.8667	180600	-0.00139
18070	-75.9583	180700	-0.00134
18080	-76.2329	180800	-0.00139
18090	-76.1414	180900	-0.00113
18100	-76.3855	181000	-0.00187
18110	-76.4465	181100	-0.00133
18120	-76.6296	181200	-0.000727412
18130	-76.6296	181300	-0.0015
18140	-75.1038	181400	-0.00132
18150	-74.5239	181500	-0.000915394
18160	-74.9206	181600	-0.000410397
18170	-75.1953	181700	-0.00135
18180	-75.0122	181800	-0.000735746
18190	-75.0732	181900	-0.000858513
18200	-75.2563	182000	-0.00125
18210	-75.5005	182100	-0.000702773
18220	-75.7141	182200	-0.00166
18230	-75.9888	182300	-0.00114
18240	-76.1414	182400	-0.000525863
18250	-75.9583	182500	-0.00151
18260	-75.9583	182600	-0.00201
18270	-75.9277	182700	-0.00149
18280	-76.0498	182800	-0.00121
18290	-76.0803	182900	-0.000993933
18300	-76.2939	183000	-0.00137
18310	-76.2329	183100	-0.00112
18320	-76.3855	183200	-0.00164
18330	-76.5686	183300	-0.00112
18340	-76.5991	183400	-0.00152
18350	-76.416	183500	-0.00123
18360	-76.5991	183600	-0.00118
18370	-76.6296	183700	-0.00182
18380	-76.7822	183800	-0.00153
18390	-76.5991	183900	-0.000512054
18400	-76.6602	184000	-0.00175
18410	-76.8433	184100	-0.000835152
18420	-76.7517	184200	-0.000845676
18430	-76.8127	184300	-0.00154
18440	-76.7822	184400	-0.00184
18450	-76.5076	184500	-0.000772917
18460	-75.5615	184600	-0.000976899
18470	-75.4394	184700	-0.00149
18480	-75.5005	184800	-0.00168
18490	-75.8057	184900	-0.00132
18500	-75.8972	185000	-0.00112
18510	-76.0193	185100	-0.000882725
18520	-76.3245	185200	-0.0013
18530	-76.416	185300	-0.00123
18540	-76.4465	185400	-0.00134
18550	-76.5076	185500	-0.00141
18560	-76.7517	185600	-0.00178
18570	-76.8738	185700	-0.00177
18580	-77.0569	185800	-0.00143
18590	-76.9043	185900	-0.00118
18600	-77.0569	186000	-0.0015
18610	-77.0874	186100	-0.00126
18620	-76.6907	186200	-0.00167
18630	-76.3245	186300	-0.00118
18640	-76.2024	186400	-0.00109
18650	-76.1414	186500	-0.000880778
18660	-76.4465	186600	-0.00161
18670	-76.6296	186700	-0.00143
18680	-76.5076	186800	-0.00142
18690	-76.5991	186900	-0.00195
18700	-76.7822	187000	-0.00128
18710	-76.5991	187100	-0.00164
18720	-76.6907	187200	-0.00167
18730	-76.6602	187300	-0.00139
18740	-76.6296	187400	-0.00184
18750	-76.5076	187500	-0.0014
18760	-76.6296	187600	-0.00114
18770	-76.7822	187700	-0.00109
18780	-76.9653	187800	-0.00161
18790	-76.6907	187900	-0.00159
18800	-76.2634	188000	-0.00142
18810	-75.6531	188100	-0.00128
18820	-75.592	188200	-0.00173
18830	-75.5615	188300	-0.00182
18840	-75.592	188400	-0.00181
18850	-75.592	188500	-0.00054527
18860	-75.5615	188600	-0.00131
18870	-75.8667	188700	-0.000680142
18880	-75.9277	188800	-0.001
18890	-76.2024	188900	-0.00133
18900	-76.2634	189000	-0.000973553
18910	-75.5005	189100	-0.000529331
18920	-75.3784	189200	-0.00175
18930	-75.3174	189300	-0.00146
18940	-75.3784	189400	-0.000837646
18950	-74.707	189500	-0.00133
18960	-74.6155	189600	-0.00122
18970	-74.5544	189700	-0.00135
18980	-74.6765	189800	-0.00146
18990	-74.4934	189900	-0.000991682
19000	-75.0122	190000	-0.00181
19010	-75.2869	190100	-0.00143
19020	-75.2869	190200	-0.00157
19030	-74.7375	190300	-0.00169
19040	-74.9206	190400	-0.00103
19050	-74.7681	190500	-0.00101
19060	-74.6765	190600	-0.00086557
19070	-74.8291	190700	-0.00125
19080	-74.6765	190800	-0.000889782
19090	-74.7681	190900	-0.00106
19100	-75.1648	191000	-0.000913143
19110	-74.4934	191100	-0.00139
19120	-74.7681	191200	-0.0018
19130	-75.0427	191300	-0.00153
19140	-75.0122	191400	-0.00143
19150	-75.2258	191500	-0.00116
19160	-75.6836	191600	-0.00147
19170	-75.7141	191700	-0.00148
19180	-75.6836	191800	-0.000951409
19190	-75.7751	191900	-0.000995879
19200	-75.9888	192000	-0.00117
19210	-76.0803	192100	-0.000929021
19220	-76.1719	192200	-0.000726986
19230	-76.2634	192300	-0.0014
19240	-76.5991	192400	-0.00138
19250	-76.5991	192500	-0.00105
19260	-76.2024	192600	-0.0012
19270	-76.0193	192700	-0.00111
19280	-76.2329	192800	-0.000930725
19290	-76.5076	192900	-0.000861311
19300	-76.7212	193000	-0.00158
19310	-76.5381	193100	-0.0015
19320	-76.7212	193200	-0.000734469
19330	-76.4465	193300	-0.000600752
19340	-76.5381	193400	-0.00107
19350	-76.5076	193500	-0.00131
19360	-76.7212	193600	-0.000352117
19370	-76.5991	193700	-0.00137
19380	-76.8127	193800	-0.000983652
19390	-76.8433	193900	-0.00103
19400	-76.8738	194000	-0.00115
19410	-76.7517	194100	-0.00163
19420	-76.4771	194200	-0.00116
19430	-76.1719	194300	-0.000750529
19440	-76.2329	194400	-0.000971667
19450	-76.1414	194500	-0.000929447
19460	-76.4465	194600	-0.00111
19470	-76.0498	194700	-0.000479081
19480	-76.0498	194800	-0.000913569
19490	-76.2024	194900	-0.000989005
19500	-76.0498	195000	-0.000961142
19510	-75.8362	195100	-0.000601847
19520	-76.1108	195200	-0.000981705
19530	-75.6226	195300	-0.00112
19540	-75.5615	195400	-0.000725039
19550	-75.47	195500	-0.00111
19560	-75.592	195600	-0.000545574
19570	-75.7751	195700	-0.000699306
19580	-75.9583	195800	-0.000201183
19590	-75.1343	195900	-0.000953234
19600	-75.1038	196000	-0.000424876
19610	-75.4394	196100	-0.000551597
19620	-75.7751	196200	-0.00129
19630	-75.9277	196300	-0.000789525
19640	-76.0803	196400	-0.000263844
19650	-76.3855	196500	-0.000704355
19660	-76.7517	196600	-0.00114
19670	-76.9653	196700	-0.000719564
19680	-77.2095	196800	-0.000845129
19690	-76.9959	196900	-0.000781921
19700	-77.2705	197000	-0.000571186
19710	-76.2634	197100	-0.00126
19720	-76.1108	197200	-0.000882604
19730	-76.1719	197300	-0.000701557
19740	-76.416	197400	-0.000819213
19750	-76.5991	197500	-0.00098353
19760	-76.7212	197600	-0.00061371
19770	-76.8738	197700	-0.000735199
19780	-76.6907	197800	-0.000540038
19790	-76.7822	197900	-0.000592174
19800	-76.9959	198000	6.44858e-05
19810	-76.7212	198100	-0.000242187
19820	-76.8738	198200	0.000242673
19830	-76.7517	198300	0.000766651
19840	-76.8738	198400	-0.000137975
19850	-76.5381	198500	0.000146371
19860	-76.2939	198600	0.000263783
19870	-76.355	198700	0.000563399
19880	-76.5381	198800	0.000139496
19890	-76.5076	198900	0.000673451
19900	-76.4771	199000	0.000728385
19910	-76.0193	199100	0.000445986
19920	-75.9277	199200	0.000511324
19930	-75.9888	199300	0.000635489
19940	-76.2634	199400	0.000313912
19950	-76.0803	199500	-0.000177944
19960	-75.8057	199600	0.000568327
19970	-75.7751	199700	9.16185e-05
[truncated: 26,271 more rows]

## Sheet: Fig 2b,c 
Spikes	1	2	3	4	5
	dF/F0	dF/F0	dF/F0	dF/F0	dF/F0
	0.0262	0.01658	0.14108	0.24949	0.09757
		0.04189	0.03059	0.12025	0.12418
		0.02889	0.18118	0.09637	0.28866
		0.03928	0.09995	0.12568	0.17886
		0.04379	0.01978	0.13138	0.02094
		0.04215	0.17413	0.15296
		0.04082	0.15325	0.02094
		0.05387	0.11089	0.02305
		0.16164	0.09637	0.02412
		0.14123	0.09486	0.17357
		0.08638	0.17891	0.14987
		0.01475	0.20879	0.17175
		0.12222	0.11923	0.19605
		0.12425	0.20847	0.16866
		0.22113	0.20829	0.19018
		0.12912	0.2181	0.16795
			0.2684	0.03951
			0.26109	0.16262
			0.04455	0.11278
			0.03054	0.16951
			0.02582	0.17349
			0.0315	0.10243
			0.02279	0.17016
			0.02359	0.09501
			0.02237	0.1092
			0.02178	0.20758
			0.01869	0.11595
			0.02374	0.03937
			0.10941	0.21459
			0.09867	0.1885
			0.11544
			0.15509
			0.02504
			0.19284
			0.17163
n	1	16	35	30	5
mean	0.02625	0.08175	0.11162	0.13543	0.14204
SEM	--	0.0152	0.01331	0.01107	0.04462

## Sheet: Fig 2e, left
time	dF/F0	dF/F0	dF/F0	dF/F0
s	1AP	3APs	10APs	160APs
0	-0.00389	-0.00627	-0.00577	-0.000865422
0.1	-0.00374	-0.0028	-0.00298	-0.00542
0.2	-0.00606	-0.00431	-0.00497	-0.00352
0.3	-0.00291	-0.00201	-0.00202	-0.00429
0.4	-0.00154	-0.00128	-0.00446	-0.00706
0.5	-0.00454	-0.00155	-0.00331	-0.00174
0.6	-0.00422	-0.00138	-0.00199	-0.000990873
0.7	-0.00277	-0.00115	-0.00109	-0.00285
0.8	-0.00248	-0.000332	-0.000295	-0.00392
0.9	-0.00318	-0.000265	-0.0015	-0.00029959
1	-0.000765651	-0.00308	0.000416	-0.000131
1.1	0.000290283	-0.00112	0	0.00203
1.2	-0.00426	-0.000822	0.000164	-0.00221
1.3	-0.003	-0.000886	-0.000822	0
1.4	-0.000565	-0.00381	-0.00351	0.00123
1.5	-0.000390553	0.000111	-0.000406	-0.000704
1.6	-0.0036	0.00148	-0.00117	-0.000499257
1.7	-0.000853022	0	-0.00247	0.000601667
1.8	-0.00116	-0.000415	-0.00214	-0.00118
1.9	-0.00111	-0.000345105	0.000778	0.00116
2	0.000739914	0.00123	0.00156	-0.00113
2.1	-0.000483	0.00288	-0.00116	-0.00216
2.2	-0.00128	-0.000827	-0.000803752	0.000571
2.3	0	-0.00132	-0.00214	0.000944792
2.4	0.000331	0.00095	0.000362	0.00042
2.5	-0.000639766	-0.00172	-0.00106	0.000143
2.6	0.000167	5.15e-05	0.00134	-0.00288
2.7	-7.96e-05	-0.000883284	0.00175	-0.000543
2.8	0.00176	0.00105	0.00109	-0.000192
2.9	0.00065	-1.55e-05	-0.00154	0.000223
3	0.00114	0.00207	-0.000134	-0.000640108
3.1	0.00549	0.00185	0.00212	-0.00147
3.2	6.16e-05	-0.000353	4.62e-05	-0.00167
3.3	-0.00211	-0.00128	0.000881	0.00122
3.4	0.00398	0.000644	0.00102	0.00115
3.5	0.000349	0.00318	7.19e-05	-0.000942245
3.6	0.0014	0.000917	-0.00134	0.000917
3.7	0.00239	0.00135	-0.000521	0.0019
3.8	0.00336	0.00259	0.000685655	0.00052
3.9	0.00203	0.000309003	0.0013	0.00115
4	0.00236	0.00194	0.000542	-0.00165
4.1	0.00252	0.00062319	-0.00101	-0.000489009
4.2	0.00407	0.00162	0.00126	-0.00136
4.3	0.00211	0.00324	-0.00253	-0.000394
4.4	0.00577	0.00906	0.00968	0.01111
4.5	0.01409	0.02798	0.0371	0.04301
4.6	0.01745	0.0336	0.0537	0.07888
4.7	0.02006	0.04	0.06698	0.1118
4.8	0.02777	0.04679	0.07726	0.1402
4.9	0.03099	0.05061	0.08568	0.17166
5	0.03308	0.05714	0.09972	0.2028
5.1	0.035	0.05955	0.10515	0.23057
5.2	0.0353	0.062	0.11087	0.26506
5.3	0.038	0.06301	0.119	0.29333
5.4	0.04041	0.067	0.124	0.31758
5.5	0.03877	0.06973	0.1338	0.34094
5.6	0.03982	0.0696	0.13646	0.3659
5.7	0.0444	0.06725	0.13827	0.39042
5.8	0.0425	0.07287	0.14427	0.40317
5.9	0.04437	0.07253	0.14769	0.42734
6	0.04385	0.07733	0.152	0.43533
6.1	0.04432	0.07618	0.15528	0.44972
6.2	0.04371	0.07759	0.15813	0.46505
6.3	0.04256	0.0804	0.15839	0.47769
6.4	0.0473	0.07315	0.162	0.48244
6.5	0.04581	0.07472	0.1636	0.49584
6.6	0.0458	0.07795	0.165	0.50605
6.7	0.04619	0.07722	0.16251	0.51146
6.8	0.04568	0.07556	0.16461	0.51554
6.9	0.0473	0.07761	0.16812	0.51526
7	0.04685	0.07558	0.16846	0.52374
7.1	0.04373	0.07588	0.16786	0.52946
7.2	0.04347	0.07525	0.166	0.53417
7.3	0.04463	0.07509	0.17122	0.5327
7.4	0.04446	0.07438	0.16832	0.53469
7.5	0.04103	0.07284	0.16825	0.5404
7.6	0.0412	0.07449	0.165	0.54114
7.7	0.04315	0.07155	0.16416	0.54598
7.8	0.04361	0.07222	0.17	0.54194
7.9	0.04035	0.0698	0.1648	0.54704
8	0.0404	0.07141	0.16474	0.5407
8.1	0.03896	0.06989	0.164	0.53603
8.2	0.0421	0.07102	0.16211	0.54273
8.3	0.03949	0.07017	0.16332	0.54519
8.4	0.0404	0.06921	0.16145	0.53921
8.5	0.03821	0.06957	0.15546	0.53377
8.6	0.03753	0.0682	0.15741	0.5392
8.7	0.0394	0.06579	0.152	0.53889
8.8	0.0407	0.06449	0.15401	0.54667
8.9	0.03731	0.06293	0.15236	0.55161
9	0.03908	0.0599	0.1499	0.54615
9.1	0.03636	0.06257	0.149	0.54527
9.2	0.03656	0.05901	0.14546	0.54957
9.3	0.03553	0.0619	0.14477	0.54379
9.4	0.03559	0.0587	0.14692	0.54317
9.5	0.0335	0.05848	0.13986	0.5483
9.6	0.03394	0.06031	0.139	0.54644
9.7	0.03267	0.0574	0.13861	0.5518
9.8	0.034	0.05455	0.13642	0.54732
9.9	0.03135	0.05442	0.13406	0.55384
10	0.03261	0.05402	0.13132	0.55352
10.1	0.03077	0.05177	0.12814	0.54858
10.2	0.0313	0.05327	0.12862	0.55161
10.3	0.0288	0.05153	0.12573	0.54411
10.4	0.03105	0.05033	0.128	0.55074
10.5	0.0314	0.04946	0.1231	0.5506
10.6	0.02736	0.04968	0.122	0.55227
10.7	0.02828	0.04846	0.119	0.55225
10.8	0.0289	0.0493	0.11708	0.54708
10.9	0.02895	0.0466	0.11449	0.5519
11	0.0283	0.0488	0.11443	0.5507
11.1	0.028	0.04411	0.10952	0.54991
11.2	0.02316	0.04511	0.1092	0.54728
11.3	0.0233	0.0431	0.107	0.54789
11.4	0.02707	0.0476	0.107	0.55413
11.5	0.0238	0.0402	0.104	0.54953
11.6	0.0276	0.04491	0.10482	0.54836
11.7	0.0263	0.04158	0.10108	0.54399
11.8	0.02349	0.04307	0.10003	0.54331
11.9	0.02337	0.04265	0.09653	0.54593
12	0.0239	0.0416	0.09798	0.5441
12.1	0.02507	0.04055	0.0972	0.53939
12.2	0.02207	0.03879	0.09353	0.54109
12.3	0.02151	0.0383	0.0906	0.53811
12.4	0.0231	0.03746	0.09169	0.53157
12.5	0.02169	0.0397	0.08929	0.53346
12.6	0.02228	0.03859	0.08855	0.52797
12.7	0.02421	0.0381	0.08482	0.529
12.8	0.02205	0.03728	0.08344	0.52056
12.9	0.0185	0.03552	0.082	0.5218
13	0.0242	0.03428	0.08065	0.51547
13.1	0.0209	0.0384	0.07955	0.51673
13.2	0.02071	0.03448	0.07936	0.51547
13.3	0.01962	0.03531	0.07897	0.51519
13.4	0.0198	0.0344	0.07609	0.51311
13.5	0.01853	0.0336	0.0778	0.5085
13.6	0.02108	0.0312	0.07551	0.50655
13.7	0.01904	0.03452	0.0727	0.50659
13.8	0.01684	0.03178	0.07105	0.50342
13.9	0.01902	0.0322	0.06821	0.50038
14	0.01779	0.0318	0.06916	0.49854
14.1	0.0176	0.03069	0.06936	0.49476
14.2	0.01748	0.0306	0.06561	0.49563
14.3	0.01912	0.02893	0.06547	0.49197
14.4	0.0174	0.03027	0.06185	0.48691
14.5	0.0177	0.03019	0.0641	0.48595
14.6	0.0193	0.02842	0.06222	0.48245
14.7	0.0201	0.02914	0.0612	0.47949
14.8	0.0184	0.0287	0.06148	0.4773
14.9	0.0174	0.02942	0.0588	0.47449
15	0.0145	0.03027	0.0613	0.47204
15.1	0.0155	0.02636	0.05636	0.47055
15.2	0.0166	0.02611	0.0562	0.46788
15.3	0.0164	0.0283	0.05457	0.46206
15.4	0.01482	0.0243	0.05757	0.46252
15.5	0.01731	0.02566	0.05488	0.45576
15.6	0.01781	0.02646	0.05263	0.4518
15.7	0.01656	0.0257	0.05504	0.45357
15.8	0.0144	0.02535	0.04988	0.45023
15.9	0.0178	0.02688	0.05123	0.44703
16	0.01484	0.02414	0.05193	0.44605
16.1	0.01537	0.0243	0.05174	0.4452
16.2	0.01572	0.0252	0.04909	0.44474
16.3	0.01528	0.02326	0.04765	0.43605
16.4	0.0167	0.02633	0.04477	0.43599
16.5	0.01366	0.02546	0.04626	0.43251
16.6	0.0134	0.02412	0.047	0.42823
16.7	0.01403	0.0257	0.04504	0.42952
16.8	0.0142	0.02419	0.04541	0.4271
16.9	0.0137	0.02399	0.04408	0.42633
17	0.01154	0.0233	0.0442	0.41996
17.1	0.01197	0.02263	0.04182	0.4184
17.2	0.01519	0.02676	0.0394	0.41526
17.3	0.01362	0.02147	0.03954	0.4094
17.4	0.01239	0.02317	0.0388	0.40845
17.5	0.01434	0.02234	0.03963	0.40394
17.6	0.01512	0.02384	0.03938	0.40619
17.7	0.0113	0.01992	0.0388	0.40167
17.8	0.01333	0.02392	0.03708	0.40184
17.9	0.01221	0.022	0.03748	0.39518
18	0.0116	0.0216	0.0355	0.39695
18.1	0.0123	0.02307	0.03626	0.3966
18.2	0.00782	0.0211	0.0388	0.38914
18.3	0.0118	0.02081	0.0374	0.38768
18.4	0.0111	0.0213	0.03561	0.38491
18.5	0.01127	0.02092	0.03359	0.38539
18.6	0.01117	0.02037	0.0333	0.37835
18.7	0.0101	0.0199	0.03229	0.37767
18.8	0.01033	0.0214	0.03453	0.37636
18.9	0.0125	0.01961	0.03042	0.37334
19	0.01084	0.02011	0.0312	0.37325
19.1	0.0114	0.0199	0.03172	0.37637
19.2	0.01031	0.01733	0.0292	0.36435
19.3	0.01123	0.01699	0.0285	0.36532
19.4	0.00794	0.018	0.0302	0.36033
19.5	0.0101	0.0186	0.02885	0.36009
19.6	0.0114	0.018	0.02691	0.36009
19.7	0.0127	0.01892	0.0273	0.3564
19.8	0.0098	0.01687	0.0264	0.35288
19.9	0.00757	0.01836	0.02787	0.35412
20	0.0106	0.01777	0.02574	0.35322
20.1	0.00985	0.01718	0.02608	0.34765
20.2	0.00887	0.01548	0.02603	0.34686
20.3	0.00861	0.01806	0.02513	0.3447
20.4	0.0094	0.01734	0.02495	0.34355
20.5	0.00749	0.016	0.02851	0.34341
20.6	0.00929	0.01673	0.02097	0.33911
20.7	0.00783	0.01639	0.0253	0.33614
20.8	0.00798	0.0181	0.02131	0.33504
20.9	0.00891	0.0164	0.02312	0.33377
21	0.0078	0.0163	0.02143	0.33008
21.1	0.00579	0.01406	0.02307	0.32969
21.2	0.00816	0.01493	0.0222	0.32635
21.3	0.00677	0.01526	0.0208	0.32468
21.4	0.00771	0.01558	0.0214	0.32504
21.5	0.00697	0.0157	0.0214	0.32126
21.6	0.00619	0.0152	0.02179	0.31555
21.7	0.00788	0.01292	0.023	0.31781
21.8	0.00783	0.01418	0.02299	0.31964
21.9	0.0083	0.01497	0.02036	0.31568
22	0.00699	0.01266	0.0184	0.3156
22.1	0.00478	0.0136	0.0212	0.31035
22.2	0.00929	0.01384	0.0189	0.30536
22.3	0.00657	0.01337	0.01861	0.30628
22.4	0.00529	0.0129	0.0197	0.30489
22.5	0.00719	0.0154	0.01861	0.30135
22.6	0.00818	0.01306	0.01997	0.30308
22.7	0.00651	0.01358	0.0179	0.29857
22.8	0.00864	0.01272	0.0156	0.29776
22.9	0.00488	0.0112	0.01846	0.29991
23	0.0031	0.01256	0.01725	0.29452
23.1	0.00801	0.01408	0.02049	0.29399
23.2	0.00489	0.01461	0.01738	0.29277
23.3	0.00505	0.01188	0.01905	0.29361
23.4	0.0063	0.0114	0.01629	0.28935
23.5	0.00462	0.01391	0.01882	0.28508
23.6	0.00551	0.0126	0.01352	0.2877
23.7	0.00481	0.0126	0.015	0.2894
23.8	0.00809	0.01431	0.0167	0.28342
23.9	0.00685	0.01217	0.01616	0.28416
24	0.00252	0.01321	0.0163	0.28467
24.1	0.00722	0.0108	0.01607	0.27959
24.2	0.00439	0.0111	0.01432	0.27996
24.3	0.00592	0.01205	0.014	0.28029
24.4	0.0065	0.0136	0.0143	0.27813
24.5	0.00508	0.0107	0.0151	0.27705
24.6	0.00507	0.01206	0.01416	0.27364
24.7	0.00485	0.0124	0.01327	0.2723
24.8	0.00503	0.01209	0.01412	0.27063
24.9	0.00624	0.0119	0.01419	0.26794
25	0.00495	0.00972	0.01341	0.27127
25.1	0.0066	0.01339	0.0141	0.26743
25.2	0.00693	0.0122	0.01359	0.26365
25.3	0.00876	0.01014	0.01365	0.26784
25.4	0.00508	0.0118	0.01279	0.2635
25.5	0.00392	0.01148	0.01329	0.2604

## Sheet: Fig 2e, right
time	1AP dF/F0	1AP dF/F0	1AP dF/F0	1AP dF/F0	1AP dF/F0	1AP dF/F0	1AP dF/F0	1AP dF/F0	1AP dF/F0	1AP dF/F0	1AP dF/F0	1AP dF/F0	1AP dF/F0	1AP dF/F0	1AP dF/F0	1AP dF/F0				3AP dF/F0	3AP dF/F0	3AP dF/F0	3AP dF/F0	3AP dF/F0	3AP dF/F0	3AP dF/F0	3AP dF/F0	3AP dF/F0	3AP dF/F0	3AP dF/F0	3AP dF/F0	3AP dF/F0	3AP dF/F0	3AP dF/F0	3AP dF/F0				10AP dF/F0	10AP dF/F0	10AP dF/F0	10AP dF/F0	10AP dF/F0	10AP dF/F0	10AP dF/F0	10AP dF/F0	10AP dF/F0	10AP dF/F0	10AP dF/F0
ms	C1	C2	C3	C4	C5	C6	C7	C8	C9	C10	C11	C12	C13	C14	C15	C16	n	mean	SEM	C1	C2	C3	C4	C5	C6	C7	C8	C9	C10	C11	C12	C13	C14	C15	C16	n	mean	SEM	C1	C2	C3	C4	C5	C6	C7	C8	C9	C10	C11
0	-0.00265	-0.00282	-0.00392	-0.00624	-0.0062	-0.00507	-0.0025	-0.00533	-0.0068	-0.00254	-0.0028	-0.00159	-0.00245	-0.00548	-0.00254	-0.00389	16	-0.00393	0.000419282	-0.00358	-0.00175	-0.01413	-0.0059	-0.00928	-0.0073	-0.00807	-0.00774	-0.00768	-0.00592	-0.00536	-0.00347	-0.00259	-0.00425	-0.00274	-0.00627	16	-0.006	0.000776923	-0.00422	-0.00362	-0.00648	-0.0057	-0.00678	-0.00717	-0.00734	-0.00559	-0.00336	-0.00477	-0.00505
0.1	-0.00211	-0.00224	-0.00214	-0.00606	-0.00455	-0.0062	-0.00747	-0.00608	-0.0074	-0.00385	-0.00378	-0.000888097	-0.00143	-0.00535	-0.0019	-0.00374	16	-0.00407	0.000540171	-0.00268	-0.00225	-0.00846	-0.00588	-0.00663	-0.00579	-0.00745	-0.00612	-0.0032	-0.00364	-0.00205	-0.000912	-0.00305	-0.0042	-0.00227	-0.0028	16	-0.00421	0.000553463	-0.00207	-0.00228	-0.00379	-0.00679	-0.00515	-0.00488	-0.00676	-0.00552	-0.00242	-0.00561	-0.00503
0.2	-0.000787517	0.00031905	0.0002929	-0.00388	-0.00321	-0.00186	0.000391746	-0.00362	-0.00281	-0.00238	-0.00448	5.18e-05	-0.0016	-0.000682329	-0.000596877	-0.00606	16	-0.00193	0.000486834	-0.00317	-0.00129	-0.00786	-0.00279	-0.00346	-0.0042	-0.00584	-0.00538	-0.00407	-0.00583	-0.0057	-0.00152	-0.00356	-0.00411	-0.00216	-0.00431	16	-0.00408	0.000437808	-0.00268	-0.00264	-0.00296	-0.00625	-0.0026	-0.004	-0.0055	-0.0033	-0.00358	-0.00222	-0.00318
0.3	-0.00191	-0.00155	0.00216	-0.00309	-0.00111	-0.00351	0.000294748	-0.00213	-0.00399	-0.000637856	-0.00358	-0.000459262	-0.00249	-0.00399	-0.000997536	-0.00291	16	-0.00187	0.000425756	-0.00164	-0.00258	-0.00558	-0.004	-0.00398	-0.0036	-0.00247	-0.00479	-0.00391	-0.00279	-0.000855104	-0.00356	-0.00154	-0.00169	-0.00168	-0.00201	16	-0.00292	0.000333838	-0.00106	-0.00199	-0.00138	-0.00424	-0.00121	0.0003	-0.00583	0.000295	-0.00273	0.000491	-0.00276
0.4	-0.00144	-0.00125	0.00189	-0.00125	-0.00213	-0.00141	-0.00125	-0.000599	-0.00219	-0.00228	-0.00294	-0.000425	-0.000881	-0.000463	-0.000916	-0.00154	16	-0.00119	0.000270018	-0.0016	-0.00152	-0.00646	-0.00148	-0.0041	-0.00224	-0.00361	-0.00464	-0.00256	-0.00152	-0.00176	-0.00148	-0.000366802	-0.00134	-0.000940524	-0.00128	16	-0.00231	0.000401623	-0.00177	-0.000986	-2.88e-05	-0.00292	-0.0021	-0.00204	-0.000171	-0.00153	-0.000702	-0.000127	-0.0012
0.5	-0.000930142	-0.00107	0.00253	-0.00222	-0.00316	-0.00196	-0.00226	-0.002	-0.00165	-0.00259	0	-0.000271635	-0.00105	-0.000815954	-0.00102	-0.00454	16	-0.00144	0.000388276	-0.000323809	-0.00126	-0.00434	-0.00461	-0.00221	-0.00314	-0.00122	-0.00391	-0.0014	-0.00239	0.00062509	0.000666619	-0.00176	-0.00187	0.000363165	-0.00155	16	-0.00177	0.000411892	-0.00177	-0.00222	-0.000572	-0.00317	-0.00322	-0.00298	-0.00256	-0.00183	-0.0011	-0.00202	-0.000887
0.6	-0.000748432	0.000402302	-0.000950633	-0.00349	-0.0038	-0.000316779	-0.00347	-0.00101	-0.00105	-0.00132	-0.00112	-0.000123292	-0.000834711	0.000141587	-0.00174	-0.00422	16	-0.00148	0.000365787	-0.00116	-0.00205	-0.00518	-0.00208	-0.00411	-0.00404	0.000446771	-0.00294	-0.00326	-0.00442	-0.00411	-0.00172	0.000245395	-0.000940966	-0.00114	-0.00138	16	-0.00237	0.00042559	-0.00129	-0.00161	0.00042	-0.00403	0.00027	-0.00153	-0.00233	-0.00137	-0.00133	-0.00172	-0.000215
0.7	-0.000324334	-0.00115	0.00374	-0.00194	-0.000905304	-0.00159	-0.00189	0.000685923	-0.00308	-0.00054045	-4.24e-05	0.000473559	0.000252221	-0.000825207	0.000439209	-0.00277	16	-0.000591676	0.00040595	0.00058441	-0.000731779	-0.00451	-0.00365	-0.00215	-0.00233	-0.00122	-0.00184	-0.00276	-0.00176	0.00104	-0.00172	-0.00046678	-0.00060781	-0.00199	-0.00115	16	-0.00158	0.000354715	-0.000971275	-0.00108	0.000173055	-0.00389	-0.00165	-0.00102	-0.00242	0.000330765	4.47e-05	0.00166	-0.00234
0.8	-0.00157	-0.00033	0.00371	-0.000205	-0.00114	-0.00185	0.00162	0.000899	0.00052	0.000512	0.000277	-0.00217	-0.000146	-0.000597	-0.00126	-0.00248	16	-0.000263125	0.000391901	-0.00143	-0.000516	-0.00282	-0.00212	-0.000276	0.000324	-0.0028	-0.00133	-0.00161	-0.0024	-1.14e-05	-0.000267	0.000641	-0.00032	-0.000768	-0.000332	16	-0.001	0.000274727	-0.00187	0.000227	-0.00129	-0.00228	0.00167	-0.00107	-0.00135	-0.000145	0.000426	-0.00139	0.00205
0.9	-0.000178	-0.000466	0.0046	-0.00425	0.000433	-0.00107	-0.000172	0.00139	-0.000666	4.08e-05	0	0.00109	0.000904	-0.00179	3.85e-05	-0.00318	16	-0.000204731	0.000491016	-0.000213	0.00013	-0.00409	-0.001	-0.000399	-0.0023	-0.000348	-0.000991	0	0	-0.00151	0	0.000503	-0.00127	-0.00108	-0.000265	16	-0.000802063	0.00028455	-0.000141	-0.000479	0.00193	-0.000645	-0.00149	-0.00137	-0.000486	0.0021	0.00107	0.000267	-0.00228
1	0.00135	-0.000916815	0.00196	-0.00123	0.00117	-0.00143	0.00316	-0.000646516	-0.00065223	0.00193	-0.000624571	0	0.000743988	-0.000336538	-0.000421412	-0.000765651	16	0.000206552	0.000336229	2.66e-05	-0.00115	-0.000826	-0.00296	-0.00176	-0.00031	0.0015	-0.00199	-0.000497	7.43e-05	-0.00109	0.000577	-0.00152	0.000178	-0.000708	-0.00308	16	-0.000845944	0.000308385	-0.000722	0.0003	0.00327	-0.000959	-1.01e-05	0.000716	-0.00129	-0.000129	0.00174	-0.000201	-0.000311
1.1	-0.000364743	-0.00136	0.00405	-0.0028	0	-0.00114	0	-0.000287554	-0.0025	0.000761917	0.00070366	0.000191233	-0.000779248	0.000682436	-3.08e-05	0.000290283	16	-0.000161458	0.000385391	-0.00118	-0.00109	-0.000686	-0.0024	-0.00307	0.00181	0.000709	-0.000387	0.0018	-0.000582	0.00179	0.000249	-0.000577	0.000495	0.000504	-0.00112	16	-0.000233438	0.00035487	-7.09e-05	-0.000448	0.00123	-0.00145	0.000276	-0.00197	-0.000878	0.00269	-0.00119	-0.00211	0.00217
1.2	0.00115	0.0002	0.00161	-0.000795	0.000327	-0.00106	0.000964	-0.00169	-0.000289	0.00469	0.000384	-4.47e-05	1.64e-05	0.00234	-0.000227	-0.00426	16	0.000207231	0.000477927	-0.000183	-0.000714	-0.00179	0	0	-0.000845	0.00109	-0.000444	-0.000372	-0.0014	-0.00388	-7.88e-05	0	-0.00331	-0.000186	-0.000822	16	-0.000808425	0.000317642	-0.0023	-0.000196	0.0023	-0.000243	-0.000331	0.00108	-0.00123	-0.000463	-0.000355	0.00238	0.000639
1.3	-0.00156	0.00106	0.00228	-0.000926	5.04e-05	0.000102	-0.000599	0.00109	-0.00132	-0.000402	0.000328	0.000754	0.00015	0.000308	0.000261	-0.003	16	-8.8975e-05	0.000308301	-0.00102	-0.00111	-0.00258	-0.000716	-0.00119	-0.00107	-0.00181	-0.00101	-0.00238	-0.00218	-0.00326	0.00134	3.67e-05	0.000902	0	-0.000886	16	-0.00106	0.00030834	-0.000101	-0.000444	0.0029	-0.00184	0.00108	-0.000448	0.000643	0.000972	0.000916	0.000319	0.000876
1.4	-0.000437	0.000977	0.00168	-0.00093	4.7e-05	-0.000841	-0.00247	0.000159	-0.000151	0.0015	-0.00177	-0.00145	0.000792	0.000526	0.00111	-0.000565	16	-0.000113938	0.000298777	0	-0.000938407	-0.00136	-0.000516514	-0.000871915	0.000171789	-0.000410632	-0.00219	-0.000677009	-0.00288	-0.00413	-0.00154	-0.00132	-6.93e-05	-0.000767818	-0.00381	16	-0.00133	0.000325536	-0.000452	-0.000751	0.00189	-0.00203	0.0003	0	9.29e-05	-0.00148	-0.000517	-0.000802	-0.00131
1.5	0.00108	-0.000174585	0.00241	-0.000672241	0.00176	-0.000182079	-0.0009046	0.000283531	-9.34e-05	0.000424177	-0.000760121	0.00154	7.82e-05	-1.29e-06	0.000362752	-0.000390553	16	0.000297433	0.000237242	-0.000736	-0.000304	-0.00208	-0.00074	-0.000875	-0.00152	-0.0031	0.000998	-0.000478	-0.000552	-0.00152	0.00111	0.000579	-0.000404	-0.000618	0.000111	16	-0.000633063	0.000271924	-0.000351	0.00194	0.00177	-0.000302	0.000619	0.000519	0.004	-0.000477	0.00128	-0.000789	0.00103
1.6	-0.00207	-0.00129	0.000848	-0.00322	0.000748	-0.00139	-0.00132	-3.11e-06	-0.00245	-0.000322	-0.00135	-0.00086	-0.000714	0.00145	0.000353	-0.0036	16	-0.000949382	0.000360639	-0.000371879	-0.000503276	-0.00145	-0.00164	-0.000400824	0.000527048	-0.00181	-0.000163476	-0.000940593	0.00071952	-0.00208	5.39e-06	-7.62e-06	-0.00159	-0.000383941	0.00148	16	-0.000538346	0.000248888	0.000717	-0.000206	-0.00155	-0.00206	0	-0.000252	0.00163	0.00117	-0.000615	-0.000788	-9.6e-05
1.7	0.000599448	0.000412709	-0.000229885	0.000284453	0.000447664	-0.000953206	0.00169	0	-0.00174	-0.000485494	0.00108	0.00158	0.000450202	0.00272	-0.00114	-0.000853022	16	0.00024108	0.000290645	0.001	-0.000139	0.000342	-0.000875	-0.000719	-0.000543	-0.000141	0.00149	0.000521	0.000158	0.0013	-0.000588	-0.000161	-0.000666	-0.000385	0	16	3.7125e-05	0.000181217	0.000271	0.000199	-0.000921	-0.0014	0.00111	-0.00219	-0.000986	0.0003	-0.000108	-0.00176	-0.004
1.8	0.00123	-0.000546	0.00403	-0.000652	0.00161	0.00151	0.000789	0.0022	-0.000321	0.00439	0.00119	0.00231	0.0016	0.00264	0.000952	-0.00116	16	0.00136	0.000393141	0.0006	0.000847	0.00182	-0.000159	-0.0018	0.0019	0.00132	-0.00141	8.53e-05	0	-0.000957	-0.000797	0.000611	0.00123	6.41e-05	-0.000415	16	0.000183712	0.000274442	0.000846	0.00152	-0.000714	0.000499	6.97e-05	8.99e-05	-0.00104	0.000567	0	0.000425	-0.000783
1.9	0	0.000421	0.00294	-0.0013	0.00122	-0.00181	0.00149	0.00047	0.00202	-0.000385	0.000124	-0.00012	0.00104	-0.000312	0.00105	-0.00111	16	0.000358625	0.000312453	0.000849991	0.00101	0.00234	-8.19e-05	0.000348766	0.000553947	-0.00171	0	-0.00153	-0.00199	0.000792652	-0.000288494	0.0018	-0.000331732	-0.000100279	-0.000345105	16	8.28786e-05	0.000295673	0.000694	0.00119	0.00108	0.000591	0.00151	-0.000289	-0.00195	0	0.000714	0	5.66e-06
2	3.53e-05	0.000446256	-0.000731962	0.0003269	-0.00355	-0.00044553	-0.0033	-0.000545209	0.00164	0.000923712	-0.00126	-0.00309	0.000730155	-0.000757103	-2.85e-05	0.000739914	16	-0.000553288	0.000388542	-0.000107	-0.000391	-0.00111	0.0007	0.00152	0.000621	0.0028	-0.00106	-7.44e-05	-0.00125	0.00136	-0.00031	0.000984	-0.00196	-0.000539	0.00123	16	0.00015085	0.000311642	0.000501	-6.26e-05	-0.000964	-0.00159	-0.000974	0.0015	-0.00144	0.00209	0.0012	0.00262	0.00206
2.1	0.00104	0.00103	-0.00573	-0.000256	-0.0067	-0.00155	-0.00132	-0.00317	0.000968	-0.00352	8.47e-05	-0.00278	0.000303	-0.000979	-0.00119	-0.000483	16	-0.00152	0.000581401	-0.000732	0.00116	-0.000474	-0.000807	-0.00153	-0.000829	0.00448	-0.00162	-0.00111	-0.000952	0.000165	-0.00183	-0.00042	0.00154	0.000169	0.00288	16	5.625e-06	0.000432364	-0.000123	0.000313	0.00214	0	0.0022	0.000564	-0.00188	-3.89e-05	5.64e-05	0.000198	-0.00106
2.2	0.000153	-9.25e-05	0.000316	-0.00228	-0.00397	-0.0017	-0.00304	-0.00302	0.000188	0.00102	0.00101	0.000122	-0.00112	-0.000884	-0.000148	-0.00128	16	-0.000920344	0.000379679	0.00063	-0.00158	-0.0019	-0.000674	-0.00113	0.00175	0.00222	0.000371	0.00088	-0.00152	0.000261	0.000975	0.000646	-0.000249	-0.000914	-0.000827	16	-6.63125e-05	0.00030547	-0.000462208	0.000111211	-0.00054462	0.000831402	-0.00042869	-0.00195	-0.000883553	0.00147	-0.000195632	-0.000216654	0.00189
2.3	-0.000184293	-0.000998904	0.00047092	-0.000849136	-0.0043	-0.000512137	-0.00354	-0.00373	0.00135	0	-0.000310815	-0.000384174	-6.81e-05	-0.00142	-1.73e-06	0	16	-0.000904595	0.000398525	0.000961	0.000627	0.00304	-0.000953	-0.00146	0.000113	-0.000388	0.00368	-0.00193	-0.00168	-0.000503	-0.002	-0.00088	0	-0.000914	-0.00132	16	-0.000225438	0.000411517	-7.64e-06	-0.000154	0.000865	0.000767	-0.000309	-0.0022	-0.000781	-0.00113	0.000992	-0.000498	-0.00131
2.4	-0.000501	-0.000815	-0.000372	0	-0.0016	0.00118	-0.003	-3.41e-05	-0.000351	0.00143	-0.00315	-0.000466	-0.00059	0.000353	0	0.000331	16	-0.000474069	0.000311591	-0.000325	0	-0.00107	-0.0012	0.00215	-0.000935	0.0012	-0.00119	-0.000129	0.000522	-0.0005	-0.00139	-0.000492	-0.000859	8.48e-05	0.00095	16	-0.00019895	0.000248084	-0.000104	0	-0.00089	-4.67e-05	-0.00094	-0.000735	0.00123	0.000209	0.000153	0.000322	0.00281
2.5	-0.00067139	0.000412709	-0.000458878	0.000195542	0.00108	0.000720773	0.000591278	-0.00169	0.000153389	-0.00178	4.53e-05	-0.000305542	-0.000593878	-0.000328469	-0.00043092	-0.000639766	16	-0.000231058	0.000196401	-0.0018	-0.000204	0.00317	0.00116	-0.000985	-0.00213	-0.00275	0.000399	-0.00143	0.000112	0.00136	0.000787	-4.56e-05	0.000189	0.000935	-0.00172	16	-0.000184537	0.000385989	0.000879	-7.88e-05	0.00201	-0.00147	-0.00113	-0.00118	-0.00035	-0.00121	0.000262	-0.000623	-0.00192
2.6	0.00135	0.00123	2.41e-05	-0.000404	-0.00146	0.000534	-2.05e-05	0.000497	-0.00169	-0.00135	0.00187	-0.000113	-0.000411	0.000942	-0.00135	0.000167	16	-1.1525e-05	0.000268143	-0.000127744	0.000937245	0.00040811	0.00038798	0.000331842	-7.76e-05	0.000712845	-0.000476547	0.000408982	0.000904451	0.00124	0.000399629	0.00119	0.00171	7.3e-05	5.15e-05	16	0.000504233	0.00014445	-0.000711656	-0.000404362	0.00117	0.000156553	-7.65e-05	0.000997286	0.000859824	0.0031	5.22e-05	0.00106	-0.00133
2.7	-0.000180517	-0.00036882	-0.00025843	7.96e-05	-0.000356997	-2.97e-06	0.00414	0.00286	0.00166	0.00208	-4.53e-05	-0.00184	-0.000800674	-0.00132	-0.000357997	-7.96e-05	16	0.000324951	0.000392253	0.000354152	0.00202	0.00144	0.000208507	0.000944361	0.000612246	0.00101	-0.000143311	-0.000318233	-0.000986593	0.000966017	-0.000657611	-0.000414887	0.000240692	-0.000529889	-0.000883284	16	0.000240887	0.000218038	0.000721759	-0.000714806	0.000123834	0.000748479	0.00179	-0.000300497	-3.46e-05	0.000761013	0.000690383	0.00172	-0.000141288
2.8	0.00069	-0.000432	-0.000644	0.00297	-0.000892	0.00099	0.00198	0.00221	0.00253	0.00137	0.000144	0.000222	0.000769	0.000136	8.83e-05	0.00176	16	0.000868206	0.000292127	0.00055274	0.0007352	0	0.000844359	0.000635281	0.000434563	-0.00226	0.000694045	6.66e-05	0.000611984	-0.000281205	-0.00131	-0.00063879	0.000639143	0.000554203	0.00105	16	0.000145438	0.000221594	0	-0.000439079	0.000596281	0.00257	-0.000462521	-0.000350615	0.00293	-0.000123924	0.00101	0.00155	0.000333368
2.9	-0.00146	0	0.000148	0.00188	-0.000341	0.00138	0.00165	-0.000309	0.000403	0.000165	-0.000805	0.000318	0	-0.00103	3.38e-05	0.00065	16	0.000167675	0.000228218	-0.000554001	-8.31e-05	0.000688865	1.77e-05	-0.000534432	-0.00219	0	-0.00042243	-0.000308459	2.22e-05	0.00028985	0.000550156	-0.00022642	-0.000412036	0.000292539	-1.55e-05	16	-0.000180241	0.000162184	0.000935715	0.000400799	-0.002	-0.000460364	0.000777523	0.00117	-0.00164	-0.00213	-0.000606232	-0.000999764	-0.00104
3	4.42e-05	0.000827	-8.3e-05	0.00227	-0.00021	0.000411	-0.00207	0.00193	0.000711	0.000677	0.00218	6.97e-05	0.00108	4.54e-05	-0.00022	0.00114	16	0.000550144	0.000269749	0.00153	-0.000248185	-0.000703739	0.000961528	4.53e-05	0.00136	-0.000977103	-0.00145	0.000408982	-0.000540771	-0.000960215	-4.48e-05	0.000237779	0.000367118	-0.000320455	0.00207	16	0.000108408	0.000245864	-0.000187	0.000918	0.000461	0.000736	0.00088	0.00204	0.00112	-0.000209	-0.000202	0.000306	-0.00206
3.1	-0.00048087	-8.09e-05	0.000350817	0.00119	0.00146	0.00317	0.00269	0.00174	0.000596343	-0.00089234	-0.00151	-1.43e-05	-0.000172759	0.00204	0.000624118	0.00549	16	0.00101	0.000437815	-0.000879	0.000256	0.00242	0.00376	0.00389	0.000693	-0.000304	0.00106	0.00099	0.000788	0	-0.00139	-0.000124	0.0014	0.000698	0.00185	16	0.00094425	0.000369758	0.000403	0.000891	-0.003	0.000415	-0.00127	-0.000913	0.00126	0.000434	-0.000641	-0.000378	0.00323
3.2	0.000979361	-0.000638228	0	0.000214087	0.000627825	0.00281	0.00181	-0.000443811	-0.000773372	-0.00164	0.00050588	-0.000332364	-0.000458953	0.000666405	0.000144625	6.16e-05	16	0.000220981	0.000264034	0.000305	-0.000688	-0.00146	0.000983	0.00147	0.00202	-0.000196	0.00108	0.000587	0.00247	-0.000719	0.00201	0.00176	-0.000344	0.00126	-0.000353	16	0.000636562	0.000292672	0.00157	8.69e-05	0	0.000820043	-0.000918158	0.00122	0.00138	0.000610386	0.000506309	0.000954175	0.000322055
3.3	0.000662579	0.00068787	-0.00236	-0.000903946	-0.000329024	0.0018	0.000432741	-0.000613417	0	-0.00145	-0.00137	0.00102	-0.00034674	0	-0.000686376	-0.00211	16	-0.000347752	0.000284034	0.00111	0.000645179	0.00199	0.00215	0.000871915	-0.00164	-0.00103	0.00142	0.000731659	0.00101	0.0022	-0.000670171	0.000481948	0.000486862	0.000464023	-0.00128	16	0.000559145	0.000295349	0.000943	-0.00024	-0.00325	-0.000427	-0.00273	-0.00104	0.000621	-0.00111	0.00148	-0.000138	0.00208
3.4	0.000828	0.000297	-0.00125	0.00239	-0.00251	0.000327	0.000429	5.49e-05	0.0021	-0.00142	0.00105	0.00114	-0.000218	-0.00125	0.000753	0.00398	16	0.000418806	0.000401466	-6.71e-05	0.000136	0.00218	0.000867	0.00303	0.000554	-0.00141	0.00201	-0.00111	0.00103	-0.00124	-0.000512	0.000367	-0.00235	-0.00089	0.000644	16	0.000202431	0.000361387	-7.22e-05	0.000154	-0.0017	0.000619	0.000322	-0.00162	0	-0.000876	-1.48e-05	-0.000416	-0.00119
3.5	-0.00081	-0.000509	-0.00223	0.00224	0.000938	0.00299	-0.000589	0.00215	-0.000973	-0.000217	-0.000509	-0.00129	-0.00107	0.000345	-8.29e-06	0.000349	16	5.04194e-05	0.000353301	0.00115	0.00048	0.00359	0.000557	0.000825	-8.89e-06	0.00407	0.00111	0.00133	-0.000425	0.00197	0.000692	-0.00012	0.00143	0.000147	0.00318	16	0.00125	0.000334095	0.000419	-0.00094	-0.00382	0.00178	-0.000459	2.06e-05	-0.00108	-0.000295	-0.00211	0.00111	0.000477
3.6	-0.000543	0.000375	-0.000601	0.00194	-0.000248	-0.000591	-0.0011	0.000797	0.000184	0.00126	-0.000884	-7.15e-05	-0.00115	-0.00181	0.00021	0.0014	16	-5.20313e-05	0.000256448	0.000366	0.000449	-9.6e-07	0.00429	-0.000772	0.000984	0.00369	0.002	0.00119	0.000873	0.00303	0.000434	-0.000453	0.000503	5.52e-05	0.000917	16	0.0011	0.00036233	5.44e-05	0.000379	-0.00171	0.000328	0.00135	0.000592	0.0011	0.00165	-4.21e-06	-0.000571	0.00017
3.7	0.0008582	0.00111	-0.0016	0.00132	0.00159	0.00212	0.000119419	-0.000871073	-0.000277799	-0.000116273	0.000245868	0.000791626	0.000517054	0.00139	0.000247746	0.00239	16	0.000614558	0.000264289	0.000462	-0.000391	0.0035	0.0015	0.00209	-0.00127	0.00158	0.00134	0.00042	0.000633	-0.000244	0.000278	0.000564	-0.000703	-4.63e-05	0.00135	16	0.000691419	0.000294684	-0.000309	-0.000461	-0.000158	-0.00012	0.000441	0.00138	0.000228	-0.000754	-0.000335	9.88e-05	0
3.8	-0.00055	-0.00124	-0.00167	0.000524	-0.00184	0	-0.000112	0.00267	0.0014	-0.000633	-0.000353	0.000122	0.000811	-0.000863	-0.000807	0.00336	16	5.11875e-05	0.000360741	0.00208	0.00192	0.00238	-3.01e-05	0.000565112	0	0.00156	0.000562458	0.00157	-0.000496498	0.00141	0.000682731	0.000659056	-0.000210784	0.000385678	0.00259	16	0.00097628	0.000241305	0.000338048	0.00023978	-0.000762581	0.00118	-0.000755002	0.000528883	0.00242	-0.000669858	-0.00205	-0.00087582	0.00253
3.9	-0.000882	0.000419	-0.00351	0.00158	-0.00167	0.00156	6.72e-05	-0.000392	0.000771	-0.00191	-0.00373	0.00187	-1.89e-05	-0.00108	0.000843	0.00203	16	-0.000253294	0.000446163	-0.00052492	0.000383184	0.000522441	0.00024064	0.00137	-0.000945107	0.00136	0.00185	0.00184	0.00012498	0.000139237	0.00313	0.00205	0.000535723	0.000601094	0.000309003	16	0.000811979	0.000261658	0.000463404	1.85e-05	-0.00188	0.00214	0.00091924	0.000436048	0.000114704	0.00214	-0.000573284	0.000488101	-0.000214704
4	-0.000875	0.000168	-0.00375	0.00116	-0.00149	0.00033	0.00094	-0.00118	0.00145	-0.000157	-0.00069	-0.000949	-0.00116	-0.000945	0.000123	0.00236	16	-0.000291562	0.000358085	0.000583	9.46e-05	0.00203	0.0014	0.00365	0.000394	0.00153	0.00342	0.00212	0.00142	0.000477	0.000668	0.0019	-0.00101	-0.000185	0.00194	16	0.00128	0.000312694	0.000192	9.73e-05	-0.000898	0.000133	-0.000447	0.000613	-0.00152	-0.000398	-0.00184	-0.000276	-0.000353
4.1	-0.000711	0.00142	-0.00265	-2.38e-05	-0.00208	-0.000172	0.000662	-0.000436	-0.00083	-0.000148	-0.00337	-0.00189	0.000313	0.000518	0.000642	0.00252	16	-0.000389738	0.000381159	0.000591979	0.000281612	0.000800455	0.00136	0.00281	0.0017	0.00403	0.000461634	-0.000665013	0.00046172	-0.000465945	-0.000516029	-0.000498407	-0.000818594	0.000342968	0.00062319	16	0.000656111	0.000328101	-0.000289	0.000663	-0.00482	0.00149	0.00124	-0.000709	-0.000787	-0.000661	-0.00106	0.00227	-0.00166
4.2	-0.00126	-0.00113	-0.00449	0.00138	-0.0036	-0.000441	0.00193	0.00144	0.000778	0.000121	0.000424	0.000302	0.000968	-0.000381	-0.000631	0.00407	16	-3.25e-05	0.000511539	0.000461712	0.00124	0.00232	0.00122	0.00129	0.000797324	-0.000290836	0.00183	0.00125	0.000770086	-0.00119	0.00221	0.0011	0.000610549	0.000769619	0.00162	16	0.001	0.000219774	0.000805	0.000774	-0.00326	-0.000231	0.000946	0.000539	0.000118	0.000431	-2.44e-05	0.00226	0.000472
4.3	0.000186744	1.38e-05	-0.00536	0.00179	-0.00219	0.000520954	0.00252	-0.0029	0.00696	-0.000992927	0.00175	-0.000382402	-0.00101	-0.00355	-0.000217484	0.00211	16	-4.72012e-05	0.000714302	0.000407	-0.0011	9.02e-05	0.00188	-0.00155	-1.34e-05	-0.00252	-0.00154	0.0113	0.000914	-0.000935	-0.000366	0.00217	-0.0015	0.00232	0.00324	16	0.0007998	0.000811841	-0.00146	-0.00129	-0.00641	-0.000456234	-0.00427	-0.0032	-0.00469	-0.00548	-0.00138	-0.00228	0.00259
4.4	0.00186	0.00207	-0.000119275	0.0035	0.0024	0.00573	0.00389	0.00613	0.11192	0.00489	0.0026	0.00334	0.00353	0.00513	0.01558	0.00577	16	0.01114	0.00677	0.00274	0.00373	0.0255	0.0035	0.0131	0.0195	0.0229	0.022	0.141	0.0472	0.0351	0.0159	0.0225	0.0263	0.0482	0.00906	16	0.02864	0.00825	0.00197	0.00195	0.01437	0.00218	0.00789	0.0189	0.01461	0.01636	0.01187	0.04481	0.02946
4.5	0.00519	0.00408	0.03416	0.00736	0.01916	0.0326	0.03068	0.03675	0.17143	0.05003	0.02284	0.01236	0.02315	0.0338	0.06469	0.01409	16	0.03515	0.00997	0.0119	0.0084	0.07711	0.01541	0.04325	0.04693	0.06428	0.06549	0.21884	0.11356	0.0837	0.04551	0.05037	0.06342	0.09364	0.02798	16	0.06436	0.01268	0.01038	0.00965	0.0719	0.01525	0.04194	0.05823	0.06016	0.0689	0.1228	0.1338	0.10356
4.6	0.00763	0.00492	0.07467	0.00828	0.04562	0.05291	0.06351	0.07343	0.20234	0.08657	0.05143	0.02802	0.03446	0.05727	0.09495	0.01745	16	0.05647	0.01202	0.01797	0.0129	0.11831	0.02158	0.06677	0.06961	0.09753	0.10503	0.2543	0.14388	0.11031	0.06018	0.0643	0.08527	0.11	0.0336	16	0.08572	0.01486	0.0231	0.0159	0.139	0.0291	0.0771	0.0861	0.103	0.122	0.179	0.193	0.148
4.7	0.00865	0.00522	0.10656	0.00927	0.06603	0.07126	0.087	0.10843	0.22449	0.11394	0.06932	0.03831	0.045	0.07669	0.10577	0.02006	16	0.07225	0.01383	0.0238	0.0172	0.158	0.0317	0.0858	0.0866	0.127	0.138	0.281	0.168	0.132	0.0705	0.0753	0.107	0.121	0.04	16	0.10393	0.01671	0.03023	0.02099	0.19149	0.0391	0.10221	0.11479	0.14186	0.16101	0.21029	0.22838	0.17434
4.8	0.01055	0.00585	0.13183	0.01029	0.08143	0.08684	0.1125	0.13341	0.2496	0.13503	0.08582	0.0451	0.05329	0.09133	0.11403	0.02777	16	0.08592	0.01568	0.02925	0.01998	0.18907	0.03566	0.10483	0.10629	0.14357	0.16859	0.30168	0.19013	0.15071	0.08021	0.08462	0.12316	0.12586	0.04679	16	0.11877	0.01832	0.03882	0.02571	0.23226	0.04728	0.12467	0.1347	0.16525	0.1929	0.23383	0.25438	0.19244
4.9	0.01321	0.00942	0.15238	0.01176	0.09768	0.10066	0.1339	0.15962	0.26637	0.15386	0.09581	0.0545	0.06005	0.10538	0.11942	0.03099	16	0.09781	0.01712	0.03365	0.0198	0.21969	0.03859	0.1207	0.12105	0.17094	0.19512	0.32316	0.20662	0.16421	0.08766	0.09197	0.13999	0.13021	0.05061	16	0.13212	0.02019	0.04312	0.03058	0.27134	0.053	0.14633	0.15623	0.19409	0.22307	0.25443	0.27958	0.21336
5	0.01243	0.01065	0.17691	0.01416	0.10756	0.11644	0.15054	0.18003	0.28085	0.17056	0.11043	0.05904	0.06595	0.11896	0.12417	0.03308	16	0.10824	0.01862	0.03696	0.02442	0.24552	0.04419	0.13661	0.13388	0.18884	0.2198	0.34167	0.22313	0.17901	0.09406	0.09891	0.15479	0.13466	0.05714	16	0.1446	0.02168	0.04901	0.03406	0.30511	0.05873	0.16266	0.17232	0.21789	0.25229	0.27082	0.29721	0.22801
5.1	0.0138	0.00808	0.193	0.0123	0.121	0.128	0.167	0.199	0.296	0.188	0.115	0.0647	0.0723	0.128	0.128	0.035	16	0.11682	0.02015	0.03977	0.02734	0.27	0.04753	0.14926	0.14626	0.20829	0.24018	0.36085	0.23636	0.18289	0.09657	0.10463	0.16529	0.14116	0.05955	16	0.15475	0.02325	0.05327	0.03889	0.33553	0.06334	0.18189	0.18879	0.24115	0.27689	0.28968	0.31373	0.24247
5.2	0.0155	0.00808	0.214	0.0153	0.132	0.136	0.184	0.217	0.302	0.201	0.126	0.0702	0.0758	0.139	0.13	0.0353	16	0.12507	0.02126	0.0427	0.0279	0.291	0.0491	0.163	0.159	0.224	0.258	0.372	0.253	0.193	0.106	0.109	0.175	0.142	0.062	16	0.16417	0.02453	0.05724	0.04316	0.3643	0.06681	0.19975	0.20751	0.25802	0.29549	0.29863	0.32718	0.24736
5.3	0.0162	0.00923	0.226	0.0148	0.142	0.15	0.198	0.232	0.314	0.21	0.131	0.075	0.0823	0.148	0.136	0.038	16	0.13266	0.02235	0.04563	0.02959	0.31327	0.05126	0.17346	0.16966	0.23896	0.27081	0.38246	0.26384	0.20185	0.10983	0.11341	0.18385	0.14528	0.06301	16	0.17226	0.02571	0.0626	0.0451	0.392	0.0729	0.217	0.223	0.279	0.313	0.312	0.344	0.262
5.4	0.01767	0.01002	0.24704	0.01504	0.1511	0.16074	0.21058	0.24758	0.32463	0.22313	0.13976	0.07414	0.08605	0.15687	0.13629	0.04041	16	0.14007	0.02367	0.04833	0.03278	0.33171	0.05304	0.18381	0.17773	0.25394	0.2897	0.38865	0.27183	0.20902	0.11155	0.11881	0.19482	0.14541	0.067	16	0.17988	0.0267	0.0659	0.047	0.413	0.0745	0.224	0.233	0.291	0.335	0.319	0.359	0.273
5.5	0.01678	0.01088	0.26024	0.01411	0.1612	0.16803	0.22423	0.25828	0.33352	0.23716	0.14512	0.07962	0.08982	0.1643	0.13685	0.03877	16	0.14618	0.02482	0.05218	0.03262	0.34489	0.05513	0.19307	0.19023	0.26566	0.30531	0.40083	0.28346	0.21505	0.11736	0.12386	0.20163	0.146	0.06973	16	0.18731	0.02775	0.06944	0.04978	0.44001	0.07954	0.24061	0.24725	0.30782	0.35046	0.33178	0.36783	0.27651
5.6	0.01768	0.01073	0.27251	0.01666	0.1682	0.17648	0.23149	0.27036	0.33882	0.2444	0.15001	0.08419	0.0922	0.17115	0.13877	0.03982	16	0.15147	0.02556	0.0544	0.0341	0.363	0.057	0.202	0.195	0.275	0.316	0.408	0.29	0.224	0.122	0.127	0.207	0.147	0.0696	16	0.19319	0.02867	0.07114	0.05349	0.4584	0.08132	0.24836	0.25441	0.31794	0.36481	0.33878	0.37575	0.28642
5.7	0.0197	0.0119	0.282	0.0148	0.173	0.185	0.243	0.283	0.342	0.252	0.155	0.0869	0.095	0.175	0.137	0.0444	16	0.15623	0.02626	0.05473	0.03403	0.37905	0.05888	0.206	0.20655	0.28697	0.3267	0.41376	0.29509	0.22557	0.12298	0.12755	0.21387	0.14693	0.06725	16	0.19787	0.02968	0.07498	0.05217	0.47769	0.08079	0.25664	0.26448	0.33656	0.37496	0.34518	0.38297	0.28851
5.8	0.0193	0.0113	0.293	0.0177	0.179	0.191	0.252	0.293	0.35	0.258	0.159	0.0887	0.098	0.179	0.138	0.0425	16	0.16059	0.02713	0.05787	0.03789	0.39501	0.06028	0.21629	0.21311	0.29759	0.33861	0.42103	0.30203	0.22833	0.12572	0.13171	0.22157	0.14815	0.07287	16	0.20426	0.03045	0.07615	0.05662	0.49666	0.08484	0.27081	0.27698	0.34644	0.39082	0.34996	0.39194	0.29464
5.9	0.0189	0.01071	0.30521	0.01696	0.18628	0.19835	0.26298	0.29965	0.35376	0.26265	0.16466	0.08975	0.104	0.18525	0.13739	0.04437	16	0.16505	0.02786	0.05917	0.03647	0.40632	0.06182	0.22502	0.21645	0.30579	0.35011	0.42833	0.30297	0.2332	0.12617	0.13514	0.22394	0.14683	0.07253	16	0.20814	0.03129	0.07985	0.05954	0.5128	0.08639	0.2788	0.28528	0.36024	0.39953	0.35652	0.40147	0.29756
6	0.01848	0.01106	0.31207	0.01702	0.19303	0.20094	0.26902	0.30709	0.35795	0.2687	0.16489	0.09133	0.10171	0.19039	0.13732	0.04385	16	0.1678	0.02852	0.06031	0.03737	0.41541	0.06177	0.22866	0.22333	0.31155	0.35778	0.43067	0.31188	0.23663	0.1294	0.13672	0.23181	0.14595	0.07733	16	0.21229	0.03181	0.0832	0.0596	0.523	0.0881	0.286	0.288	0.37	0.409	0.358	0.405	0.306
6.1	0.02004	0.01054	0.32174	0.01664	0.19756	0.20683	0.27796	0.31558	0.36407	0.2722	0.16855	0.09008	0.10372	0.19466	0.13438	0.04432	16	0.17118	0.02929	0.06117	0.03756	0.42473	0.06266	0.23354	0.22818	0.32409	0.36751	0.43679	0.31723	0.23727	0.13274	0.13698	0.23548	0.14577	0.07618	16	0.21612	0.03263	0.08389	0.0603	0.54101	0.09104	0.2915	0.30116	0.37632	0.41944	0.36506	0.41382	0.30372
6.2	0.0206	0.01041	0.32466	0.01527	0.19943	0.20845	0.2822	0.3197	0.36514	0.28019	0.17026	0.09222	0.10385	0.19635	0.13386	0.04371	16	0.17289	0.02968	0.06476	0.03992	0.43805	0.06483	0.24063	0.22947	0.32954	0.37093	0.43655	0.31991	0.24069	0.13168	0.13961	0.23826	0.14321	0.07759	16	0.2191	0.03301	0.08424	0.06122	0.55131	0.0898	0.29983	0.3065	0.38699	0.42684	0.36629	0.41398	0.3076
6.3	0.02185	0.01241	0.33364	0.01675	0.2027	0.21286	0.28467	0.32786	0.36637	0.28552	0.17122	0.09269	0.10456	0.19703	0.13243	0.04256	16	0.17532	0.03015	0.0654	0.0417	0.448	0.0624	0.244	0.233	0.332	0.38	0.44	0.327	0.239	0.133	0.141	0.242	0.143	0.0804	16	0.22199	0.03362	0.08646	0.06118	0.56667	0.09004	0.30282	0.31109	0.39202	0.43567	0.37029	0.42274	0.31241
6.4	0.0217	0.0115	0.34	0.0162	0.209	0.216	0.294	0.337	0.37	0.287	0.17	0.0975	0.107	0.203	0.132	0.0473	16	0.1787	0.03068	0.06335	0.03921	0.45237	0.06439	0.24691	0.23912	0.34021	0.38724	0.43819	0.32238	0.24376	0.13304	0.14074	0.24445	0.14159	0.07315	16	0.22313	0.03413	0.0873	0.0631	0.579	0.0899	0.309	0.32	0.395	0.439	0.373	0.421	0.311
6.5	0.02153	0.01195	0.34837	0.01843	0.21	0.21991	0.29653	0.33706	0.36993	0.28966	0.17066	0.09467	0.10733	0.20511	0.13121	0.04581	16	0.17989	0.03098	0.06531	0.03962	0.46484	0.06539	0.25003	0.23859	0.33862	0.38935	0.44138	0.32522	0.24266	0.13419	0.1398	0.24442	0.13927	0.07472	16	0.22459	0.03456	0.08879	0.0642	0.58924	0.09259	0.31361	0.32301	0.40598	0.44642	0.37476	0.42843	0.31327
6.6	0.0228	0.0122	0.352	0.0177	0.213	0.223	0.301	0.339	0.37	0.292	0.176	0.0979	0.109	0.208	0.131	0.0458	16	0.1819	0.03117	0.06754	0.03943	0.46834	0.0653	0.25206	0.24407	0.34462	0.39312	0.44678	0.32765	0.24301	0.1361	0.14268	0.24722	0.13848	0.07795	16	0.22715	0.03487	0.0893	0.0652	0.597	0.089	0.319	0.324	0.413	0.454	0.375	0.425	0.315
6.7	0.0227	0.01085	0.35591	0.0174	0.21579	0.22534	0.30501	0.34322	0.37335	0.29142	0.17409	0.09415	0.10968	0.20806	0.12898	0.04619	16	0.18263	0.0316	0.06764	0.03811	0.47672	0.0648	0.2549	0.24876	0.34926	0.39702	0.44408	0.3301	0.24543	0.1364	0.14399	0.24738	0.13691	0.07722	16	0.22867	0.03529	0.09062	0.0651	0.60598	0.09306	0.3232	0.32955	0.41577	0.45947	0.37779	0.42794	0.31183
6.8	0.02079	0.01183	0.3604	0.01663	0.21616	0.22686	0.30871	0.34769	0.37405	0.29446	0.17125	0.09434	0.10791	0.20756	0.12848	0.04568	16	0.1833	0.032	0.06571	0.04138	0.4812	0.06582	0.2566	0.24925	0.35163	0.40017	0.44517	0.33405	0.2406	0.13484	0.14014	0.25168	0.13497	0.07556	16	0.2293	0.03566	0.0926	0.06504	0.61256	0.0935	0.32483	0.33288	0.42449	0.45559	0.37784	0.43365	0.31385
6.9	0.0225	0.0114	0.364	0.0161	0.22	0.226	0.313	0.351	0.374	0.302	0.174	0.0985	0.109	0.209	0.126	0.0473	16	0.18524	0.03226	0.06784	0.04049	0.48284	0.06454	0.25888	0.24996	0.35573	0.40189	0.44962	0.3293	0.24206	0.13477	0.14321	0.25376	0.13394	0.07761	16	0.2304	0.03582	0.09242	0.06487	0.61861	0.09108	0.3262	0.33909	0.42699	0.46091	0.37803	0.43351	0.3151
7	0.02162	0.01251	0.36631	0.0155	0.21869	0.22706	0.31025	0.35097	0.37185	0.29656	0.171	0.09581	0.10831	0.20921	0.12438	0.04685	16	0.18418	0.0322	0.06612	0.03883	0.48981	0.0642	0.2596	0.25148	0.35802	0.40321	0.44445	0.32777	0.24444	0.13499	0.14091	0.2514	0.13145	0.07558	16	0.23014	0.03611	0.09194	0.06401	0.62675	0.09208	0.33149	0.3396	0.42984	0.46632	0.37685	0.43477	0.31337
7.1	0.0223	0.01119	0.36676	0.01645	0.21914	0.23076	0.31557	0.35249	0.37152	0.29573	0.17282	0.0943	0.10832	0.20868	0.12368	0.04373	16	0.18459	0.03241	0.06651	0.03861	0.49146	0.06499	0.26099	0.24798	0.35715	0.40264	0.44314	0.32891	0.24142	0.13165	0.14081	0.2531	0.13043	0.07588	16	0.22973	0.03613	0.09148	0.06376	0.63463	0.08944	0.3316	0.34349	0.43328	0.46942	0.37631	0.43375	0.31195
7.2	0.0203	0.01149	0.3717	0.01573	0.22277	0.22657	0.31377	0.35282	0.37121	0.29802	0.1685	0.09464	0.10637	0.21015	0.12185	0.04347	16	0.18434	0.03262	0.06776	0.03967	0.49077	0.06413	0.2611	0.24883	0.36179	0.40565	0.4421	0.32536	0.23656	0.13213	0.14114	0.25052	0.12886	0.07525	16	0.22948	0.03616	0.0933	0.0648	0.641	0.0878	0.332	0.342	0.437	0.469	0.378	0.431	0.312
7.3	0.02243	0.01096	0.37197	0.01643	0.22184	0.22963	0.31616	0.35339	0.37131	0.2954	0.16876	0.09478	0.10682	0.2061	0.12035	0.04463	16	0.18443	0.03258	0.06744	0.03935	0.49853	0.0641	0.26253	0.25308	0.36536	0.40861	0.44103	0.32525	0.23747	0.13157	0.14018	0.25232	0.12843	0.07509	16	0.23065	0.03654	0.0923	0.06358	0.64185	0.08937	0.33687	0.34049	0.43838	0.47074	0.37721	0.42989	0.30754
7.4	0.02176	0.01165	0.37487	0.01655	0.22367	0.22856	0.31677	0.35582	0.36927	0.29523	0.16629	0.09339	0.10433	0.2092	0.11882	0.04446	16	0.18442	0.03273	0.06587	0.03889	0.49851	0.06217	0.2625	0.2486	0.36309	0.40801	0.43963	0.32743	0.23434	0.13161	0.13932	0.25182	0.12585	0.07438	16	0.2295	0.0366	0.09356	0.06562	0.64226	0.08938	0.33389	0.34055	0.43779	0.47087	0.37288	0.43254	0.30812
7.5	0.02116	0.01108	0.37767	0.01455	0.21986	0.22782	0.31675	0.35694	0.36543	0.29376	0.16658	0.09186	0.10416	0.20852	0.11595	0.04103	16	0.18332	0.03286	0.06625	0.03857	0.50267	0.06029	0.26306	0.24985	0.36111	0.40526	0.43782	0.32381	0.23252	0.13088	0.1376	0.2491	0.12292	0.07284	16	0.22841	0.03668	0.09306	0.06467	0.64896	0.08876	0.33281	0.344	0.44132	0.47511	0.37762	0.43227	0.30652
7.6	0.0191	0.0104	0.379	0.0153	0.22	0.224	0.32	0.354	0.365	0.294	0.162	0.0915	0.103	0.206	0.114	0.0412	16	0.18241	0.03293	0.06727	0.03912	0.50057	0.06087	0.26334	0.25029	0.36014	0.40695	0.43365	0.3198	0.23292	0.12702	0.13806	0.24952	0.12058	0.07449	16	0.22779	0.03649	0.0939	0.0653	0.648	0.0882	0.336	0.342	0.442	0.475	0.372	0.428	0.305
7.7	0.0194	0.01034	0.37608	0.01647	0.22241	0.22644	0.31616	0.35132	0.3619	0.28902	0.16216	0.09117	0.10299	0.20472	0.11381	0.04315	16	0.18172	0.03256	0.06688	0.03795	0.50401	0.06279	0.2591	0.25019	0.35887	0.40498	0.43138	0.31719	0.23187	0.12523	0.13533	0.24894	0.11984	0.07155	16	0.22663	0.03654	0.09265	0.06325	0.65691	0.08604	0.33632	0.34306	0.44356	0.47275	0.37154	0.42513	0.30269
7.8	0.02022	0.01004	0.37292	0.01488	0.21712	0.22653	0.31376	0.34859	0.3603	0.28903	0.15949	0.08972	0.10107	0.20363	0.11077	0.04361	16	0.1801	0.0324	0.0647	0.0376	0.50483	0.06109	0.26289	0.24801	0.35916	0.40522	0.42817	0.3156	0.22669	0.12602	0.1357	0.24849	0.11775	0.07222	16	0.22588	0.03658	0.0921	0.0636	0.658	0.0868	0.338	0.342	0.441	0.472	0.364	0.425	0.3
7.9	0.02074	0.00891	0.37841	0.01354	0.2195	0.22458	0.31569	0.35028	0.3595	0.2844	0.15607	0.08714	0.10174	0.20208	0.10924	0.04035	16	0.17951	0.03267	0.06653	0.03908	0.50508	0.062	0.26064	0.24505	0.36151	0.40215	0.42689	0.31016	0.22631	0.12454	0.13239	0.2501	0.11598	0.0698	16	0.22489	0.0365	0.09205	0.06297	0.65924	0.08525	0.33915	0.34457	0.44057	0.4717	0.3632	0.42386	0.29809
8	0.0194	0.0117	0.376	0.0145	0.218	0.223	0.316	0.349	0.355	0.282	0.156	0.0863	0.0994	0.201	0.107	0.0404	16	0.17842	0.03243	0.06575	0.03792	0.50552	0.05969	0.26151	0.24314	0.36159	0.40075	0.42096	0.31416	0.21823	0.12239	0.13371	0.24415	0.1133	0.07141	16	0.22339	0.03647	0.09261	0.06179	0.66167	0.08553	0.33482	0.34177	0.44073	0.47109	0.35877	0.41678	0.29462
8.1	0.02098	0.00938	0.37728	0.01424	0.21702	0.22059	0.31235	0.34773	0.35247	0.28002	0.15652	0.08349	0.09769	0.19985	0.10708	0.03896	16	0.17723	0.03236	0.06673	0.03589	0.50456	0.05863	0.26104	0.24589	0.35858	0.39725	0.42279	0.30569	0.22419	0.12026	0.13329	0.24327	0.11253	0.06989	16	0.22253	0.03639	0.09	0.0619	0.66	0.0832	0.337	0.34	0.435	0.469	0.361	0.416	0.297
8.2	0.0188	0.0104	0.375	0.0149	0.215	0.22	0.312	0.345	0.35	0.277	0.154	0.0834	0.0971	0.198	0.103	0.0421	16	0.17598	0.03213	0.06488	0.03737	0.50395	0.05983	0.25915	0.24274	0.35801	0.39805	0.41575	0.30438	0.21399	0.12106	0.13103	0.24146	0.11049	0.07102	16	0.22082	0.03619	0.09016	0.06246	0.66014	0.08364	0.33356	0.33745	0.43695	0.4694	0.35736	0.4181	0.29564
8.3	0.01816	0.01119	0.37396	0.01447	0.21617	0.21743	0.30941	0.34656	0.34621	0.27694	0.1492	0.08201	0.09443	0.19679	0.103	0.03949	16	0.17471	0.0321	0.06382	0.03591	0.50108	0.05739	0.25921	0.24015	0.35308	0.39735	0.41482	0.30421	0.21253	0.11724	0.13046	0.24189	0.1068	0.07017	16	0.21913	0.03619	0.08966	0.06229	0.65966	0.08018	0.33323	0.33936	0.43568	0.46583	0.35206	0.40856	0.28613
8.4	0.0196	0.0104	0.377	0.0147	0.214	0.215	0.306	0.345	0.346	0.275	0.151	0.0838	0.0943	0.195	0.101	0.0404	16	0.17426	0.03199	0.06409	0.03627	0.50157	0.05757	0.25481	0.23828	0.34994	0.39027	0.40974	0.29963	0.21122	0.11627	0.12807	0.2376	0.10598	0.06921	16	0.21691	0.03586	0.0897	0.06173	0.66248	0.08246	0.33282	0.33176	0.43281	0.46578	0.35201	0.40947	0.28469
8.5	0.01954	0.00948	0.37305	0.01345	0.21189	0.215	0.3065	0.3396	0.33844	0.27007	0.14456	0.0798	0.09395	0.19276	0.09988	0.03821	16	0.17163	0.03169	0.06321	0.03441	0.50218	0.05528	0.2524	0.23483	0.34925	0.3891	0.40429	0.29334	0.2096	0.11432	0.12634	0.23609	0.10601	0.06957	16	0.21501	0.03578	0.09081	0.06002	0.65926	0.0805	0.3289	0.33459	0.43031	0.46319	0.34967	0.40485	0.28248
8.6	0.01889	0.01064	0.36949	0.01288	0.21022	0.20955	0.30365	0.33719	0.33539	0.27203	0.13925	0.08009	0.0917	0.19215	0.09719	0.03753	16	0.16987	0.03149	0.0619	0.0324	0.499	0.057	0.252	0.234	0.349	0.387	0.4	0.292	0.206	0.113	0.124	0.232	0.102	0.0682	16	0.21309	0.03566	0.08876	0.06022	0.65674	0.08088	0.32841	0.33242	0.42988	0.4574	0.34453	0.40022	0.28042
8.7	0.01814	0.00923	0.3699	0.01357	0.20869	0.20941	0.30287	0.33352	0.32998	0.26163	0.14158	0.07888	0.09145	0.18633	0.0948	0.0394	16	0.16809	0.03116	0.06359	0.03374	0.49843	0.05571	0.25255	0.23195	0.34638	0.38486	0.39851	0.28798	0.19959	0.11225	0.12251	0.23121	0.10072	0.06579	16	0.21161	0.03553	0.0889	0.0573	0.656	0.0775	0.325	0.327	0.423	0.458	0.343	0.396	0.273
8.8	0.0194	0.00914	0.37	0.0115	0.212	0.21	0.302	0.331	0.33	0.262	0.139	0.0789	0.0884	0.187	0.0927	0.0407	16	0.16773	0.03118	0.06179	0.03372	0.49758	0.05269	0.24872	0.22914	0.34269	0.37959	0.39273	0.28369	0.19661	0.10936	0.12148	0.23057	0.09915	0.06449	16	0.209	0.03533	0.08808	0.05858	0.66002	0.07784	0.32008	0.32981	0.42556	0.45181	0.33704	0.39339	0.2737
8.9	0.01844	0.00674	0.3679	0.01167	0.2079	0.20462	0.29693	0.32978	0.32561	0.25805	0.13877	0.07463	0.08899	0.18369	0.0914	0.03731	16	0.16515	0.03098	0.0603	0.03297	0.49652	0.0527	0.24661	0.22697	0.33675	0.3784	0.39059	0.28114	0.19596	0.10959	0.11898	0.22673	0.09777	0.06293	16	0.20718	0.03519	0.08474	0.05861	0.655	0.07635	0.32376	0.32445	0.41978	0.45034	0.33331	0.38817	0.26904
9	0.01775	0.00816	0.36747	0.01347	0.20452	0.20119	0.29682	0.32606	0.32362	0.25261	0.13205	0.07298	0.08656	0.18242	0.08953	0.03908	16	0.16339	0.03074	0.0602	0.0327	0.493	0.054	0.245	0.226	0.337	0.373	0.383	0.278	0.192	0.105	0.117	0.226	0.0959	0.0599	16	0.20486	0.03491	0.08515	0.05621	0.65708	0.075	0.32102	0.32097	0.42375	0.44665	0.33072	0.38673	0.26674
9.1	0.01819	0.00745	0.36766	0.01244	0.20243	0.20083	0.29554	0.32363	0.3183	0.25088	0.13214	0.07198	0.08397	0.18359	0.08888	0.03636	16	0.16214	0.03064	0.05905	0.03092	0.49189	0.05394	0.24263	0.22117	0.3346	0.37287	0.37962	0.26972	0.19282	0.10556	0.11583	0.22311	0.09398	0.06257	16	0.20314	0.0347	0.0869	0.0544	0.654	0.0751	0.318	0.322	0.416	0.444	0.329	0.378	0.262
9.2	0.01713	0.00829	0.35827	0.01159	0.19923	0.19553	0.29045	0.32094	0.31634	0.2463	0.12729	0.06965	0.08363	0.17673	0.08574	0.03656	16	0.15898	0.03017	0.0593	0.0318	0.4912	0.05223	0.24005	0.21787	0.3313	0.36774	0.37882	0.27131	0.19148	0.10251	0.11366	0.21866	0.09252	0.05901	16	0.20122	0.03463	0.08397	0.05485	0.64931	0.07581	0.31543	0.31579	0.41537	0.4383	0.32141	0.37659	0.25667
9.3	0.01694	0.00753	0.36344	0.01131	0.1974	0.1953	0.28878	0.31599	0.3101	0.24493	0.12785	0.06783	0.08157	0.17686	0.0844	0.03553	16	0.15786	0.03011	0.05891	0.03076	0.48287	0.05192	0.23677	0.21738	0.32806	0.36578	0.37026	0.26461	0.18395	0.10267	0.11292	0.21522	0.08955	0.0619	16	0.19835	0.03403	0.0854	0.0544	0.64942	0.0726	0.31178	0.31168	0.41187	0.43548	0.31745	0.36938	0.2531
9.4	0.01606	0.00711	0.36264	0.01169	0.19805	0.19259	0.28785	0.31564	0.30662	0.24096	0.12827	0.06788	0.08155	0.17304	0.08304	0.03559	16	0.15679	0.02995	0.0582	0.0312	0.485	0.0509	0.237	0.216	0.327	0.361	0.367	0.261	0.18	0.0994	0.11	0.215	0.0885	0.0587	16	0.19662	0.03406	0.08263	0.05275	0.64637	0.07193	0.30837	0.30922	0.40595	0.43665	0.31684	0.36757	0.25222
9.5	0.0164	0.00747	0.356	0.0115	0.193	0.193	0.281	0.311	0.306	0.237	0.12	0.066	0.0783	0.17	0.0823	0.0335	16	0.1539	0.02957	0.05741	0.03254	0.48147	0.04935	0.23416	0.21141	0.32039	0.35905	0.36412	0.26048	0.17895	0.09801	0.11027	0.21196	0.0869	0.05848	16	0.19468	0.03375	0.08138	0.05224	0.64054	0.07203	0.30566	0.30438	0.40432	0.42795	0.30991	0.36598	0.24531
9.6	0.01602	0.0066	0.35601	0.01201	0.19247	0.18492	0.28556	0.30603	0.29888	0.23376	0.123	0.06716	0.07848	0.1706	0.0798	0.03394	16	0.15283	0.02932	0.0579	0.03056	0.48461	0.053	0.23448	0.20983	0.32015	0.35656	0.35991	0.25633	0.17729	0.09588	0.10697	0.20999	0.08385	0.06031	16	0.1936	0.03372	0.0819	0.0518	0.637	0.0678	0.303	0.299	0.399	0.425	0.305	0.357	0.245
9.7	0.01662	0.00786	0.35284	0.01141	0.18996	0.18516	0.27854	0.30362	0.29442	0.23279	0.11665	0.06554	0.07845	0.16603	0.07912	0.03267	16	0.15073	0.02897	0.057	0.0295	0.478	0.0499	0.227	0.205	0.315	0.352	0.353	0.249	0.17	0.0933	0.105	0.206	0.084	0.0574	16	0.18944	0.03327	0.08144	0.0501	0.63779	0.06878	0.30458	0.30086	0.39623	0.42336	0.3032	0.355	0.24171
9.8	0.0164	0.00642	0.351	0.00935	0.191	0.184	0.277	0.299	0.293	0.226	0.118	0.0624	0.076	0.167	0.0765	0.034	16	0.14919	0.02882	0.05685	0.02932	0.47443	0.04944	0.23007	0.20466	0.3149	0.34652	0.35169	0.24707	0.17186	0.0913	0.10414	0.20326	0.0815	0.05455	16	0.18822	0.03312	0.0795	0.05211	0.63401	0.06827	0.29972	0.29592	0.38764	0.41909	0.30164	0.35357	0.23552
9.9	0.01463	0.00683	0.34965	0.01012	0.1876	0.17811	0.27296	0.29414	0.28952	0.22492	0.11575	0.06055	0.07343	0.16092	0.07527	0.03135	16	0.14661	0.02858	0.05517	0.02971	0.47033	0.04845	0.22497	0.20112	0.30937	0.3453	0.3448	0.24199	0.16421	0.0911	0.10362	0.20046	0.07934	0.05442	16	0.18527	0.03273	0.07818	0.04842	0.63304	0.06774	0.29865	0.29395	0.39121	0.41759	0.29578	0.34688	0.23059
10	0.01439	0.00603	0.34374	0.00989	0.18468	0.17547	0.27022	0.29225	0.28412	0.22087	0.11871	0.06226	0.07233	0.15866	0.07398	0.03261	16	0.14501	0.02812	0.0562	0.02848	0.47045	0.04554	0.22148	0.19801	0.3075	0.33899	0.34183	0.24051	0.16472	0.08967	0.09998	0.19685	0.07894	0.05402	16	0.18332	0.03261	0.078	0.04769	0.6273	0.06398	0.29269	0.28823	0.38971	0.41107	0.29278	0.34335	0.22653
10.1	0.01692	0.00742	0.34488	0.01047	0.18267	0.17537	0.26512	0.29098	0.27904	0.21686	0.10733	0.05981	0.07116	0.15856	0.073	0.03077	16	0.14315	0.02792	0.05298	0.02817	0.46554	0.04632	0.22187	0.19668	0.30433	0.336	0.33401	0.23424	0.16395	0.09004	0.10123	0.19633	0.07666	0.05177	16	0.18126	0.03221	0.07684	0.04768	0.62209	0.06601	0.28743	0.28765	0.38246	0.40423	0.29015	0.337	0.22605
10.2	0.0144	0.00605	0.345	0.0095	0.18	0.173	0.264	0.287	0.276	0.215	0.108	0.0563	0.0707	0.156	0.0707	0.0313	16	0.14143	0.02786	0.05376	0.0267	0.46525	0.04447	0.21822	0.19263	0.30033	0.33509	0.32953	0.23336	0.15638	0.0859	0.09809	0.19261	0.07542	0.05327	16	0.17881	0.03213	0.07625	0.04897	0.62409	0.06283	0.28598	0.28154	0.37905	0.40268	0.28561	0.33431	0.22741
10.3	0.01432	0.00623	0.34217	0.00982	0.17905	0.17105	0.26283	0.28155	0.27257	0.20603	0.10725	0.05758	0.06669	0.15183	0.06977	0.0288	16	0.13922	0.02752	0.05316	0.0279	0.45847	0.04525	0.21806	0.18797	0.29684	0.328	0.32477	0.22946	0.15678	0.0836	0.09556	0.19029	0.07527	0.05153	16	0.17643	0.03161	0.07629	0.04635	0.61864	0.064	0.2842	0.28076	0.37446	0.39765	0.27891	0.32784	0.21911
10.4	0.01471	0.0069	0.33687	0.0108	0.17581	0.16763	0.26034	0.28024	0.26885	0.20761	0.10348	0.0571	0.06718	0.14806	0.06699	0.03105	16	0.13773	0.02715	0.05271	0.02486	0.45422	0.04538	0.21587	0.18725	0.29333	0.32416	0.32274	0.22548	0.15121	0.08432	0.09367	0.18768	0.07205	0.05033	16	0.17408	0.03138	0.0757	0.0459	0.613	0.0622	0.282	0.276	0.365	0.397	0.275	0.323	0.217
10.5	0.01534	0.00645	0.33624	0.01072	0.1759	0.16293	0.25255	0.27792	0.26565	0.20403	0.10105	0.05388	0.06755	0.14881	0.06658	0.0314	16	0.13606	0.02686	0.05213	0.02695	0.45195	0.04356	0.21276	0.18211	0.29131	0.32149	0.31749	0.22165	0.14899	0.0814	0.09077	0.18301	0.07068	0.04946	16	0.17161	0.03116	0.07375	0.04532	0.60864	0.06088	0.27559	0.27338	0.36497	0.38719	0.27233	0.3185	0.21133
10.6	0.01386	0.00645	0.33531	0.00988	0.17212	0.16389	0.25549	0.27306	0.26052	0.20015	0.10057	0.0538	0.06478	0.14478	0.06472	0.02736	16	0.13417	0.02678	0.05064	0.02591	0.44954	0.04189	0.21	0.18113	0.2844	0.31777	0.31205	0.21704	0.14676	0.08021	0.09099	0.18483	0.06995	0.04968	16	0.16955	0.03083	0.073	0.0442	0.604	0.06	0.273	0.268	0.361	0.385	0.267	0.313	0.208
10.7	0.01437	0.00628	0.32872	0.00972	0.16953	0.16007	0.25013	0.26839	0.25672	0.19663	0.10036	0.05149	0.0636	0.14142	0.06383	0.02828	16	0.13185	0.02625	0.05088	0.02666	0.44604	0.04242	0.20702	0.18118	0.28564	0.31575	0.30927	0.21712	0.14541	0.07946	0.09085	0.18175	0.06824	0.04846	16	0.16851	0.03063	0.0715	0.0435	0.602	0.0592	0.271	0.266	0.354	0.381	0.265	0.312	0.207
10.8	0.0129	0.00737	0.329	0.00991	0.17	0.161	0.25	0.268	0.251	0.195	0.0959	0.0521	0.0637	0.14	0.062	0.0289	16	0.13105	0.02616	0.0505	0.0234	0.443	0.0438	0.208	0.176	0.279	0.31	0.305	0.208	0.136	0.0782	0.0876	0.178	0.0672	0.0493	16	0.16519	0.03028	0.07207	0.04356	0.59466	0.05708	0.2691	0.26147	0.34866	0.37924	0.26252	0.30672	0.20252
10.9	0.01271	0.00607	0.32493	0.01085	0.16619	0.15526	0.24772	0.26574	0.24919	0.18993	0.09073	0.05055	0.05978	0.14148	0.06089	0.02895	16	0.12881	0.02592	0.05047	0.02551	0.44337	0.04198	0.20123	0.17407	0.28061	0.30668	0.29958	0.21061	0.1381	0.0762	0.08711	0.17387	0.0655	0.0466	16	0.16384	0.0302	0.07159	0.04246	0.59542	0.05705	0.26819	0.25744	0.34976	0.37392	0.25873	0.30442	0.19818
11	0.01435	0.00714	0.32234	0.00943	0.16457	0.15192	0.24609	0.25945	0.24369	0.18851	0.0919	0.05041	0.05891	0.13561	0.05995	0.0283	16	0.12704	0.02551	0.0485	0.0236	0.436	0.0416	0.2	0.17	0.275	0.301	0.295	0.205	0.135	0.0721	0.0851	0.171	0.0641	0.0488	16	0.16074	0.02972	0.07102	0.04138	0.59025	0.05846	0.26697	0.25616	0.34841	0.36752	0.25589	0.29899	0.1973
11.1	0.01371	0.00554	0.31851	0.00885	0.16223	0.1516	0.24191	0.25308	0.24452	0.18522	0.0889	0.04916	0.05935	0.13337	0.05886	0.028	16	0.12518	0.02524	0.04876	0.02359	0.43464	0.04163	0.1986	0.16772	0.27133	0.2993	0.29351	0.20258	0.13767	0.07638	0.08281	0.16796	0.06217	0.04411	16	0.15955	0.02957	0.06932	0.03892	0.58976	0.05605	0.25838	0.25122	0.34247	0.36603	0.25321	0.29429	0.19549
11.2	0.0133	0.00452	0.31578	0.00798	0.16094	0.15017	0.23949	0.25422	0.24175	0.18301	0.09064	0.04789	0.05863	0.13362	0.0578	0.02316	16	0.12393	0.02519	0.04771	0.02155	0.4332	0.04066	0.19557	0.17035	0.2662	0.29537	0.28818	0.19662	0.13231	0.07165	0.08237	0.1663	0.06222	0.04511	16	0.15721	0.02935	0.06884	0.03998	0.58152	0.05559	0.25609	0.24755	0.34036	0.35872	0.24752	0.28818	0.19082
11.3	0.01378	0.00655	0.316	0.00786	0.15699	0.14725	0.23677	0.24921	0.2352	0.17763	0.08769	0.04549	0.05757	0.12843	0.05741	0.0233	16	0.1217	0.02483	0.0462	0.0224	0.43	0.0386	0.195	0.163	0.263	0.294	0.284	0.194	0.13	0.0718	0.0819	0.164	0.0605	0.0431	16	0.15509	0.02914	0.067	0.0389	0.58	0.0549	0.255	0.244	0.331	0.358	0.243	0.282	0.188
11.4	0.0133	0.00507	0.31214	0.00808	0.15699	0.14448	0.22916	0.24966	0.23367	0.17674	0.08655	0.04518	0.05631	0.12992	0.05531	0.02707	16	0.1206	0.02454	0.0476	0.0224	0.427	0.0396	0.19	0.161	0.26	0.289	0.283	0.19	0.126	0.0701	0.08	0.161	0.0603	0.0476	16	0.15341	0.02875	0.0672	0.0395	0.577	0.0541	0.251	0.242	0.327	0.354	0.241	0.281	0.186
11.5	0.0114	0.00486	0.309	0.00563	0.154	0.142	0.231	0.241	0.23	0.174	0.0815	0.0441	0.0541	0.126	0.0542	0.0238	16	0.11791	0.02438	0.04592	0.02109	0.41898	0.03915	0.18936	0.15834	0.25614	0.28661	0.27687	0.18555	0.12697	0.06787	0.0765	0.15778	0.05986	0.0402	16	0.15045	0.02842	0.065	0.0388	0.569	0.0512	0.246	0.239	0.327	0.349	0.237	0.278	0.179
11.6	0.01434	0.00566	0.30754	0.00979	0.15403	0.1417	0.23037	0.24141	0.22823	0.16922	0.08066	0.04302	0.05335	0.12474	0.05284	0.0276	16	0.11778	0.02408	0.04425	0.02178	0.42105	0.03842	0.18612	0.15859	0.25239	0.28169	0.26942	0.18616	0.12053	0.06741	0.07734	0.15603	0.05815	0.04491	16	0.14901	0.02819	0.06745	0.03651	0.56666	0.05473	0.24705	0.2349	0.32059	0.34524	0.23415	0.27287	0.18141
11.7	0.01169	0.00525	0.30187	0.00946	0.1494	0.13536	0.22516	0.2395	0.22521	0.16607	0.07919	0.04288	0.05421	0.12133	0.05142	0.0263	16	0.11527	0.02371	0.04352	0.02047	0.41507	0.03723	0.18669	0.15542	0.25381	0.27856	0.26777	0.18299	0.12123	0.06667	0.07437	0.15634	0.05565	0.04158	16	0.14734	0.02805	0.06463	0.03613	0.55985	0.05407	0.24322	0.23306	0.31195	0.34285	0.2289	0.26667	0.17546
11.8	0.01262	0.00656	0.30353	0.00799	0.14868	0.13576	0.225	0.23485	0.22052	0.16424	0.08133	0.04376	0.05244	0.1202	0.05049	0.02349	16	0.11447	0.02359	0.04427	0.0206	0.41212	0.0369	0.18442	0.15079	0.24794	0.27716	0.2648	0.18024	0.11694	0.06332	0.07356	0.15448	0.05541	0.04307	16	0.14538	0.02776	0.06256	0.03517	0.55425	0.04877	0.2409	0.22614	0.31347	0.33225	0.22325	0.26435	0.17164
11.9	0.0124	0.00454	0.29894	0.00856	0.1489	0.13579	0.22322	0.2325	0.21805	0.16109	0.075	0.03934	0.05124	0.1162	0.04998	0.02337	16	0.11244	0.02342	0.045	0.02025	0.41371	0.03684	0.18228	0.15081	0.24755	0.27154	0.25983	0.17665	0.1194	0.06286	0.0721	0.15094	0.05386	0.04265	16	0.14414	0.02762	0.06274	0.03352	0.55322	0.05054	0.23809	0.22444	0.3078	0.33193	0.22232	0.26073	0.16904
12	0.01282	0.0049	0.29759	0.00671	0.14489	0.13208	0.2197	0.23022	0.21254	0.15883	0.07577	0.04054	0.04793	0.11661	0.04801	0.0239	16	0.11081	0.02315	0.0423	0.021	0.407	0.0383	0.179	0.147	0.241	0.269	0.255	0.172	0.116	0.0632	0.0723	0.147	0.0524	0.0416	16	0.14151	0.02711	0.06285	0.03287	0.54465	0.04709	0.23239	0.22201	0.30572	0.32894	0.22081	0.25639	0.16925
12.1	0.01222	0.00386	0.29431	0.00763	0.14258	0.13021	0.21653	0.22554	0.21274	0.15619	0.0731	0.03799	0.04803	0.11368	0.04774	0.02507	16	0.10921	0.02288	0.04197	0.01909	0.40522	0.03545	0.17515	0.14221	0.24167	0.26587	0.25076	0.16622	0.11012	0.0591	0.06971	0.14899	0.05223	0.04055	16	0.13902	0.02707	0.0611	0.0342	0.547	0.048	0.232	0.219	0.303	0.323	0.217	0.255	0.167
12.2	0.01236	0.00455	0.295	0.00847	0.14117	0.13032	0.21552	0.22718	0.20762	0.1526	0.07233	0.03718	0.04733	0.11026	0.04578	0.02207	16	0.10811	0.02284	0.04153	0.01925	0.39964	0.03516	0.17328	0.14371	0.23537	0.26434	0.24947	0.16487	0.11039	0.06094	0.06884	0.14494	0.05099	0.03879	16	0.1376	0.02671	0.06185	0.03576	0.53772	0.04532	0.22847	0.21416	0.30213	0.32271	0.2138	0.2492	0.16018
12.3	0.01143	0.00416	0.28874	0.00734	0.13801	0.12597	0.20989	0.22268	0.20371	0.15053	0.06987	0.03655	0.04699	0.10785	0.04612	0.02151	16	0.10571	0.02237	0.0427	0.0204	0.395	0.0348	0.172	0.14	0.235	0.261	0.246	0.165	0.105	0.0584	0.0684	0.14	0.0498	0.0383	16	0.13574	0.02643	0.0584	0.0333	0.536	0.0461	0.226	0.21	0.294	0.32	0.208	0.242	0.161
12.4	0.011	0.00484	0.286	0.00695	0.134	0.127	0.208	0.219	0.201	0.145	0.0743	0.0363	0.0454	0.106	0.0428	0.0231	16	0.10442	0.02206	0.04148	0.0193	0.39664	0.03435	0.16897	0.1403	0.228	0.25513	0.24113	0.16113	0.10816	0.05897	0.06425	0.13868	0.04867	0.03746	16	0.13391	0.02625	0.05896	0.03078	0.53203	0.04472	0.22305	0.20812	0.29	0.30973	0.20998	0.24021	0.15469
12.5	0.01128	0.00335	0.28495	0.0064	0.1374	0.12074	0.20467	0.21623	0.19816	0.14358	0.06888	0.03617	0.04343	0.10499	0.04268	0.02169	16	0.10279	0.02194	0.04063	0.0179	0.39114	0.03496	0.17076	0.13635	0.23075	0.25493	0.2389	0.16005	0.10414	0.05697	0.06461	0.13775	0.04872	0.0397	16	0.13302	0.02606	0.05933	0.03259	0.52808	0.04616	0.21914	0.20597	0.28351	0.30916	0.20059	0.23745	0.15656
12.6	0.00954	0.00434	0.28548	0.00746	0.13278	0.11948	0.20577	0.21367	0.19622	0.1421	0.06721	0.03613	0.04372	0.10663	0.04213	0.02228	16	0.10218	0.02185	0.04066	0.01808	0.38797	0.0359	0.16795	0.13386	0.22604	0.24949	0.23705	0.15704	0.10206	0.05783	0.0641	0.13817	0.04716	0.03859	16	0.13137	0.02571	0.05787	0.03224	0.52428	0.04543	0.21849	0.20223	0.28107	0.3046	0.20258	0.23398	0.15136
12.7	0.00844	0.00247	0.27679	0.00632	0.13275	0.11543	0.20164	0.21101	0.191	0.13772	0.06591	0.03486	0.04303	0.10251	0.04156	0.02421	16	0.09973	0.02135	0.0395	0.0189	0.387	0.0313	0.164	0.135	0.222	0.247	0.232	0.153	0.0982	0.0566	0.0636	0.134	0.0468	0.0381	16	0.12919	0.02556	0.0562	0.03076	0.52144	0.04389	0.21605	0.19864	0.2806	0.30281	0.197	0.22901	0.15098
12.8	0.00938	0.00366	0.27721	0.00717	0.13249	0.11892	0.20116	0.2076	0.19132	0.1387	0.06575	0.03291	0.04164	0.09976	0.04016	0.02205	16	0.09937	0.02134	0.03913	0.02073	0.38428	0.03206	0.16138	0.13303	0.21614	0.24564	0.22659	0.15014	0.09834	0.05386	0.06183	0.13047	0.04626	0.03728	16	0.12732	0.02524	0.05485	0.0294	0.51795	0.04278	0.21348	0.1969	0.27105	0.30016	0.19254	0.22502	0.14627
12.9	0.01099	0.00409	0.27622	0.00786	0.13055	0.11517	0.19909	0.20132	0.18738	0.13445	0.06404	0.03307	0.04048	0.09714	0.03933	0.0185	16	0.09748	0.02104	0.03932	0.01814	0.38034	0.03138	0.16063	0.13158	0.21819	0.24345	0.22356	0.15033	0.09764	0.05353	0.05913	0.12822	0.04499	0.03552	16	0.126	0.02514	0.0551	0.0296	0.51	0.042	0.209	0.196	0.268	0.294	0.192	0.222	0.145
13	0.0094	0.00469	0.273	0.00777	0.129	0.116	0.197	0.204	0.184	0.132	0.0635	0.0321	0.0395	0.0981	0.0405	0.0242	16	0.09717	0.02081	0.03923	0.01704	0.37524	0.03416	0.15787	0.12672	0.21048	0.23918	0.22254	0.14556	0.09633	0.0499	0.06076	0.12588	0.04381	0.03428	16	0.12369	0.02472	0.05539	0.0303	0.5115	0.0419	0.20571	0.18996	0.26452	0.29265	0.18846	0.22198	0.14258
13.1	0.0102	0.00363	0.272	0.00577	0.126	0.113	0.193	0.199	0.183	0.132	0.0611	0.0307	0.0391	0.0948	0.0383	0.0209	16	0.09516	0.02069	0.038	0.0172	0.376	0.0322	0.158	0.124	0.21	0.238	0.216	0.143	0.0934	0.0509	0.0573	0.126	0.0426	0.0384	16	0.12256	0.02464	0.0552	0.02828	0.50635	0.04078	0.20392	0.18936	0.26286	0.28705	0.18457	0.2151	0.14204
13.2	0.00949	0.00349	0.26988	0.00654	0.12406	0.10966	0.19242	0.19835	0.17846	0.13052	0.06114	0.03158	0.04002	0.09286	0.03886	0.02071	16	0.09425	0.02045	0.0384	0.01728	0.3718	0.0324	0.15436	0.12258	0.20918	0.23301	0.21317	0.14072	0.09209	0.04748	0.05778	0.12402	0.04285	0.03448	16	0.12072	0.02437	0.05228	0.02783	0.49817	0.03981	0.19984	0.18874	0.26121	0.28529	0.18484	0.21319	0.13719
13.3	0.0095	0.00322	0.26426	0.0068	0.12223	0.10713	0.18919	0.19229	0.1747	0.12628	0.05901	0.03109	0.03635	0.09296	0.037	0.01962	16	0.09198	0.02005	0.03747	0.01586	0.37016	0.03071	0.15226	0.11823	0.20704	0.22909	0.21098	0.13523	0.08899	0.04888	0.05573	0.12306	0.04035	0.03531	16	0.11871	0.02423	0.05229	0.02771	0.49677	0.04187	0.20148	0.18391	0.25424	0.28095	0.18228	0.20978	0.13721
13.4	0.00936	0.00457	0.265	0.00471	0.121	0.107	0.188	0.19	0.173	0.124	0.0564	0.0302	0.0371	0.0895	0.0367	0.0198	16	0.09102	0.01998	0.0363	0.0163	0.365	0.0324	0.151	0.121	0.201	0.23	0.209	0.139	0.0908	0.0483	0.0567	0.12	0.0413	0.0344	16	0.11828	0.02388	0.05161	0.02729	0.49517	0.03884	0.19839	0.18137	0.25268	0.27674	0.18077	0.2096	0.13543
13.5	0.00921	0.00355	0.26208	0.00664	0.1178	0.10325	0.18422	0.18796	0.1711	0.11956	0.05741	0.02963	0.03492	0.08713	0.03464	0.01853	16	0.08923	0.01972	0.0366	0.0154	0.365	0.0308	0.148	0.118	0.198	0.225	0.207	0.138	0.0888	0.0455	0.0542	0.117	0.0403	0.0336	16	0.11632	0.02382	0.0514	0.0278	0.488	0.0382	0.196	0.177	0.246	0.272	0.175	0.203	0.131
13.6	0.00971	0.00318	0.26176	0.00533	0.11756	0.10186	0.18387	0.18793	0.16803	0.11765	0.05647	0.02787	0.03558	0.08651	0.0352	0.02108	16	0.08872	0.01963	0.0354	0.016	0.361	0.0321	0.147	0.118	0.201	0.223	0.203	0.135	0.0861	0.0461	0.0532	0.116	0.0391	0.0312	16	0.1152	0.02362	0.04921	0.02651	0.48334	0.0385	0.19195	0.17242	0.24315	0.26694	0.17335	0.19889	0.12926
13.7	0.00921	0.00254	0.2558	0.00582	0.11579	0.10031	0.18324	0.1841	0.16296	0.11958	0.05373	0.02724	0.03418	0.08613	0.03389	0.01904	16	0.0871	0.01933	0.03584	0.01581	0.35876	0.02969	0.14657	0.11446	0.19572	0.21947	0.20107	0.13094	0.08641	0.04394	0.05364	0.11637	0.03798	0.03452	16	0.11382	0.02336	0.0495	0.0266	0.478	0.0389	0.19	0.17	0.243	0.265	0.171	0.196	0.134
13.8	0.00962	0.00309	0.25469	0.00621	0.11507	0.09834	0.17824	0.18007	0.1633	0.11443	0.05395	0.02814	0.03465	0.08323	0.03355	0.01684	16	0.08584	0.01906	0.03383	0.01431	0.3535	0.0302	0.14258	0.11198	0.19062	0.21718	0.19675	0.12823	0.0868	0.04566	0.05244	0.11165	0.03677	0.03178	16	0.11152	0.023	0.05021	0.02406	0.4729	0.03524	0.18739	0.1686	0.23795	0.26332	0.16676	0.19299	0.12612
13.9	0.00933	0.00312	0.25015	0.00572	0.11014	0.09838	0.17712	0.18023	0.16066	0.1107	0.05418	0.0264	0.0338	0.08298	0.03253	0.01902	16	0.08465	0.0188	0.0335	0.0146	0.354	0.0297	0.142	0.11	0.188	0.214	0.193	0.127	0.0795	0.0441	0.0503	0.111	0.0369	0.0322	16	0.10999	0.02294	0.04843	0.02451	0.47108	0.03702	0.18562	0.16588	0.23388	0.26077	0.16495	0.19027	0.12479
14	0.00816	0.00298	0.24715	0.00536	0.11037	0.09661	0.17245	0.17909	0.1559	0.10898	0.05318	0.02463	0.03127	0.07983	0.03178	0.01779	16	0.08285	0.0186	0.0336	0.0142	0.348	0.0291	0.143	0.108	0.188	0.21	0.192	0.122	0.0788	0.0421	0.0499	0.108	0.0352	0.0318	16	0.10836	0.02265	0.04814	0.02422	0.4698	0.03661	0.18368	0.16346	0.23358	0.25745	0.16261	0.18852	0.11934
14.1	0.00814	0.00316	0.24481	0.00591	0.10751	0.09358	0.17423	0.17336	0.15619	0.10805	0.05021	0.02533	0.03296	0.07966	0.03104	0.0176	16	0.08198	0.01839	0.03282	0.01538	0.34736	0.02834	0.14011	0.10808	0.18717	0.20808	0.18908	0.12044	0.0754	0.04226	0.04922	0.10876	0.03591	0.03069	16	0.10744	0.02254	0.04761	0.02505	0.46218	0.03493	0.18151	0.16411	0.22304	0.25478	0.15811	0.18483	0.11992
14.2	0.00955	0.00215	0.24486	0.00572	0.10904	0.09416	0.17103	0.17024	0.15353	0.10732	0.05028	0.02624	0.03078	0.07899	0.03175	0.01748	16	0.08145	0.01823	0.0325	0.0135	0.346	0.0281	0.139	0.108	0.182	0.205	0.184	0.121	0.0746	0.0393	0.049	0.106	0.0351	0.0306	16	0.10586	0.02236	0.04763	0.02515	0.46077	0.03517	0.17842	0.15856	0.22488	0.2517	0.15913	0.18068	0.11642
14.3	0.0081	0.00256	0.24149	0.0054	0.10809	0.0921	0.17078	0.17217	0.1511	0.10512	0.05224	0.02388	0.02976	0.07601	0.02953	0.01912	16	0.08047	0.01813	0.03215	0.0137	0.34206	0.02932	0.13576	0.10485	0.18074	0.20441	0.18348	0.12022	0.07121	0.0415	0.04723	0.10678	0.03473	0.02893	16	0.10482	0.02215	0.04747	0.02365	0.45527	0.03505	0.18014	0.15459	0.22219	0.24866	0.15459	0.17775	0.11746
14.4	0.00783	0.00368	0.243	0.00622	0.108	0.0915	0.168	0.171	0.149	0.102	0.0463	0.0258	0.0298	0.075	0.0294	0.0174	16	0.07962	0.01807	0.03295	0.01478	0.34007	0.0279	0.13201	0.10169	0.17898	0.20011	0.18168	0.11569	0.07236	0.04125	0.04726	0.106	0.03425	0.03027	16	0.10358	0.02187	0.04614	0.02335	0.45195	0.0327	0.17641	0.15561	0.21719	0.24663	0.1511	0.17889	0.11371
14.5	0.00716	0.00276	0.24	0.00536	0.104	0.0888	0.166	0.168	0.147	0.1	0.0492	0.0223	0.0287	0.0733	0.0287	0.0177	16	0.07806	0.01786	0.03233	0.01292	0.33692	0.02602	0.13147	0.10392	0.17306	0.1968	0.17729	0.11586	0.07234	0.03885	0.04526	0.1024	0.03308	0.03019	16	0.10179	0.02165	0.0458	0.0244	0.45	0.0341	0.171	0.151	0.216	0.242	0.149	0.173	0.113
14.6	0.0067	0.00142	0.234	0.00339	0.105	0.089	0.165	0.164	0.144	0.101	0.0507	0.0229	0.0295	0.0738	0.0282	0.0193	16	0.07737	0.01751	0.03211	0.01275	0.33436	0.02732	0.12983	0.09943	0.17493	0.19781	0.17491	0.11213	0.06982	0.03837	0.04575	0.10181	0.0326	0.02842	16	0.10077	0.02156	0.04587	0.02156	0.44352	0.03218	0.1698	0.14847	0.21079	0.23932	0.14951	0.17013	0.11002
14.7	0.00678	0.00198	0.2348	0.00361	0.10202	0.08737	0.16284	0.16206	0.14166	0.09869	0.04626	0.02304	0.02867	0.07115	0.02858	0.0201	16	0.07622	0.0174	0.0288	0.01316	0.33076	0.02732	0.12702	0.10085	0.16912	0.19335	0.17181	0.10901	0.07232	0.03749	0.04346	0.09739	0.03078	0.02914	16	0.09886	0.02124	0.0436	0.02174	0.4395	0.03213	0.1701	0.14595	0.20634	0.23569	0.14473	0.16738	0.10882
14.8	0.00654	0.00217	0.231	0.00216	0.101	0.0835	0.16	0.159	0.139	0.0946	0.0433	0.0233	0.0281	0.071	0.025	0.0184	16	0.07425	0.01717	0.0302	0.0117	0.328	0.0271	0.126	0.0974	0.17	0.192	0.169	0.11	0.0673	0.0382	0.0436	0.0951	0.0306	0.0287	16	0.09781	0.02109	0.04606	0.02216	0.44101	0.03191	0.16616	0.14482	0.20411	0.23576	0.14425	0.1702	0.10789
14.9	0.00706	0.00178	0.233	0.00398	0.099	0.0837	0.158	0.157	0.137	0.0939	0.0429	0.0222	0.0269	0.0697	0.0264	0.0174	16	0.07374	0.01711	0.03111	0.01374	0.326	0.02608	0.12563	0.09599	0.16785	0.19111	0.16888	0.10721	0.06988	0.03543	0.04332	0.09797	0.03073	0.02942	16	0.09752	0.02092	0.0437	0.0195	0.436	0.0307	0.163	0.142	0.201	0.228	0.141	0.165	0.104
15	0.00616	0.00226	0.22817	0.00455	0.09732	0.08271	0.15659	0.15804	0.13614	0.09141	0.04223	0.02171	0.02749	0.06787	0.0256	0.0145	16	0.07267	0.01693	0.03052	0.01272	0.32481	0.0277	0.12504	0.09238	0.16602	0.18936	0.16393	0.10815	0.06664	0.03595	0.04364	0.09724	0.03096	0.03027	16	0.09658	0.02074	0.0438	0.0219	0.432	0.0327	0.162	0.142	0.2	0.228	0.138	0.16	0.106
15.1	0.00798	0.00168	0.228	0.00376	0.0944	0.0819	0.152	0.159	0.134	0.0907	0.0428	0.0206	0.0275	0.0688	0.026	0.0155	16	0.07216	0.01678	0.03116	0.01228	0.32063	0.02562	0.12318	0.09197	0.16531	0.18603	0.16445	0.10301	0.0663	0.03632	0.04018	0.09474	0.03034	0.02636	16	0.09487	0.02059	0.04274	0.0214	0.42733	0.03068	0.16042	0.13656	0.19936	0.22589	0.13978	0.15511	0.10302
15.2	0.00723	0.00127	0.224	0.00394	0.0936	0.0811	0.153	0.155	0.132	0.0921	0.0425	0.0201	0.0264	0.0652	0.0253	0.0166	16	0.07121	0.01657	0.0307	0.01271	0.31923	0.02743	0.12346	0.09274	0.16222	0.18436	0.16294	0.10535	0.06585	0.03406	0.04021	0.09243	0.03023	0.02611	16	0.09438	0.02044	0.0417	0.0198	0.421	0.0302	0.157	0.135	0.192	0.224	0.134	0.155	0.101
15.3	0.00691	0.00132	0.224	0.00382	0.0936	0.0805	0.153	0.15	0.13	0.088	0.0407	0.0201	0.024	0.0648	0.0243	0.0164	16	0.07009	0.01647	0.03077	0.01219	0.3144	0.0262	0.11968	0.0899	0.16217	0.18123	0.16006	0.10016	0.062	0.03453	0.0406	0.08902	0.02865	0.0283	16	0.09249	0.02012	0.04093	0.01961	0.42054	0.03123	0.15625	0.13508	0.18971	0.21917	0.1319	0.15711	0.09983
15.4	0.00591	0.00164	0.22053	0.00246	0.09046	0.07876	0.15046	0.1498	0.12669	0.089	0.04071	0.01917	0.02585	0.06214	0.02415	0.01482	16	0.06891	0.01627	0.0279	0.0137	0.315	0.0245	0.12	0.0897	0.159	0.178	0.156	0.0985	0.0667	0.0337	0.0413	0.0883	0.0294	0.0243	16	0.09162	0.02005	0.04109	0.01751	0.41595	0.02963	0.15574	0.13321	0.18724	0.21675	0.12945	0.1535	0.09905
15.5	0.00601	0.000487882	0.21717	0.00457	0.08903	0.07756	0.15184	0.14954	0.12544	0.08561	0.04128	0.01703	0.0248	0.06091	0.02373	0.01731	16	0.06827	0.01611	0.02806	0.01144	0.31272	0.02626	0.11786	0.08744	0.15732	0.17659	0.15606	0.09604	0.06141	0.03357	0.03894	0.08686	0.02818	0.02566	16	0.09028	0.01994	0.04135	0.01875	0.41197	0.02992	0.154	0.12931	0.1843	0.21336	0.12743	0.14949	0.09751
15.6	0.00693	0.00337	0.21822	0.00442	0.09082	0.07765	0.14731	0.14434	0.12488	0.08547	0.04289	0.01929	0.02346	0.06162	0.02182	0.01781	16	0.06814	0.01587	0.0284	0.01276	0.30953	0.02645	0.11758	0.0845	0.15555	0.17393	0.15376	0.09681	0.06081	0.03197	0.03867	0.0858	0.02766	0.02646	16	0.08941	0.01969	0.03981	0.01855	0.40926	0.03045	0.14936	0.12865	0.18529	0.21231	0.12811	0.14779	0.09728
15.7	0.00623	0.00245	0.20954	0.00327	0.08884	0.07474	0.14678	0.14443	0.12317	0.0847	0.03768	0.01801	0.02281	0.06035	0.02323	0.01656	16	0.06642	0.01559	0.0282	0.0112	0.309	0.0242	0.115	0.0868	0.154	0.174	0.149	0.0926	0.0602	0.0307	0.0377	0.0859	0.0269	0.0257	16	0.08819	0.01967	0.03989	0.01755	0.4044	0.02747	0.15115	0.12678	0.17878	0.20898	0.12433	0.14518	0.09591
15.8	0.00633	0.00211	0.214	0.00318	0.0853	0.0725	0.146	0.141	0.12	0.0828	0.0361	0.0175	0.0249	0.0598	0.0221	0.0144	16	0.0655	0.01564	0.0277	0.01307	0.30616	0.02383	0.11403	0.08526	0.15115	0.16653	0.14863	0.09362	0.0565	0.03218	0.03678	0.08515	0.02573	0.02535	16	0.08698	0.01937	0.03822	0.01875	0.39886	0.02726	0.14951	0.12278	0.17859	0.20962	0.12263	0.14174	0.09257
15.9	0.00657	0.0033	0.211	0.00208	0.0855	0.0727	0.143	0.142	0.119	0.0788	0.0376	0.0181	0.0213	0.0594	0.022	0.0178	16	0.06501	0.01542	0.02754	0.01054	0.3061	0.02245	0.11173	0.08229	0.14807	0.16826	0.14692	0.09013	0.05852	0.03105	0.03686	0.08339	0.02596	0.02688	16	0.08604	0.01936	0.0388	0.01898	0.40004	0.0285	0.14707	0.12164	0.17591	0.20916	0.12043	0.14117	0.09301
16	0.00584	0.00182	0.20929	0.00396	0.08395	0.0708	0.13759	0.13962	0.11692	0.07826	0.03868	0.01927	0.02205	0.05582	0.02138	0.01484	16	0.06375	0.01517	0.02737	0.01143	0.30165	0.02355	0.10909	0.08334	0.14594	0.16656	0.14136	0.0906	0.05903	0.03026	0.03591	0.08323	0.02566	0.02414	16	0.08494	0.01903	0.03891	0.01767	0.39778	0.02801	0.14218	0.12276	0.17106	0.20503	0.12051	0.13877	0.09277
16.1	0.00669	0.00184	0.20518	0.00236	0.08491	0.06872	0.13851	0.1355	0.11487	0.07685	0.03647	0.01637	0.02165	0.05488	0.02086	0.01537	16	0.06256	0.01498	0.02633	0.01024	0.29992	0.02409	0.1096	0.08146	0.14453	0.16367	0.14315	0.08687	0.05471	0.03134	0.03691	0.08096	0.02524	0.0243	16	0.08396	0.01893	0.03846	0.01658	0.39376	0.02875	0.14269	0.11919	0.16976	0.2015	0.11952	0.13704	0.0876
16.2	0.00573	0.000683281	0.2056	0.00432	0.08335	0.07062	0.13929	0.13422	0.11507	0.077	0.03469	0.01872	0.02026	0.05467	0.02174	0.01572	16	0.06261	0.01497	0.0255	0.0117	0.297	0.0239	0.108	0.0782	0.141	0.163	0.14	0.0872	0.0546	0.0291	0.0353	0.079	0.0248	0.0252	16	0.08272	0.01872	0.03878	0.01719	0.38756	0.02582	0.14272	0.11409	0.16704	0.20024	0.11548	0.13766	0.08789
16.3	0.00578	0.00034219	0.20268	0.00147	0.07979	0.06821	0.13551	0.13106	0.11157	0.0753	0.03363	0.0161	0.02091	0.05342	0.02005	0.01528	16	0.06069	0.01474	0.02501	0.01091	0.29065	0.0227	0.10736	0.07889	0.14003	0.16185	0.13874	0.08682	0.05756	0.03061	0.03457	0.07731	0.02381	0.02326	16	0.08188	0.01841	0.0377	0.01725	0.38934	0.02757	0.13781	0.1182	0.16516	0.19628	0.11351	0.13409	0.08859
16.4	0.00599	0.00198	0.202	0.0022	0.0812	0.0696	0.136	0.132	0.112	0.0752	0.0336	0.0149	0.0197	0.0541	0.0195	0.0167	16	0.06104	0.01474	0.02357	0.01047	0.2946	0.02247	0.10489	0.07644	0.13994	0.16176	0.13724	0.08399	0.05461	0.0278	0.03421	0.07742	0.02389	0.02633	16	0.08123	0.0186	0.03806	0.0164	0.38248	0.02388	0.13662	0.11414	0.16485	0.19042	0.11176	0.13228	0.0852
16.5	0.00681	0.00237	0.19816	0.00266	0.08036	0.06563	0.1339	0.12945	0.10967	0.07195	0.03373	0.01732	0.02072	0.05381	0.01943	0.01366	16	0.05998	0.0144	0.02531	0.00974	0.29051	0.02249	0.10421	0.07745	0.13689	0.15717	0.13427	0.08331	0.05516	0.02919	0.03355	0.07597	0.02357	0.02546	16	0.08027	0.01824	0.03695	0.0177	0.38036	0.02501	0.13395	0.11482	0.16072	0.19092	0.11192	0.12725	0.08655
16.6	0.00602	0.000535	0.197	0.00464	0.0789	0.0649	0.133	0.129	0.109	0.0731	0.0328	0.016	0.0198	0.0509	0.0183	0.0134	16	0.05921	0.01438	0.02522	0.00865	0.28963	0.02316	0.10434	0.0747	0.13743	0.15725	0.13217	0.08194	0.05264	0.0298	0.03216	0.07579	0.02265	0.02412	16	0.07948	0.01824	0.0371	0.0157	0.377	0.0245	0.133	0.111	0.161	0.191	0.11	0.128	0.0805
16.7	0.00499	0.00202	0.19546	0.00476	0.07792	0.06347	0.13049	0.12508	0.10549	0.06941	0.03301	0.0166	0.01958	0.05157	0.01908	0.01403	16	0.05831	0.01407	0.0235	0.00976	0.285	0.0228	0.102	0.0738	0.133	0.154	0.132	0.0821	0.0499	0.0259	0.0321	0.0751	0.0226	0.0257	16	0.07808	0.01794	0.03615	0.01597	0.37523	0.02544	0.13037	0.11006	0.15907	0.18593	0.10781	0.12445	0.08634
16.8	0.00588	0.000851	0.192	0.00332	0.076	0.0646	0.128	0.124	0.104	0.0681	0.032	0.0142	0.0183	0.0497	0.0189	0.0142	16	0.05713	0.01391	0.02491	0.0095	0.28462	0.0227	0.1007	0.0743	0.13156	0.14976	0.12816	0.08033	0.05112	0.02616	0.03191	0.07402	0.02159	0.02419	16	0.07722	0.01779	0.03483	0.01738	0.37183	0.02627	0.13343	0.11119	0.15546	0.18491	0.10629	0.12551	0.08204
16.9	0.00576	-0.000349	0.189	0.00272	0.0736	0.0642	0.128	0.125	0.104	0.0663	0.0329	0.0172	0.0196	0.0488	0.0178	0.0137	16	0.05676	0.01379	0.0239	0.00919	0.28162	0.02363	0.10123	0.07156	0.12783	0.15014	0.12723	0.07758	0.04715	0.026	0.0305	0.07193	0.02206	0.02399	16	0.07597	0.01764	0.03622	0.01495	0.36747	0.02461	0.12842	0.10657	0.15195	0.18436	0.10565	0.12107	0.07861
17	0.00462	0.000684444	0.18976	0.00284	0.07408	0.06306	0.12113	0.12276	0.09886	0.06673	0.03072	0.01356	0.01706	0.04764	0.01659	0.01154	16	0.0551	0.01369	0.0234	0.0106	0.28	0.0225	0.0988	0.0724	0.125	0.148	0.125	0.0742	0.0495	0.0271	0.0304	0.075	0.0218	0.0233	16	0.07544	0.01743	0.0358	0.0161	0.364	0.0258	0.131	0.103	0.153	0.181	0.103	0.121	0.0812
17.1	0.00351	0.000544504	0.19045	0.00397	0.0752	0.06168	0.12562	0.12125	0.10041	0.06619	0.03295	0.01485	0.01698	0.04811	0.01802	0.01197	16	0.05573	0.01375	0.02361	0.00883	0.28016	0.02209	0.09863	0.06979	0.12821	0.14664	0.1254	0.07714	0.04773	0.02832	0.03215	0.06962	0.02179	0.02263	16	0.07517	0.01748	0.03414	0.01559	0.36293	0.02469	0.12903	0.10446	0.1488	0.17585	0.10062	0.11652	0.07849
17.2	0.00695	0.000254348	0.18875	0.0035	0.07316	0.05925	0.12291	0.11892	0.09986	0.06266	0.02853	0.01323	0.01848	0.04636	0.01678	0.01519	16	0.05467	0.01352	0.02336	0.00897	0.27553	0.02275	0.09728	0.06816	0.12829	0.14692	0.12495	0.07607	0.05031	0.02469	0.02969	0.06988	0.02143	0.02676	16	0.07469	0.01725	0.0353	0.0154	0.36	0.0242	0.126	0.102	0.151	0.178	0.101	0.119	0.0774
17.3	0.00717	0.00213	0.18757	0.00343	0.0741	0.06017	0.12318	0.11871	0.09892	0.06496	0.03138	0.01395	0.01786	0.0468	0.0177	0.01362	16	0.0551	0.01342	0.02201	0.0087	0.27676	0.02181	0.09567	0.06853	0.12573	0.14457	0.12104	0.07122	0.0495	0.02349	0.02998	0.0692	0.02053	0.02147	16	0.07314	0.01731	0.03451	0.01521	0.35484	0.02459	0.123	0.09858	0.14814	0.17474	0.10053	0.11648	0.07456
17.4	0.00342	-1.27e-05	0.183	0.0019	0.07197	0.05841	0.11899	0.11495	0.09756	0.06086	0.03162	0.01155	0.01799	0.04416	0.01744	0.01239	16	0.05289	0.0132	0.02231	0.00908	0.27357	0.02191	0.09448	0.06738	0.12564	0.14242	0.12066	0.07115	0.045	0.02418	0.03037	0.06999	0.02111	0.02317	16	0.07265	0.01708	0.0342	0.0152	0.35	0.0235	0.121	0.0983	0.142	0.171	0.0961	0.11	0.0749
17.5	0.00403	0.000967685	0.18339	0.00418	0.07207	0.05966	0.11958	0.11386	0.09378	0.06218	0.02714	0.01475	0.01788	0.04548	0.01704	0.01434	16	0.05315	0.01307	0.02139	0.00985	0.27174	0.02068	0.09442	0.0654	0.12334	0.14439	0.11669	0.07128	0.04609	0.02231	0.02799	0.069	0.0199	0.02234	16	0.07168	0.01703	0.03161	0.01424	0.34811	0.02452	0.11986	0.09815	0.14092	0.17045	0.09736	0.11211	0.07589
17.6	0.00429	0.00111	0.18109	0.0013	0.06831	0.05913	0.11826	0.11478	0.09301	0.06048	0.02899	0.01349	0.01656	0.04398	0.01652	0.01512	16	0.05228	0.01298	0.02293	0.00971	0.27007	0.02109	0.09384	0.0675	0.12157	0.14046	0.11626	0.07034	0.04574	0.02345	0.029	0.06662	0.01905	0.02384	16	0.07134	0.0168	0.03291	0.01356	0.347	0.02237	0.11729	0.09683	0.14129	0.17042	0.09501	0.11053	0.07477
17.7	0.0041	0.000757	0.179	0.00421	0.0674	0.0564	0.115	0.109	0.0901	0.0583	0.0283	0.0131	0.0151	0.0439	0.015	0.0113	16	0.05069	0.01271	0.0214	0.00797	0.26703	0.02241	0.09169	0.06878	0.12149	0.13959	0.11506	0.07024	0.04598	0.02275	0.02913	0.06652	0.02022	0.01992	16	0.07063	0.01668	0.0344	0.0113	0.343	0.0232	0.119	0.0965	0.145	0.168	0.0932	0.111	0.0724
17.8	0.00265	-0.000223128	0.17744	0.000975342	0.06672	0.05612	0.11219	0.10941	0.09205	0.05853	0.03003	0.01453	0.0166	0.04194	0.01478	0.01333	16	0.05044	0.01265	0.02159	0.00708	0.26501	0.02261	0.09336	0.06451	0.11775	0.1382	0.11524	0.06856	0.04544	0.02405	0.02798	0.06514	0.01957	0.02392	16	0.07	0.0165	0.03216	0.01354	0.34099	0.02464	0.11277	0.09547	0.1386	0.16435	0.0918	0.10961	0.07311
17.9	0.00364	0.000537588	0.17658	0.00141	0.07016	0.0553	0.11311	0.10819	0.09133	0.05677	0.02684	0.01313	0.01517	0.04104	0.01541	0.01221	16	0.05005	0.01264	0.0227	0.00967	0.263	0.0205	0.0914	0.0674	0.115	0.136	0.113	0.0692	0.0431	0.0254	0.0267	0.0639	0.0192	0.022	16	0.06926	0.0163	0.03234	0.01379	0.33886	0.02373	0.11542	0.0919	0.13591	0.16319	0.09148	0.10734	0.07019
18	0.00355	0.000399	0.172	0.00273	0.0658	0.0554	0.112	0.108	0.089	0.0548	0.0231	0.0138	0.0153	0.0394	0.0152	0.0116	16	0.04888	0.01238	0.0202	0.01	0.263	0.0216	0.0883	0.0626	0.116	0.138	0.111	0.0663	0.0395	0.023	0.0276	0.0625	0.0201	0.0216	16	0.06821	0.01636	0.0311	0.0129	0.335	0.022	0.114	0.0913	0.136	0.16	0.0886	0.103	0.0701
18.1	0.00604	0.000421	0.173	0.00112	0.0666	0.0558	0.111	0.107	0.0888	0.0569	0.0277	0.0131	0.0147	0.0404	0.0149	0.0123	16	0.04936	0.01235	0.02011	0.00856	0.26138	0.01972	0.09105	0.06253	0.113	0.13449	0.10856	0.06657	0.04344	0.02233	0.02517	0.06276	0.01845	0.02307	16	0.06757	0.01623	0.03204	0.01307	0.33232	0.02255	0.11176	0.08983	0.13102	0.15776	0.0864	0.10182	0.07279
18.2	0.00284	0.000684	0.172	0.00327	0.0641	0.0542	0.11	0.106	0.0857	0.0529	0.0278	0.0119	0.0145	0.0407	0.0149	0.00782	16	0.04808	0.01228	0.02184	0.00853	0.26148	0.02042	0.08707	0.06429	0.11256	0.13046	0.10852	0.06417	0.04114	0.02184	0.02794	0.06233	0.01989	0.0211	16	0.0671	0.01611	0.0303	0.0141	0.328	0.0229	0.112	0.0868	0.133	0.157	0.0864	0.102	0.0693
18.3	0.00377	0.000809	0.172	0.00483	0.0645	0.0547	0.11	0.101	0.0864	0.0554	0.0264	0.0111	0.0134	0.038	0.0146	0.0118	16	0.04804	0.01216	0.02158	0.00762	0.2564	0.02046	0.08861	0.06144	0.11178	0.13156	0.10798	0.06569	0.04226	0.02174	0.02462	0.06145	0.0179	0.02081	16	0.06637	0.01594	0.0299	0.0124	0.327	0.0198	0.11	0.0861	0.129	0.153	0.0848	0.0995	0.0656
18.4	0.00349	0.00137	0.169	0.00306	0.064	0.0521	0.108	0.101	0.0848	0.0545	0.0256	0.0118	0.0154	0.0399	0.0149	0.0111	16	0.0475	0.01195	0.0211	0.00689	0.25872	0.01934	0.08413	0.05956	0.11228	0.12984	0.10602	0.06105	0.04179	0.02159	0.02501	0.06031	0.01745	0.0213	16	0.0654	0.01603	0.03004	0.0111	0.32341	0.0198	0.10916	0.08646	0.12939	0.15537	0.0841	0.09794	0.06247
18.5	0.00487	0.000131795	0.16562	0.00116	0.06255	0.04917	0.10748	0.10067	0.08346	0.055	0.02577	0.01049	0.01486	0.03729	0.01423	0.01127	16	0.0465	0.01183	0.02181	0.00842	0.25233	0.02085	0.08618	0.059	0.1083	0.12559	0.10636	0.06083	0.04117	0.02081	0.02457	0.05811	0.01788	0.02092	16	0.06457	0.01558	0.03012	0.01144	0.31988	0.02149	0.10395	0.08205	0.12594	0.15304	0.08153	0.0984	0.06522
18.6	0.00359	0.00133	0.16632	0.00211	0.05962	0.05316	0.10641	0.09804	0.08168	0.05349	0.02678	0.00931	0.01423	0.03637	0.0124	0.01117	16	0.046	0.01178	0.0204	0.00811	0.25106	0.02062	0.08467	0.05666	0.1076	0.12817	0.10402	0.06035	0.0408	0.02144	0.02391	0.05626	0.01774	0.02037	16	0.06389	0.01556	0.0287	0.0114	0.318	0.0203	0.105	0.0805	0.124	0.149	0.0809	0.0964	0.0621
18.7	0.00466	-0.000209	0.163	0.00172	0.0587	0.0506	0.104	0.0958	0.0819	0.0487	0.0234	0.0104	0.0141	0.0352	0.0126	0.0101	16	0.04467	0.01157	0.0189	0.00797	0.25	0.0186	0.0828	0.0582	0.107	0.126	0.101	0.0619	0.0414	0.0189	0.0251	0.0588	0.0164	0.0199	16	0.0633	0.01549	0.03115	0.01233	0.31665	0.01993	0.1046	0.08339	0.1185	0.14852	0.08129	0.09537	0.06348
18.8	0.0033	0.000995414	0.16358	0.00575	0.05938	0.05068	0.10432	0.09818	0.08171	0.05033	0.02578	0.0114	0.01363	0.03692	0.01246	0.01033	16	0.04555	0.01155	0.0191	0.00791	0.25	0.0191	0.083	0.0586	0.106	0.126	0.102	0.06	0.0375	0.0206	0.025	0.058	0.0169	0.0214	16	0.06319	0.01546	0.03032	0.01184	0.31602	0.02101	0.10109	0.08185	0.12289	0.14963	0.07893	0.09432	0.06254
18.9	0.00373	0.000519	0.163	0.0018	0.0593	0.0473	0.102	0.0972	0.0782	0.0489	0.0208	0.0108	0.014	0.0343	0.0127	0.0125	16	0.04419	0.01149	0.02059	0.00669	0.24586	0.01776	0.08417	0.05666	0.10414	0.12262	0.09955	0.05832	0.04024	0.02167	0.0225	0.05873	0.01588	0.01961	16	0.06219	0.01521	0.02903	0.01118	0.30822	0.0203	0.10285	0.07932	0.12112	0.14677	0.07807	0.0952	0.05984
19	0.0031	-0.000249758	0.15927	0.00351	0.05636	0.05032	0.10227	0.094	0.07901	0.05149	0.02091	0.00885	0.0126	0.03309	0.01167	0.01084	16	0.04356	0.01136	0.01882	0.00676	0.24753	0.01709	0.08541	0.05539	0.10206	0.12252	0.09832	0.05939	0.03984	0.01952	0.02314	0.05571	0.01565	0.02011	16	0.0617	0.01531	0.0285	0.011	0.309	0.0205	0.101	0.0779	0.122	0.144	0.0793	0.092	0.0621
19.1	0.00287	-0.000487	0.16	0.00513	0.0576	0.0467	0.105	0.0947	0.0784	0.0468	0.0226	0.01	0.0131	0.0371	0.0129	0.0114	16	0.04399	0.01136	0.0203	0.00885	0.244	0.02	0.0813	0.0544	0.102	0.122	0.0971	0.0558	0.039	0.0207	0.0225	0.0562	0.0162	0.0199	16	0.06127	0.01501	0.02718	0.01027	0.30542	0.01903	0.10218	0.07819	0.12045	0.14523	0.07625	0.0874	0.06109
19.2	0.00333	0.00157	0.15775	0.000566846	0.05894	0.04841	0.09903	0.09422	0.07477	0.04987	0.02613	0.00985	0.01329	0.03127	0.01198	0.01031	16	0.04321	0.01114	0.01862	0.00688	0.24109	0.0161	0.08307	0.05466	0.1025	0.12019	0.09595	0.05872	0.03556	0.01999	0.02319	0.05742	0.01634	0.01733	16	0.06048	0.01498	0.0288	0.0115	0.302	0.0188	0.0996	0.0756	0.119	0.141	0.0754	0.0874	0.0606
19.3	0.00386	0.000182665	0.15714	0.00262	0.05637	0.04432	0.103	0.09035	0.07576	0.04782	0.02332	0.0105	0.01255	0.03507	0.01281	0.01123	16	0.04293	0.01109	0.01879	0.00637	0.2413	0.0192	0.08038	0.05478	0.10103	0.11835	0.09399	0.0581	0.03641	0.02046	0.02335	0.05379	0.01568	0.01699	16	0.05994	0.01488	0.0269	0.0113	0.299	0.0198	0.0982	0.0745	0.119	0.139	0.0755	0.0876	0.0573
19.4	0.00371	-0.000407	0.157	0.00243	0.0575	0.0462	0.0991	0.0921	0.0757	0.0465	0.0241	0.00899	0.0119	0.0334	0.0119	0.00794	16	0.04238	0.01112	0.01891	0.00618	0.24089	0.01821	0.08047	0.05454	0.09893	0.11906	0.09346	0.05516	0.03645	0.01994	0.02243	0.0544	0.0153	0.018	16	0.05952	0.01486	0.027	0.0113	0.298	0.0214	0.0969	0.0756	0.117	0.14	0.0745	0.0879	0.0597
19.5	0.00158	-0.000488	0.156	0.00158	0.0574	0.0462	0.0996	0.0912	0.0744	0.0446	0.0207	0.00828	0.0141	0.0329	0.0114	0.0101	16	0.04185	0.01109	0.0188	0.0067	0.238	0.0171	0.0784	0.0542	0.0972	0.116	0.0931	0.0569	0.0362	0.0192	0.0214	0.0523	0.0157	0.0186	16	0.05874	0.01465	0.02584	0.00983	0.29365	0.01952	0.09572	0.07362	0.11568	0.13768	0.07544	0.08554	0.06127
19.6	0.00432	-0.000326	0.153	0.00207	0.0534	0.0439	0.0999	0.0895	0.0744	0.0404	0.0211	0.00922	0.0132	0.0326	0.0111	0.0114	16	0.0412	0.01085	0.0179	0.00742	0.239	0.017	0.0787	0.0522	0.0943	0.116	0.094	0.0524	0.0347	0.0185	0.0219	0.0539	0.0147	0.018	16	0.05816	0.01472	0.02814	0.01171	0.29222	0.01938	0.09441	0.07113	0.11337	0.13324	0.07151	0.08443	0.05779
19.7	0.00326	0.000304	0.15	0.00127	0.055	0.044	0.0986	0.0875	0.0738	0.0442	0.0191	0.0089	0.0111	0.0336	0.00978	0.0127	16	0.04082	0.01071	0.01799	0.00559	0.23244	0.01874	0.07441	0.05243	0.09402	0.11394	0.08959	0.05573	0.03289	0.01712	0.02061	0.05254	0.01523	0.01892	16	0.05701	0.01431	0.0277	0.0111	0.291	0.0197	0.0915	0.0722	0.112	0.134	0.0709	0.0831	0.058
19.8	0.00355	0.000136385	0.15164	0.00322	0.0536	0.04587	0.09498	0.08658	0.07171	0.04405	0.02151	0.00981	0.01115	0.03249	0.01143	0.0098	16	0.04072	0.01061	0.01824	0.00605	0.23348	0.01773	0.078	0.05194	0.09157	0.11107	0.08895	0.05249	0.03279	0.01761	0.02032	0.05102	0.01523	0.01687	16	0.05646	0.01433	0.0268	0.0118	0.287	0.0185	0.092	0.0703	0.108	0.13	0.0694	0.0821	0.0571
19.9	0.00256	-0.000775	0.145	0.00114	0.0539	0.0432	0.0966	0.0832	0.071	0.0421	0.019	0.00821	0.0105	0.0312	0.0114	0.00757	16	0.03911	0.01043	0.01861	0.00506	0.23198	0.01863	0.07606	0.05098	0.09444	0.11286	0.08723	0.05203	0.03365	0.01668	0.02082	0.0518	0.01567	0.01836	16	0.05655	0.01426	0.02677	0.00973	0.28489	0.0187	0.09219	0.06898	0.10462	0.13108	0.06766	0.08117	0.05727
20	0.00279	0.00144	0.146	0.00135	0.0526	0.0444	0.094	0.0851	0.0705	0.0411	0.0206	0.00823	0.0111	0.0298	0.0114	0.0106	16	0.03944	0.01034	0.01744	0.00609	0.23121	0.01705	0.07513	0.05143	0.09483	0.10919	0.08743	0.05124	0.03313	0.02002	0.02156	0.04959	0.01423	0.01777	16	0.05608	0.01417	0.02446	0.00909	0.28338	0.01721	0.09014	0.06858	0.10864	0.13078	0.0661	0.07913	0.05631
20.1	0.00336	0.000113	0.148	0.000851	0.0501	0.0433	0.0913	0.0832	0.0686	0.0421	0.0242	0.00778	0.0109	0.0315	0.0101	0.00985	16	0.03908	0.01032	0.01831	0.00519	0.2305	0.01862	0.07499	0.04955	0.09306	0.11208	0.08675	0.05014	0.0301	0.01752	0.0185	0.05167	0.0144	0.01718	16	0.05553	0.01422	0.02475	0.00867	0.28019	0.01839	0.08844	0.06747	0.10585	0.12737	0.06555	0.07881	0.05589
20.2	0.00312	0.000331783	0.14529	0.00287	0.05228	0.04534	0.08961	0.08238	0.06782	0.04357	0.02008	0.00862	0.01142	0.02907	0.01124	0.00887	16	0.03887	0.01015	0.01818	0.00682	0.22946	0.01627	0.0723	0.04867	0.09197	0.10802	0.08552	0.0501	0.03198	0.01662	0.0209	0.04849	0.01415	0.01548	16	0.05468	0.01407	0.02509	0.01115	0.28204	0.01867	0.08889	0.066	0.10512	0.12776	0.06615	0.08078	0.05462
20.3	0.00333	0.000519102	0.1404	0.00184	0.04994	0.04289	0.09344	0.08341	0.06668	0.03889	0.02296	0.0098	0.01008	0.03141	0.01054	0.00861	16	0.03842	0.01	0.01762	0.00611	0.23128	0.01747	0.07215	0.04983	0.09122	0.10778	0.08525	0.05247	0.0318	0.01935	0.01879	0.04596	0.01328	0.01806	16	0.0549	0.01413	0.02463	0.00837	0.27915	0.01778	0.08566	0.06698	0.10315	0.12244	0.06604	0.07588	0.0531
20.4	0.00213	0.00152	0.14239	0.0026	0.05049	0.04386	0.0924	0.08099	0.06888	0.04124	0.02298	0.00966	0.01131	0.03156	0.00995	0.0094	16	0.03884	0.01002	0.01733	0.00434	0.22731	0.0176	0.07305	0.04551	0.0904	0.10619	0.08171	0.04981	0.03122	0.01492	0.02057	0.04626	0.01376	0.01734	16	0.05358	0.01394	0.02523	0.00747	0.2725	0.01905	0.08635	0.06373	0.10228	0.12419	0.06494	0.07831	0.05339
20.5	0.00345	-0.000157	0.142	0.00347	0.0483	0.0423	0.0894	0.0806	0.0641	0.0411	0.0162	0.00845	0.0118	0.0301	0.0102	0.00749	16	0.03743	0.00994	0.0168	0.00652	0.225	0.0173	0.0717	0.0472	0.0882	0.105	0.084	0.052	0.0319	0.0166	0.0187	0.0484	0.0136	0.016	16	0.05368	0.01377	0.02585	0.00851	0.27197	0.01816	0.08547	0.06569	0.10516	0.12271	0.06142	0.07673	0.05152
20.6	0.00399	0.00069944	0.13464	0.00416	0.0465	0.03874	0.08866	0.07871	0.06425	0.0394	0.0193	0.00762	0.00963	0.02833	0.01007	0.00929	16	0.0365	0.00952	0.0169	0.00586	0.2254	0.01431	0.0696	0.04733	0.08847	0.1047	0.08426	0.04779	0.03249	0.01667	0.01898	0.04479	0.01383	0.01673	16	0.05301	0.01381	0.02548	0.00858	0.26634	0.01696	0.08341	0.06221	0.10245	0.1217	0.06143	0.07287	0.05053
20.7	0.00313	-0.000665958	0.13778	0.00189	0.04744	0.04133	0.08944	0.07877	0.06377	0.0398	0.01954	0.00894	0.00997	0.02994	0.0114	0.00783	16	0.03689	0.00972	0.01637	0.00632	0.22218	0.01729	0.07032	0.04497	0.08647	0.10578	0.08457	0.04902	0.03018	0.01595	0.01961	0.04673	0.01319	0.01639	16	0.05283	0.01364	0.024	0.00989	0.266	0.0153	0.0817	0.0629	0.103	0.121	0.06	0.0739	0.0539
20.8	0.00383	-0.000582705	0.13892	0.00163	0.0469	0.03848	0.08761	0.07755	0.06328	0.0386	0.01644	0.00634	0.009	0.02603	0.00978	0.00798	16	0.03574	0.00978	0.0175	0.00564	0.224	0.0171	0.0704	0.0463	0.0885	0.102	0.0805	0.0493	0.0296	0.0168	0.0208	0.0468	0.0133	0.0181	16	0.05292	0.01362	0.02457	0.00778	0.26649	0.01721	0.0829	0.05923	0.10035	0.12096	0.0611	0.07208	0.04935
20.9	0.00353	-0.000498289	0.13605	0.00251	0.04734	0.03882	0.08932	0.07704	0.06385	0.03887	0.02106	0.00825	0.01082	0.02686	0.01034	0.00891	16	0.03644	0.00959	0.0163	0.00523	0.221	0.0159	0.0698	0.0457	0.0835	0.103	0.0804	0.0466	0.0319	0.0163	0.0183	0.0446	0.0124	0.0164	16	0.05171	0.01351	0.02441	0.00831	0.26444	0.01703	0.07999	0.06081	0.0989	0.11687	0.06	0.0718	0.05008
21	0.00445	0.00101	0.13063	0.00111	0.04738	0.03831	0.08653	0.07465	0.06291	0.03968	0.01642	0.00563	0.0087	0.02749	0.00963	0.0078	16	0.03515	0.00933	0.0162	0.00767	0.22	0.015	0.0705	0.0464	0.0834	0.1	0.0814	0.0476	0.0291	0.0167	0.0201	0.045	0.0126	0.0163	16	0.05175	0.01339	0.02358	0.00796	0.26167	0.01552	0.08129	0.05951	0.09837	0.1169	0.06014	0.07083	0.0545
21.1	0.00156	0.000157198	0.1297	0.00206	0.04557	0.03697	0.08646	0.07441	0.06067	0.03559	0.02076	0.00741	0.00783	0.02797	0.0084	0.00579	16	0.03446	0.00928	0.0151	0.00637	0.22172	0.0141	0.07022	0.04363	0.08358	0.10083	0.07903	0.04394	0.03003	0.01638	0.01967	0.04465	0.01226	0.01406	16	0.05097	0.01356	0.02348	0.00827	0.2614	0.017	0.07761	0.06051	0.09653	0.11743	0.05859	0.07182	0.04978
21.2	-0.000139	-0.00108	0.133	0.000837	0.0431	0.0383	0.0854	0.0739	0.0595	0.0361	0.0175	0.0066	0.00819	0.0245	0.00865	0.00816	16	0.03391	0.00944	0.01477	0.00535	0.21751	0.01535	0.06646	0.0428	0.08348	0.09907	0.07977	0.04548	0.02885	0.01594	0.01585	0.04543	0.0125	0.01493	16	0.05022	0.01334	0.02554	0.00733	0.25515	0.01613	0.079	0.05857	0.09727	0.11436	0.05888	0.06933	0.05006
21.3	0.0019	-0.000965358	0.13006	0.00401	0.04452	0.03814	0.08447	0.07224	0.05914	0.03607	0.01724	0.00641	0.00851	0.02455	0.00938	0.00677	16	0.0339	0.00919	0.01576	0.00677	0.21505	0.01517	0.06966	0.04235	0.08195	0.09745	0.07733	0.04624	0.02657	0.01392	0.01747	0.0461	0.01272	0.01526	16	0.04999	0.01315	0.0244	0.00583	0.256	0.016	0.0767	0.0576	0.0967	0.113	0.0568	0.0649	0.0481
21.4	0.00262	0.000157	0.128	0.00311	0.0427	0.035	0.081	0.0728	0.0552	0.0338	0.0172	0.00682	0.0093	0.0249	0.00876	0.00771	16	0.03307	0.00894	0.01418	0.006	0.21633	0.01585	0.06854	0.04398	0.08382	0.09833	0.07583	0.04676	0.03003	0.0136	0.01788	0.04213	0.01212	0.01558	16	0.05006	0.01323	0.0244	0.00738	0.253	0.0153	0.0769	0.0551	0.0971	0.113	0.0579	0.0676	0.048
21.5	0.00194	0.000270507	0.12927	0.00127	0.04335	0.03542	0.08232	0.07246	0.0579	0.03556	0.01756	0.00774	0.00896	0.02403	0.00815	0.00697	16	0.03332	0.0091	0.0159	0.00456	0.217	0.0146	0.0673	0.0445	0.0766	0.0963	0.076	0.0447	0.0272	0.0141	0.0175	0.0414	0.0116	0.0157	16	0.04906	0.0132	0.0229	0.00844	0.249	0.0168	0.0748	0.0547	0.091	0.112	0.0553	0.066	0.0521
21.6	0.00242	0.000198824	0.12486	0.00297	0.04176	0.03742	0.08307	0.0706	0.05687	0.03184	0.01539	0.00563	0.00751	0.02434	0.00818	0.00619	16	0.03245	0.00891	0.0167	0.00423	0.212	0.0168	0.0616	0.0451	0.0777	0.0976	0.0747	0.0452	0.0275	0.0146	0.0174	0.043	0.0124	0.0152	16	0.04886	0.01289	0.02379	0.00701	0.2492	0.01671	0.07533	0.05606	0.08995	0.10933	0.05397	0.06604	0.04921
21.7	0.00183	-0.000226618	0.12793	0.00245	0.04234	0.03656	0.0816	0.0701	0.05773	0.03285	0.01744	0.00761	0.00869	0.02403	0.00789	0.00788	16	0.03292	0.00897	0.01482	0.00562	0.21278	0.01577	0.06379	0.04272	0.0799	0.09616	0.07536	0.04347	0.02456	0.01398	0.0174	0.0428	0.01151	0.01292	16	0.04835	0.01302	0.0234	0.00662	0.248	0.0137	0.0783	0.0544	0.0929	0.108	0.0534	0.066	0.0492
21.8	0.00233	-0.000158426	0.12499	0.00235	0.04461	0.03277	0.08185	0.0707	0.0548	0.03315	0.01854	0.00591	0.00885	0.02364	0.00876	0.00783	16	0.03256	0.00883	0.01509	0.00421	0.2092	0.01582	0.06191	0.04176	0.07592	0.09387	0.07427	0.04337	0.02655	0.01363	0.01614	0.04247	0.01047	0.01418	16	0.04743	0.01276	0.0243	0.00695	0.2437	0.01586	0.07242	0.05476	0.09374	0.10861	0.05467	0.06107	0.04401
21.9	0.00245	-0.000616252	0.12182	0.00251	0.04165	0.03585	0.0826	0.06691	0.05608	0.03261	0.01596	0.00668	0.00903	0.02385	0.00824	0.0083	16	0.03212	0.00865	0.0155	0.00397	0.20992	0.015	0.06496	0.03995	0.07743	0.09307	0.0712	0.04499	0.02682	0.01429	0.01704	0.04078	0.01252	0.01497	16	0.04765	0.01275	0.02429	0.0067	0.24345	0.01586	0.07366	0.05383	0.09243	0.10723	0.05235	0.06462	0.04555
22	0.00292	0.0016	0.12491	0.00334	0.04132	0.03469	0.08466	0.06806	0.05281	0.03388	0.01619	0.00721	0.00686	0.02157	0.00731	0.00699	16	0.03214	0.00882	0.0148	0.00538	0.20931	0.01581	0.06388	0.04218	0.07677	0.09198	0.07202	0.04233	0.0234	0.01467	0.01618	0.04089	0.01235	0.01266	16	0.04716	0.01273	0.0237	0.0066	0.24	0.0145	0.0718	0.0542	0.0907	0.109	0.0529	0.0657	0.0437
22.1	0.00263	0.000546831	0.12026	0.00318	0.04129	0.03405	0.08116	0.06762	0.05346	0.03279	0.01521	0.00418	0.00838	0.02205	0.00682	0.00478	16	0.03115	0.00861	0.015	0.00523	0.211	0.0156	0.0616	0.0409	0.0749	0.0907	0.0719	0.0422	0.028	0.014	0.0158	0.0399	0.011	0.0136	16	0.04696	0.01277	0.0228	0.00825	0.239	0.0142	0.0724	0.0536	0.0892	0.104	0.0511	0.0612	0.0459
22.2	0.0064	0.000513285	0.1212	0.00162	0.03907	0.03308	0.07921	0.06732	0.05252	0.03154	0.01782	0.00733	0.00744	0.02217	0.00758	0.00929	16	0.03151	0.00844	0.01575	0.00331	0.2073	0.01387	0.06307	0.04105	0.07064	0.09012	0.07187	0.04169	0.02537	0.01603	0.01461	0.03966	0.01086	0.01384	16	0.04619	0.01258	0.0228	0.0067	0.235	0.0149	0.0712	0.0514	0.0868	0.105	0.05	0.0629	0.0461
22.3	0.00192	0.0014	0.12	0.00309	0.0383	0.0326	0.0827	0.0647	0.0509	0.0313	0.0151	0.00477	0.00843	0.0236	0.00907	0.00657	16	0.0309	0.00848	0.01508	0.00462	0.2096	0.01526	0.06125	0.04048	0.07534	0.09098	0.07083	0.04079	0.02295	0.01401	0.01432	0.03939	0.01036	0.01337	16	0.04616	0.01276	0.02298	0.00611	0.23647	0.01274	0.06843	0.0514	0.08877	0.10152	0.05069	0.06113	0.04737
22.4	0.000457	-0.00101	0.118	0.00253	0.0389	0.0319	0.08	0.0636	0.0517	0.0306	0.0133	0.00435	0.00688	0.0214	0.00744	0.00529	16	0.02971	0.00846	0.01451	0.00508	0.20666	0.01455	0.06117	0.04328	0.07649	0.09096	0.06923	0.03985	0.02462	0.01316	0.01469	0.04045	0.01042	0.0129	16	0.04613	0.01261	0.0231	0.00878	0.234	0.0131	0.0655	0.0505	0.0842	0.102	0.0497	0.0562	0.0453
22.5	0.00144	-0.000668	0.115	0.00158	0.0387	0.0345	0.075	0.0656	0.0507	0.0287	0.0158	0.0067	0.00687	0.024	0.00799	0.00719	16	0.02994	0.00815	0.0142	0.00514	0.202	0.015	0.0605	0.0389	0.0724	0.0882	0.0693	0.0422	0.0257	0.0152	0.0161	0.0371	0.0111	0.0154	16	0.04553	0.01221	0.02284	0.00577	0.23098	0.01522	0.06959	0.05133	0.08623	0.10207	0.04907	0.05851	0.04466
22.6	0.00265	-0.000277	0.116	0.00246	0.0385	0.0342	0.0779	0.0643	0.0532	0.0294	0.0165	0.00702	0.00813	0.0208	0.00911	0.00818	16	0.0305	0.00819	0.01328	0.00521	0.20192	0.01371	0.05952	0.03912	0.06869	0.08772	0.06787	0.04038	0.02557	0.01398	0.01596	0.03789	0.01143	0.01306	16	0.04471	0.0122	0.02367	0.00573	0.2285	0.01585	0.06933	0.04953	0.08736	0.09962	0.047	0.05859	0.0451
22.7	0.0019	-0.000341091	0.11444	0.00245	0.03846	0.03311	0.07861	0.06293	0.05099	0.02834	0.01563	0.00755	0.00844	0.02157	0.00728	0.00651	16	0.02987	0.00814	0.01544	0.00327	0.20414	0.01593	0.06293	0.03911	0.07191	0.08725	0.06717	0.04017	0.02454	0.01432	0.01535	0.03751	0.01188	0.01358	16	0.04528	0.01234	0.0209	0.00548	0.226	0.0132	0.0659	0.0522	0.0857	0.0974	0.0487	0.0568	0.0454
22.8	0.00193	-0.000153772	0.11426	0.00388	0.03876	0.03228	0.08044	0.06249	0.05029	0.03002	0.01303	0.00661	0.00598	0.02244	0.00686	0.00864	16	0.02986	0.00817	0.01377	0.00639	0.2016	0.0129	0.05935	0.03803	0.0713	0.08859	0.06683	0.04076	0.02486	0.01415	0.01429	0.04024	0.01084	0.01272	16	0.04479	0.01223	0.0221	0.00737	0.227	0.0126	0.0664	0.0507	0.0845	0.0994	0.0461	0.0566	0.0453
22.9	0.00367	-0.00134	0.1154	0.00406	0.03624	0.03095	0.07527	0.06182	0.05055	0.02934	0.01508	0.00724	0.00686	0.02106	0.00764	0.00488	16	0.02929	0.00807	0.0125	0.0055	0.204	0.0133	0.0571	0.0373	0.0702	0.0841	0.0654	0.0387	0.0214	0.0144	0.014	0.0369	0.0111	0.0112	16	0.04357	0.01233	0.02055	0.00628	0.22557	0.01347	0.06543	0.05089	0.08364	0.09894	0.04819	0.05655	0.04552
23	0.00169	0.000160688	0.11513	0.00374	0.03648	0.03097	0.07544	0.06179	0.04881	0.02864	0.01354	0.00581	0.00676	0.01941	0.00698	0.0031	16	0.02865	0.00812	0.01365	0.0043	0.19635	0.01472	0.05636	0.03715	0.06822	0.08808	0.06695	0.03665	0.02376	0.01413	0.01376	0.03871	0.01194	0.01256	16	0.04358	0.01193	0.02379	0.00524	0.22091	0.01413	0.06664	0.04874	0.08323	0.09626	0.04744	0.05468	0.04389
23.1	0.000975519	-0.000359577	0.1104	0.00428	0.03645	0.02933	0.0745	0.05871	0.04893	0.02753	0.01844	0.00537	0.00607	0.01934	0.00763	0.00801	16	0.02848	0.00777	0.01479	0.00479	0.19843	0.01411	0.05677	0.038	0.06767	0.0834	0.0658	0.03792	0.02478	0.01197	0.01455	0.03532	0.01022	0.01408	16	0.04329	0.01196	0.02225	0.00631	0.22045	0.01021	0.06419	0.04845	0.08201	0.09567	0.04736	0.05506	0.04148
23.2	0.00137	0.00073066	0.11203	0.0014	0.03453	0.03002	0.07601	0.05919	0.04854	0.02887	0.01486	0.00531	0.0068	0.02135	0.00677	0.00489	16	0.02829	0.00794	0.01396	0.00413	0.19813	0.01421	0.05681	0.03612	0.0678	0.08551	0.06544	0.03853	0.02355	0.01506	0.01431	0.03607	0.0093	0.01461	16	0.04335	0.01197	0.02109	0.0056	0.21757	0.01261	0.06503	0.04532	0.08015	0.09293	0.04686	0.05525	0.04488
23.3	0.00197	-0.000897165	0.11348	0.00282	0.03571	0.02954	0.07738	0.06034	0.04688	0.0266	0.01443	0.00896	0.00615	0.02005	0.00707	0.00505	16	0.02847	0.00801	0.01319	0.00534	0.19966	0.01315	0.05652	0.03968	0.0652	0.08235	0.06426	0.038	0.02168	0.01349	0.01388	0.03605	0.01043	0.01188	16	0.0428	0.01202	0.02335	0.00417	0.21282	0.01374	0.0614	0.04856	0.08144	0.09582	0.04618	0.05489	0.04343
23.4	0.00301	0.000142202	0.10864	0.00122	0.03464	0.02997	0.0723	0.05786	0.04634	0.02706	0.01258	0.00352	0.00731	0.01858	0.00635	0.0063	16	0.02724	0.00768	0.0133	0.00505	0.197	0.0135	0.0566	0.0378	0.0706	0.0834	0.0613	0.0362	0.0226	0.0125	0.0151	0.0365	0.00961	0.0114	16	0.04265	0.01193	0.02171	0.0056	0.21486	0.01276	0.06331	0.04759	0.08067	0.09467	0.04462	0.05445	0.04209
23.5	0.000804	-0.0017	0.105	0.00288	0.036	0.0257	0.0707	0.0568	0.047	0.0272	0.0146	0.0068	0.00588	0.0193	0.00547	0.00462	16	0.02669	0.0075	0.01245	0.00359	0.19647	0.013	0.05472	0.03507	0.06422	0.0846	0.06155	0.03645	0.0212	0.01283	0.01319	0.03584	0.01054	0.01391	16	0.04185	0.01189	0.02259	0.00601	0.21403	0.01281	0.06108	0.04875	0.0841	0.09627	0.0456	0.05248	0.0403
23.6	0.00193	-0.00109	0.1082	0.00236	0.03273	0.02747	0.07113	0.05789	0.04701	0.02848	0.01433	0.00526	0.00637	0.01606	0.00679	0.00551	16	0.0269	0.00764	0.01266	0.00359	0.19358	0.01384	0.05396	0.03303	0.06319	0.07873	0.06224	0.03775	0.02229	0.01272	0.01295	0.03677	0.00937	0.0126	16	0.04121	0.01165	0.0206	0.00664	0.20928	0.0103	0.05818	0.04661	0.07909	0.09164	0.04217	0.05237	0.03989
23.7	0.00141	-0.000908735	0.10189	0.000556441	0.03213	0.02706	0.07117	0.05525	0.04503	0.02527	0.0144	0.00531	0.00521	0.0175	0.00614	0.00481	16	0.02576	0.00734	0.0109	0.00301	0.192	0.012	0.0552	0.0349	0.0634	0.0814	0.0617	0.0363	0.0236	0.0132	0.0126	0.0358	0.00854	0.0126	16	0.04107	0.01165	0.0217	0.00434	0.207	0.0128	0.0599	0.0443	0.0766	0.0931	0.0412	0.0531	0.0391
23.8	0.00331	0.000563	0.105	0.00352	0.0318	0.0274	0.07	0.0553	0.0452	0.0245	0.0164	0.00589	0.00429	0.017	0.00589	0.00809	16	0.02651	0.00733	0.01411	0.00438	0.19274	0.0139	0.05416	0.03432	0.06252	0.0805	0.0614	0.03818	0.02167	0.01233	0.01241	0.03731	0.00964	0.01431	16	0.04149	0.01158	0.0223	0.00653	0.207	0.00897	0.0594	0.042	0.0769	0.0887	0.0399	0.0522	0.0398
23.9	0.00132	-0.000371147	0.1058	0.0027	0.03063	0.02811	0.07263	0.05408	0.04513	0.02447	0.01134	0.0053	0.00587	0.01901	0.00664	0.00685	16	0.02622	0.00748	0.01325	0.00445	0.19264	0.01348	0.05522	0.0369	0.06448	0.07878	0.06176	0.03801	0.02264	0.01361	0.01235	0.03494	0.00896	0.01217	16	0.04148	0.0116	0.02148	0.00417	0.2054	0.0105	0.05751	0.04494	0.07459	0.08965	0.04006	0.05035	0.03856
24	0.00215	-1.74e-05	0.103	0.00201	0.0331	0.0289	0.0707	0.0529	0.0451	0.0224	0.0089	0.00345	0.00535	0.0178	0.00626	0.00252	16	0.02528	0.0074	0.01253	0.00493	0.19295	0.01165	0.0554	0.03425	0.06197	0.08053	0.06065	0.03538	0.02119	0.01254	0.01179	0.0357	0.00882	0.01321	16	0.04084	0.01166	0.0211	0.00556	0.2	0.0109	0.0568	0.0424	0.0727	0.0856	0.0411	0.0497	0.0395
24.1	0.00158	-0.000721	0.103	0.00192	0.0326	0.0293	0.0717	0.0541	0.044	0.0228	0.0116	0.00511	0.00557	0.0168	0.00572	0.00722	16	0.02577	0.00736	0.0133	0.00395	0.191	0.0118	0.0533	0.0365	0.0602	0.0785	0.0605	0.0366	0.021	0.0134	0.0145	0.0343	0.00969	0.0108	16	0.04058	0.01148	0.02018	0.00556	0.20069	0.00891	0.05727	0.04359	0.07561	0.08653	0.03967	0.05086	0.03991
24.2	0.00209	0.000328	0.1	0.00219	0.0322	0.0278	0.0688	0.0517	0.0435	0.0234	0.0131	0.00482	0.00447	0.0171	0.00586	0.00439	16	0.02511	0.00711	0.0122	0.00351	0.189	0.0112	0.0542	0.0351	0.0606	0.0786	0.0613	0.0367	0.0214	0.0129	0.0141	0.0348	0.00954	0.0111	16	0.04039	0.01142	0.0217	0.00519	0.20005	0.00991	0.05605	0.04411	0.0753	0.08874	0.03884	0.04748	0.03918
24.3	0.00265	-0.000675	0.101	0.00228	0.0291	0.027	0.0674	0.0526	0.0431	0.022	0.0136	0.00497	0.00477	0.0146	0.00549	0.00592	16	0.02474	0.00712	0.01334	0.00316	0.18947	0.01201	0.05284	0.03448	0.05979	0.07608	0.05977	0.03417	0.01789	0.0134	0.0133	0.03207	0.01072	0.01205	16	0.03966	0.01139	0.0204	0.00564	0.2	0.0115	0.0577	0.043	0.074	0.0836	0.0385	0.0486	0.0402
24.4	0.00143	4.51e-05	0.1011	0.00393	0.03078	0.02722	0.06768	0.0531	0.04393	0.02469	0.01635	0.00312	0.00582	0.01628	0.00589	0.0065	16	0.02549	0.00711	0.0135	0.00328	0.188	0.0132	0.0524	0.0347	0.0633	0.079	0.0589	0.0346	0.0208	0.0122	0.0131	0.0358	0.00874	0.0136	16	0.04032	0.01134	0.0221	0.00605	0.196	0.0117	0.0555	0.0414	0.0716	0.0872	0.0388	0.0452	0.039
24.5	0.000603224	-0.00161	0.0992	0.00233	0.03163	0.02645	0.0677	0.05319	0.04194	0.02148	0.01108	0.00368	0.00454	0.01788	0.00578	0.00508	16	0.02443	0.00712	0.0122	0.0042	0.188	0.0112	0.0523	0.0342	0.0618	0.0784	0.059	0.0336	0.0196	0.0125	0.0135	0.0355	0.00967	0.0107	16	0.03977	0.01136	0.02054	0.00508	0.19703	0.01146	0.05627	0.04315	0.07153	0.08533	0.04003	0.04677	0.03967
24.6	0.00224	-0.00123	0.09546	0.00218	0.03186	0.02485	0.06693	0.05136	0.04202	0.01907	0.01116	0.00422	0.00536	0.01582	0.00482	0.00507	16	0.02382	0.00689	0.01338	0.0048	0.18908	0.0111	0.05214	0.03267	0.06111	0.07444	0.05627	0.0346	0.02039	0.01279	0.01176	0.03401	0.00898	0.01206	16	0.03935	0.01133	0.02098	0.00475	0.19517	0.0104	0.05472	0.04335	0.0695	0.08575	0.04018	0.04815	0.03843
24.7	0.00104	-0.00129	0.09462	0.00288	0.02798	0.02377	0.06606	0.05258	0.04046	0.02192	0.01268	0.00272	0.00471	0.0156	0.00466	0.00485	16	0.02345	0.00684	0.0115	0.00432	0.186	0.0133	0.0502	0.0317	0.0592	0.0745	0.0564	0.0313	0.0176	0.0116	0.012	0.0345	0.00844	0.0124	16	0.03843	0.01119	0.02082	0.0045	0.19348	0.01212	0.05656	0.03939	0.07165	0.0819	0.03858	0.04812	0.03995
24.8	-0.000234	-0.00211	0.0947	0.00128	0.031	0.0237	0.0672	0.0491	0.0416	0.0218	0.0118	0.00372	0.00416	0.0143	0.0047	0.00503	16	0.02323	0.0069	0.01312	0.00364	0.1893	0.01171	0.04941	0.03325	0.05982	0.07343	0.05596	0.03165	0.01806	0.01215	0.01102	0.03315	0.00998	0.01209	16	0.03861	0.01135	0.0218	0.00595	0.19219	0.01037	0.05592	0.04146	0.07317	0.08321	0.03762	0.04692	0.03816
24.9	0.00137	-0.000237025	0.09622	0.00231	0.02969	0.02399	0.06582	0.04993	0.03954	0.02246	0.00961	0.00254	0.00394	0.0167	0.00639	0.00624	16	0.02353	0.00684	0.0111	0.00342	0.183	0.012	0.0501	0.0327	0.0598	0.0744	0.055	0.0335	0.0203	0.0109	0.0117	0.0325	0.00887	0.0119	16	0.0382	0.01103	0.02108	0.00456	0.18957	0.01073	0.05386	0.04121	0.07025	0.08402	0.03808	0.04595	0.03637
25	-0.000261269	-0.000289058	0.09182	0.0017	0.02735	0.02342	0.06543	0.04777	0.04085	0.02053	0.01109	0.00477	0.00352	0.01398	0.00638	0.00495	16	0.02269	0.00664	0.01128	0.00436	0.1848	0.01302	0.05004	0.03124	0.05818	0.07594	0.05767	0.03272	0.01939	0.01192	0.01148	0.03261	0.00866	0.00972	16	0.03831	0.01116	0.01952	0.00439	0.18893	0.00798	0.05234	0.04172	0.07038	0.08347	0.03755	0.0455	0.03692
25.1	0.000670131	-0.000239352	0.08907	0.00318	0.02656	0.02376	0.06613	0.05069	0.03869	0.02147	0.01148	0.0047	0.00392	0.0149	0.00575	0.0066	16	0.02296	0.0065	0.01099	0.00428	0.18196	0.0109	0.0497	0.0324	0.05617	0.07438	0.0538	0.03244	0.01905	0.01143	0.01245	0.03338	0.0091	0.01339	16	0.03786	0.01092	0.0218	0.00388	0.188	0.00881	0.0551	0.0412	0.0693	0.0842	0.0364	0.0448	0.0385
25.2	0.000395	-0.000755	0.0941	0.00154	0.0295	0.0258	0.0634	0.0478	0.0394	0.0218	0.00794	0.00379	0.00406	0.0145	0.00463	0.00693	16	0.0228	0.0067	0.0119	0.00502	0.183	0.011	0.0497	0.0316	0.0565	0.0711	0.0543	0.0334	0.0208	0.0114	0.0109	0.0315	0.00823	0.0122	16	0.03766	0.01095	0.02038	0.00527	0.18454	0.01065	0.05619	0.03936	0.06841	0.0811	0.03569	0.04537	0.03892
25.3	0.00261	-0.000654	0.092	0.00132	0.0271	0.0219	0.0652	0.0466	0.0404	0.0215	0.0102	0.0035	0.00319	0.0144	0.00466	0.00876	16	0.02267	0.00659	0.01104	0.00447	0.18407	0.01088	0.04971	0.03146	0.05748	0.07541	0.05389	0.03469	0.02055	0.01045	0.0115	0.03352	0.00821	0.01014	16	0.03797	0.0111	0.02009	0.00578	0.18788	0.01101	0.05212	0.039	0.07015	0.08144	0.03415	0.04333	0.03895
25.4	0.00106	-0.000842	0.0902	0.00174	0.0239	0.025	0.0633	0.048	0.0396	0.0195	0.0101	0.00379	0.00342	0.0147	0.00558	0.00508	16	0.02213	0.00651	0.0132	0.00322	0.178	0.0123	0.0481	0.0314	0.0577	0.0747	0.0544	0.0324	0.0188	0.0108	0.0111	0.0325	0.00875	0.0118	16	0.03745	0.01074	0.01957	0.00457	0.18423	0.01129	0.05135	0.03935	0.07201	0.082	0.03571	0.04433	0.03929
25.5	0.000913713	4.59e-06	0.0896	0.000906109	0.02731	0.02195	0.0639	0.04824	0.0385	0.02022	0.01285	0.00283	0.00399	0.01475	0.00466	0.00392	16	0.02216	0.0065	0.01188	0.00211	0.17792	0.01169	0.0485	0.03225	0.05602	0.07327	0.05334	0.03274	0.01931	0.01056	0.01097	0.0332	0.00844	0.01148	16	0.0371	0.01073	0.02013	0.00438	0.18128	0.00808	0.04952	0.03944	0.06726	0.07776	0.03317	0.04506	0.03919
[truncated: 27 more columns]

## Sheet: Fig 2f
time	1AP dF/F0
s	C1	C2	….
0	-0.00729	-0.00868	-0.01449	-0.01512	-0.00746	-0.00288	-0.00409	-0.00844	-0.00691	-0.00905	-0.00652	-0.00798	-0.00985	-0.01067	-0.00564	-0.00788	-0.01053	-0.00782	-0.01056	-0.00537	-0.0041	-0.00452	-0.00276	-0.00574	-0.00447	-0.00533	-0.00723	-0.00334	-0.00178	-0.00624	-0.00253	-0.01006	-0.00653	-0.00652	-0.00325	-0.00793	-0.00589	-0.00754	-0.00481	-0.00437	-0.00606	-0.0038	-0.00199	-0.00546	-0.00758	-0.01474	-0.00814	-0.00582	-0.00501
0.1	-0.00406	-0.00827	-0.01141	-0.01088	-0.00835	-0.00134	-0.00564	-0.00783	-0.00818	-0.00663	-0.0112	-0.0054	-0.01122	-0.00286	-0.00178	-0.00888	-0.00757	-0.00619	-0.00688	-0.0016	-0.00197	-0.00137	-0.00544	-0.00447	-0.00336	-0.0051	-0.0028	-0.00151	-0.00196	-0.00623	-0.00143	-0.00625	-0.00326	-0.00221	-0.00101	-0.00359	-0.00285	-0.00547	-0.00223	-0.00171	-0.00584	-0.00164	-0.00221	-0.00468	-0.00739	-0.01501	-0.00569	-0.00255	-0.00676
0.2	-0.00262	-0.00631	-0.00921	-0.007	-0.00662	-0.00026	-0.00402	-0.0062	-0.00665	-0.00467	-0.00646	-0.00352	-0.00451	-0.00713	-0.00075	-0.00546	-0.00563	-0.00491	-0.00647	-0.00246	-0.000807859	-0.00356	-0.00503	-0.0032	-0.00295	-0.00245	-0.000994146	0.000181014	-0.0012	-0.00472	-0.00135	-0.00766	-0.00331	-0.00283	-0.000894295	-0.00364	-0.00173	-0.00276	-0.00105	-0.000857148	-0.00578	-0.00469	-0.00185	-0.00471	-0.00511	-0.01224	-0.00661	-0.00417	-0.00541
0.3	-0.00391	-0.00508	-0.00865	-0.00405	-0.00846	0.00218	-0.00247	-0.00639	-0.00638	3.44e-05	-0.00413	-0.00318	-0.00471	-0.00162	9.53e-05	-0.00418	-0.00394	-0.005	-0.00425	-0.0007145	-6.24e-05	-0.00358	-0.00193	-0.00245	-0.00241	-0.00269	-0.00268	-0.00354	-0.00041788	-0.00314	-0.000491849	-0.00448	-0.00144	-0.00264	-0.000684279	-0.00368	-0.00451	-0.0033	-0.00119	-0.00155	-0.00342	-0.00253	-0.00134	-0.00228	-0.00653	-0.00913	-0.0026	-0.00141	-0.00143
0.4	-0.00459	-0.00404	-0.00845	-0.00505	-0.00322	-0.00109	-0.00567	-0.00031	-0.00635	-0.00422	-0.00347	-0.00335	-0.00479	0.00115	0.00137	-0.0049	-0.00555	-0.00347	-0.00112	-0.00359	-0.0023	-0.00197	-0.00122	-0.00163	-0.00271	-0.00437	-0.000896006	-0.00254	-0.0012	-0.00118	-0.00162	-0.00407	0.000278396	-0.00247	-0.00137	-0.00303	-0.0042	-0.00176	-0.00233	-0.00196	-0.00393	-0.00182	-0.00108	0.000658296	-0.00409	-0.00807	-0.00163	-0.000545993	-0.00214
0.5	-0.000701	-0.0035	-0.00529	-0.00188	0.000905	0.00253	-0.0029	-0.00152	-0.00449	-0.0014	9.41e-05	-0.00151	-0.00288	0.00394	0.00439	-0.00419	-0.00369	-0.00419	-0.00248	-0.000896194	0.000435676	-0.00212	-0.00288	-0.00333	-0.00307	-0.00361	-0.00343	-0.00174	-0.00283	-0.00182	-0.00027705	-0.00285	-0.000999479	-0.00321	-0.00189	0.000547037	-0.00165	-0.00257	-0.000702043	-0.000388709	-0.0022	-0.00417	-0.00109	0.00268	-0.00196	-0.00533	-0.000349416	-0.00303	-0.00496
0.6	-0.00102	-0.00046	-0.00294	-0.00215	-0.00259	0.00417	-0.00096	-0.00397	0.000254	-0.00195	0.00128	-0.00088	-0.00204	0.00177	0.00296	-0.00154	-0.00165	-0.00267	-0.00254	-0.0016	-0.000949907	-0.00251	-0.00189	-0.00263	-0.00236	-0.00236	-0.00427	-0.00175	0.00142	-0.00346	-0.00152	0.000104435	-0.00185	-0.00145	-0.000221796	-0.0033	-0.00132	-0.000289409	-0.00133	-0.000650394	-0.00163	-0.00339	-0.000942519	0.000139365	-0.0021	-0.00676	-0.00226	-0.00178	0.000927749
0.7	-0.00432	-0.0007	-0.00512	-0.00093	0.000463	0.00353	-0.00068	-0.00079	0.000198	-0.00029	-0.0038	-0.00035	-0.00553	-0.00105	0.00182	-0.00387	-0.00197	-0.00217	-0.0015	-0.000498604	0.000493766	-0.00244	-0.0027	-0.000750593	0.00070484	-0.00205	-0.000454086	-0.00127	0.000516494	-0.0018	-0.000508784	-0.00136	0.00113	-0.00195	0.000176977	-0.00177	-0.000617043	-0.00197	-0.00206	0.000139475	0.000925996	-0.00248	-0.000200009	-0.000508927	-0.000764827	-0.00348	-0.000480809	-0.00203	0.000915127
0.8	-0.00184	-0.00019	-0.00288	-0.00167	0.000473	0.0027	-0.00197	0.00282	-0.00034	-0.001	-0.00272	-0.00062	-0.00153	0.00215	0.00295	-0.00065	-0.00384	-0.0021	-0.00302	-0.000224517	-0.000102198	-0.00108	-0.00143	-0.00093311	-0.003	-0.00335	-0.000703666	0.000106656	-0.000673251	-0.00348	-0.000972319	-0.0033	-0.000458923	-0.00206	-0.00121	-0.00225	-0.000464559	-0.00296	-0.000614091	-9.94e-06	-0.00114	-0.00213	-0.00109	0.00267	-0.00266	-0.00453	0.000331261	0.00088004	-0.00244
0.9	-0.000257	-0.00196	-0.00379	-0.00387	-0.00095	0.00421	-0.00107	0.00125	-0.00025	0.000776	0.00264	-0.00105	-0.00323	0.00149	0.00285	-0.00187	-0.00123	-0.00151	-0.00102	-0.000901254	0.000400148	0	-2.32e-05	-0.00101	-0.00101	-0.00198	-0.00488	-0.00124	-0.00141	-0.0012	-0.0019	-0.000524269	0.000230483	-0.00108	-0.000995714	0.00104	-0.00363	-0.00287	-0.00165	0.000931855	-0.00338	-0.00408	-0.0011	0.000286716	-0.000692336	-0.00295	-0.000769264	0.00241	0.00197
1	-0.00132	-0.00045	-0.00433	-0.00141	-0.00113	0.00115	-1e-05	-5.2e-05	0.000493	0.00253	-0.00105	-9.8e-05	-0.00022	-0.00225	-0.00013	0.0015	0.000726	-0.00212	-0.00277	-0.00080024	-0.00193	-0.00196	-0.00375	-0.00122	-0.000652509	-0.00468	-0.00247	-6.94e-05	-0.00245	-0.00538	0	-0.0017	-0.000169286	0.00102	-0.000153348	-0.00196	2.25e-06	0.00156	-0.00115	0.000206753	0.000134233	0.000591861	-0.00135	0.00279	-0.000689185	-0.00264	0	-0.000554659	-0.00111
1.1	0.00285	0.00252	-0.00194	-0.00046	0.000763	0.00262	-0.00103	0.00012	0.00189	0.00181	0.00128	0.000226	0.000306	0.00208	0.00326	-0.00154	0.00221	-0.00248	-0.00233	9.6e-05	0.000549695	-0.00081828	-0.000696987	-0.00397	0	-0.00366	0.000433694	0.000959655	-0.00127	0.000507075	-0.000381605	-0.00145	0.00106	-0.000161331	-0.000722058	-0.000985709	0.00135	0.000186954	-0.000832369	-0.00378	-0.000456791	-0.00179	0.000319212	-3.03e-05	0.000906919	-0.00658	-0.000123959	-0.00183	0.00218
1.2	-0.000623	-8.8e-05	0.000127	-0.00252	0.00158	0.00131	8.13e-05	-0.00037	0.00016	0.00296	9.41e-05	0.00178	0.000985	0.000694	0.00217	0.000845	-0.00032	-0.00197	-0.000851295	-0.0008842	-0.000535713	0.000144645	0.000265642	-0.000575732	-0.000712515	-0.000197358	-0.000372284	-0.000919926	-0.000507867	-0.000323308	-0.00040704	-0.000623862	-0.00141	0.00186	0.00122	0.0018	-0.00263	0.000464906	0.0001808	-0.000239189	0.000105192	0.000204333	-0.000861713	0.00332	-0.000850887	-0.00374	-0.0017	-0.000696405	-0.0019
1.3	0.00259	0.000179	0.000902	0.00193	-0.00074	0.00436	0.00122	-0.00304	-4.3e-05	0.00425	0.000873	-0.00019	-0.00068	0.000335	0.00307	-0.00123	0.0012	-0.00159	0	-0.000827602	4.26e-06	-0.00158	0	3.06e-05	-0.000551801	-0.00283	-0.00072823	-0.00118	-0.000722628	-0.000278737	-0.00103	1.8e-05	-0.000287593	-0.000213308	-0.000141568	-0.0013	-0.00215	0.000298553	0.000443084	-0.000323942	-0.000679699	-0.00267	-4.08e-06	-4.85e-05	-0.00122	-0.00449	-0.00212	-0.00136	-0.000476497
1.4	4.94e-05	-0.00042	-0.00143	-0.00205	-0.00232	0.0025	-0.00173	0.00149	0.000857	0.00172	-0.00212	0.00197	0.00164	0.000902	-0.00142	-0.00431	-0.0013	-0.000605296	-0.00218	0.000657996	0.000549695	4.66e-05	-0.000155974	8.18e-05	-0.000377597	-0.00598	-0.00126	-0.000890209	-0.000832884	0.00168	0.000754641	-0.000433711	3.77e-05	-0.00139	-0.000908445	-0.000724079	-0.00295	0.00109	-0.000105844	0	-0.00186	-0.0021	-0.000535677	0.00136	0.00133	-0.000781679	-0.000836643	-0.00151	-0.0012
1.5	0.0004257	0.000254	-0.0029	-0.00125	-0.00093	0.000117	0.00136	-0.00261	-0.00037	-6.5e-05	-0.00232	0.002	-0.0021	-0.00093	0.00188	-0.00155	-0.0026	0.00183	-7.97e-06	2.91e-05	-0.00145	-0.000113575	-0.000155974	0.00157	0.000693211	-0.00134	0.00115	-0.000458735	0.000150866	-0.00452	-0.00228	-0.000773973	0	-0.000901926	0.000981564	-7.48e-05	-1.16e-05	-0.000173183	-0.000377921	-0.00212	-0.00145	-0.000408666	-0.000715084	0.0018	-0.00193	-0.00223	-0.000666747	-0.000739546	-0.00172
1.6	-0.00035	-0.00243	0.000217	0.00142	0.000454	0.00209	-0.0002	1.04e-05	-0.0004	-9.9e-05	0.00136	0.000193	-0.00031	0.00167	0.000842	-0.00045	0.000959	0.000868354	6.25e-05	0	-0.0015	-0.00172	-0.0018	-0.00161	-0.00113	-0.00109	0.000945134	0.000218224	-0.000159633	-0.00253	-0.000610527	0.000105808	-0.000826106	0.00125	0.000205277	0.00261	0.001	-0.000884202	0.000140118	-0.000161971	0.000613192	-0.00139	-0.000224693	0.000151476	0.000194884	-0.00255	-0.000257465	-2.09e-05	0.00319
1.7	0.0009482	0.00192	-0.00247	0.000792	0	0.00305	-0.00129	0.00116	-0.00286	0	0.00275	0	-0.00031	0.000809	0.00262	0.000184	-0.00097	0.000949758	-0.000361153	0.000176446	-0.000457221	0.000488445	-0.000587258	-0.000806735	0.000367945	0.00027547	-0.000261861	0.00111	0.00284	0.000702157	0.0002233	-0.000217181	0.000440529	-0.000875057	0.000167497	0.00256	0.00147	0	0.000254123	0.00103	-0.00279	0.000456226	-0.0012	0.00273	0.000406314	-0.00147	-0.00113	0.000716146	-0.00143
1.8	-0.0015	9.51e-05	0.000641	0.000103	-0.00304	0.00408	-0.00147	-0.00224	-0.0014	0.00186	-0.00072	0.00124	0.000758	-0.0006	-0.00173	-0.00046	-0.00134	-0.000939808	0.00233	-0.00106	0.000626026	0.000626876	0.000146306	0.000377904	0.0017	-0.00282	-0.000777358	-0.000850543	0.0015	-0.00184	0.000381538	-0.000469631	-0.00154	-0.00023126	-0.000299655	0.000287263	-0.00122	0.000544777	0.000964327	-6.48e-05	-0.000159173	0.00137	-0.000319212	7.27e-05	-0.00138	-0.000888946	0.00161	-0.000817159	-0.000249293
1.9	-0.00248	-0.00281	-0.00303	-0.00039	-0.00151	0.00202	-9.9e-05	0.00124	0.000848	0.000181	-3.2e-05	0.00176	0.000405	0.00494	0.0018	-0.00062	0.00263	0.000664683	0.00084736	0.00237	-0.000805762	-0.000242715	0.00189	-0.000214471	0.000391087	0.00117	-0.000773186	0.00311	-0.00133	-0.000195082	0.00158	0.00158	-0.000783302	-0.000360442	-0.000889555	0.000578503	-0.000963715	-0.000772493	0.00127	-0.00157	-0.000901167	-0.000415712	0.000456209	0.000210012	0.00049754	0.000793487	0.000235083	0.0011	0.00144
2	-0.00128	-0.00195	-0.00299	-0.00252	-0.0025	0	0.00136	0.00111	-0.001	-0.00175	9.95e-05	0.00112	0.00032	0	-0.00129	-0.00216	0.00115	-0.00156	0.000273624	-0.000445473	0.00116	-0.00178	0.00196	0.000453241	0.00109	-0.00201	0.000531949	0	0.000269819	4.46e-05	-0.00119	0.000917796	0.000554749	-0.000127304	6.13e-05	-0.00223	0.000864192	0.00124	-0.00109	0.00362	-0.00309	-0.00139	-0.000776759	0.000678569	0	-0.00133	0.00136	-0.000999638	0.000896193
2.1	0.0003559	-0.00089	-0.00069	6.95e-05	-0.00169	0.000481	0.000511	0.00232	-0.00162	0.00166	-0.00053	0.000863	0.000116	0.00117	-0.00265	0	0.000555	8.81e-05	-0.00179	0.000546581	-0.000360362	0.000446424	0.000931841	0.00151	-0.000902302	-0.00094975	-0.000695555	-0.000235538	-0.000748719	-0.00109	0.000158238	0.000307088	0.000362983	0.000229617	-0.000320915	0.000452549	0.000309588	-0.00227	0.00099038	0.00191	0.000546686	0.00168	0.000406909	-0.00104	-0.000268425	0.0016	-0.000377197	0.00324	0
2.2	-0.000598	0.00142	-0.00163	0.000704	9.6e-05	-0.00084	0.00357	-0.00045	-0.00061	-0.00198	0.00169	8.07e-05	0.000377	0.000743	0.000553	0.00129	0.00256	-0.000342239	-0.0012	-0.000143931	0.000501266	0.000430858	-0.00132	0.000541337	0.00355	0.00106	0.000360002	-0.000148777	0.000293035	-0.00609	0.00157	-0.000233081	-0.000715974	0.0025	0.000431813	0.00129	0	-0.000647233	-0.000540768	0.00175	-0.000135674	-0.000743349	8.22e-05	0.000409932	-0.000570031	0.00329	-0.000670973	0	0.000104135
2.3	0.0013	-0.00014	0.00155	0	-0.0013	-0.00285	0.00278	0.000567	0.00189	-0.00033	0	0.000289	0.00112	0.00327	0.00179	0.000368	0.00127	0.000959603	-0.000191181	0.000217583	-0.00016569	0.000188204	-0.00109	-0.0012	0.00116	-0.0012	0.00331	-6.2e-05	0.000142169	-0.00112	-0.000347668	-6.92e-05	-0.00157	-0.00203	-2.83e-05	-0.000700479	0.000145493	0.00101	0.000755841	0.00144	0	0.00113	0.00209	-0.00238	-1.65e-05	0.000398921	-0.000977661	0.00015282	-0.000523831
2.4	-0.00293	-0.00232	0.00126	0.00153	-0.00197	0.00286	0.00385	0.000294	0.00197	-0.00057	0.00124	-0.00148	0.00116	-0.0005	-0.00041	-0.00115	-0.00088	-0.00106	0.00169	-0.000568883	0.000193591	0.000315745	-0.000727776	0.000774892	-0.00118	-0.00275	-0.000494988	0.00285	-0.000946016	-0.000601931	0.000737706	0.00102	-0.000535448	-0.000329936	-0.00108	-0.00177	0.000221794	-0.000747485	-0.00149	-0.000662846	0.000852617	0.000568961	-0.000671269	0.00239	-0.000275691	0.00116	-0.000923116	0.00035504	0.00344
2.5	-0.00211	0.00118	0.000785	-0.00056	0.00175	0.00354	0.00165	-0.00019	0.00162	-0.00077	-0.00108	0.00166	0.00133	-0.00458	-0.00172	0.000542	0.00088	0.00241	-0.00202	0.000729961	0.000673375	-0.00115	0.000340766	0.00119	0.000716469	0.00321	0.00113	5.96e-05	0.00123	-1.68e-05	0.000387227	-0.00124	0.00244	0.00277	-0.00149	-0.00304	-0.000134119	-0.000531006	0.000371392	0.00216	-0.00058138	-0.00286	1.4e-06	0	-0.000520303	-0.00108	0.000257465	-0.00199	0.000183025
2.6	0.00311	0.00187	0.000327	-0.00095	-0.00016	-0.00255	0.000829	0.00108	-0.00016	0.00201	0.0014	0.00134	-0.00245	0.00388	-0.00014	0.00091	-0.00011	0.000205788	-0.00188	0.000800146	-0.000913299	-0.00121	-0.00019643	-0.001	0.000207231	0.00257	-0.00134	-0.000644723	-0.00312	0.00138	0.000203487	-0.000894308	-0.00138	-0.000774621	0	-0.000596181	0.001	0.000845534	0.00184	-0.00125	0.00038197	-0.00119	0.000368512	-0.00284	0.000605313	0.000861041	-3.1e-05	0.00121	-0.000798369
2.7	0.0004751	0.00197	-0.00179	-0.00045	0.00153	0.000432	0.000814	-0.00041	-0.00021	-0.00109	-0.00207	-0.00151	-0.00057	-0.0019	-0.00286	0.000421	1.28e-05	0.000954099	0.00158	0.00175	0	-0.000186666	7.7e-06	0.000450689	0.0014	0.00227	0.00202	-0.000352079	5.8e-05	0.00137	0.000726394	-0.00189	-0.00067317	0	-0.000167567	0.00126	-0.000127129	-0.00227	0.00117	0.00204	-0.000488603	-0.000361106	0.000646653	0.000100925	0.00248	-0.00101	-0.00173	0.00249	0.00028716
2.8	0.0003353	-0.00246	0.0015	-4.7e-05	0.000232	-0.00035	0.000992	0.000827	-0.00051	-0.001	-0.00018	-0.00041	0	-0.00035	-0.00081	-0.00052	0.000381	-0.000609636	0.00115	-0.000508911	-0.000990773	0.000555323	0.000571802	-0.00188	0.00111	0	0.000171832	0.000453825	-0.00274	-0.00144	-0.000641653	8.58e-05	0.000117285	-5.2e-05	0.000174607	0.00184	0.000321199	0.00266	-0.00077047	-0.0024	-0.000613192	0.000542539	0.000224693	-0.00114	-4.04e-05	0.00057262	0.00281	0.000850477	-0.000211426
2.9	0.0005183	0.000712	-0.00249	0.000913	-0.00271	-0.00186	0.000247	-0.00403	-0.00098	0.0038	-0.00095	-0.00046	-0.00113	0.00299	-0.00502	0.00115	-0.00262	0.000456672	0.00158	-0.00118	-0.000120502	-0.00024733	-0.000465951	0	0.000125827	0.00127	0.000130931	0.00148	0	0.000724442	-0.000503161	0.00137	-0.000498775	-7.53e-05	0.000405813	-0.000151498	-0.00106	-0.000911524	-0.00068415	-0.0015	-0.000160614	0	-0.00108	0.00115	-0.00158	-0.00105	0.00251	-0.00151	-0.00181
3	0.00295	-0.00325	0.00231	0.000602	0.000973	-0.00124	-0.00334	-0.00011	-0.00218	-0.00041	0.000745	-0.0004	-0.00133	-0.00227	-0.00229	-0.00023	-0.00023	0.00187	-0.000157974	0.000371821	-0.000248504	-0.0018	-0.000745141	0.000732841	0.000292356	-0.00171	0.000376455	-4.21e-05	0.000481705	0.00215	0.00118	0.000202654	0.00037831	0.0025	0.000783327	0.000255796	0.000781019	-0.00232	-0.000529403	0.000161971	0.000333531	0.00112	0.000276735	0.000664352	-0.000544116	0.00095861	0.0016	0.00173	-0.00141
3.1	0.0006828	-0.00066	-0.00153	0.000723	0.00138	-0.00264	0.00161	-0.00232	9.39e-05	0.00157	-0.00062	-0.00399	-0.0021	-0.0059	-0.00138	-0.00386	-0.00369	-0.000459953	0.00148	-0.00151	-0.00080894	-1.4e-05	-1.93e-05	0.00103	0.0023	-0.000629051	0.00137	0.000267837	0.000818296	0.00411	0.000240235	-0.000692376	-0.00135	0.00188	0.00145	0.0025	0.000817985	-0.00165	-0.000208485	0.00108	0.000210383	0.00081557	-0.000617822	-0.00159	0.000529583	0.00109	0.000672069	-0.001	-0.000126224
3.2	-0.0017	0.000759	0.00095	-0.00162	0.000706	-0.00347	0	0.000653	0.000201	-0.00316	4.86e-05	-0.00033	0.000451	-0.00505	0	0.00252	0.0015	0.000178265	0.00213	-0.000765944	-0.000702484	0.0011	0.00117	-0.00061268	-0.000745425	0.00109	-0.00107	0.000865465	0.00024955	0.00392	-0.000401351	0.000641135	0.000464032	0.000925392	-4.72e-05	0	0.00173	-0.000815899	0.000389345	0.00175	-0.000999375	-0.000260701	0.00104	-0.00138	7.27e-06	-0.000360262	0.00101	0.00044132	-0.00265
3.3	0	-0.00029	0.000534	0.000592	0.000615	-0.0014	-0.00144	0	0	0.00157	0.00169	0.000391	-0.00144	0.00033	-0.00067	0.000547	-0.00012	-0.00083522	0.000119584	-0.000224517	0.000564758	0.000197556	0.000460102	-0.00131	-0.000536334	0.00225	-0.000130931	0.000711714	0	0.00446	-0.000206365	8.99e-05	0.00155	0.000480589	0.000438853	0.0027	0.00342	0.000449042	0.00104	0	0.00402	-0.000664082	0.00178	-0.00102	0.0011	0.000688397	0.00151	-0.000555911	0.000814147
3.4	-0.00109	-0.00092	-0.00086	0.00109	-0.00185	-0.00352	-0.0019	-0.00471	-0.00108	-0.00124	0.000777	0.000665	-0.00068	0.00173	0.00139	0.000234	0.00138	-0.000948594	0.00126	0.00219	0.000538891	-0.000325159	-0.000473649	-0.00206	-0.00125	0.000164415	0.000110538	-0.000741431	0.000345288	0.00327	0.00189	0	0.000219243	0.00284	0.000132158	-0.00132	0.00135	0.00167	-0.000539136	0.00127	0.00138	-0.000237801	-0.000230178	-0.0011	0.000553484	0.00456	-0.00187	0.000242856	-0.00216
3.5	-0.00211	0.000514	-5.9e-05	7.27e-05	0.00144	-0.00117	-0.00172	0.00134	0.00149	-1.4e-05	-0.00053	-0.00182	0.00206	-0.00049	0.00197	0.00237	0	0.00126	-0.00119	-0.000394123	-0.000432434	0.000163287	0.000475557	0.000822158	0.000305962	0.000119246	-0.00079775	0.00107	0.00137	0	-0.00058228	0.00234	0.000298833	0.00163	0.000729098	0.00136	-0.000277361	-0.00179	0.000679254	0.00194	0.00149	6.17e-05	1.37e-05	-0.00327	-0.000540964	6.12e-05	0.000875067	0.00169	0.00189
3.6	-0.00028	0.000935	5.12e-05	0.000422	0.00304	-0.00264	-0.00275	-0.00036	0.000462	-0.00193	0.000962	-0.00142	0.000177	-0.00406	0.00275	0.00161	-0.0009	-0.000440158	-0.00074102	-0.00157	0.000397987	-0.000364042	0.0001367	7.92e-05	-0.00159	0.00221	0.00257	0.000486061	-0.00045856	0.00196	-0.00101	0.000373507	-0.000273401	0.00188	0.000530861	-0.000842077	-0.00243	-0.000979938	0	-0.00112	0.00088587	0.00267	0.000954895	-0.00239	0.00132	0.00476	0.00137	0.000472134	0.00195
3.7	0.000726	0.00292	0	-0.00095	0.000248	-0.00248	0.00253	-0.00026	0.00201	-0.00022	-0.00242	-0.00164	-0.00026	-0.00668	7.11e-05	-0.00135	-0.00052	0.000582219	0.00233	0.00166	0.000893914	0.000899123	0.00192	-0.000497844	-0.00204	0.000966131	-0.000650482	0.00205	0.00211	0.00442	0.000644397	0.00107	0.000230483	-0.00136	0.000736138	-0.00338	-0.000790379	7.76e-05	0.000237802	-0.000510815	0.00189	0.00044918	0.000690467	-0.00437	0.00127	0	5.56e-05	-0.00113	0.00069739
3.8	0.00121	0	0.00178	0.001	-0.00046	-0.00085	-0.00106	-0.00025	2.93e-05	0.000575	-0.00028	-0.00276	0.000481	-0.00292	0.00129	-0.00299	1.54e-05	0.00205	0.00171	0.000654529	0.0001151	0.000237978	0.000554499	0.000562973	-0.000243978	0.0047	0	-0.000364483	-0.000322142	-0.000902839	0.00124	-0.0012	4.08e-05	0.000690377	-0.00104	0.0015	-0.000591688	0.00137	-0.000135162	-0.0024	0.00267	0.00146	0	-0.0032	0.0012	0.00197	0.000453028	0.00186	0.00169
3.9	-0.0018	0.000471	0.00159	-0.00018	0.00166	-0.00133	-0.00079	0.000814	0.00291	0.0015	-0.00125	-0.00023	-0.00064	-0.00162	-0.00215	0.0013	-0.00131	0	0.00184	0.00212	0.000548615	0.000521115	0.00189	-0.000910143	-7.36e-05	0.00256	0.00328	1.49e-05	0.00136	0.000769013	-0.000627529	0.00159	-0.000249898	0.000448323	-0.00225	-0.000332518	-0.00086668	0.000410263	-7.98e-05	-0.00138	0.00215	0.00114	-0.000421	-0.00321	0.00123	0.00428	0.00243	-0.00249	0.00246
4	0.00251	0.00306	0.00268	-0.00035	0.00101	-0.00524	0.000422	-0.00148	0.000156	0.00421	-0.00055	-4.3e-06	-0.00066	0.00332	0.00167	0.000177	0.000376	-0.000227807	0.000350691	0.00315	0.000335575	3.27e-05	0.00274	-0.000219575	-0.000352362	0.00598	-0.00199	0.00245	0.000380076	0.00042342	7.06e-05	0.000135	-0.000274	0.00332	0.00181	0.000433	0.000252	-0.000417	0.000368	0.0006	0.000483	0.000574	-0.000323	-0.00247	0.00241	0.00213	0.000603	-0.00241	-8.84e-05
4.1	-0.0005	0.00288	0.00122	0.000308	-0.00071	-0.00376	0.00227	-0.0003	0.00185	0.00177	-0.00075	0.001	-0.00156	-0.00288	0.00149	0.000431	8.73e-05	0.000279571	0.000745051	-0.00117	-0.00157	-0.000598944	0.000306098	-0.000801632	0.00115	0.00467	0.00161	0.00221	1.16e-05	-0.00276	-0.00141	0.000810615	-5.51e-05	0.00157	-0.000799917	0.000613947	-0.000379017	0.00024391	0.000304597	-9.94e-06	-3.46e-05	0.000912452	-0.00101	-0.00287	-0.000101557	0.000431048	0.0011	0.000414165	-0.00183
4.2	-0.000825	-3.3e-05	0.000438	-0.00287	-0.00107	-0.00366	-0.00185	0.00251	-0.00112	-0.00188	-0.00174	0.000287	-0.0019	-0.00307	0.000296	-0.00039	-0.00049	0.000321385	0.000885846	0.00119	-0.000429257	-0.000284675	0.00136	0.00123	-0.00161	0.00197	-0.000355946	0.000989436	0.000510672	0.00204	-0.0015	0.000581654	0.00114	0.00121	0.000384624	-0.00182	0.00156	-0.00321	0.000317654	0.000378664	-0.000959249	-0.000452703	0.000338411	-0.00384	0.00135	0.00201	0.000986191	0.00268	-0.00261
4.3	0.001	0.00112	0.00132	-6.5e-05	0.00204	-0.00624	0.00044	-0.00038	0.00361	0.00504	0.00072	-0.00255	-0.00077	-0.0006	0.000129	7.26e-05	0.00118	-0.000163974	0.000237729	-0.00348	0.00175	0.00168	0.00173	3.71e-05	-0.00225	0.00525	0.000241353	-0.00174	0.00286	0.000707643	0.00016955	-0.00779	-0.000242745	-0.000154173	0.000757398	-0.00226	0.00149	0.0016	0.000439819	-0.0012	-0.00468	-0.0052	0.00173	-0.00761	-0.00761	-0.00895	-0.00732	-0.00555	-0.00773
4.4	0.0008536	-0.00017	0.000192	-0.00014	-0.00014	-0.00379	-0.00121	-0.00482	-0.00347	-0.00093	0.000273	0.00113	-0.00095	-0.00239	-0.00775	0.000289	-0.00292	0.00328	0.00333	0.0097	0.08769	0.05672	-0.000652714	-0.00297	-0.00313	0.000698913	0.03908	0.03948	0.07036	0.01264	0.03171	-0.009	0.00443	0.00268	-0.00125	-0.00039545	-0.0011	-6.15e-05	0.00101	0.02541	0.00402	0.00496	0.04519	0.0609	0.04412	0.05486	0.00878	0.0186	0.0396
4.5	0.00252	0.0021	-0.00095	0.00181	-0.00366	-0.0045	-0.0034	0.0132	-0.01142	0.01473	-0.00139	-0.00585	0.00436	6.65e-05	-0.01085	-0.00143	0.0072	0.00555	0.02484	0.03706	0.21053	0.14229	0.00684	0.0028	0.01062	-7.81e-05	0.10277	0.07871	0.1214	0.04737	0.09556	-0.00131	0.05875	0.01567	0.00108	0.00166	-0.000464559	0.000280376	0.00292	0.06242	0.0244	0.01846	0.08264	0.12098	0.10513	0.127	0.04291	0.07377	0.11011
4.6	0.00275	0.00295	0.00313	-0.0015	-0.00152	-0.00116	-0.00303	0.13309	0.03253	0.10909	0.02946	0.03823	0.05665	0.06592	0.00657	0.00573	0.08261	0.0069	0.05049	0.07608	0.26069	0.18344	0.02057	0.02533	0.03756	0.00535	0.13984	0.09644	0.14478	0.08168	0.13762	0.01808	0.18432	0.05177	0.00839	0.00157	0.00935	0.00196	0.01821	0.09352	0.0388	0.03198	0.09728	0.15997	0.14154	0.16604	0.07309	0.11099	0.14614
4.7	0.0059	0.00482	0.00264	0.00151	0.00189	-0.00339	0.00247	0.22038	0.07922	0.17805	0.05927	0.07793	0.10732	0.13111	0.02606	0.02426	0.14105	0.00837	0.06828	0.10459	0.27964	0.1985	0.0327	0.04754	0.0549	0.01612	0.1659	0.1146	0.15121	0.10064	0.15314	0.04968	0.25507	0.08166	0.01599	0.000889365	0.01526	0.00605	0.03389	0.11363	0.0548	0.04338	0.10587	0.18386	0.17123	0.19433	0.09629	0.13521	0.17287
4.8	0.01402	0.00968	0.00285	0.00237	0.00586	-0.00668	0.0125	0.2688	0.11238	0.21884	0.08565	0.10359	0.1383	0.17178	0.03873	0.03604	0.18097	0.01136	0.08319	0.12699	0.29226	0.20634	0.04014	0.05916	0.06808	0.01539	0.18392	0.13115	0.15705	0.11843	0.1633	0.08031	0.28744	0.09837	0.02176	0.00115	0.02299	0.00776	0.04957	0.13539	0.06796	0.05211	0.11378	0.20582	0.19693	0.22243	0.12067	0.16008	0.19901
4.9	0.01764	0.01139	0.00671	0.00225	0.00736	-0.00037	0.01445	0.31277	0.13557	0.25301	0.10548	0.12836	0.16913	0.20334	0.04342	0.04965	0.21364	0.01304	0.09509	0.15314	0.30035	0.21554	0.04663	0.07058	0.07584	0.01776	0.19289	0.14232	0.16073	0.13468	0.16813	0.10196	0.30437	0.1127	0.02533	0.00273	0.02867	0.01308	0.05767	0.15076	0.07428	0.06282	0.11877	0.22133	0.21104	0.23786	0.14	0.17916	0.22121
5	0.02035	0.01128	0.00521	0.00277	0.00844	-0.00118	0.02061	0.34198	0.15625	0.28542	0.12581	0.14121	0.19029	0.23556	0.05846	0.0595	0.23889	0.01602	0.10168	0.17484	0.30806	0.22409	0.05702	0.08137	0.08407	0.0177	0.20907	0.1541	0.16491	0.14677	0.17142	0.12596	0.31926	0.12205	0.02939	0.00356	0.0341	0.01555	0.06856	0.16345	0.08579	0.07156	0.12497	0.23459	0.23123	0.26143	0.15474	0.19619	0.23894
5.1	0.02716	0.01065	0.00504	0.00465	0.00919	0.00466	0.02696	0.36838	0.17899	0.31153	0.14056	0.16478	0.21184	0.25819	0.06241	0.06978	0.26478	0.01448	0.11324	0.18794	0.31694	0.22695	0.0624	0.08971	0.09201	0.01915	0.22139	0.16207	0.16853	0.152	0.17699	0.14618	0.3275	0.13026	0.03294	-0.000145576	0.03557	0.01978	0.07205	0.18149	0.09566	0.08224	0.12971	0.25015	0.24334	0.27695	0.17357	0.21532	0.25004
5.2	0.03064	0.01403	0.00603	0.0071	0.00921	0.00343	0.03029	0.39109	0.18854	0.33282	0.15773	0.17656	0.23354	0.2735	0.06913	0.08295	0.287	0.01643	0.12064	0.21026	0.32562	0.23284	0.06751	0.09697	0.09505	0.02471	0.23528	0.16926	0.17206	0.16043	0.18213	0.16429	0.33766	0.13712	0.03785	-0.00201	0.03954	0.02003	0.07585	0.19357	0.10159	0.08471	0.13252	0.26009	0.25731	0.29222	0.18495	0.22967	0.26398
5.3	0.0341	0.01352	0.00693	0.00715	0.00746	0.00349	0.03094	0.41783	0.20219	0.35685	0.17406	0.19158	0.24997	0.29449	0.07852	0.08964	0.308	0.01755	0.12904	0.22456	0.33097	0.23419	0.07489	0.10555	0.10333	0.02546	0.23881	0.17814	0.1745	0.17168	0.18031	0.18065	0.34535	0.14504	0.0399	-0.000141687	0.04286	0.02084	0.0811	0.20857	0.10565	0.09004	0.13625	0.27295	0.27161	0.30144	0.19821	0.23912	0.27608
5.4	0.034	0.01803	0.00536	0.01126	0.01162	0.00553	0.03532	0.43028	0.2193	0.37287	0.19095	0.20177	0.26585	0.31622	0.08405	0.099	0.33043	0.01655	0.13596	0.23847	0.33205	0.23428	0.0804	0.11104	0.10246	0.02529	0.2495	0.18368	0.17104	0.17602	0.18225	0.199	0.35779	0.15294	0.04192	0.00449	0.04756	0.02528	0.08825	0.21695	0.11512	0.09688	0.13974	0.28375	0.28231	0.31389	0.21355	0.25382	0.28444
5.5	0.03646	0.01702	0.00807	0.00881	0.01451	0.00906	0.03575	0.45092	0.23159	0.38809	0.20315	0.21509	0.2761	0.32473	0.08906	0.10703	0.34157	0.01675	0.14102	0.25551	0.33076	0.23573	0.08469	0.11636	0.11131	0.02621	0.25806	0.19166	0.1719	0.18298	0.18033	0.2117	0.36449	0.15913	0.04504	0.00366	0.05193	0.02776	0.08877	0.22933	0.11818	0.10504	0.14405	0.29224	0.28866	0.32332	0.22586	0.26517	0.28932
5.6	0.03985	0.01785	0.00831	0.01044	0.014	0.01165	0.03757	0.46234	0.24062	0.41101	0.21374	0.22386	0.2903	0.34378	0.09244	0.11772	0.36013	0.02025	0.14611	0.26649	0.3316	0.23373	0.08598	0.12092	0.11234	0.02934	0.2628	0.19492	0.16915	0.187	0.18161	0.22654	0.36771	0.16348	0.04783	0.0073	0.05176	0.02687	0.09166	0.23683	0.12301	0.11054	0.14431	0.30359	0.29847	0.3293	0.2376	0.27334	0.29963
5.7	0.04083	0.01988	0.0099	0.01278	0.01527	0.00894	0.04066	0.47528	0.24848	0.42229	0.22291	0.23451	0.30396	0.35637	0.10062	0.12266	0.37217	0.01959	0.1504	0.28181	0.32909	0.23218	0.0933	0.12502	0.1127	0.02764	0.26423	0.20231	0.16741	0.19463	0.17981	0.23883	0.37171	0.16948	0.05177	0.00238	0.05506	0.03367	0.09386	0.24631	0.13041	0.11618	0.14574	0.31341	0.30663	0.34082	0.24794	0.2859	0.30712
5.8	0.04363	0.01981	0.0095	0.01229	0.01792	0.01062	0.04095	0.48942	0.25952	0.44101	0.23691	0.24068	0.31437	0.36465	0.10497	0.12521	0.38658	0.01962	0.15457	0.28662	0.32361	0.23129	0.09664	0.12951	0.11734	0.03199	0.27132	0.20313	0.16468	0.19309	0.17661	0.24953	0.37107	0.17402	0.05288	0.00392	0.05509	0.03071	0.09606	0.25242	0.1303	0.11754	0.14479	0.31465	0.31235	0.3416	0.26046	0.29177	0.31076
5.9	0.04581	0.01971	0.013	0.00984	0.01686	0.01439	0.04263	0.49711	0.26628	0.447	0.24659	0.24743	0.32786	0.37384	0.1071	0.13566	0.39566	0.02023	0.15594	0.29737	0.32056	0.22678	0.09807	0.13111	0.122	0.03233	0.27345	0.20769	0.16303	0.20414	0.17498	0.26411	0.37537	0.17881	0.05544	-0.000604047	0.05671	0.03224	0.10207	0.25791	0.1363	0.12411	0.14685	0.32262	0.31464	0.3477	0.26469	0.29951	0.31324
6	0.04767	0.01927	0.01043	0.01202	0.01791	0.01472	0.04503	0.5138	0.2749	0.45711	0.25369	0.25802	0.33613	0.38728	0.1097	0.13905	0.40538	0.02108	0.15981	0.30581	0.3187	0.22604	0.10126	0.13586	0.12348	0.03152	0.27873	0.21007	0.16044	0.2127	0.17356	0.27546	0.37356	0.17916	0.05747	0.00519	0.05997	0.03583	0.10177	0.26109	0.13881	0.12707	0.14708	0.32303	0.32294	0.35647	0.27254	0.30227	0.31793
6.1	0.04853	0.02232	0.01178	0.01162	0.01398	0.01087	0.05056	0.51003	0.27775	0.46503	0.2626	0.26231	0.34274	0.3997	0.11325	0.14724	0.41735	0.02189	0.16281	0.3119	0.31512	0.22213	0.10326	0.13742	0.1233	0.03091	0.27969	0.21372	0.1608	0.21016	0.17293	0.28402	0.37184	0.18183	0.05852	0.00239	0.05993	0.03324	0.10075	0.26939	0.14227	0.12984	0.14711	0.33069	0.3274	0.36489	0.28523	0.31245	0.32569
6.2	0.05054	0.01943	0.00936	0.01189	0.01492	0.01006	0.04573	0.52355	0.2843	0.46967	0.27376	0.26837	0.35558	0.39997	0.11528	0.15034	0.42504	0.02023	0.16611	0.32294	0.30975	0.21809	0.10673	0.1398	0.12526	0.0363	0.27951	0.21358	0.15623	0.21152	0.16994	0.29483	0.37491	0.18309	0.05951	0.00431	0.06027	0.03738	0.10313	0.27198	0.14625	0.13279	0.14904	0.33655	0.32859	0.3673	0.28782	0.31577	0.32916
6.3	0.0505	0.02219	0.00817	0.01401	0.01695	0.014	0.05102	0.52785	0.28668	0.47727	0.28054	0.27496	0.3588	0.40921	0.11647	0.15382	0.43184	0.02	0.16985	0.32823	0.30664	0.21493	0.10847	0.14009	0.12783	0.03458	0.28478	0.21815	0.1547	0.21522	0.1694	0.30371	0.37249	0.18455	0.06118	0.000781178	0.06253	0.03351	0.10556	0.27967	0.14888	0.13646	0.14672	0.33996	0.33111	0.36529	0.29475	0.32055	0.33282
6.4	0.05006	0.02156	0.00754	0.01537	0.0143	0.01154	0.04834	0.52686	0.2919	0.48397	0.28157	0.27841	0.36349	0.41537	0.11831	0.15585	0.43584	0.02101	0.16676	0.33365	0.30097	0.21199	0.11174	0.14307	0.12563	0.03347	0.28482	0.22029	0.1499	0.21992	0.16464	0.31595	0.37166	0.18773	0.06366	0.00644	0.06489	0.0391	0.10531	0.27817	0.14816	0.13625	0.14449	0.33791	0.33803	0.36639	0.30378	0.32272	0.32974
6.5	0.05045	0.01955	0.01099	0.01128	0.01883	0.01282	0.05004	0.52729	0.29913	0.48907	0.29025	0.28012	0.37443	0.42782	0.12302	0.16084	0.44854	0.02096	0.17068	0.3366	0.29707	0.20837	0.11337	0.14309	0.12923	0.0302	0.28927	0.21674	0.15073	0.22525	0.16324	0.32303	0.36732	0.18822	0.06568	0.00115	0.06421	0.03825	0.10697	0.28483	0.14993	0.13905	0.14522	0.34438	0.33851	0.37195	0.30913	0.32793	0.33703
6.6	0.05031	0.02081	0.01369	0.01449	0.01896	0.01059	0.05262	0.53489	0.29916	0.49149	0.2983	0.28805	0.37844	0.42846	0.1246	0.16733	0.45189	0.02096	0.17439	0.34644	0.29336	0.20735	0.11549	0.14767	0.12947	0.03257	0.28723	0.21919	0.14558	0.22357	0.15865	0.32912	0.36703	0.19022	0.06319	0.00519	0.06336	0.03852	0.10468	0.28647	0.15244	0.14214	0.14351	0.34626	0.34168	0.36946	0.31105	0.33187	0.33696
6.7	0.05302	0.02429	0.00968	0.01055	0.01583	0.01528	0.05233	0.53843	0.29944	0.49705	0.30608	0.28978	0.38037	0.43366	0.1281	0.17306	0.45403	0.02069	0.17324	0.35156	0.28929	0.20232	0.11441	0.14799	0.1275	0.03409	0.29169	0.21977	0.14449	0.22289	0.15349	0.33409	0.36597	0.18811	0.06881	0.0048	0.06507	0.04165	0.105	0.28797	0.15459	0.14628	0.14499	0.35412	0.34217	0.37639	0.31956	0.33041	0.3367
6.8	0.0527	0.02245	0.00799	0.0149	0.01708	0.0136	0.05277	0.54625	0.3064	0.49868	0.30733	0.29363	0.38396	0.43789	0.12503	0.16909	0.46282	0.0226	0.17198	0.3498	0.28385	0.19985	0.11417	0.14678	0.13144	0.03512	0.29334	0.21706	0.14044	0.2305	0.15529	0.34132	0.35846	0.19093	0.06436	0.00241	0.06648	0.03914	0.10578	0.28976	0.15448	0.14636	0.14351	0.35112	0.34412	0.37209	0.3225	0.33559	0.33668
6.9	0.05309	0.02367	0.00801	0.01419	0.01788	0.01399	0.05282	0.53942	0.3089	0.5016	0.31347	0.29828	0.38975	0.44225	0.12457	0.17502	0.4638	0.02094	0.17517	0.35251	0.27973	0.19778	0.119	0.14378	0.12843	0.03351	0.28756	0.21942	0.13699	0.23132	0.15001	0.34811	0.35961	0.19028	0.06718	0.00566	0.06822	0.03965	0.10293	0.29437	0.15417	0.14664	0.14234	0.3529	0.34464	0.37378	0.32622	0.33495	0.33364
7	0.05332	0.02309	0.0105	0.01355	0.01718	0.01418	0.05081	0.53892	0.3095	0.50164	0.31478	0.29886	0.39256	0.44557	0.12488	0.17847	0.46815	0.02227	0.17203	0.35773	0.27506	0.19147	0.11768	0.14358	0.12962	0.03109	0.29467	0.22075	0.13152	0.23169	0.14821	0.35499	0.35372	0.19243	0.06671	0.00761	0.06702	0.03643	0.10437	0.29115	0.15803	0.14795	0.14109	0.35344	0.3443	0.37321	0.33173	0.33721	0.33681
7.1	0.05002	0.02299	0.01005	0.01259	0.01676	0.01339	0.05663	0.53824	0.3124	0.50534	0.31838	0.30143	0.39289	0.44755	0.12438	0.18182	0.47443	0.02255	0.17712	0.36068	0.26775	0.18773	0.11692	0.14537	0.13003	0.03276	0.29133	0.21865	0.13344	0.23912	0.14647	0.35996	0.35332	0.18855	0.06822	0.0067	0.06561	0.04072	0.10799	0.29217	0.15717	0.14953	0.14015	0.35351	0.3441	0.37763	0.3336	0.33867	0.34155
7.2	0.0529	0.02282	0.01197	0.01483	0.01803	0.01425	0.05361	0.54162	0.31222	0.50599	0.32419	0.30162	0.39946	0.45144	0.12674	0.18248	0.47482	0.02102	0.17587	0.36241	0.26643	0.18533	0.11771	0.1468	0.12729	0.03515	0.28715	0.21731	0.13089	0.23434	0.14499	0.36645	0.3522	0.19192	0.07017	0.00796	0.06641	0.0428	0.10396	0.29666	0.15846	0.15037	0.13795	0.35067	0.34392	0.37529	0.3378	0.34017	0.33907
7.3	0.05319	0.0221	0.01147	0.01631	0.01837	0.01217	0.0549	0.54693	0.31417	0.50643	0.32701	0.30519	0.40504	0.45476	0.12735	0.18744	0.47647	0.01981	0.17418	0.36079	0.25854	0.18276	0.11789	0.14428	0.12724	0.03006	0.28917	0.21276	0.12694	0.23403	0.14074	0.37238	0.34458	0.18957	0.07095	0.00417	0.0674	0.04209	0.10732	0.29624	0.15999	0.14905	0.13749	0.35273	0.34561	0.37436	0.34042	0.33815	0.33325
7.4	0.05298	0.02398	0.01019	0.01454	0.01881	0.00921	0.05322	0.54307	0.31244	0.50103	0.32837	0.3058	0.40201	0.46093	0.12614	0.18828	0.47937	0.01942	0.1714	0.36139	0.25619	0.17794	0.11617	0.14347	0.12519	0.03198	0.28537	0.21272	0.12584	0.23582	0.14018	0.37888	0.34353	0.18977	0.07052	0.00759	0.06749	0.03948	0.1015	0.29564	0.15766	0.14754	0.13526	0.34908	0.34041	0.36982	0.34135	0.33896	0.33401
7.5	0.05509	0.02179	0.0083	0.01434	0.01912	0.01444	0.05592	0.53797	0.31478	0.50522	0.33331	0.3085	0.40504	0.46117	0.12764	0.19176	0.4787	0.02165	0.17381	0.36536	0.25093	0.17399	0.11952	0.14447	0.12675	0.03401	0.28671	0.21221	0.12159	0.23384	0.13574	0.38068	0.33971	0.18756	0.06864	0.00586	0.06455	0.03974	0.10235	0.29034	0.15681	0.14988	0.13425	0.35118	0.34099	0.36986	0.34354	0.33776	0.33639
7.6	0.05166	0.02285	0.0112	0.01577	0.01647	0.01508	0.05217	0.54166	0.31859	0.50145	0.33305	0.31277	0.40453	0.4594	0.12701	0.19203	0.47936	0.01921	0.17113	0.36065	0.24378	0.17602	0.12027	0.14451	0.12565	0.03086	0.28317	0.21169	0.11868	0.22933	0.13485	0.38443	0.33503	0.18544	0.07115	0.00419	0.06546	0.03999	0.10119	0.28908	0.16032	0.14752	0.13175	0.34782	0.33699	0.36877	0.34301	0.33801	0.33081
7.7	0.05265	0.01832	0.01216	0.01638	0.02187	0.0141	0.05533	0.53849	0.32168	0.50235	0.33555	0.3102	0.40732	0.46085	0.12447	0.19486	0.48222	0.0207	0.16892	0.36227	0.24182	0.16852	0.11767	0.14185	0.12348	0.03195	0.28295	0.20475	0.12012	0.23324	0.13134	0.38879	0.33247	0.1866	0.07035	0.00237	0.06478	0.04122	0.10108	0.29109	0.15975	0.14747	0.13121	0.34234	0.3375	0.36897	0.34462	0.33732	0.33125
7.8	0.05182	0.02287	0.0112	0.01272	0.01816	0.01338	0.0521	0.54127	0.31755	0.50227	0.33631	0.30885	0.40614	0.46434	0.12263	0.19565	0.48347	0.02084	0.16937	0.3633	0.23867	0.1658	0.11682	0.13949	0.1226	0.02933	0.27703	0.20641	0.11609	0.23311	0.13184	0.39383	0.32754	0.18651	0.07079	0.00702	0.06554	0.03916	0.1003	0.28865	0.15845	0.14734	0.12995	0.34225	0.33535	0.36567	0.34603	0.33597	0.32836
7.9	0.05208	0.02115	0.01119	0.01222	0.01878	0.01146	0.0527	0.53837	0.31726	0.49895	0.33866	0.31254	0.40458	0.46689	0.11999	0.19631	0.47776	0.02041	0.16991	0.36152	0.23435	0.16673	0.11793	0.14116	0.12132	0.03505	0.27994	0.20289	0.11573	0.23216	0.12806	0.39791	0.32437	0.18492	0.07172	0.00391	0.06431	0.03976	0.09999	0.28807	0.15907	0.14738	0.1276	0.34351	0.333	0.36357	0.34954	0.33539	0.32984
8	0.0491	0.0202	0.01263	0.01298	0.01637	0.01283	0.05122	0.53192	0.31636	0.4961	0.33929	0.31127	0.40637	0.46149	0.1203	0.19731	0.48569	0.0211	0.17088	0.35956	0.23009	0.16041	0.11642	0.13919	0.12025	0.03064	0.27758	0.19741	0.11198	0.22899	0.12364	0.39917	0.31954	0.18369	0.06983	0.00858	0.06519	0.03774	0.10089	0.28518	0.15722	0.14826	0.12669	0.34224	0.32763	0.3631	0.35088	0.33353	0.3298
8.1	0.05263	0.02243	0.01038	0.01181	0.01945	0.01205	0.0509	0.52989	0.31396	0.48953	0.33847	0.30946	0.40768	0.46221	0.11503	0.20053	0.48234	0.02127	0.16788	0.35617	0.22526	0.15492	0.11462	0.13702	0.11893	0.03229	0.2759	0.18982	0.10858	0.22915	0.12013	0.4045	0.31632	0.18217	0.06886	0.00708	0.06496	0.03879	0.09541	0.28517	0.15461	0.14887	0.12625	0.34117	0.33172	0.36443	0.35096	0.33361	0.32539
8.2	0.05316	0.02138	0.00963	0.01513	0.01965	0.01149	0.05228	0.52165	0.314	0.49062	0.34234	0.3095	0.40652	0.46512	0.11769	0.20047	0.4798	0.01854	0.16287	0.35618	0.22213	0.15264	0.1159	0.13612	0.12096	0.0312	0.27041	0.19421	0.10775	0.23059	0.11841	0.4067	0.31452	0.17668	0.06944	0.00632	0.06449	0.03934	0.09679	0.28302	0.15397	0.14367	0.12271	0.3393	0.3269	0.35671	0.35377	0.32797	0.32565
8.3	0.05129	0.02284	0.01076	0.0118	0.01709	0.01227	0.05346	0.52934	0.31469	0.48786	0.34361	0.30684	0.40499	0.46427	0.11578	0.20137	0.47863	0.01933	0.16532	0.35799	0.216	0.1515	0.11266	0.13408	0.11512	0.03113	0.27043	0.18891	0.10567	0.22692	0.11717	0.40626	0.306	0.17723	0.06892	0.00368	0.06271	0.03813	0.0939	0.2801	0.15305	0.14618	0.12071	0.33343	0.32629	0.359	0.35054	0.32831	0.31667
8.4	0.04989	0.02294	0.01435	0.01528	0.01585	0.01352	0.0509	0.51959	0.31463	0.48281	0.34389	0.30815	0.40189	0.46308	0.11345	0.20062	0.4799	0.02122	0.16025	0.35704	0.21057	0.14677	0.11229	0.1311	0.1141	0.02955	0.26862	0.1865	0.10359	0.23337	0.11287	0.40985	0.30351	0.17694	0.06856	0.007	0.06159	0.03992	0.09343	0.27939	0.15231	0.1467	0.11954	0.3334	0.32567	0.35597	0.35243	0.32684	0.31692
8.5	0.05167	0.01936	0.01048	0.01313	0.02169	0.01387	0.0527	0.51924	0.31081	0.48122	0.34135	0.30659	0.404	0.4611	0.11074	0.20251	0.47572	0.02126	0.16152	0.35184	0.20832	0.1489	0.10997	0.13086	0.11256	0.03375	0.26395	0.1882	0.09997	0.22123	0.11169	0.41277	0.29985	0.17405	0.06921	0.00516	0.06138	0.03714	0.09312	0.27642	0.15075	0.14372	0.11939	0.32966	0.31916	0.35169	0.34791	0.32228	0.31598
8.6	0.04749	0.02083	0.0093	0.0148	0.01857	0.01283	0.05304	0.51027	0.30691	0.47747	0.34283	0.30494	0.40066	0.46575	0.10982	0.20328	0.47532	0.01785	0.15704	0.34642	0.20701	0.14523	0.11023	0.12805	0.11692	0.03124	0.25913	0.18324	0.09781	0.22266	0.11049	0.41495	0.29719	0.1742	0.06755	0.00546	0.06203	0.03862	0.09182	0.27869	0.15184	0.14444	0.11796	0.32624	0.31776	0.3464	0.3535	0.32122	0.3131
8.7	0.04905	0.0188	0.011	0.01155	0.01925	0.01195	0.05151	0.50374	0.307	0.47525	0.34378	0.30454	0.39656	0.45468	0.10858	0.20337	0.47222	0.01879	0.15653	0.34601	0.20057	0.14041	0.10902	0.12928	0.11006	0.03006	0.26163	0.17867	0.09582	0.22166	0.10912	0.41708	0.29189	0.1704	0.07018	0.0071	0.06073	0.03621	0.09016	0.27371	0.149	0.13859	0.11464	0.32398	0.31789	0.34391	0.35208	0.31766	0.30572
8.8	0.05118	0.0166	0.01036	0.01199	0.0198	0.01359	0.05088	0.50137	0.30438	0.46561	0.33985	0.30376	0.39737	0.45963	0.1031	0.20292	0.47029	0.0179	0.15543	0.34175	0.19512	0.137	0.10697	0.12733	0.1089	0.02793	0.25467	0.17425	0.09397	0.21941	0.10623	0.41863	0.28725	0.16826	0.06757	0.00467	0.06135	0.03749	0.08965	0.26919	0.14945	0.14257	0.11265	0.32336	0.31231	0.34428	0.34925	0.31426	0.30672
8.9	0.05009	0.01761	0.01039	0.01403	0.01776	0.01015	0.05038	0.49895	0.30371	0.46682	0.34216	0.301	0.39428	0.45582	0.10485	0.20145	0.46759	0.01912	0.15341	0.34308	0.1897	0.13302	0.10926	0.12505	0.10872	0.02548	0.25592	0.17303	0.09281	0.22106	0.10354	0.41937	0.28172	0.16759	0.06884	0.00472	0.0595	0.03969	0.08687	0.26903	0.1485	0.14053	0.11102	0.3187	0.30998	0.33975	0.35091	0.31426	0.30288
9	0.04959	0.02009	0.01102	0.01525	0.01755	0.01308	0.05225	0.49616	0.30293	0.46284	0.3435	0.30389	0.3898	0.45697	0.10063	0.20369	0.4658	0.01843	0.15173	0.33915	0.18904	0.13206	0.10769	0.12302	0.10791	0.02858	0.24904	0.16982	0.09083	0.21429	0.10145	0.42099	0.27813	0.16631	0.06612	0.0083	0.05749	0.03999	0.08737	0.26516	0.14614	0.14038	0.1101	0.31554	0.30425	0.3346	0.35169	0.30733	0.30566
9.1	0.04723	0.01795	0.01017	0.01458	0.01645	0.00994	0.04935	0.49535	0.29821	0.45631	0.3408	0.29902	0.39384	0.45011	0.09885	0.20476	0.46346	0.01585	0.1505	0.33893	0.18371	0.13023	0.10621	0.12154	0.10636	0.02996	0.24698	0.16567	0.0867	0.21779	0.09918	0.4193	0.27558	0.16387	0.0686	0.00705	0.06055	0.03406	0.08599	0.26172	0.14291	0.13765	0.10771	0.31658	0.30368	0.33219	0.34699	0.31167	0.29643
9.2	0.04696	0.01907	0.01072	0.01383	0.01557	0.00913	0.05268	0.48753	0.29556	0.45274	0.33981	0.3	0.3883	0.45071	0.09694	0.20531	0.46023	0.01813	0.15139	0.33464	0.17913	0.12693	0.10465	0.12039	0.10608	0.02808	0.24373	0.16326	0.08643	0.21037	0.09858	0.42132	0.26944	0.16265	0.06622	0.00851	0.05869	0.03503	0.0815	0.26004	0.14365	0.13685	0.1076	0.31122	0.29584	0.32771	0.34708	0.30594	0.29803
9.3	0.04961	0.01641	0.00933	0.01615	0.0169	0.00792	0.04817	0.47957	0.29619	0.4463	0.33765	0.29481	0.38748	0.44837	0.09953	0.20275	0.45681	0.01805	0.14799	0.32976	0.17705	0.12229	0.10117	0.11817	0.10175	0.02557	0.24241	0.15843	0.08322	0.20962	0.09541	0.42361	0.26481	0.15718	0.0658	0.0036	0.05696	0.03544	0.08107	0.25712	0.14344	0.13574	0.10535	0.30872	0.29742	0.32585	0.34499	0.30151	0.28939
9.4	0.04721	0.01915	0.00942	0.01586	0.01807	0.00903	0.04732	0.48088	0.29453	0.44409	0.33627	0.29629	0.38095	0.44042	0.09096	0.19805	0.45098	0.01695	0.1482	0.32491	0.17318	0.12216	0.1048	0.11595	0.10342	0.02471	0.23696	0.15718	0.08402	0.21086	0.0933	0.41911	0.26024	0.1554	0.06608	0.00254	0.05547	0.03483	0.0794	0.2549	0.14282	0.13535	0.1027	0.30514	0.29375	0.32445	0.34237	0.30022	0.29149
9.5	0.04611	0.01723	0.01003	0.01335	0.01615	0.00925	0.0431	0.47426	0.28854	0.43507	0.33877	0.29114	0.37959	0.44389	0.08672	0.19998	0.4493	0.01767	0.1485	0.32206	0.17094	0.11607	0.10248	0.11513	0.09556	0.02616	0.23289	0.15247	0.08088	0.20854	0.08893	0.42312	0.25493	0.15402	0.06488	0.0081	0.05514	0.03368	0.07874	0.25024	0.13949	0.1335	0.1017	0.30496	0.29059	0.31746	0.34303	0.29401	0.28788
9.6	0.04734	0.01844	0.01029	0.01272	0.01574	0.01331	0.04871	0.46917	0.28527	0.43326	0.33784	0.29062	0.37365	0.43964	0.0856	0.20373	0.44803	0.01908	0.14601	0.32051	0.16474	0.11526	0.10068	0.11123	0.09775	0.02711	0.23289	0.15214	0.08121	0.20676	0.08851	0.42219	0.25272	0.15246	0.06331	0.00568	0.05588	0.03267	0.07603	0.24646	0.13814	0.13148	0.09962	0.30559	0.28484	0.31699	0.34036	0.29168	0.28197
9.7	0.0439	0.01962	0.0103	0.01224	0.01671	0.01104	0.04979	0.46513	0.28592	0.42772	0.33721	0.28625	0.37381	0.43519	0.08786	0.20212	0.43968	0.0194	0.13944	0.31484	0.16165	0.1108	0.09698	0.10912	0.09649	0.02515	0.2295	0.14742	0.07788	0.20512	0.0885	0.42022	0.24632	0.14775	0.06186	0.00607	0.05459	0.03147	0.07722	0.24728	0.13586	0.12964	0.09919	0.30154	0.28349	0.31435	0.33681	0.29268	0.27881
9.8	0.04815	0.01551	0.01052	0.01367	0.01608	0.00697	0.04343	0.46011	0.28243	0.41916	0.33132	0.28292	0.37081	0.43755	0.08585	0.19904	0.43849	0.01773	0.13838	0.31387	0.15913	0.11173	0.0968	0.10838	0.09509	0.02419	0.2249	0.14743	0.07333	0.20329	0.08559	0.42154	0.24387	0.14732	0.06404	0.00852	0.05268	0.03612	0.07486	0.24386	0.13662	0.12971	0.09601	0.2948	0.2782	0.30783	0.34079	0.28829	0.27794
9.9	0.04288	0.01804	0.00786	0.01338	0.01665	0.00754	0.04822	0.45673	0.2762	0.41051	0.32979	0.28263	0.36736	0.43032	0.08203	0.20092	0.43506	0.01525	0.13729	0.30651	0.15585	0.10963	0.09461	0.10525	0.08998	0.02338	0.22601	0.14251	0.07426	0.1991	0.08267	0.42327	0.23826	0.14655	0.06148	0.0087	0.05187	0.03442	0.07375	0.24273	0.13305	0.12782	0.09365	0.29218	0.27418	0.30424	0.33855	0.28428	0.2734
10	0.04507	0.01511	0.01076	0.01328	0.01878	0.01054	0.0458	0.44598	0.27501	0.41532	0.32739	0.27846	0.36532	0.4285	0.07994	0.20011	0.42915	0.01566	0.13682	0.31001	0.1501	0.10631	0.09476	0.10605	0.09262	0.02221	0.22134	0.13416	0.07422	0.19948	0.08097	0.42345	0.23759	0.14236	0.06229	0.00557	0.05132	0.03261	0.07257	0.23863	0.13169	0.12606	0.09464	0.28807	0.27303	0.30222	0.33557	0.28115	0.26563
10.1	0.04415	0.01621	0.01113	0.01286	0.01745	0.01248	0.04216	0.44664	0.27313	0.40495	0.32714	0.27969	0.36351	0.42641	0.07604	0.19837	0.42512	0.01621	0.13349	0.29968	0.1479	0.1025	0.09435	0.10669	0.08866	0.02513	0.21493	0.13417	0.06907	0.19879	0.08154	0.42446	0.23298	0.14114	0.05966	0.00849	0.05333	0.03014	0.0737	0.23496	0.12972	0.12315	0.09169	0.28697	0.26895	0.30082	0.33297	0.27852	0.26647
10.2	0.03978	0.01731	0.0085	0.01327	0.01686	0.01008	0.04378	0.44103	0.27205	0.40199	0.32569	0.27547	0.35886	0.42835	0.07541	0.19701	0.42234	0.01739	0.13125	0.29446	0.14562	0.10154	0.09303	0.10256	0.09031	0.02327	0.21435	0.13339	0.06857	0.19358	0.07772	0.422	0.22648	0.13969	0.05994	0.00234	0.05293	0.03185	0.07205	0.22715	0.1317	0.12166	0.09094	0.27968	0.2651	0.29238	0.33121	0.27632	0.25825
10.3	0.04496	0.01476	0.00803	0.01112	0.01498	0.00886	0.04229	0.43646	0.26284	0.39552	0.32578	0.27502	0.35375	0.41635	0.07158	0.19714	0.41996	0.01552	0.12788	0.29362	0.14322	0.10255	0.09275	0.10101	0.08728	0.02024	0.20993	0.12998	0.06928	0.1884	0.07799	0.42214	0.22336	0.13884	0.05923	0.00686	0.05109	0.0296	0.06939	0.22819	0.12992	0.12113	0.08914	0.27411	0.2609	0.29278	0.32905	0.27499	0.25864
10.4	0.04241	0.0157	0.00729	0.01043	0.01529	0.00669	0.04373	0.42548	0.26295	0.391	0.31984	0.27295	0.35311	0.41683	0.07007	0.194	0.41838	0.01553	0.1271	0.29424	0.13977	0.09775	0.09023	0.0985	0.08584	0.02241	0.20634	0.12725	0.06426	0.18975	0.07365	0.42265	0.21865	0.13541	0.06064	0.00576	0.05231	0.03047	0.06808	0.22327	0.12934	0.11779	0.0878	0.27524	0.25779	0.28694	0.32688	0.27159	0.25202
10.5	0.03771	0.01327	0.00726	0.01265	0.01732	0.00857	0.043	0.41836	0.25756	0.38453	0.32144	0.26544	0.3465	0.40935	0.06769	0.19531	0.41117	0.01503	0.12529	0.28558	0.13519	0.09549	0.08859	0.09646	0.08386	0.02206	0.20113	0.12732	0.0644	0.18693	0.07162	0.41982	0.21688	0.1342	0.05979	0.00471	0.05081	0.02952	0.06853	0.22324	0.12605	0.11626	0.08513	0.27472	0.25329	0.2826	0.32454	0.26751	0.25045
10.6	0.04317	0.01433	0.00891	0.01325	0.01614	0.00735	0.04245	0.42079	0.25721	0.37931	0.31762	0.26292	0.3471	0.40955	0.06689	0.1928	0.41137	0.0162	0.12863	0.28282	0.13387	0.0934	0.08961	0.09611	0.07987	0.02362	0.20597	0.12267	0.06327	0.18578	0.07228	0.41862	0.2097	0.12988	0.05745	0.00945	0.04975	0.03017	0.06699	0.22101	0.12532	0.12002	0.08289	0.26816	0.25004	0.27958	0.32254	0.26612	0.24684
10.7	0.0416	0.01528	0.00863	0.01029	0.01749	0.00659	0.04181	0.41371	0.25119	0.37218	0.31695	0.26152	0.34362	0.40641	0.06559	0.19519	0.40184	0.01589	0.12474	0.27913	0.12892	0.09164	0.08837	0.09503	0.07677	0.02261	0.19629	0.11838	0.06247	0.18398	0.06884	0.41695	0.20837	0.12928	0.05579	0.00824	0.0517	0.03079	0.06657	0.21662	0.12164	0.11475	0.08318	0.26496	0.25003	0.27944	0.32154	0.25973	0.24823
10.8	0.03936	0.01404	0.00694	0.01006	0.01277	0.00585	0.03947	0.41289	0.24727	0.37064	0.31384	0.26149	0.3384	0.40319	0.06056	0.19227	0.39628	0.01593	0.1208	0.27638	0.12718	0.09018	0.08755	0.09262	0.08117	0.02069	0.19192	0.11603	0.05987	0.18551	0.06706	0.41772	0.2045	0.12642	0.05644	0.00709	0.0489	0.02854	0.06391	0.20972	0.12223	0.11507	0.0809	0.25736	0.24521	0.27349	0.32093	0.25615	0.24093
10.9	0.04009	0.01349	0.00847	0.0107	0.01584	0.00719	0.04244	0.40321	0.24485	0.36551	0.31152	0.25992	0.3369	0.39556	0.05742	0.19064	0.39394	0.01505	0.11951	0.26808	0.12377	0.08666	0.08619	0.09187	0.0778	0.01962	0.19125	0.11364	0.05703	0.17857	0.06522	0.41542	0.20169	0.12278	0.05488	0.0094	0.04793	0.02746	0.06432	0.20895	0.12173	0.11455	0.07966	0.26125	0.24313	0.27107	0.31694	0.25247	0.23456
11	0.04	0.01292	0.00919	0.0107	0.01538	0.00615	0.03747	0.39679	0.24151	0.35306	0.30954	0.25547	0.32909	0.38978	0.0559	0.19114	0.3898	0.01397	0.11977	0.26537	0.1232	0.0842	0.08382	0.08949	0.07826	0.01962	0.18895	0.11289	0.05703	0.18451	0.06571	0.41513	0.19669	0.12457	0.05451	0.01039	0.04646	0.0276	0.06127	0.20656	0.11751	0.11027	0.07915	0.25352	0.23646	0.2661	0.31703	0.25066	0.23164
11.1	0.03784	0.01001	0.00787	0.01059	0.01792	0.00642	0.03781	0.39192	0.23802	0.35482	0.30893	0.25351	0.3297	0.3897	0.05481	0.19001	0.38745	0.01458	0.11875	0.26164	0.11879	0.08259	0.08266	0.08662	0.07688	0.0155	0.18562	0.10913	0.05724	0.17293	0.06584	0.4125	0.19091	0.12067	0.05249	0.00661	0.0457	0.02694	0.05871	0.20343	0.11864	0.10851	0.07708	0.2536	0.23634	0.26323	0.31471	0.24932	0.22835
11.2	0.0387	0.01286	0.00848	0.01084	0.01744	0.00793	0.04061	0.38731	0.23578	0.35072	0.30847	0.25144	0.32493	0.38417	0.05246	0.18821	0.38498	0.01445	0.11683	0.26518	0.11666	0.08199	0.08242	0.08875	0.07531	0.01877	0.18443	0.10655	0.05752	0.17476	0.0628	0.41257	0.1901	0.11916	0.05235	0.00602	0.04593	0.02916	0.06	0.20237	0.11502	0.10564	0.07543	0.24633	0.23444	0.26171	0.3108	0.24394	0.22779
11.3	0.03717	0.01313	0.00782	0.01108	0.0114	0.00637	0.03687	0.38018	0.22812	0.33944	0.30926	0.24512	0.31788	0.38617	0.0498	0.18729	0.3787	0.0141	0.11382	0.25618	0.1151	0.08025	0.08153	0.08597	0.07259	0.01922	0.18345	0.10593	0.05276	0.17256	0.06242	0.41158	0.18585	0.11835	0.05164	0.00873	0.0457	0.02845	0.05808	0.1994	0.11564	0.1062	0.07438	0.24701	0.23126	0.25828	0.31076	0.24381	0.22125
11.4	0.03841	0.01178	0.0091	0.01212	0.01631	0.00462	0.03832	0.37767	0.22993	0.33854	0.30227	0.24561	0.31952	0.38415	0.0451	0.18693	0.37281	0.01302	0.11144	0.25028	0.11137	0.07691	0.07739	0.0842	0.06834	0.01788	0.17733	0.10004	0.05258	0.17213	0.06104	0.40985	0.18459	0.11765	0.05172	0.00791	0.04639	0.02566	0.05814	0.19519	0.1119	0.10366	0.07179	0.24039	0.22592	0.25379	0.30298	0.24031	0.21859
11.5	0.03802	0.01263	0.01055	0.01078	0.01558	0.00725	0.04108	0.37763	0.2273	0.33264	0.3025	0.24211	0.31757	0.37828	0.04268	0.1856	0.3727	0.01584	0.11142	0.24827	0.10911	0.0764	0.07757	0.08393	0.06857	0.01911	0.17346	0.10107	0.05096	0.16083	0.05972	0.40669	0.17934	0.11375	0.05078	0.01029	0.04376	0.02374	0.05829	0.18982	0.1111	0.1039	0.06842	0.23579	0.22531	0.25289	0.30406	0.23607	0.21676
11.6	0.03581	0.01348	0.00716	0.01098	0.01716	0.00406	0.03719	0.37264	0.22306	0.32609	0.30121	0.24038	0.30689	0.36946	0.0458	0.18461	0.36521	0.01417	0.1116	0.24549	0.10719	0.07525	0.07416	0.07785	0.06776	0.02207	0.17366	0.09838	0.04963	0.16208	0.05511	0.40743	0.17572	0.11107	0.05001	0.00387	0.04322	0.02643	0.05441	0.1864	0.11097	0.10109	0.06835	0.23365	0.22162	0.24684	0.30558	0.23105	0.21261
11.7	0.03492	0.01182	0.0061	0.00959	0.01429	0.00386	0.03995	0.36626	0.21944	0.32071	0.29762	0.23877	0.30593	0.36959	0.04093	0.18253	0.36339	0.01246	0.10605	0.24235	0.1059	0.07418	0.07651	0.07939	0.06509	0.01631	0.16673	0.0975	0.04855	0.16622	0.05683	0.40432	0.17394	0.11082	0.04841	0.005	0.04127	0.02475	0.05354	0.18566	0.10653	0.10075	0.06854	0.22729	0.21973	0.24575	0.30063	0.22863	0.20806
11.8	0.03477	0.01155	0.0078	0.0107	0.01659	0.00361	0.03676	0.35942	0.21514	0.31882	0.2915	0.23701	0.30294	0.36322	0.04009	0.18141	0.35684	0.01378	0.10446	0.23776	0.10265	0.07061	0.07523	0.07622	0.06554	0.01647	0.16575	0.09341	0.04596	0.16525	0.05545	0.40327	0.17101	0.1079	0.04653	0.00708	0.04274	0.02106	0.05266	0.1836	0.10767	0.09682	0.0661	0.22749	0.21284	0.23979	0.2953	0.2267	0.20492
11.9	0.03651	0.00943	0.00774	0.01209	0.01613	0.00705	0.03764	0.35578	0.21087	0.31266	0.29197	0.23022	0.29739	0.35874	0.03489	0.1835	0.35335	0.01197	0.10604	0.23197	0.10073	0.06959	0.07462	0.0756	0.06273	0.01603	0.16497	0.08964	0.04593	0.16069	0.0532	0.40126	0.16658	0.10765	0.05044	0.00765	0.04021	0.0235	0.05323	0.18062	0.10666	0.09724	0.06377	0.22531	0.21333	0.23871	0.28891	0.22354	0.20317
12	0.037	0.01116	0.00734	0.0119	0.01334	0.0022	0.03439	0.34584	0.20965	0.30932	0.28727	0.23034	0.29291	0.35931	0.03383	0.18085	0.34731	0.01288	0.10147	0.23373	0.09867	0.06841	0.07362	0.07411	0.06489	0.02038	0.1627	0.09213	0.04489	0.16042	0.05196	0.39723	0.16399	0.10318	0.04622	0.00581	0.04262	0.02166	0.05178	0.17419	0.10332	0.09473	0.06335	0.22111	0.20594	0.23411	0.28941	0.21655	0.19415
12.1	0.03395	0.0147	0.00832	0.00858	0.01798	0.00076	0.03601	0.3517	0.20778	0.30532	0.28985	0.22879	0.29025	0.35424	0.03388	0.17802	0.347	0.01229	0.10039	0.22607	0.09745	0.06814	0.07319	0.07411	0.06215	0.01605	0.15806	0.08601	0.0444	0.15143	0.04955	0.39795	0.16043	0.10175	0.04535	0.00772	0.03872	0.0249	0.05112	0.17052	0.10386	0.09261	0.06166	0.21769	0.20516	0.23205	0.28665	0.21773	0.19805
12.2	0.03454	0.01121	0.0086	0.00864	0.01552	0.00356	0.03689	0.34295	0.20573	0.29819	0.28321	0.22156	0.28776	0.35091	0.03054	0.17543	0.3417	0.01398	0.1022	0.22418	0.09495	0.06457	0.06995	0.07144	0.06056	0.01652	0.15704	0.08561	0.04424	0.15676	0.0495	0.39619	0.15641	0.10035	0.04544	0.00482	0.03842	0.01976	0.04788	0.17035	0.1015	0.09372	0.06226	0.21451	0.20094	0.22925	0.28567	0.21305	0.19617
12.3	0.03477	0.01233	0.0077	0.00734	0.01318	0.00106	0.0345	0.33689	0.19981	0.29435	0.28054	0.22118	0.28678	0.34581	0.02655	0.17614	0.33573	0.01262	0.09873	0.21913	0.09025	0.06429	0.06822	0.07148	0.05909	0.01469	0.15671	0.08298	0.04056	0.15387	0.04786	0.39344	0.15605	0.09714	0.0467	0.00888	0.04017	0.02426	0.0481	0.17206	0.09968	0.09083	0.05922	0.21413	0.19713	0.22755	0.28825	0.21083	0.1916
12.4	0.03505	0.00969	0.00742	0.01111	0.01475	0.00212	0.03491	0.33311	0.19362	0.28725	0.27816	0.21859	0.27999	0.33926	0.02692	0.17711	0.33234	0.0122	0.09827	0.21973	0.09186	0.06474	0.06835	0.07015	0.06067	0.0165	0.15212	0.07963	0.0414	0.15048	0.04689	0.39146	0.15167	0.09534	0.04476	0.00657	0.0399	0.02164	0.04646	0.16804	0.09748	0.08752	0.0588	0.21222	0.19654	0.22392	0.27999	0.20724	0.18651
12.5	0.03289	0.01058	0.00424	0.01056	0.01203	-0.00107	0.03658	0.32828	0.19115	0.28377	0.27926	0.21643	0.27641	0.33701	0.02509	0.17381	0.32657	0.01239	0.09586	0.21414	0.08858	0.06175	0.065	0.06825	0.05571	0.01378	0.14582	0.08035	0.042	0.14815	0.04726	0.38936	0.15051	0.09569	0.04194	0.00871	0.03795	0.0202	0.04703	0.16801	0.09729	0.08971	0.058	0.20986	0.19728	0.22013	0.27887	0.2048	0.18405
12.6	0.03392	0.0107	0.00788	0.01035	0.01511	0.00269	0.03777	0.32448	0.18723	0.28135	0.27705	0.21411	0.27331	0.3356	0.02365	0.17211	0.3239	0.01381	0.09357	0.2102	0.08581	0.05967	0.06519	0.06725	0.05588	0.01704	0.14093	0.08132	0.04137	0.14803	0.04645	0.38873	0.14662	0.09249	0.04278	0.00501	0.03562	0.02164	0.04432	0.1614	0.09409	0.08761	0.05707	0.20573	0.1935	0.21669	0.27677	0.20098	0.18504
12.7	0.03061	0.01238	0.00701	0.00956	0.01383	-0.00082	0.0349	0.32205	0.18624	0.27672	0.27573	0.20966	0.27478	0.33627	0.01904	0.17439	0.32137	0.01195	0.09603	0.20918	0.08541	0.05703	0.06276	0.06332	0.05467	0.0158	0.1471	0.07761	0.03903	0.13979	0.04444	0.38686	0.14524	0.09248	0.04237	0.00448	0.03915	0.02253	0.04398	0.15814	0.09296	0.08506	0.05603	0.20483	0.18754	0.21647	0.27395	0.19865	0.18152
12.8	0.03305	0.01183	0.00725	0.01064	0.01756	0.005	0.03376	0.31401	0.18797	0.27351	0.27675	0.20841	0.26868	0.32991	0.01565	0.16979	0.31997	0.01124	0.09305	0.20273	0.08151	0.05803	0.06434	0.06488	0.0541	0.0157	0.13911	0.07404	0.03917	0.14537	0.04622	0.38223	0.14008	0.08965	0.04129	0.00672	0.03695	0.0224	0.04606	0.15827	0.09156	0.08455	0.05414	0.19771	0.1836	0.21175	0.27207	0.19869	0.17627
12.9	0.03233	0.01209	0.00782	0.00923	0.01303	0.00202	0.03353	0.31207	0.18151	0.2698	0.27044	0.20877	0.26744	0.325	0.01528	0.17015	0.31778	0.01314	0.09487	0.20442	0.08057	0.05564	0.06197	0.0645	0.05208	0.01666	0.13441	0.07266	0.03987	0.14074	0.04345	0.37999	0.13778	0.08957	0.03892	0.00908	0.03587	0.02239	0.04194	0.15452	0.09286	0.08171	0.05246	0.19827	0.18071	0.20958	0.26798	0.19562	0.17606
13	0.03003	0.01229	0.00632	0.01021	0.0143	0.00147	0.03149	0.30926	0.17569	0.26552	0.26899	0.20422	0.26594	0.31719	0.01399	0.16948	0.30986	0.00859	0.08931	0.19938	0.0808	0.05785	0.06042	0.0632	0.05172	0.01519	0.13745	0.07493	0.03593	0.14054	0.0445	0.37857	0.13511	0.08631	0.03987	0.00705	0.03596	0.02269	0.04161	0.15493	0.08949	0.08245	0.05293	0.19177	0.17899	0.2053	0.26471	0.19413	0.16894
13.1	0.02886	0.00797	0.00706	0.00777	0.01394	0.000231	0.03328	0.31046	0.17387	0.2605	0.26712	0.20017	0.26181	0.31441	0.01307	0.16818	0.30801	0.0117	0.09114	0.19512	0.07771	0.05542	0.06173	0.06189	0.0517	0.01251	0.13217	0.06974	0.0359	0.13835	0.04078	0.3789	0.13344	0.08667	0.03848	0.01003	0.03566	0.02035	0.03976	0.14734	0.09037	0.0813	0.0506	0.19217	0.1738	0.20576	0.26619	0.1936	0.16804
13.2	0.03031	0.0092	0.00483	0.00978	0.01252	0.00212	0.03221	0.2993	0.17318	0.26125	0.26404	0.19897	0.25587	0.31104	0.00893	0.16439	0.30268	0.01105	0.08931	0.19169	0.07553	0.05252	0.05917	0.06012	0.04852	0.01449	0.13243	0.06799	0.03409	0.13561	0.04061	0.37765	0.129	0.08534	0.03669	0.00611	0.03455	0.02091	0.04243	0.1463	0.08713	0.07918	0.04914	0.18942	0.17229	0.20301	0.26236	0.1898	0.16302
13.3	0.03176	0.00984	0.00503	0.00605	0.01329	0.00237	0.03097	0.30019	0.1685	0.25357	0.26405	0.19503	0.25192	0.30968	0.00985	0.16409	0.29927	0.01169	0.0868	0.18806	0.0728	0.05147	0.05768	0.05951	0.04659	0.01355	0.12676	0.06721	0.03398	0.13482	0.04117	0.37384	0.12822	0.07945	0.03809	0.00864	0.03187	0.02099	0.0409	0.14447	0.08534	0.07947	0.04837	0.18554	0.16995	0.19736	0.25791	0.18583	0.16241
13.4	0.02971	0.01025	0.00914	0.00763	0.01339	0.00402	0.03369	0.2953	0.16728	0.24745	0.25877	0.19636	0.25347	0.30548	0.00485	0.16508	0.29492	0.01263	0.08705	0.18618	0.07309	0.05158	0.05983	0.05809	0.04901	0.01478	0.12553	0.06573	0.0336	0.13425	0.03917	0.36981	0.12564	0.08076	0.0393	0.00893	0.03114	0.01961	0.0379	0.14129	0.08658	0.07595	0.04817	0.18405	0.17209	0.19464	0.2553	0.18291	0.16233
13.5	0.02797	0.0065	0.00626	0.0095	0.01314	0.00142	0.03211	0.28497	0.16242	0.24269	0.25678	0.18998	0.25244	0.30597	0.00512	0.16393	0.28812	0.0094	0.08611	0.18329	0.07256	0.0496	0.05785	0.05795	0.05046	0.0149	0.12422	0.06264	0.0324	0.13035	0.03554	0.36767	0.12299	0.08009	0.03773	0.00572	0.03416	0.0196	0.0401	0.13853	0.08578	0.0769	0.04792	0.17837	0.16393	0.19323	0.25306	0.17896	0.15789
13.6	0.02942	0.00755	0.0081	0.0065	0.01155	0.00101	0.03007	0.28228	0.16118	0.24298	0.25609	0.18869	0.24659	0.30224	0.0024	0.16133	0.28613	0.0094	0.08165	0.18167	0.06949	0.0477	0.05509	0.05788	0.04564	0.01564	0.12198	0.06288	0.0342	0.13017	0.03583	0.36713	0.12114	0.07774	0.03762	0.00846	0.03193	0.01795	0.03823	0.13609	0.08323	0.07529	0.04735	0.17601	0.16219	0.19029	0.25239	0.18019	0.15613
13.7	0.02834	0.00893	0.00545	0.00534	0.011	-0.00153	0.03257	0.27676	0.15483	0.23259	0.25454	0.18344	0.23787	0.29597	-0.00102	0.15962	0.27937	0.01044	0.08256	0.17889	0.06919	0.04705	0.05476	0.0553	0.04874	0.01457	0.11656	0.06158	0.03249	0.12932	0.0351	0.36398	0.1177	0.07791	0.03441	0.00692	0.03211	0.01682	0.03622	0.13486	0.08289	0.07401	0.04412	0.17197	0.1589	0.18757	0.25089	0.17865	0.14945
13.8	0.03083	0.00859	0.00771	0.00664	0.01106	-0.00082	0.02979	0.27491	0.15749	0.23331	0.25014	0.18289	0.23664	0.28959	0.00131	0.15947	0.27879	0.00966	0.08164	0.17586	0.06747	0.04835	0.05637	0.05648	0.043	0.01501	0.11684	0.05999	0.03063	0.12677	0.03334	0.36376	0.11437	0.07514	0.03402	0.00676	0.03422	0.01854	0.03645	0.13212	0.07654	0.07358	0.04397	0.16956	0.15797	0.18129	0.24811	0.17277	0.14773
13.9	0.02844	0.01094	0.0071	0.01021	0.01142	0.00073	0.03282	0.26907	0.15731	0.2288	0.25103	0.18505	0.23689	0.29239	-0.00049	0.15954	0.27632	0.01024	0.08135	0.17011	0.06729	0.04575	0.05322	0.05427	0.04352	0.00888	0.11933	0.05674	0.02982	0.12625	0.03168	0.35955	0.11407	0.07255	0.03367	0.00533	0.03172	0.01907	0.03728	0.13029	0.07663	0.06866	0.04325	0.16581	0.15542	0.18062	0.24042	0.17119	0.14553
14	0.02802	0.00783	0.00641	0.00934	0.01157	-0.00164	0.03069	0.26682	0.15106	0.22626	0.24634	0.18567	0.23355	0.28159	-0.00393	0.15753	0.27027	0.00902	0.07992	0.17154	0.06462	0.04351	0.05308	0.0537	0.04427	0.01122	0.11209	0.05848	0.02933	0.12179	0.03397	0.35962	0.11345	0.07385	0.03425	0.00894	0.03183	0.02002	0.03587	0.12654	0.07837	0.06828	0.04079	0.16282	0.15431	0.1789	0.24417	0.16619	0.14435
14.1	0.02666	0.01063	0.00806	0.01054	0.0114	-0.00066	0.02982	0.26411	0.14882	0.2201	0.24429	0.17638	0.23145	0.28097	-0.0055	0.15342	0.27008	0.01034	0.07806	0.16798	0.06405	0.04565	0.0528	0.05025	0.04305	0.01271	0.11311	0.05682	0.02816	0.12211	0.03308	0.35436	0.11088	0.07144	0.03285	0.00808	0.03082	0.0194	0.03576	0.12571	0.07861	0.06981	0.0422	0.15971	0.15236	0.1786	0.23965	0.16541	0.14459
14.2	0.02738	0.00768	0.00434	0.00665	0.01138	-0.00258	0.03308	0.2548	0.14591	0.21945	0.2443	0.17555	0.22988	0.27589	-0.00637	0.15475	0.2682	0.0068	0.07729	0.1632	0.06253	0.04331	0.05345	0.0506	0.04245	0.01221	0.10969	0.05486	0.02843	0.12044	0.03367	0.3521	0.10931	0.07336	0.03318	0.00825	0.02843	0.01477	0.03367	0.12357	0.07656	0.06912	0.03941	0.16039	0.15149	0.17131	0.23836	0.16526	0.14119
14.3	0.02591	0.00764	0.00431	0.01013	0.01119	-0.00248	0.02799	0.2582	0.14462	0.21791	0.24301	0.17468	0.22711	0.27705	-0.00781	0.1499	0.26746	0.00838	0.07679	0.16452	0.05991	0.04206	0.0518	0.04867	0.04061	0.01537	0.1061	0.05205	0.02953	0.11898	0.03291	0.35169	0.10655	0.07136	0.03376	0.00381	0.02906	0.01593	0.03228	0.12332	0.07466	0.06386	0.03976	0.15608	0.14502	0.16883	0.23307	0.16278	0.13361
14.4	0.02845	0.00581	0.00614	0.00634	0.01593	-0.0021	0.03178	0.25768	0.13826	0.21185	0.2396	0.1711	0.2268	0.27666	-0.01004	0.1564	0.25763	0.00941	0.07702	0.16059	0.05879	0.04364	0.04867	0.05203	0.03927	0.00883	0.1059	0.05438	0.02918	0.11651	0.03137	0.34885	0.10519	0.06897	0.03028	0.00494	0.0298	0.01582	0.03412	0.11996	0.07409	0.06533	0.03849	0.15183	0.14459	0.17147	0.23462	0.16141	0.14041
14.5	0.02804	0.00882	0.00593	0.00636	0.01244	-0.00086	0.02895	0.25104	0.13924	0.20928	0.23344	0.17093	0.21744	0.27068	-0.0124	0.15115	0.25544	0.00977	0.07565	0.15751	0.05929	0.03849	0.04954	0.0479	0.04177	0.01147	0.10434	0.05057	0.02625	0.11704	0.03035	0.34454	0.10341	0.0708	0.0303	0.00683	0.03104	0.0168	0.03226	0.11727	0.07053	0.06526	0.03693	0.15438	0.14241	0.16552	0.23054	0.15807	0.13556
14.6	0.02408	0.00861	0.00395	0.00709	0.00965	-0.00361	0.02655	0.24625	0.13655	0.2049	0.23567	0.16483	0.21613	0.26425	-0.01303	0.14929	0.24966	0.00998	0.07289	0.15687	0.05734	0.04018	0.05063	0.04799	0.03859	0.01485	0.10425	0.05077	0.02821	0.11168	0.03092	0.34638	0.10122	0.06414	0.03278	0.00479	0.0273	0.0177	0.03082	0.11681	0.07345	0.06272	0.03633	0.15029	0.13956	0.16736	0.22955	0.15665	0.13002
14.7	0.02445	0.00683	0.00505	0.00565	0.01552	-0.00327	0.03248	0.24347	0.13933	0.20137	0.23314	0.16438	0.21402	0.26853	-0.01423	0.15071	0.24957	0.00974	0.07309	0.15311	0.05702	0.03812	0.05046	0.04643	0.0401	0.01132	0.10113	0.05022	0.02443	0.11304	0.02708	0.338	0.0986	0.06637	0.03026	0.0078	0.02701	0.01575	0.03028	0.11407	0.07043	0.06046	0.0348	0.14811	0.13816	0.16217	0.22751	0.15325	0.13066
14.8	0.02709	0.00587	0.00615	0.00808	0.01473	-0.00116	0.03356	0.24157	0.1256	0.19979	0.23376	0.16078	0.21528	0.26704	-0.01847	0.14609	0.24719	0.00762	0.07039	0.15176	0.05574	0.04063	0.04808	0.04684	0.03978	0.0135	0.09755	0.04757	0.02426	0.10737	0.03021	0.33842	0.09415	0.06388	0.02924	0.00852	0.02727	0.01483	0.03098	0.11138	0.06911	0.06243	0.03654	0.14302	0.13525	0.16007	0.22415	0.15232	0.13138
14.9	0.02543	0.00565	0.00523	0.00599	0.00842	-0.00197	0.02891	0.2373	0.1278	0.19782	0.22767	0.15891	0.20711	0.25855	-0.01475	0.14796	0.2413	0.00997	0.07311	0.15267	0.05381	0.03769	0.04856	0.0452	0.03757	0.00998	0.09934	0.04809	0.02514	0.11046	0.02668	0.33309	0.09575	0.06203	0.02855	0.00536	0.02796	0.01639	0.0294	0.11066	0.06891	0.06181	0.0343	0.14174	0.13123	0.16006	0.22258	0.15084	0.12239
15	0.02379	0.00708	0.00598	0.00939	0.01188	-0.0059	0.02797	0.23923	0.12571	0.19312	0.225	0.15814	0.20549	0.24962	-0.01863	0.14385	0.23997	0.00845	0.07123	0.14714	0.05434	0.03587	0.04495	0.0441	0.03765	0.01241	0.0954	0.04611	0.02454	0.10749	0.03132	0.33399	0.09362	0.06229	0.02852	0.00965	0.02825	0.01554	0.03061	0.10947	0.06887	0.05838	0.03332	0.13797	0.13196	0.15576	0.22024	0.14564	0.12852
15.1	0.0245	0.00792	0.00743	0.00626	0.00988	-0.0051	0.03186	0.22942	0.12258	0.19046	0.22447	0.15465	0.20045	0.25083	-0.02005	0.14532	0.23773	0.00793	0.06989	0.14745	0.05417	0.03828	0.04696	0.04458	0.03516	0.01319	0.0945	0.04668	0.02385	0.10292	0.02858	0.33293	0.09278	0.05999	0.02853	0.00692	0.02709	0.01496	0.02798	0.10746	0.06801	0.05452	0.03348	0.13862	0.1288	0.15535	0.21553	0.14657	0.12351
15.2	0.02197	0.00773	0.00515	0.0056	0.01114	-0.00191	0.03096	0.22297	0.12097	0.19198	0.22347	0.1559	0.19977	0.2526	-0.01926	0.1421	0.23468	0.00848	0.06876	0.14478	0.05293	0.03514	0.04511	0.04253	0.03393	0.01393	0.09423	0.04489	0.0233	0.11139	0.02596	0.32669	0.08988	0.06089	0.02887	0.00664	0.02525	0.01427	0.02723	0.10378	0.06575	0.05566	0.02952	0.13195	0.12927	0.15055	0.21359	0.14433	0.11918
15.3	0.02687	0.00748	0.0011	0.00409	0.01252	-0.00508	0.02875	0.22327	0.11958	0.18202	0.22052	0.15373	0.19974	0.24299	-0.01691	0.13516	0.22877	0.0085	0.06787	0.14007	0.05237	0.03505	0.04551	0.04268	0.03202	0.01158	0.0895	0.04326	0.02392	0.10638	0.02618	0.32598	0.08926	0.05728	0.02789	0.00483	0.02626	0.01366	0.02854	0.10493	0.06589	0.05719	0.03187	0.13084	0.12647	0.14955	0.21409	0.14277	0.11621
15.4	0.02209	0.00645	0.00273	0.00726	0.01189	-0.00353	0.03021	0.21966	0.11876	0.18081	0.2209	0.14934	0.19726	0.24191	-0.01821	0.13628	0.22797	0.00973	0.06682	0.13814	0.05	0.03501	0.04182	0.04303	0.03433	0.00933	0.09321	0.04139	0.02272	0.1037	0.02659	0.32455	0.08722	0.05934	0.02603	0.00729	0.02585	0.01449	0.02948	0.10081	0.06036	0.05221	0.02934	0.13024	0.12584	0.14527	0.21415	0.14143	0.11624
15.5	0.02339	0.00351	0.00237	0.00519	0.01132	-0.00387	0.02943	0.21912	0.11627	0.18041	0.21626	0.14727	0.19335	0.23976	-0.02264	0.13895	0.22354	0.00775	0.06437	0.13633	0.04874	0.03412	0.04291	0.0398	0.03276	0.00805	0.08831	0.04268	0.02301	0.09868	0.02561	0.32218	0.0873	0.0578	0.027	0.00559	0.0236	0.01363	0.02815	0.10133	0.0626	0.05527	0.02802	0.12625	0.12181	0.14381	0.20852	0.13696	0.11349
15.6	0.02219	0.0068	0.00605	0.00466	0.01013	-0.00648	0.0282	0.21628	0.1109	0.17322	0.21828	0.14658	0.1916	0.23697	-0.02254	0.13459	0.22248	0.00953	0.0658	0.13609	0.04921	0.03317	0.04318	0.04052	0.03314	0.00788	0.0896	0.03941	0.02342	0.10165	0.02522	0.3201	0.0829	0.05617	0.02673	0.00757	0.02484	0.01263	0.02851	0.09812	0.06139	0.05162	0.02986	0.12842	0.12032	0.14378	0.20609	0.13745	0.10859
15.7	0.02142	0.00267	0.00381	0.00627	0.01075	-0.00511	0.0269	0.21443	0.109	0.17201	0.21201	0.14578	0.18828	0.23096	-0.02393	0.13734	0.21736	0.00959	0.0614	0.13136	0.04719	0.03499	0.04329	0.04232	0.03113	0.01019	0.08663	0.03844	0.0225	0.09671	0.02511	0.31654	0.08399	0.056	0.02503	0.00684	0.02453	0.0169	0.02534	0.09866	0.05999	0.05369	0.02782	0.12377	0.11643	0.14021	0.20392	0.13399	0.10731
15.8	0.02191	0.00622	0.00422	0.00695	0.00876	-0.0066	0.02894	0.21166	0.10975	0.17075	0.21209	0.14056	0.18587	0.22702	-0.02243	0.13778	0.2173	0.00679	0.06172	0.13199	0.04702	0.03205	0.04153	0.03983	0.03272	0.0114	0.08122	0.04069	0.0207	0.10223	0.02411	0.31279	0.08264	0.0566	0.02553	0.00768	0.02681	0.01563	0.02729	0.09673	0.05915	0.05002	0.02763	0.12372	0.11371	0.13774	0.20171	0.13298	0.1065
15.9	0.0196	0.00703	0.00526	0.00327	0.00953	-0.00526	0.02789	0.20863	0.10403	0.16342	0.21101	0.14139	0.18242	0.22464	-0.0194	0.13536	0.21323	0.00792	0.06367	0.12658	0.0467	0.03109	0.03867	0.03804	0.03299	0.00903	0.08154	0.04001	0.0215	0.09345	0.02466	0.31363	0.08149	0.05664	0.02309	0.00498	0.02434	0.01577	0.02802	0.09249	0.0583	0.05171	0.02681	0.12018	0.11311	0.13525	0.19901	0.13107	0.10533
16	0.02138	0.00419	0.00266	0.00773	0.00952	-0.00733	0.02715	0.20913	0.10712	0.16343	0.21262	0.13942	0.18212	0.22985	-0.02089	0.13481	0.2082	0.00702	0.06047	0.12426	0.04678	0.03122	0.03938	0.0392	0.03187	0.01033	0.08348	0.03889	0.02063	0.09593	0.02266	0.31081	0.07919	0.05242	0.02387	0.00402	0.02336	0.01217	0.02529	0.0928	0.05969	0.04942	0.02835	0.11897	0.11521	0.13658	0.19917	0.13115	0.10356
16.1	0.02302	0.00344	0.00372	0.00457	0.00988	-0.00294	0.02526	0.20403	0.09996	0.16204	0.2079	0.13668	0.17962	0.21946	-0.02064	0.13137	0.20564	0.00827	0.05884	0.12308	0.04321	0.03212	0.0411	0.03732	0.03175	0.01211	0.07947	0.03777	0.02048	0.09632	0.02136	0.30859	0.07795	0.05237	0.02447	0.00496	0.02138	0.01336	0.02537	0.09195	0.0567	0.04707	0.02661	0.11538	0.10975	0.13293	0.19871	0.12687	0.10423
16.2	0.01988	0.00586	0.00316	0.01046	0.01022	-0.00362	0.03004	0.20128	0.10096	0.16192	0.2072	0.1334	0.17854	0.22552	-0.02129	0.13221	0.20348	0.00652	0.06229	0.12182	0.04418	0.02919	0.04008	0.03599	0.02912	0.00946	0.08238	0.03665	0.02134	0.09367	0.0231	0.30344	0.0748	0.0504	0.02451	0.00572	0.02226	0.01237	0.02517	0.09008	0.05696	0.04768	0.02639	0.11283	0.11086	0.12843	0.1975	0.12778	0.09857
16.3	0.02084	0.0046	0.0046	0.00804	0.00984	-0.00943	0.02734	0.19897	0.09637	0.1567	0.20346	0.13754	0.17627	0.21583	-0.02408	0.1296	0.20228	0.0057	0.06036	0.12234	0.04369	0.0278	0.03997	0.03719	0.02959	0.00909	0.07829	0.03675	0.02044	0.08985	0.0225	0.30099	0.07466	0.04879	0.02226	0.00416	0.02064	0.01194	0.02385	0.08885	0.05628	0.04584	0.02356	0.11269	0.10711	0.12671	0.19159	0.1269	0.09906
16.4	0.0203	0.00316	0.0047	0.00771	0.00724	-0.00691	0.02731	0.19761	0.09782	0.15545	0.20269	0.13575	0.17522	0.21452	-0.02211	0.13297	0.1983	0.00698	0.05811	0.11935	0.0438	0.02937	0.0386	0.03503	0.02771	0.00874	0.07702	0.03666	0.01975	0.09269	0.02068	0.29927	0.07338	0.05118	0.02291	0.00747	0.02129	0.01192	0.0244	0.08379	0.05581	0.04312	0.0234	0.10967	0.10539	0.12859	0.19026	0.12218	0.09813
16.5	0.02086	0.00327	0.00403	0.00644	0.01008	-0.00564	0.02841	0.19558	0.09276	0.15395	0.19981	0.12918	0.17205	0.21429	-0.0221	0.12855	0.19822	0.00651	0.06233	0.11276	0.04323	0.0277	0.03755	0.03352	0.02635	0.00783	0.07158	0.03529	0.01924	0.08983	0.02061	0.29854	0.07178	0.04886	0.02264	0.00671	0.02187	0.01058	0.0236	0.08516	0.05361	0.04303	0.02396	0.11023	0.10414	0.12644	0.18603	0.122	0.09191
16.6	0.02142	0.00416	0.00354	0.00571	0.00939	-0.00509	0.02972	0.1889	0.09302	0.15245	0.19949	0.12867	0.16791	0.21338	-0.02164	0.12643	0.19383	0.00699	0.05831	0.11753	0.04248	0.02749	0.03826	0.03555	0.02683	0.00882	0.07341	0.03356	0.01769	0.0897	0.01903	0.29543	0.07098	0.05012	0.02283	0.00713	0.02211	0.01191	0.02431	0.08344	0.05278	0.04225	0.02341	0.10361	0.10534	0.12374	0.18477	0.1196	0.09452
16.7	0.01965	0.00387	0.00279	0.00672	0.01018	-0.00754	0.03122	0.18946	0.0919	0.14886	0.20041	0.12824	0.16952	0.20993	-0.0218	0.12552	0.19338	0.00403	0.05731	0.11341	0.04061	0.02697	0.03616	0.03333	0.0276	0.01083	0.07532	0.03307	0.01698	0.08946	0.019	0.29434	0.07079	0.04622	0.02386	0.00725	0.0221	0.01175	0.02175	0.08309	0.05385	0.04356	0.02525	0.10473	0.10338	0.12189	0.18575	0.11903	0.0903
16.8	0.02169	0.0039	0.00288	0.00352	0.01025	-0.00968	0.02744	0.187	0.0911	0.14593	0.19488	0.12499	0.16874	0.20531	-0.0275	0.1274	0.19086	0.00479	0.05557	0.10882	0.04093	0.02842	0.03665	0.03414	0.02708	0.00694	0.07015	0.03177	0.01792	0.08366	0.02086	0.29393	0.06643	0.04599	0.02219	0.00572	0.02341	0.00958	0.02084	0.07969	0.05333	0.04293	0.02106	0.10153	0.10059	0.11622	0.18376	0.11739	0.09169
16.9	0.0181	0.00237	0.00363	0.00475	0.0066	-0.00917	0.03106	0.18603	0.08973	0.14718	0.19923	0.12432	0.16527	0.20447	-0.0286	0.12319	0.18842	0.00586	0.05316	0.11265	0.04181	0.02599	0.03626	0.03158	0.0257	0.00759	0.0698	0.03226	0.01756	0.08732	0.01704	0.29043	0.06822	0.0465	0.02142	0.00453	0.01806	0.01096	0.02044	0.0806	0.0515	0.04418	0.02095	0.10337	0.09842	0.11784	0.18391	0.11666	0.0922
17	0.02199	0.00176	0.00497	0.00599	0.00967	-0.00683	0.02972	0.18801	0.08786	0.14015	0.19271	0.12376	0.16142	0.20006	-0.0278	0.12217	0.18514	0.00569	0.05341	0.11183	0.03847	0.02392	0.0364	0.0326	0.02508	0.00844	0.06704	0.03131	0.01851	0.08366	0.01825	0.28615	0.06538	0.04306	0.01905	0.00588	0.02023	0.00997	0.02212	0.07704	0.05172	0.0406	0.02091	0.09925	0.09821	0.11757	0.18033	0.11527	0.08711
17.1	0.02176	0.00203	0.004	0.00756	0.00878	-0.00887	0.02681	0.18447	0.08586	0.1376	0.19368	0.12329	0.15813	0.19943	-0.02681	0.12216	0.18325	0.00597	0.05377	0.10681	0.03852	0.02625	0.03572	0.0314	0.0252	0.00771	0.06757	0.0291	0.01582	0.08056	0.01759	0.28657	0.06557	0.04605	0.02183	0.00499	0.02012	0.0109	0.02137	0.07891	0.04898	0.04218	0.02031	0.10071	0.09521	0.11684	0.18125	0.11318	0.08727
17.2	0.01943	0.00223	0.00566	0.00317	0.01125	-0.00854	0.02766	0.18464	0.08352	0.14028	0.19188	0.11959	0.1574	0.19997	-0.02595	0.11658	0.17673	0.00584	0.05211	0.10785	0.03784	0.02483	0.03324	0.03225	0.02337	0.00701	0.06437	0.03283	0.01631	0.07904	0.01836	0.2795	0.06298	0.04493	0.01958	0.00377	0.01933	0.01197	0.02229	0.07609	0.04954	0.04167	0.01866	0.09727	0.09464	0.11382	0.17555	0.11136	0.08411
17.3	0.01999	0.00193	0.00394	0.00935	0.01003	-0.00851	0.02972	0.18019	0.0853	0.13452	0.18781	0.11894	0.15359	0.19406	-0.03102	0.12242	0.18013	0.00488	0.05392	0.10334	0.03901	0.02184	0.03435	0.03066	0.02041	0.00584	0.06742	0.0273	0.01422	0.08233	0.01751	0.28052	0.06162	0.04319	0.01888	0.00358	0.02038	0.01318	0.02106	0.07757	0.04859	0.03932	0.01928	0.09224	0.09438	0.11386	0.17635	0.10787	0.08076
17.4	0.01969	0.00166	0.00344	0.0063	0.01048	-0.00843	0.02632	0.17654	0.0805	0.13661	0.18884	0.11822	0.15586	0.19054	-0.02826	0.11744	0.17467	0.00509	0.05256	0.10422	0.03574	0.02257	0.03475	0.03253	0.02521	0.00861	0.06754	0.03176	0.01728	0.0819	0.01623	0.27851	0.05996	0.04223	0.01877	0.00471	0.0183	0.01183	0.01916	0.07537	0.04808	0.04064	0.01847	0.09034	0.08989	0.11078	0.17447	0.10765	0.08314
17.5	0.01756	0.00597	0.00293	0.00702	0.00984	-0.01235	0.02636	0.17364	0.08056	0.13023	0.18858	0.11669	0.15224	0.18874	-0.02994	0.1166	0.17461	0.00627	0.05101	0.10267	0.0365	0.02251	0.03465	0.02942	0.02289	0.00536	0.06313	0.027	0.01817	0.08202	0.01605	0.27361	0.06174	0.04124	0.01984	0.00635	0.01963	0.00867	0.02072	0.07119	0.04788	0.03797	0.01725	0.09027	0.09024	0.1125	0.17287	0.10693	0.08276
17.6	0.01865	0.00159	0.00138	0.00446	0.00795	-0.01326	0.02717	0.16488	0.07996	0.13062	0.18382	0.11411	0.14669	0.18437	-0.03091	0.11723	0.17155	0.00631	0.04919	0.10076	0.0358	0.02556	0.03317	0.02884	0.02113	0.00613	0.06179	0.02968	0.01628	0.07614	0.01674	0.27196	0.06098	0.04187	0.0179	0.00594	0.01966	0.01261	0.01853	0.06961	0.04446	0.038	0.01945	0.08851	0.08673	0.10623	0.17141	0.10713	0.08108
17.7	0.01901	0.00248	0.00233	0.00396	0.00949	-0.00769	0.02913	0.17031	0.0734	0.12829	0.18096	0.112	0.14903	0.18605	-0.03215	0.11747	0.16773	0.00562	0.05095	0.09863	0.03549	0.02264	0.03006	0.03004	0.02019	0.00658	0.06109	0.02614	0.01351	0.0784	0.01599	0.27067	0.05921	0.0407	0.01675	0.00536	0.01764	0.01331	0.01826	0.07193	0.04681	0.0372	0.01763	0.08658	0.08682	0.10489	0.1672	0.10372	0.07752
17.8	0.01891	0.0052	0.00284	0.00445	0.0069	-0.01338	0.02691	0.17	0.07668	0.12891	0.18262	0.10982	0.14714	0.18379	-0.03453	0.11124	0.16919	0.00528	0.04957	0.09783	0.03514	0.02431	0.03254	0.0275	0.02346	0.00638	0.06078	0.02642	0.01475	0.07622	0.01681	0.26849	0.05655	0.03931	0.01823	0.0065	0.01845	0.01175	0.02119	0.06618	0.04369	0.03838	0.01589	0.08835	0.08353	0.10572	0.16545	0.10363	0.073
17.9	0.01791	0.00047	0.000873	0.00482	0.00618	-0.013	0.02891	0.17148	0.07148	0.12556	0.17877	0.10968	0.14328	0.18059	-0.03358	0.1145	0.16616	0.00477	0.0464	0.09565	0.0346	0.02202	0.03117	0.02877	0.02186	0.00947	0.06277	0.02545	0.01641	0.08008	0.01555	0.2684	0.05782	0.04105	0.01825	0.0046	0.01848	0.01175	0.01945	0.07012	0.04485	0.03477	0.01863	0.08563	0.08234	0.10547	0.16712	0.10257	0.07294
18	0.01553	0.000534	0.00426	0.00399	0.00811	-0.01207	0.02848	0.16458	0.07359	0.12434	0.17462	0.10724	0.14749	0.18318	-0.03481	0.11114	0.16254	0.00391	0.04695	0.09524	0.03492	0.02157	0.03033	0.02699	0.02058	0.00645	0.05921	0.02461	0.01367	0.07621	0.01642	0.2666	0.05488	0.0409	0.01619	0.00681	0.01629	0.01163	0.01953	0.06846	0.04369	0.03453	0.01524	0.08398	0.08533	0.1043	0.16334	0.10102	0.07333
18.1	0.01653	0.000814	0.00186	0.00321	0.01055	-0.00982	0.02533	0.16689	0.07193	0.12073	0.17647	0.10636	0.14118	0.17913	-0.03326	0.11128	0.1625	0.00585	0.04732	0.09529	0.03388	0.02134	0.03216	0.02754	0.01931	0.0074	0.05875	0.02515	0.01549	0.07467	0.01515	0.2618	0.05423	0.03829	0.01683	0.00633	0.01548	0.01013	0.02071	0.06732	0.0441	0.03391	0.01655	0.08221	0.08285	0.1007	0.16118	0.09911	0.07209
18.2	0.02021	0.00153	0.00443	0.00646	0.0096	-0.01005	0.03018	0.16605	0.07448	0.12216	0.17847	0.10449	0.14254	0.17339	-0.03378	0.11208	0.16065	0.00469	0.0483	0.09045	0.03257	0.02234	0.02974	0.0287	0.01991	0.00788	0.05899	0.02342	0.0136	0.06835	0.01466	0.26187	0.05442	0.04022	0.01614	0.00709	0.01625	0.01185	0.01683	0.06491	0.04322	0.03358	0.01498	0.0828	0.07798	0.10121	0.16405	0.09937	0.07357
18.3	0.01981	0.0034	0.00496	0.00395	0.00962	-0.01224	0.02985	0.16116	0.07149	0.11817	0.17607	0.10382	0.14057	0.17023	-0.0378	0.10955	0.15781	0.00714	0.04549	0.09355	0.03329	0.02044	0.02963	0.02593	0.01939	0.00687	0.05722	0.02642	0.01394	0.07081	0.01752	0.25799	0.05327	0.03856	0.01728	0.00427	0.01805	0.01032	0.0166	0.0636	0.04147	0.03448	0.0153	0.07738	0.07971	0.10156	0.15834	0.0972	0.06557
18.4	0.01846	0.00299	0.00203	0.00652	0.0063	-0.01057	0.02839	0.15985	0.068	0.11475	0.1733	0.10094	0.1371	0.17184	-0.04329	0.10885	0.15654	0.00377	0.04377	0.09119	0.032	0.01928	0.02873	0.02817	0.01904	0.00495	0.05849	0.02471	0.01361	0.07889	0.01478	0.25716	0.05308	0.03924	0.01662	0.00432	0.01863	0.01309	0.01776	0.06007	0.04262	0.03265	0.0149	0.07704	0.0785	0.10122	0.16172	0.09713	0.06691
18.5	0.01728	-0.00022	0.00148	0.00641	0.00682	-0.01166	0.03234	0.15829	0.0723	0.11501	0.1721	0.10233	0.13486	0.17062	-0.03756	0.10582	0.1515	0.00405	0.0464	0.08975	0.03186	0.02167	0.02778	0.02723	0.02012	0.00216	0.05392	0.0227	0.01272	0.07135	0.01487	0.25648	0.0519	0.036	0.01785	0.00557	0.01771	0.01372	0.01746	0.05954	0.04219	0.03374	0.01328	0.07659	0.0763	0.09849	0.15709	0.09439	0.06919
18.6	0.01472	-0.0007	0.000801	0.00357	0.00701	-0.01459	0.02779	0.15496	0.06588	0.11197	0.16748	0.10098	0.12998	0.16775	-0.04041	0.10601	0.15188	0.00486	0.04613	0.08743	0.03021	0.01897	0.02962	0.02581	0.02015	0.00688	0.05436	0.02252	0.01361	0.0711	0.01379	0.25261	0.05051	0.03533	0.01742	0.00584	0.01841	0.01045	0.01708	0.06254	0.04131	0.0301	0.01378	0.07478	0.0763	0.09543	0.15741	0.09597	0.06871
18.7	0.01427	-0.00096	-0.00052	0.00277	0.006	-0.01416	0.03077	0.15042	0.06119	0.11058	0.16851	0.09957	0.13453	0.1632	-0.03965	0.10656	0.14939	0.00364	0.04517	0.0853	0.03005	0.01754	0.02824	0.02663	0.01854	0.00607	0.05165	0.02263	0.01301	0.07305	0.01347	0.25214	0.05108	0.03654	0.01687	0.0042	0.01552	0.01334	0.01949	0.06074	0.03868	0.03213	0.01268	0.0758	0.07276	0.09717	0.15418	0.09061	0.06916
18.8	0.01614	0.00103	0.000892	0.00625	0.00905	-0.01339	0.02698	0.1562	0.06293	0.10884	0.16602	0.09858	0.1316	0.15927	-0.03766	0.10224	0.15059	0.0046	0.04455	0.0863	0.02978	0.02114	0.02834	0.02665	0.01736	0.00548	0.05271	0.02372	0.01402	0.07094	0.01492	0.24901	0.05177	0.035	0.01638	0.00317	0.01464	0.01108	0.0167	0.05907	0.04316	0.0313	0.01327	0.0755	0.07151	0.09504	0.15466	0.09205	0.06431
18.9	0.01681	0.00213	0.00391	0.0054	0.00915	-0.01136	0.02819	0.15476	0.06691	0.10844	0.1665	0.09648	0.12805	0.16176	-0.03953	0.10794	0.14701	0.00576	0.04295	0.0819	0.02887	0.01765	0.02654	0.02375	0.01593	0.00607	0.04968	0.02153	0.01367	0.07022	0.01275	0.24437	0.04821	0.03234	0.0155	0.00188	0.0146	0.01211	0.01576	0.05624	0.03884	0.03156	0.01284	0.07459	0.07183	0.09175	0.15308	0.09016	0.06423
19	0.01615	0.000584	0.0012	0.00266	0.0047	-0.00921	0.0236	0.14989	0.06338	0.10591	0.16529	0.09639	0.12501	0.15555	-0.03902	0.10631	0.1458	0.00413	0.04188	0.08304	0.02839	0.01822	0.02659	0.02287	0.01742	0.00605	0.05352	0.02342	0.01209	0.06741	0.01022	0.24334	0.04728	0.03225	0.01376	0.00369	0.01304	0.01276	0.01584	0.05802	0.03827	0.0271	0.01307	0.07347	0.07294	0.09164	0.15208	0.08657	0.06222
19.1	0.0156	0.000791	0.00162	0.006	0.00649	-0.01431	0.02482	0.14792	0.06243	0.10424	0.16333	0.09288	0.12669	0.15369	-0.03612	0.10134	0.141	0.00184	0.04238	0.08357	0.02712	0.01879	0.02667	0.02317	0.01719	0.00478	0.04827	0.02128	0.01227	0.06523	0.01142	0.24235	0.04655	0.0313	0.01247	0.00679	0.01379	0.01169	0.01664	0.05362	0.03776	0.02916	0.01172	0.06826	0.06706	0.08847	0.15	0.08981	0.06115
19.2	0.01412	-0.00038	0.0043	0.0035	0.00689	-0.01582	0.02613	0.1503	0.06202	0.10445	0.16059	0.09207	0.12378	0.15547	-0.03779	0.10153	0.14044	0.0047	0.0418	0.08102	0.02797	0.01772	0.02599	0.02318	0.01648	0.00527	0.04675	0.02137	0.01142	0.06681	0.01236	0.23943	0.04656	0.0328	0.01373	0.0045	0.01495	0.01059	0.0166	0.05695	0.03729	0.02934	0.01095	0.06883	0.07002	0.0908	0.14872	0.08768	0.06069
19.3	0.01698	-0.00052	0.00106	0.00679	0.00623	-0.01333	0.0246	0.14846	0.06232	0.10464	0.16185	0.08976	0.12188	0.15574	-0.0354	0.10454	0.14137	0.00516	0.04325	0.08083	0.02884	0.01667	0.02609	0.02453	0.01575	0.00337	0.05115	0.02009	0.01309	0.06752	0.01285	0.23817	0.04584	0.0323	0.01463	0.00403	0.0125	0.01068	0.0174	0.05108	0.03614	0.02885	0.01058	0.06883	0.07186	0.0892	0.14763	0.08471	0.05815
19.4	0.01347	-1.5e-05	0.00229	0.00685	0.00905	-0.01425	0.02834	0.14609	0.06097	0.10039	0.15806	0.09141	0.12197	0.15183	-0.03798	0.10171	0.13742	0.00444	0.04142	0.0818	0.02838	0.01889	0.02556	0.02401	0.01766	0.0036	0.04406	0.02032	0.01105	0.06612	0.01361	0.2333	0.04388	0.03001	0.01267	0.00678	0.01653	0.00864	0.01621	0.05255	0.03817	0.026	0.01065	0.06638	0.06665	0.08707	0.14787	0.08669	0.05925
19.5	0.01394	0.000534	0.000943	0.00511	0.00838	-0.01392	0.02402	0.14076	0.06225	0.09928	0.15947	0.08991	0.11922	0.14771	-0.0353	0.10011	0.13409	0.00256	0.04097	0.07724	0.02643	0.0189	0.02633	0.02129	0.01723	0.00524	0.0465	0.02153	0.01107	0.06502	0.01258	0.23253	0.04347	0.03089	0.01396	0.0039	0.01481	0.01175	0.01412	0.05031	0.03534	0.02633	0.01038	0.06302	0.06845	0.08834	0.14282	0.08429	0.05493
19.6	0.01575	0.00386	0.000472	0.00677	0.00906	-0.01492	0.02694	0.13854	0.05849	0.09666	0.16047	0.08947	0.12172	0.14638	-0.035	0.0976	0.13602	0.00458	0.04158	0.07746	0.02669	0.01788	0.02389	0.02276	0.01432	0.00534	0.04682	0.02105	0.01104	0.06351	0.01126	0.2335	0.04323	0.02986	0.0137	0.00497	0.01322	0.0132	0.01536	0.05149	0.03548	0.02524	0.00884	0.0645	0.06408	0.08845	0.14303	0.08438	0.05691
19.7	0.01792	0.000829	0.00293	0.00295	0.00661	-0.0165	0.02602	0.13977	0.05928	0.09922	0.15581	0.08814	0.1215	0.14444	-0.03622	0.10006	0.13256	0.00349	0.03803	0.07776	0.02495	0.01803	0.02612	0.02261	0.01744	0.00335	0.04829	0.02149	0.01083	0.06206	0.0124	0.22768	0.0433	0.02955	0.01173	0.00673	0.01138	0.01043	0.01683	0.04842	0.03454	0.02607	0.00832	0.06543	0.06408	0.08428	0.14176	0.08145	0.05673
19.8	0.01336	-0.00223	0.00362	0.00491	0.00599	-0.01474	0.02753	0.13708	0.059	0.09639	0.15039	0.08394	0.11659	0.14414	-0.03705	0.09724	0.1328	0.00435	0.03794	0.07795	0.02516	0.01685	0.02547	0.02278	0.01565	0.0065	0.04325	0.02014	0.01127	0.06296	0.01208	0.2294	0.04335	0.02956	0.01252	0.00322	0.01427	0.013	0.01537	0.05177	0.0337	0.02692	0.00892	0.06233	0.06472	0.08466	0.1407	0.0813	0.05456
19.9	0.01572	-0.00251	0.00376	0.00259	0.00892	-0.01889	0.02406	0.1376	0.05999	0.09843	0.15571	0.08556	0.1156	0.14118	-0.03791	0.0962	0.13448	0.00345	0.03799	0.07552	0.02625	0.01477	0.02558	0.02294	0.01633	0.00167	0.04305	0.01833	0.01218	0.06469	0.01084	0.22571	0.04091	0.03153	0.01225	0.00441	0.01292	0.01395	0.01404	0.04954	0.03619	0.02475	0.00743	0.06184	0.06161	0.08428	0.13723	0.0801	0.05006
20	0.01613	0.000208	0.00209	0.00409	0.00657	-0.01447	0.0247	0.13294	0.05307	0.09395	0.15283	0.08408	0.1118	0.14256	-0.03679	0.09628	0.13105	0.00322	0.0388	0.0762	0.02632	0.01775	0.02731	0.02357	0.0147	0.00366	0.04302	0.02001	0.01065	0.05992	0.01111	0.22272	0.04019	0.0298	0.01183	0.00613	0.01261	0.01028	0.01479	0.04705	0.0333	0.02339	0.00734	0.06146	0.0612	0.08206	0.13952	0.0783	0.0566
20.1	0.01832	-0.00114	-0.00029	0.00447	0.00696	-0.01421	0.02642	0.13414	0.05534	0.09429	0.15285	0.08314	0.10991	0.13822	-0.03597	0.09621	0.12592	0.00515	0.03776	0.07233	0.02444	0.01714	0.02353	0.02079	0.01525	0.00678	0.0445	0.01933	0.01341	0.06606	0.0137	0.22044	0.04019	0.0283	0.01168	0.00799	0.01362	0.00879	0.01405	0.04472	0.03297	0.02274	0.00789	0.05665	0.05841	0.08158	0.13685	0.07823	0.04966
20.2	0.0152	-0.00091	7.41e-05	0.00494	0.00702	-0.01612	0.02439	0.13856	0.05471	0.09291	0.15107	0.08344	0.10949	0.13872	-0.03513	0.09463	0.12824	0.00393	0.03905	0.07233	0.02495	0.0149	0.02343	0.02254	0.01668	0.0013	0.04307	0.01787	0.01279	0.05716	0.01032	0.21826	0.03883	0.02927	0.01164	0.00687	0.01375	0.00773	0.01361	0.04544	0.03189	0.02389	0.00661	0.05941	0.06088	0.07794	0.13773	0.07706	0.05086
20.3	0.01711	-0.00344	0.00192	0.0062	0.00365	-0.01585	0.02427	0.12983	0.05515	0.09162	0.14894	0.08022	0.10885	0.136	-0.0343	0.09596	0.12207	0.00346	0.03767	0.07028	0.02475	0.01541	0.02552	0.02157	0.01322	0.00391	0.045	0.01876	0.01014	0.05973	0.01152	0.21605	0.03884	0.02731	0.01133	0.00249	0.01204	0.00941	0.01521	0.04809	0.03256	0.02385	0.00801	0.05746	0.06102	0.08014	0.13425	0.07628	0.05079
20.4	0.0159	-0.00033	0.0022	0.0043	0.00831	-0.01932	0.02674	0.12883	0.0559	0.08986	0.14529	0.07688	0.11041	0.1304	-0.03894	0.09309	0.12329	0.00391	0.03904	0.07066	0.02569	0.01439	0.02413	0.02225	0.01581	0.00608	0.04373	0.01905	0.01087	0.05932	0.01051	0.21594	0.03758	0.02827	0.00763	0.00542	0.01268	0.01044	0.01467	0.04345	0.03302	0.02339	0.0056	0.05979	0.05522	0.08014	0.13076	0.07621	0.05085
20.5	0.01475	-0.0003	0.000511	0.00248	0.00527	-0.017	0.02715	0.13276	0.05423	0.08923	0.14661	0.07738	0.10454	0.13277	-0.04076	0.09088	0.11881	0.00345	0.03804	0.07026	0.02293	0.01546	0.02374	0.01979	0.01594	0.00352	0.04004	0.01562	0.01209	0.05846	0.01165	0.21601	0.04024	0.02879	0.01008	0.00354	0.01348	0.01044	0.01372	0.04071	0.03233	0.0233	0.00603	0.05668	0.05687	0.07842	0.13319	0.0748	0.04827
20.6	0.01384	0.00324	0.000459	0.00459	0.00423	-0.01944	0.02406	0.12883	0.05314	0.08558	0.14835	0.07821	0.10566	0.12953	-0.03919	0.09034	0.12038	0.00259	0.03852	0.07117	0.02459	0.01479	0.02202	0.02027	0.01626	0.00316	0.04442	0.01564	0.01074	0.05875	0.00984	0.21057	0.03957	0.02726	0.00969	0.00219	0.01143	0.01034	0.01528	0.04222	0.02813	0.01849	0.00602	0.0552	0.05646	0.07582	0.13159	0.07512	0.04835
20.7	0.01471	-0.00161	0.00157	0.00433	0.00505	-0.01721	0.02769	0.12755	0.05276	0.0807	0.14341	0.07761	0.1053	0.12542	-0.0392	0.08873	0.12066	0.00172	0.03917	0.06598	0.02237	0.01496	0.02087	0.02058	0.01405	0.00361	0.03742	0.01831	0.00911	0.05597	0.00893	0.21236	0.03694	0.02843	0.01116	0.0043	0.01203	0.01103	0.01617	0.04368	0.02929	0.02034	0.0067	0.05663	0.05673	0.07922	0.13134	0.07269	0.04979
20.8	0.01387	0.000736	-0.00049	0.0049	0.00714	-0.0148	0.02536	0.12489	0.05057	0.08224	0.1411	0.07712	0.10289	0.1223	-0.04331	0.08866	0.11539	0.00189	0.03353	0.06943	0.02128	0.01477	0.02262	0.01823	0.01267	0.00371	0.04112	0.01625	0.01003	0.0577	0.01037	0.20861	0.03828	0.03101	0.0101	0.00604	0.01208	0.01219	0.01384	0.03983	0.03016	0.0218	0.0056	0.05242	0.05398	0.07627	0.12834	0.06931	0.04535
20.9	0.01455	-0.00216	0.000291	0.00394	0.00796	-0.01758	0.02298	0.1261	0.0509	0.08397	0.1401	0.07508	0.10526	0.12283	-0.0422	0.09079	0.11461	0.00294	0.03608	0.064	0.02124	0.01624	0.02145	0.01894	0.01341	0.00191	0.04129	0.01698	0.01136	0.06206	0.0087	0.2055	0.03617	0.026	0.0101	0.00377	0.01314	0.01237	0.01409	0.04289	0.03265	0.01787	0.00434	0.0502	0.0535	0.0753	0.13005	0.07243	0.04389
21	0.01218	-0.00039	-0.00062	0.00575	0.01119	-0.01641	0.02444	0.12314	0.05552	0.08396	0.14097	0.07597	0.10723	0.12713	-0.04356	0.09216	0.11692	0.00377	0.03341	0.06608	0.02155	0.01459	0.0226	0.01949	0.01653	0.00213	0.03823	0.0175	0.00983	0.0581	0.00747	0.20508	0.03661	0.02454	0.01066	0.00443	0.01124	0.0109	0.0134	0.03947	0.03076	0.01996	0.00493	0.04888	0.05244	0.07286	0.1274	0.07041	0.0467
21.1	0.01495	-0.00065	0.00308	0.00393	0.00659	-0.01661	0.02271	0.12717	0.0505	0.08424	0.14065	0.07077	0.10011	0.12433	-0.04398	0.09055	0.11607	0.00407	0.03509	0.06463	0.02137	0.01574	0.02249	0.0187	0.01179	0.00518	0.03715	0.01643	0.01146	0.05645	0.00966	0.20423	0.03517	0.02679	0.00961	0.004	0.01217	0.01047	0.01254	0.03912	0.02849	0.02038	0.0041	0.04864	0.05098	0.07217	0.12319	0.0686	0.04527
21.2	0.01361	0.00194	-0.00021	0.00239	0.00707	-0.01971	0.02136	0.12143	0.0483	0.07974	0.13663	0.07347	0.09964	0.12297	-0.04165	0.08755	0.11607	0.00438	0.03396	0.06407	0.02179	0.01338	0.01921	0.01709	0.01504	0.00254	0.03278	0.01835	0.00999	0.05245	0.0074	0.20079	0.03414	0.02723	0.0101	0.00757	0.0127	0.01247	0.01385	0.03714	0.02924	0.02019	0.00449	0.04909	0.05044	0.07036	0.12344	0.07022	0.04554
21.3	0.01342	3.26e-05	-0.00013	0.00286	0.00562	-0.01847	0.02534	0.128	0.05517	0.07815	0.13587	0.07275	0.10009	0.12215	-0.0388	0.08782	0.11413	0.00367	0.03367	0.06145	0.02147	0.014	0.01948	0.01792	0.01419	0.00263	0.03727	0.01368	0.01169	0.05584	0.00995	0.20129	0.03511	0.0248	0.01111	0.00464	0.01127	0.01263	0.01436	0.03939	0.02734	0.01922	0.00415	0.04801	0.05082	0.07117	0.11992	0.06873	0.03895
21.4	0.01472	-0.00013	0.000136	0.0085	0.00407	-0.01868	0.02172	0.12024	0.05091	0.07912	0.13834	0.07054	0.09778	0.11678	-0.03881	0.0888	0.11162	0.0037	0.03468	0.06045	0.01945	0.01223	0.02308	0.01798	0.0137	0.0035	0.03748	0.01875	0.00854	0.05715	0.0082	0.19956	0.03404	0.02484	0.00901	0.00618	0.01204	0.0106	0.0137	0.03911	0.02715	0.01847	0.00368	0.04679	0.0498	0.06672	0.12126	0.06847	0.04
21.5	0.01132	-0.00292	-0.00026	0.00452	0.00668	-0.01944	0.02506	0.12356	0.05373	0.07746	0.13452	0.06974	0.09644	0.11937	-0.04217	0.08714	0.10973	0.00014312	0.03356	0.06126	0.02072	0.01545	0.01967	0.01675	0.0121	0.00106	0.03514	0.01509	0.01201	0.0535	0.00988	0.1961	0.03348	0.02617	0.01008	0.00716	0.01501	0.01017	0.01332	0.03649	0.02685	0.01835	0.00361	0.04695	0.05148	0.06891	0.11764	0.06769	0.04063
21.6	0.01443	-0.00018	0.00156	0.00404	0.00556	-0.0194	0.02357	0.12073	0.05089	0.0789	0.13649	0.0678	0.09641	0.11407	-0.03776	0.08783	0.10774	0.00329	0.03238	0.06039	0.01951	0.01428	0.02173	0.01737	0.01257	0.00501	0.03376	0.01409	0.01029	0.05421	0.00875	0.19499	0.03371	0.02378	0.00918	0.00627	0.01161	0.0096	0.01225	0.03596	0.02724	0.01699	0.00406	0.0469	0.04799	0.06724	0.11515	0.06887	0.03955
21.7	0.01196	-0.00043	-0.00052	0.00281	0.00973	-0.01925	0.02551	0.117	0.04948	0.07741	0.13312	0.06688	0.09347	0.11057	-0.04177	0.08925	0.10857	0.00204	0.03491	0.05769	0.0194	0.01337	0.01796	0.01694	0.01118	0.00213	0.03248	0.01617	0.00988	0.04782	0.00703	0.19342	0.03396	0.02356	0.0099	0.00735	0.01176	0.01049	0.01262	0.03373	0.02828	0.01611	0.00396	0.04476	0.0467	0.06404	0.11706	0.06619	0.04431
21.8	0.01393	-0.00333	0.0015	0.00383	0.00765	-0.01953	0.02649	0.11789	0.04951	0.07704	0.13089	0.06793	0.09295	0.11267	-0.03827	0.08896	0.10592	0.0017	0.03369	0.06028	0.01827	0.01396	0.02262	0.01845	0.01091	0.00321	0.03593	0.01516	0.0093	0.05351	0.00907	0.19107	0.03341	0.02615	0.00735	0.00688	0.01229	0.01178	0.01275	0.03326	0.02746	0.01613	0.00233	0.04579	0.04521	0.0672	0.11406	0.0653	0.03889
21.9	0.01242	-0.00026	-0.00101	0.00286	0.00435	-0.01999	0.0209	0.1193	0.04694	0.0759	0.13132	0.06354	0.09177	0.11051	-0.04191	0.0831	0.10726	0.0042	0.03212	0.05818	0.02009	0.0143	0.01904	0.01514	0.01309	0.00323	0.03321	0.01425	0.00891	0.05431	0.00852	0.19064	0.03347	0.02465	0.01035	0.00664	0.01172	0.01287	0.01298	0.03706	0.02598	0.01668	0.00236	0.04483	0.04581	0.06211	0.11519	0.06632	0.04318
22	0.01138	-0.0021	0.000225	0.0036	0.00872	-0.02162	0.01965	0.11682	0.0495	0.07427	0.13276	0.06587	0.08969	0.11162	-0.04144	0.08148	0.10581	0.00309	0.03263	0.05858	0.01813	0.01218	0.02106	0.01794	0.0138	0.00209	0.03224	0.0141	0.00913	0.05214	0.0088	0.18822	0.03263	0.02379	0.00905	0.00646	0.00991	0.01117	0.01188	0.03822	0.02409	0.01803	0.00202	0.04498	0.04513	0.06349	0.11311	0.06425	0.03707
22.1	0.00957	-0.00213	-0.00206	0.00249	0.00856	-0.01993	0.02452	0.11394	0.0478	0.07152	0.13023	0.06482	0.09308	0.10778	-0.03995	0.0836	0.10296	0.00233	0.03203	0.0582	0.0203	0.01365	0.01849	0.01662	0.0118	0.00302	0.03098	0.01312	0.00898	0.05239	0.00908	0.18729	0.03258	0.02501	0.00905	0.00637	0.01178	0.00893	0.01482	0.03321	0.02466	0.0153	0.000276735	0.04245	0.04557	0.06514	0.11412	0.06695	0.03628
22.2	0.01203	-0.00124	0.000948	0.00562	0.00976	-0.01843	0.0247	0.11887	0.04996	0.07284	0.12867	0.06278	0.09126	0.10988	-0.03995	0.08053	0.10312	0.0012	0.0299	0.05698	0.01795	0.01202	0.01989	0.01533	0.01199	0.00213	0.03223	0.01229	0.00819	0.04957	0.00663	0.18529	0.03002	0.02047	0.00639	0.00884	0.01123	0.0108	0.0122	0.03349	0.02346	0.01501	0.00199	0.03901	0.04301	0.06019	0.1108	0.06487	0.03756
22.3	0.01202	0.000313	-0.00092	0.00154	0.00719	-0.01947	0.0267	0.11422	0.04971	0.07126	0.12754	0.06466	0.0895	0.10855	-0.0433	0.08418	0.10071	0.00092774	0.02868	0.05453	0.01842	0.01156	0.01955	0.01566	0.00957	0.000929153	0.03211	0.0126	0.00904	0.04803	0.00629	0.18225	0.03296	0.02034	0.00918	0.00663	0.01245	0.00918	0.01088	0.03454	0.02247	0.01482	0.00192	0.04153	0.04285	0.06341	0.11014	0.06238	0.03836
22.4	0.01064	-0.00222	-9.9e-05	0.0041	0.00817	-0.02238	0.02236	0.10743	0.04702	0.06694	0.12736	0.06294	0.08888	0.10368	-0.04332	0.0839	0.10165	0.000699933	0.03167	0.05505	0.01775	0.01287	0.01889	0.01532	0.0116	0.00359	0.0307	0.01276	0.00705	0.04945	0.0079	0.18163	0.0313	0.02195	0.0069	0.00561	0.01112	0.01107	0.01173	0.03183	0.02524	0.01545	0.00114	0.03745	0.04251	0.06077	0.11089	0.06091	0.03866
22.5	0.00955	0.00102	-0.00238	0.00285	0.00894	-0.02113	0.02391	0.11064	0.04732	0.06865	0.12522	0.06078	0.08997	0.10537	-0.0408	0.07802	0.09929	0.00121	0.03126	0.05516	0.01662	0.01253	0.01658	0.01509	0.01062	0.00364	0.03094	0.01268	0.00863	0.05011	0.00726	0.18072	0.02934	0.02075	0.00768	0.00426	0.01081	0.01183	0.01189	0.02907	0.02293	0.01337	0.00124	0.04218	0.04172	0.05892	0.10767	0.06026	0.0385
22.6	0.00927	-0.00038	0.00204	0.0027	0.00894	-0.01894	0.02297	0.11301	0.04579	0.07036	0.12491	0.06066	0.08561	0.10289	-0.04296	0.08095	0.0987	0.00294	0.03058	0.05663	0.01795	0.01421	0.01645	0.01585	0.00994	0.00146	0.02826	0.01176	0.01028	0.0501	0.0085	0.17785	0.02848	0.02309	0.00732	0.00689	0.00965	0.01024	0.01181	0.03065	0.02413	0.01508	0.000494538	0.03825	0.04252	0.05872	0.10736	0.0595	0.03769
22.7	0.00942	-0.00258	0.00115	0.00516	0.0101	-0.02084	0.02576	0.10972	0.04594	0.06866	0.12646	0.06259	0.08692	0.09817	-0.04127	0.07881	0.0964	0.00148	0.0279	0.05418	0.01657	0.0129	0.01786	0.01467	0.01011	0.00123	0.02931	0.01158	0.00869	0.04542	0.00762	0.1756	0.02837	0.02125	0.00781	0.00685	0.01174	0.0107	0.01223	0.0318	0.02249	0.01568	0.000723379	0.03932	0.04159	0.05952	0.10705	0.05727	0.03555
22.8	0.01328	1.36e-05	0.000889	0.00558	0.00943	-0.02119	0.02681	0.1112	0.04629	0.06835	0.12097	0.06101	0.08631	0.09838	-0.03965	0.07841	0.09703	0.00133	0.02896	0.05312	0.01694	0.01246	0.01564	0.01501	0.00837	0.00146	0.03097	0.01007	0.00752	0.04492	0.00705	0.17412	0.03009	0.02262	0.00635	0.00403	0.01086	0.01291	0.01189	0.02927	0.02187	0.01273	9.57e-06	0.03606	0.03798	0.05409	0.10411	0.06001	0.03567
22.9	0.01005	-6.4e-05	-0.00032	0.00281	0.01286	-0.02448	0.02407	0.10858	0.04599	0.06962	0.12229	0.06029	0.08237	0.09683	-0.04068	0.08199	0.09691	0.00156	0.02898	0.05293	0.01536	0.01268	0.01631	0.01535	0.01127	0.00135	0.03075	0.0113	0.00819	0.04698	0.00634	0.17221	0.02786	0.02065	0.0073	0.00565	0.01026	0.00993	0.01151	0.0293	0.02262	0.01199	-5.2e-05	0.0359	0.04182	0.05522	0.10251	0.05938	0.03372
23	0.01276	-0.00138	0.00403	0.0048	0.00692	-0.02037	0.02715	0.10621	0.04411	0.06465	0.12338	0.06004	0.08533	0.09939	-0.03899	0.07713	0.09601	0.00155	0.02948	0.05377	0.01605	0.01314	0.01692	0.01379	0.00943	0.00397	0.02701	0.01435	0.00683	0.04702	0.00604	0.17113	0.02963	0.02035	0.00752	0.00317	0.0096	0.01	0.0116	0.03058	0.02166	0.01605	-0.000254795	0.03592	0.03927	0.05541	0.10673	0.05915	0.0353
23.1	0.01121	0.000605	0.000392	0.00168	0.00779	-0.02302	0.02494	0.10662	0.04576	0.06266	0.11917	0.06082	0.08487	0.10006	-0.03952	0.07612	0.09543	0.00171	0.02859	0.05222	0.01651	0.01086	0.01685	0.01305	0.01013	0.00217	0.03012	0.01371	0.00848	0.05097	0.00848	0.16833	0.02706	0.02078	0.00767	0.00575	0.01098	0.00984	0.01391	0.02715	0.02161	0.01336	-0.00115	0.0357	0.0394	0.05584	0.10025	0.0581	0.02972
23.2	0.01041	0.000893	0.0019	0.00473	0.01136	-0.02065	0.02444	0.10916	0.04568	0.06732	0.12215	0.05871	0.08265	0.09174	-0.04051	0.07643	0.09441	0.00131	0.02904	0.05087	0.01618	0.01118	0.01786	0.01516	0.00969	0.00016857	0.03066	0.013	0.00722	0.04732	0.00618	0.16807	0.02849	0.02216	0.00704	0.00547	0.01025	0.01017	0.01198	0.02802	0.02219	0.01427	-0.00165	0.03707	0.03464	0.05338	0.10006	0.05849	0.03137
23.3	0.01204	-0.00142	-0.00032	0.0025	0.01033	-0.01849	0.02253	0.10521	0.04162	0.06621	0.11572	0.05875	0.08152	0.09613	-0.0409	0.07793	0.0937	0.00245	0.02847	0.05071	0.01634	0.01263	0.01879	0.01524	0.00916	0.00356	0.02823	0.01163	0.00843	0.0458	0.00875	0.16642	0.02749	0.01843	0.00727	0.00523	0.00904	0.01092	0.01149	0.02861	0.02129	0.01345	-0.000664446	0.03192	0.03736	0.0519	0.09944	0.05546	0.03163
23.4	0.00982	-0.00182	-0.00128	0.00407	0.01135	-0.02455	0.02461	0.10442	0.04065	0.06288	0.1199	0.05467	0.07859	0.09347	-0.039	0.07439	0.09262	0.00169	0.02922	0.05343	0.01704	0.01386	0.016	0.01578	0.01046	0.00427	0.02683	0.01143	0.00665	0.04459	0.00642	0.16634	0.02683	0.01909	0.00578	0.00889	0.00936	0.00832	0.01235	0.02595	0.02005	0.01057	-0.000839772	0.03294	0.03202	0.05354	0.09885	0.05499	0.03223
23.5	0.01394	0.000107	-0.00176	0.00429	0.0086	-0.02316	0.02769	0.10443	0.04084	0.06311	0.11673	0.05735	0.079	0.09272	-0.0418	0.07827	0.09084	0.00198	0.03181	0.05229	0.01589	0.01211	0.01603	0.01485	0.0088	0.00232	0.02544	0.00986	0.00864	0.04512	0.00574	0.16428	0.02623	0.01874	0.00515	0.00386	0.01062	0.00949	0.01208	0.02502	0.02332	0.00985	-0.000612337	0.02891	0.0329	0.0506	0.09645	0.05441	0.02889
23.6	0.00912	-0.00134	-0.00077	0.00327	0.01297	-0.02287	0.02432	0.10254	0.04382	0.06268	0.11603	0.05473	0.07856	0.09377	-0.04292	0.07359	0.0897	0.00253	0.02618	0.04927	0.01608	0.0117	0.01488	0.01476	0.00903	0.00139	0.03003	0.01116	0.00878	0.04819	0.00536	0.16122	0.02843	0.01764	0.00753	0.00755	0.00746	0.01049	0.01232	0.02626	0.02249	0.01386	-0.000690467	0.03416	0.03534	0.0495	0.09763	0.05321	0.03292
23.7	0.0103	-0.00104	0.000459	0.00501	0.01096	-0.02205	0.02326	0.0996	0.0424	0.06377	0.11504	0.05358	0.07783	0.08639	-0.0422	0.0719	0.08809	0.00361	0.02884	0.04939	0.01543	0.01087	0.01596	0.01401	0.01065	0.00401	0.02732	0.01094	0.00853	0.04606	0.00665	0.16138	0.02534	0.01825	0.00664	0.00643	0.01026	0.01087	0.00936	0.02454	0.02156	0.01091	0.000147967	0.03069	0.03407	0.04819	0.0968	0.05259	0.03211
23.8	0.0113	0.00144	0.000697	0.00424	0.01049	-0.02147	0.02251	0.09838	0.04185	0.06062	0.11677	0.05448	0.07707	0.08636	-0.03893	0.07424	0.0909	0.00382	0.031	0.04934	0.01493	0.01181	0.01674	0.01532	0.00741	0.0043	0.02639	0.01135	0.00893	0.04292	0.00541	0.15947	0.02547	0.01608	0.00524	0.00611	0.00909	0.00975	0.01001	0.02535	0.01727	0.00991	-0.00185	0.02909	0.03432	0.04593	0.09641	0.05215	0.03057
23.9	0.01117	-0.00267	0.00022	0.00522	0.01097	-0.02397	0.02444	0.09715	0.04063	0.05788	0.11115	0.05166	0.07782	0.09083	-0.04194	0.07343	0.08735	0.00246	0.02725	0.04841	0.01516	0.01011	0.01742	0.01476	0.01023	-0.00235	0.02557	0.01388	0.00699	0.04834	0.00516	0.1572	0.02449	0.0198	0.00736	0.00461	0.00895	0.01133	0.00911	0.025	0.01914	0.00961	-0.00123	0.0336	0.03145	0.04302	0.09152	0.05125	0.02876
24	0.00862	0.000276	-0.00147	0.00424	0.01115	-0.02533	0.02392	0.09771	0.04355	0.0612	0.11359	0.05099	0.07522	0.08706	-0.04178	0.07181	0.08646	-0.000267397	0.02486	0.04928	0.01457	0.01174	0.01582	0.01532	0.00748	0.0037	0.02913	0.00951	0.00723	0.04478	0.00529	0.15599	0.02554	0.01688	0.00698	0.00524	0.00913	0.01173	0.01104	0.02585	0.0221	0.01127	-0.00201	0.02989	0.02932	0.04553	0.09163	0.05156	0.02766
24.1	0.01023	-0.00051	-0.00067	-0.00026	0.01215	-0.02524	0.0247	0.09892	0.03785	0.06105	0.11045	0.04997	0.07458	0.08496	-0.04247	0.06902	0.08372	0.00289	0.03049	0.04863	0.01499	0.00953	0.01651	0.01225	0.00796	0.00438	0.02778	0.01264	0.00818	0.04397	0.00799	0.15353	0.02512	0.01645	0.00698	0.00808	0.01107	0.0119	0.01133	0.02434	0.01768	0.01183	-0.00293	0.0288	0.03118	0.04699	0.09422	0.05384	0.02643
24.2	0.00943	-0.00222	-0.00049	0.00345	0.00947	-0.0255	0.02242	0.09872	0.03928	0.0609	0.11124	0.04946	0.07529	0.08699	-0.04211	0.07456	0.08586	0.00153	0.02803	0.04611	0.01358	0.01141	0.0146	0.01172	0.00854	0.000608454	0.02723	0.00884	0.00733	0.04207	0.00588	0.15555	0.0245	0.01561	0.00513	0.00525	0.00906	0.00938	0.0088	0.02024	0.0199	0.01096	-0.00223	0.02835	0.03133	0.04571	0.09071	0.05383	0.02991
24.3	0.00972	-0.00184	-0.00153	0.00116	0.0105	-0.02487	0.0274	0.10122	0.04038	0.06014	0.10873	0.0501	0.07644	0.08458	-0.03941	0.07221	0.08474	0.000664683	0.02931	0.04775	0.01388	0.0102	0.01578	0.0143	0.00845	0.00301	0.02493	0.01198	0.00675	0.04167	0.00767	0.15319	0.02412	0.0153	0.00694	0.01003	0.01004	0.01045	0.01132	0.02384	0.01909	0.00967	-0.000198672	0.02819	0.0307	0.0403	0.09219	0.05099	0.0277
24.4	0.00913	-0.00041	-0.00494	0.00306	0.01017	-0.02275	0.02278	0.09727	0.03397	0.05779	0.10791	0.04949	0.07449	0.08168	-0.03798	0.07149	0.08409	0.000347744	0.02518	0.04625	0.01437	0.00915	0.0143	0.01168	0.00503	0.00175	0.02152	0.01237	0.00689	0.04273	0.00407	0.14986	0.0249	0.01648	0.0075	0.00729	0.00808	0.01109	0.01012	0.01963	0.01964	0.0109	-0.00173	0.02656	0.02857	0.0422	0.09091	0.0502	0.02737
24.5	0.00802	-0.00144	0.000807	0.00521	0.0108	-0.02423	0.02341	0.09396	0.0356	0.05864	0.10834	0.04877	0.07223	0.08007	-0.03714	0.06795	0.08306	0.00301	0.02698	0.04857	0.01629	0.00936	0.01446	0.01312	0.00739	0.00173	0.02152	0.01081	0.00802	0.04493	0.00473	0.15034	0.02406	0.0161	0.00648	0.00483	0.00985	0.00754	0.01009	0.02126	0.01948	0.01053	-0.00191	0.02551	0.03089	0.04374	0.08711	0.05007	0.0272
24.6	0.01104	-0.00181	-0.00267	0.0026	0.00837	-0.02373	0.02518	0.09449	0.03767	0.05684	0.10817	0.04864	0.07111	0.07924	-0.03705	0.06862	0.08109	0.000447885	0.02707	0.04396	0.01325	0.01032	0.0151	0.01314	0.00917	0.00348	0.02588	0.01147	0.00629	0.04533	0.0062	0.14691	0.02441	0.01664	0.00568	0.00761	0.00889	0.00893	0.00885	0.02325	0.02021	0.0114	-0.00323	0.02463	0.02895	0.04132	0.08893	0.04968	0.02754
24.7	0.00916	-0.00195	-0.00041	0.00324	0.01205	-0.02281	0.0224	0.09315	0.03765	0.05762	0.10633	0.04846	0.07387	0.08004	-0.03736	0.07034	0.08139	-0.00137	0.02387	0.04231	0.01286	0.00923	0.01426	0.01203	0.00785	0.00284	0.02309	0.00999	0.00684	0.03807	0.00343	0.14695	0.02294	0.017	0.00482	0.0069	0.01085	0.00848	0.01058	0.02006	0.01872	0.00959	-0.0019	0.02574	0.02934	0.03985	0.08763	0.0487	0.02627
24.8	0.01026	-0.00286	-0.00216	0.00156	0.00828	-0.02399	0.02357	0.09162	0.03594	0.05549	0.1064	0.04903	0.07179	0.07704	-0.03665	0.07133	0.08092	0.00225	0.02521	0.04518	0.01214	0.00734	0.01373	0.01197	0.00964	0.00245	0.02062	0.01291	0.00777	0.03952	0.00666	0.14773	0.02449	0.01699	0.0038	0.00803	0.01274	0.00953	0.01102	0.02008	0.02029	0.00857	-0.0028	0.02376	0.02489	0.04009	0.08437	0.04668	0.02729
24.9	0.00904	0.000481	-0.00026	0.00291	0.00767	-0.02535	0.0225	0.09404	0.03612	0.05267	0.10857	0.04858	0.07234	0.08048	-0.03457	0.0707	0.08034	0.000300425	0.02637	0.04639	0.01366	0.00988	0.01392	0.01084	0.00922	0.00375	0.02305	0.00934	0.00609	0.04393	0.00582	0.14519	0.02359	0.0174	0.00783	0.01027	0.00853	0.01111	0.01209	0.02021	0.01839	0.0085	-0.00303	0.01949	0.02692	0.03808	0.08446	0.04794	0.02503
25	0.00981	-0.00171	-0.00154	0.00153	0.0101	-0.02589	0.02246	0.08826	0.03478	0.05512	0.1057	0.05004	0.07077	0.07554	-0.03802	0.06711	0.07844	0.00207	0.02757	0.04356	0.01224	0.00877	0.01323	0.01067	0.00805	-0.00118	0.02567	0.01113	0.00729	0.04083	0.00535	0.14195	0.024	0.01396	0.00472	0.00663	0.0088	0.00755	0.01209	0.01784	0.01858	0.0097	-0.00292	0.02296	0.02588	0.039	0.08809	0.04807	0.02727
25.1	0.0078	-0.00113	-0.00309	0.00575	0.00927	-0.02659	0.02429	0.08776	0.03285	0.05408	0.10171	0.04726	0.07051	0.07764	-0.03871	0.06791	0.07714	0.00315	0.02444	0.04265	0.01058	0.01046	0.01352	0.01219	0.01016	0.00344	0.02282	0.00947	0.00714	0.0421	0.00321	0.1392	0.02299	0.01207	0.00516	0.00833	0.00635	0.00846	0.01005	0.01871	0.02045	0.01101	-0.00278	0.02038	0.02686	0.03823	0.08414	0.04599	0.02552
25.2	0.00854	-0.00193	-0.00251	0.00324	0.0096	-0.02593	0.0255	0.08831	0.03682	0.05111	0.10165	0.04776	0.06889	0.07578	-0.03457	0.06559	0.07619	0.00119	0.02444	0.04387	0.01267	0.00688	0.01512	0.0099	0.00798	-0.00139	0.02314	0.01253	0.00693	0.03962	0.00263	0.13928	0.02119	0.01491	0.00625	0.00578	0.01127	0.00696	0.01158	0.01996	0.01718	0.0082	-0.00387	0.02251	0.02432	0.03936	0.08342	0.04727	0.0252
25.3	0.00936	-0.00308	-0.00194	0.0027	0.01096	-0.02558	0.02611	0.09172	0.03431	0.05145	0.10203	0.04778	0.06757	0.07196	-0.03684	0.06722	0.07584	0.000427031	0.02575	0.04324	0.01143	0.00973	0.01358	0.01078	0.00774	0.0044	0.02021	0.00926	0.00459	0.03894	0.00572	0.1389	0.02351	0.01323	0.00469	0.00894	0.00929	0.00647	0.01165	0.02146	0.01842	0.00936	-0.00359	0.01931	0.02278	0.037	0.08173	0.04588	0.02142
25.4	0.00851	-0.00252	-0.00239	0.00315	0.00987	-0.02747	0.02585	0.08779	0.03281	0.05461	0.10217	0.04573	0.07055	0.07559	-0.03849	0.06527	0.07327	0.00262	0.02665	0.042	0.01126	0.00957	0.01469	0.01051	0.00904	1.64e-05	0.0228	0.00842	0.00681	0.03685	0.00302	0.13859	0.02371	0.01497	0.00542	0.01113	0.0093	0.00951	0.01109	0.01859	0.01764	0.01039	-0.00327	0.01866	0.02356	0.0339	0.08109	0.04514	0.02689
25.5	0.00894	-0.00524	-0.0007	0.00142	0.01036	-0.02295	0.02193	0.08583	0.03418	0.05247	0.10155	0.04452	0.07082	0.07452	-0.03795	0.06668	0.07532	0.000382994	0.02449	0.04287	0.01032	0.00854	0.01242	0.01215	0.00546	0.000760583	0.02186	0.01007	0.00629	0.03756	0.00508	0.13454	0.02104	0.01442	0.00729	0.00673	0.00994	0.00998	0.01039	0.01742	0.01743	0.00992	-0.00215	0.01636	0.02234	0.03502	0.08159	0.04514	0.02063
[truncated: 705 more columns]

## Sheet: Fig 2g
	max dF/F0	max dF/F0	max dF/F0	max dF/F0
	1 AP	3AP	10 AP	160 AP
C1	0.05509	0.18926	0.20653	0.58656
C2	0.02429	0.25584	0.23175	0.77565
…	0.01435	0.06979	0.05833	0.767
	0.01638	0.05365	0.04879	0.71608
	0.02187	0.14944	0.12234	0.69421
	0.01528	0.68953	0.48941	1.54145
	0.05663	0.21396	0.22495	0.58441
	0.54693	0.61943	0.54461	1.53334
	0.32168	0.10641	0.32553	0.84462
	0.50643	0.5007	0.50736	1.36388
	0.34389	0.38394	0.35506	1.3831
	0.31277	0.36975	0.30208	0.8672
	0.40768	0.46957	0.40505	1.38721
	0.46689	0.54752	0.47897	1.17344
	0.1281	0.10795	0.133	0.41256
	0.20531	0.25272	0.21356	0.86494
	0.48569	0.52153	0.47235	1.20779
	0.0226	0.00648	0.16538	0.38179
	0.17712	0.16069	0.22131	0.60255
	0.36536	0.36269	0.40655	1.1997
	0.33205	0.3435	0.35734	0.55502
	0.23573	0.24509	0.26735	0.43709
	0.12027	0.12486	0.12625	0.39573
	0.14799	0.15078	0.16896	0.20086
	0.13144	0.12149	0.15228	0.19281
	0.0363	0.0333	0.15766	0.26457
	0.29467	0.28972	0.28636	0.54918
	0.22075	0.21513	0.21912	0.47287
	0.1745	0.17087	0.18086	0.26555
	0.23912	0.24837	0.27703	0.65204
	0.18225	0.18239	0.20995	0.30118
	0.42446	0.41422	0.39414	1.10326
	0.37537	0.377	0.42672	0.62956
	0.19243	0.1803	0.23927	0.61109
	0.07172	0.06998	0.09747	0.18891
	0.06822	0.06634	0.17629	0.46953
	0.0428	0.03715	0.29061	0.5877
	0.10799	0.10774	0.25916	0.45624
	0.29666	0.13375	0.40961	0.7764
	0.16032	0.09979	0.21249	0.56788
	0.15037	0.15351	0.21086	0.60727
	0.14904	0.10849	0.19517	0.32984
	0.35412	0.23088	0.51614	0.82422
	0.34561	0.2157	0.44217	0.78107
	0.37763	0.28413	0.51449	1.12485
	0.35377	0.27979	0.46171	1.19079
	0.34017	0.27266	0.40612	0.92608
	0.34155	0.29065	0.36286	0.69813
	0.39746	0.32059	0.41087	0.827
	0.45384	0.37757	0.50336	1.02954
	0.27867	0.21656	0.45803	0.70797
	0.29853	0.23234	0.37516	0.92477
	0.25555	0.20377	0.31816	0.72284
	0.00175	0.00164	0.00236	0.00305
	0.15051	0.20495	0.24115	0.56526
	0.18878	0.21779	0.22543	0.57417
	0.23046	0.09042	0.0963	0.34718
	0.01433	0.06582	0.15667	0.5373
	0.20346	0.23066	0.27784	0.65515
	0.01369	0.0451	0.09539	0.15527
	0.23406	0.09224	0.09797	0.35743
	0.21365	0.24855	0.35396	0.49156
	0.15532	0.18324	0.2526	0.40113
	0.16599	0.20932	0.29533	0.48669
	0.2071	0.09435	0.2701	0.70814
	0.05175	0.03453	0.06185	0.10688
	0.05624	0.03313	0.05466	0.16753
	0.08927	0.05206	0.09449	0.24307
	0.17216	0.03285	0.17354	0.44922
	0.11293	0.06786	0.11023	0.28051
	0.15722	0.07923	0.17556	0.45471
	0.18388	0.07617	0.22883	0.3755
	0.12692	0.08547	0.15162	0.24488
	0.06587	0.05207	0.07166	0.18138
	0.06076	0.0349	0.06428	0.174
	0.0642	0.02897	0.09205	0.08433
	0.15785	0.08045	0.18963	0.20897
	0.48786	0.70727	0.65255	1.4386
	0.42354	0.57484	0.58052	1.38298
	0.51435	0.5139	0.46624	1.53012
	0.29448	0.30036	0.28693	1.17808
	0.30376	0.29009	0.31891	1.08686
	0.443	0.35435	0.44562	2.07335
	0.46836	0.40846	0.50694	1.73366
	0.50678	0.45501	0.57119	1.81017
	0.25249	0.25687	0.27865	1.01592
	0.1967	0.19979	0.21799	0.74112
	0.06266	0.07624	0.126	0.9035
	0.00889	0.008	0.05606	0.15292
	0.20163	0.18935	0.37562	0.9404
	0.11844	0.05554	0.35637	1.09451
	0.15824	0.0668	0.23205	0.53588
	0.10125	0.05625	0.18257	0.59611
	0.11917	0.06253	0.21722	0.70571
	0.13063	0.0088	0.37495	1.01901
	0.024	0.00522	0.08412	0.1989
	0.08219	0.02898	0.14853	0.61576
	0.01178	0.01534	0.01172	0.07591
	0.02937	0.0308	0.03667	0.15927
	0.07204	0.06379	0.06947	0.17407
	0.04871	0.04811	0.05071	0.19408
	0.13057	0.13808	0.12442	0.40649
	0.19501	0.18907	0.1711	0.54838
	0.20995	0.20086	0.18556	0.56873
	0.27722	0.27553	0.31899	1.54438
	0.14266	0.16705	0.22334	0.96863
	0.11192	0.11711	0.14266	0.47484
	0.25449	0.24021	0.29064	1.05568
	0.19045	0.19271	0.22364	0.95019
	0.06853	0.05423	0.12068	0.42323
	0.06465	0.05067	0.08793	0.3883
	0.16637	0.16564	0.21722	0.48337
	0.27275	0.25667	0.29907	0.90894
	0.28697	0.26564	0.30504	1.00334
	0.23505	0.21377	0.262	1.10056
	0.48	0.383	0.43628	0.74222
	0.28268	0.20283	0.36585	1.13068
	0.23202	0.23663	0.297	1.37097
	0.23555	0.29946	0.36507	0.85958
	0.24617	0.31029	0.334	0.59097
	0.12838	0.16867	0.179	0.41352
	0.22649	0.31545	0.38742	0.77591
	0.12323	0.1197	0.14003	0.3514
	0.17195	0.18148	0.218	0.45399
	0.27406	0.24431	0.32222	1.01334
	0.197	0.20471	0.245	0.64472
	0.21883	0.22395	0.28585	0.64453
	0.129	0.14118	0.17408	0.6734
	0.35451	0.367	0.44455	0.80767
	0.18838	0.19267	0.231	0.58367
	0.0861	0.08714	0.12362	0.25416
	0.17238	0.18444	0.359	0.63859
	0.152	0.15234	0.23162	0.65491
	0.12011	0.123	0.17213	0.36737
	0.05669	0.06993	0.111	0.36298
	0.07812	0.078	0.10232	0.21765
	0.10814	0.108	0.115	0.17334
	0.0458	0.04819	0.107	0.29581
	0.01225	0.09771	0.14695	0.44065
	0.00497	0.0646	0.09192	0.26279
	0.0306	0.17124	0.26372	0.63491
	0.06345	0.09373	0.12561	0.3353
	0.02176	0.15876	0.20713	0.5056
	0.0424	0.15967	0.195	0.42867
	0.01853	0.0875	0.144	0.48168
	0.01185	0.03306	0.09646	0.34369
	0.31319	0.28152	0.105	0.69501
	0.1302	0.17064	0.22224	0.55986
	0.06577	0.12373	0.19905	0.59961
	0.04509	0.05172	0.086	0.2308
	0.04797	0.05166	0.06465	0.15559
	0.01374	0.03729	0.04726	0.10171
	0.0206	0.06408	0.12844	0.45253
	0.01693	0.28199	0.46403	0.75118
	0.02126	0.11941	0.17399	0.46093
	0.0228	0.06784	0.0939	0.36319
	0.01251	0.0417	0.06562	0.2784
	0.379	0.50552	0.66248	2.20857
	0.01843	0.06582	0.0935	0.49132
	0.22367	0.26334	0.33915	1.15329
	0.23076	0.25308	0.34457	0.97212
	0.32	0.36536	0.44356	1.23318
	0.35694	0.40861	0.47511	1.18336
	0.37405	0.44962	0.37803	1.38513
	0.302	0.33405	0.43477	1.13254
	0.176	0.24543	0.3151	0.78501
	0.0985	0.1364	0.17907	0.44967
	0.10968	0.14399	0.19558	0.49913
	0.21015	0.25376	0.30592	0.91362
	0.13877	0.14815	0.17233	0.46713
	0.0473	0.0804	0.17122	0.55413
	0.18434	0.25987	0.30822	1.27953
	0.0387	0.12771	0.22203	0.74273
	0.01915	0.29728	0.40801	1.54294
	0.0858	0.18336	0.22459	0.82472
	0.05418	0.13695	0.13216	0.96083
	0.13082	0.25426	0.27414	0.69183
	0.07244	0.22628	0.27039	0.86342
	0.02045	0.07419	0.12764	0.5501
	0.24392	0.49716	0.58772	1.6142
	0.331	0.40234	0.45982	1.42795
	0.31704	0.3929	0.45104	1.24649
	0.27128	0.58503	0.654	1.13794
	0.11641	0.21728	0.24493	0.75376
	0.27026	0.57405	0.64116	1.33303

## Sheet: Fig 2h
	SNR	SNR	SNR	SNR
	1 AP	3AP	10 AP	160 AP
C1	32.8809	124.386	147.722	201.976
C2	14.1733	200.676	149.905	577.521
…	10.7094	42.3414	33.0286	559.441
	16.3026	43.5581	32.6177	497.509
	14.6164	87.3257	74.0382	565.857
	6.60239	375.292	299.105	649.939
	29.4198	126.942	145.838	375.21
	326.842	299.019	253.557	732.488
	219.143	44.3434	158.062	478.28
	238.432	293.521	254.484	704.488
	299.968	226.459	181.437	827.418
	218.374	293.044	246.017	878.378
	336.629	264.473	266.3	982.743
	149.835	208.434	222.558	520.296
	67.6299	48.8769	77.1416	117.169
	134.186	203.521	150.701	539.609
	384.474	472.246	266.201	831.072
	23.1168	6.58747	214.29	332.165
	139.019	148.486	143.219	613.141
	234.245	195.128	248.407	664.4
	438.964	304.405	313.8	432.523
	298.463	270.202	257.818	388.721
	119.313	109.973	93.7956	366.48
	148.748	193.347	156.706	248.278
	107.726	106.896	141.314	172.161
	15.6529	16.9996	84.2049	226.804
	202.227	143.191	230.745	242.782
	191.114	198.005	135.719	369.544
	128.404	128.503	146.116	171.63
	117.189	154.266	108.9	238.685
	208.717	201.348	207.58	305.77
	210.097	197.878	115.199	775.108
	399.326	416.354	442.667	845.342
	134.766	168.143	205.406	499.848
	74.4131	116.824	104.835	193.333
	55.0447	42.0773	141.666	398.398
	28.4172	27.1483	169.895	307.116
	145.071	91.5535	182.28	408.329
	205.548	65.2856	278.912	409.48
	93.1603	83.648	160.694	343.078
	92.1315	112.526	190.918	328.103
	169.05	130.452	309.054	428.431
	162.811	110.498	167.47	374.292
	169.42	147.648	220.532	449.432
	135.895	162.653	149.986	348.538
	164.612	167.915	182.465	414.193
	173.239	197.31	276.153	427.943
	143.212	167.084	130.322	293.351
	126.618	139.309	189.917	316.773
	363.789	256.552	299.953	623.398
	141.442	70.1166	204.804	135.106
	168.035	123.541	177.584	532.973
	136.799	136.611	188.792	463.153
	4.10383	3.86681	5.32893	7.28613
	72.7228	123.474	112.683	247.567
	213.966	157.224	147.864	403.443
	164.185	81.3944	81.5621	249.989
	10.659	70.8662	85.2907	381.685
	110.994	93.2943	118.505	245.31
	13.0641	30.4862	77.4464	114.545
	229.067	120.793	95.735	376.758
	98.1239	93.2276	152.979	263.322
	114.781	171.108	175.048	239.072
	134.23	264.344	252.885	369.115
	79.8889	8.70345	116.425	214.303
	51.5446	10.6996	60.5805	97.9032
	79.5694	11.5076	75.2108	163.851
	103.353	10.0852	73.663	176.602
	82.9034	5.36852	131.451	229.507
	84.2952	12.4112	110.929	261.92
	123.201	8.9833	134.913	240.174
	134.329	6.61245	76.6822	102.616
	124.175	11.6664	150.994	195.827
	59.3277	15.8286	70.364	187.715
	53.7413	9.31324	42.7467	107.135
	38.0132	7.30846	64.1136	27.2542
	139.136	11.9896	180.806	166.783
	189.227	277.989	308.281	663.238
	206.94	295.231	360.427	563.31
	409.644	394.413	283.46	712.342
	135.829	137.471	162.775	549.867
	303.592	176.451	274.489	1035.81
	215.819	173.843	193.419	611.212
	214.762	215.734	210.785	540.272
	412.833	286.725	367.603	875.85
	211.889	241.254	273.976	655.155
	129.624	191.482	191.133	538.54
	53.7823	74.0202	159.062	906.421
	10.4601	9.17189	66.8649	250.956
	151.769	231.372	192.932	859.109
	67.2291	46.6934	188.554	848.839
	140.352	76.5652	273.973	421.557
	207.355	124.265	428.916	1296.08
	241.088	110.573	487.53	1262.33
	71.3256	10.4225	199.292	1072.57
	22.4567	5.15403	73.7735	212.605
	69.5844	29.4602	177.568	597.699
	8.0057	11.4158	7.60152	51.9451
	26.5122	23.4542	29.914	102.734
	99.6329	65.3515	85.9972	211.536
	51.7012	43.5194	45.9189	193.578
	120.564	96.6043	100.231	309.794
	164.557	198.423	198.094	299.349
	183.049	144.445	130.912	476.5
	265.861	154.354	218.944	1114.85
	100.213	90.0651	131.739	359.529
	122.731	107.34	171.486	451.323
	182.257	139.933	149.572	520.958
	173.084	91.3226	139.973	571.256
	58.462	45.5326	167.431	279.88
	51.3123	41.0668	68.5037	284.995
	78.3027	88.9409	91.7252	240.088
	127.954	144.54	134.025	498.547
	142.359	140.865	139.543	480.043
	131.072	114.901	124.745	591.93
	246.824	116.114	110.859	169.549
	211.403	116.67	354.09	608.457
	163.289	147.467	133.102	604.197
	148.947	121.256	148.217	255.102
	70.764	149.637	88.5776	135.067
	82.4388	125.938	115.74	196.896
	168.583	181.519	265.208	405.654
	95.5312	86.883	158.549	303.24
	136.668	148.242	218.856	283.605
	195.66	194.128	306.384	925.7
	157.129	248.49	198.504	695.612
	184.575	82.6178	290.334	639.95
	112.22	91.1272	134.649	542.321
	312.743	339.219	354.278	551.063
	117.471	136.753	183.69	437.094
	47.7515	52.9541	83.2614	207.029
	147.862	173.786	377.756	635.448
	104.383	153.661	186.273	449.778
	91.3106	110.118	175.451	435.777
	62.2904	73.8322	92.6013	361.62
	112.239	127.228	172.932	216.315
	94.8952	143.157	110.387	215.777
	82.7184	57.2526	173.01	423.332
	6.69633	39.5096	73.743	192.806
	3.33154	43.7101	53.0586	158.514
	10.0145	45.1017	63.0465	267.978
	33.77	39.0465	49.5794	175.946
	12.2755	41.4993	70.1392	189.443
	11.707	39.8804	57.2768	153.845
	23.2587	86.2491	140.229	533.93
	9.36571	24.3959	98.0554	265.723
	169.843	162.646	8.82382	242.673
	81.8629	74.7458	95.8137	195.877
	30.7904	30.9445	52.8586	170.74
	41.0205	45.3922	78.4151	146.067
	64.0608	73.4291	90.747	172.867
	16.3463	29.1852	50.9628	120.816
	19.7995	60.2026	113.037	430.218
	6.13855	79.9088	172.387	344.193
	12.8991	53.3355	118.989	218.679
	28.7364	79.1033	141.998	436.399
	16.1725	54.8536	112.598	251.418
	223.299	333.361	311.56	856.469
	16.3887	50.7566	97.3659	455.311
	140.967	167.495	238.803	809.186
	201.579	216.449	266.944	405.595
	171.67	184.576	274.208	672.193
	202.401	289.071	279.489	612.971
	210.684	171.899	379.867	1095.91
	261.974	371.615	378.128	649.409
	109.978	204.074	194.241	561.086
	107.622	107.562	152.181	395.132
	156.256	151.596	236.104	441.339
	169.987	255.409	262.043	1419.97
	254.748	204.725	246.885	854.218
	26.2007	56.3142	131.535	458.585
	177.743	172.365	215.653	732.249
	17.7657	47.3699	108.741	411.186
	16.5477	211.939	219.941	1275.05
	37.3817	81.9065	144.117	455.374
	28.4185	60.5933	80.8817	603.145
	43.0261	91.1667	163.45	304.846
	35.4781	111.149	120.454	523.693
	16.058	36.3344	66.1084	221.552
	188.121	191.276	265.037	567.367
	159.77	175.632	207.194	476.854
	355.177	256.787	317.789	828.606
	256.636	553.272	486.638	857.833
	54.4091	85.94	101.251	297.759
	191.131	261.974	338.43	526.16

## Sheet: Fig 2i
	t1/2 rise (s)	t1/2 rise (s)	t1/2 rise (s)	t1/2 rise (s)
	1 AP	3AP	10 AP	160 AP
C1	0.9	1	1	1.8
C2	0.9	1.1	0.9	1.4
…	1.2	0.9	0.8	1.8
	1.1	0.9	0.7	1.9
	1.1	1	0.9	1.5
	1.2	1.4	1.3	1.9
	0.9	1.1	1.1	1.5
	0.6	0.4	0.5	0.9
	0.8	0.6	0.7	1.2
	0.7	0.6	0.6	1.1
	1	1	1	1.9
	0.8	0.7	0.8	1.3
	0.8	0.7	0.8	1.5
	0.7	0.6	0.7	1
	0.9	0.9	0.8	2.1
	1.2	1.2	1.1	2.2
	0.8	0.7	0.7	1
	0.5	0.9	0.8	1.8
	0.6	0.6	0.5	1.2
	0.8	0.8	0.8	1.3
	0.2	0.2	0.2	0.3
	0.2	0.2	0.2	0.3
	0.8	0.9	0.7	1.4
	0.7	0.7	0.6	0.7
	0.5	0.5	0.5	0.5
	0.8	0.8	0.6	1
	0.4	0.4	0.4	1
	0.4	0.4	0.4	1.1
	0.2	0.2	0.2	0.2
	0.6	0.6	0.5	1
	0.2	0.2	0.2	0.3
	1.3	1.3	1.3	1.5
	0.4	0.3	0.3	0.4
	0.5	0.5	0.4	1.4
	0.9	0.9	0.9	1.1
	0.8	0.8	0.8	0.9
	1.1	1	0.8	0.8
	0.6	0.6	0.4	0.5
	0.6	0.7	0.7	0.9
	0.7	0.8	0.8	1.4
	0.8	0.8	1.1	1.3
	0.2	0.3	0.3	0.4
	0.4	0.6	0.5	0.6
	0.5	0.6	0.4	0.7
	0.4	0.7	0.5	1
	0.9	1	1	1.8
	0.6	0.6	0.6	0.8
	0.4	0.5	0.4	0.7
	0.5	0.6	0.5	0.8
	0.3	0.4	0.4	0.8
	0.4	0.5	0.7	0.9
	0.6	0.6	0.7	1.2
	0.7	0.8	0.7	1.2
	0.3	0.8	0.3	0.7
	0.6	0.7	0.7	1.4
	0.9	0.8	0.9	1.8
	1.1	0.5	0.5	1.4
	0.5	0.6	0.7	1.5
	0.8	0.8	0.8	1.2
	0.7	0.6	0.7	0.8
	1.1	0.5	0.5	1.4
	0.2	0.2	0.2	0.2
	0.2	0.2	0.2	0.3
	0.2	0.2	0.2	0.3
	1	1.3	1	1.4
	1	1.3	1	1.4
	0.7	0.9	0.7	2.1
	0.8	1.1	0.8	1.6
	0.9	1.3	1	1.6
	0.8	1	0.7	1.5
	0.6	0.8	0.6	1
	0.9	1.3	0.9	0.8
	0.3	0.4	0.2	0.4
	0.4	0.7	0.4	0.9
	0.5	0.9	0.5	1.1
	0.9	1.1	0.8	1.3
	0.2	0.4	0.2	0.2
	0.9	0.8	0.8	0.8
	0.6	0.5	0.5	0.7
	0.8	0.8	0.8	1.2
	0.7	0.7	0.6	1.2
	0.8	0.7	0.8	1.2
	0.8	0.7	0.7	1.4
	1	1	1	1.2
	0.6	0.6	0.6	0.7
	0.9	0.9	0.9	1.5
	0.5	0.5	0.5	1.1
	0.7	0.7	0.6	1.5
	0.5	0.5	0.8	1.3
	0.6	0.8	0.7	0.9
	0.7	0.8	0.8	1.4
	1	0.8	0.8	1.3
	0.4	0.5	0.4	0.8
	0.5	0.6	0.3	0.6
	0.7	1.9	0.6	1
	0.9	0.4	0.8	1.3
	0.7	0.8	0.5	1.7
	1.3	1	0.9	1.5
	0.6	0.6	0.5	0.9
	0.8	0.7	0.7	1.2
	0.8	0.8	0.7	1.1
	0.9	0.8	0.8	1.6
	0.9	0.8	0.8	1.5
	0.9	0.9	0.8	1.8
	0.9	0.8	0.8	1.9
	0.8	0.7	0.8	1.8
	0.9	0.8	0.7	1.4
	0.8	0.7	0.7	1.2
	0.8	0.7	0.8	1.5
	0.8	0.7	0.7	1
	0.8	0.7	0.8	1.5
	0.3	0.2	0.2	0.3
	0.7	0.6	0.7	1
	0.5	0.5	0.5	1.2
	0.8	0.7	0.8	1.6
	0.6	0.6	0.6	0.6
	0.8	0.4	0.5	1
	0.8	0.5	0.5	1.5
	0.6	0.5	0.5	0.7
	0.9	0.8	0.8	0.7
	0.7	0.6	0.5	0.7
	0.3	0.2	0.2	0.4
	0.6	0.5	0.5	0.8
	0.5	0.4	0.4	0.7
	0.6	0.6	0.5	1.2
	0.4	0.3	0.3	0.8
	0.4	0.3	0.3	0.7
	0.7	0.7	0.6	1
	0.2	0.2	0.2	0.5
	0.5	0.5	0.4	1
	0.5	0.6	0.6	1
	0.5	0.6	0.8	0.7
	0.4	0.4	0.6	1.1
	0.3	0.3	0.3	0.7
	0.5	0.4	0.5	1.1
	0.5	0.5	0.5	0.7
	0.2	0.2	0.2	0.2
	0.5	0.4	1.1	1.2
	0.6	0.6	0.5	0.9
	1.1	0.6	0.5	1
	0.6	0.4	0.3	0.6
	0.9	0.7	0.6	1
	0.8	0.7	0.6	0.7
	0.7	0.3	0.3	0.5
	0.5	0.7	0.7	1.3
	0.4	0.6	0.6	1.3
	0.5	0.5	0.7	0.8
	0.7	0.7	0.7	1.2
	0.9	0.8	0.7	1
	0.5	0.5	0.6	1
	0.7	0.6	0.7	1.4
	1.1	0.6	0.5	0.6
	0.4	0.3	0.4	1
	0.7	1.2	1	0.7
	0.5	0.6	0.6	0.9
	0.6	0.7	0.7	1.2
	0.6	0.7	0.7	1.2
	0.8	0.8	0.8	1.2
	0.4	0.5	0.5	1.4
	0.8	0.7	0.8	1.2
	0.7	0.7	0.7	1.1
	0.8	0.7	0.8	1.1
	0.7	0.7	0.7	0.9
	0.3	0.3	0.4	1
	0.6	0.4	0.4	0.8
	0.6	0.4	0.4	0.8
	0.6	0.4	0.3	0.6
	0.6	0.4	0.4	0.7
	0.6	0.6	0.6	1.1
	0.3	0.2	0.2	0.6
	0.5	0.5	0.6	1
	0.8	0.8	0.8	1.5
	0.6	0.5	0.5	0.9
	0.6	0.8	0.8	1.2
	0.8	0.9	0.8	1.5
	0.8	0.7	0.7	2.1
	1	1.1	0.9	1.2
	0.7	0.7	0.7	1.1
	0.9	0.7	0.7	1.3
	0.7	0.7	0.8	1.4
	0.9	0.9	0.9	1.5
	0.7	0.7	0.7	1.1
	0.6	0.3	0.2	0.4
	0.9	0.9	0.8	1
	0.5	0.4	0.4	0.8

## Sheet: Fig 2j
	t1/2 decay (s)	t1/2 decay (s)	t1/2 decay (s)
	1 AP	3AP	10 AP
C1	6.6	5.8	6.8
C2	4.4	7.3	7.8
…	2.4	7	6.2
	4.6	5	5.4
	6.9	7.2	6.6
	3.1	14.6	14.2
	7.2	6.1	6.6
	6.6	6.9	6.5
	6	2.7	5.6
	6.1	5.6	6
	10.2	10	10
	7.5	9.1	7.4
	7	7	6.9
	7.8	8.2	8.1
	4.1	3.2	3.9
	9.6	11.8	9.5
	6.9	7	7.2
	6	0.8	6.3
	6.2	6.2	6.1
	6.1	5.7	6.8
	4.2	4.3	4.3
	4	4	4.5
	5.6	5.7	5.5
	5.5	5.1	5.5
	4.9	4.8	5
	4.9	4.8	7.8
	5.5	5.5	5.2
	4.1	4.2	4.7
	3.8	4	3.9
	7.2	6.5	7.2
	4.1	4.4	4.1
	10.5	9.8	8.8
	5.4	5.2	5.5
	5.4	5.1	5.3
	5.8	5.5	7.8
	6.4	6.3	6.7
	4.6	4.2	5.6
	4.6	4.9	6.1
	5.9	5.1	6.4
	6.2	7.4	6.5
	6.5	5.6	5.5
	5.1	5.2	6
	6.9	6.6	7
	5.9	5.4	6.6
	6.6	7.1	7.1
	9	8.7	9.7
	6.8	6.6	7
	5.9	5.8	6.5
	6.2	6	6.4
	5.9	5.6	5.7
	5.4	4.5	6.1
	5.7	5.4	6.1
	6.3	6.6	7.2
	0.1	0.1	0.4
	5.5	5.5	5.9
	7.8	8.5	7.5
	4.7	3.9	4.5
	3.7	6.9	7.8
	5.9	6.3	6.1
	1.5	5.2	6
	4.6	4.3	4.6
	4.6	4.5	5.1
	4.3	4.7	5
	5	4.8	5.3
	8.3	3.1	7.5
	5.3	2.8	5.1
	4.4	3	5.9
	4.7	2.7	5.3
	8.9	2.1	8.9
	5.2	3.1	4.8
	4.1	2.3	4.7
	5.1	2.9	6.3
	4.3	2.7	4.4
	5.4	3.4	5.1
	3.9	2.8	5.6
	5.6	2.3	6.8
	3.8	2	3.8
	8	9	8.8
	6.8	8.4	7.8
	9.6	9.3	8.8
	6.7	7.6	7.3
	6.8	6.7	7
	11.7	11.8	12
	12.7	11.8	12
	8.1	8	8.6
	9.3	9.5	9.6
	7.6	7.7	7.3
	6.5	8.1	8.6
	3.4	2.6	5.4
	5.6	5.7	5.8
	6.5	7.3	8
	5.5	5.1	6.7
	4.6	4	5.1
	4.7	4.7	5.1
	5.5		6.5
	4.4	0.2	5.3
	4.8	5.3	5.8
	2.2	4.9	1.5
	3.9	4.2	4.8
	3.7	4.2	4.4
	4.4	4.1	4
	5.3	5.5	5.2
	7.2	7.1	7
	5.8	5.9	5.2
	8.4	8.1	8.1
	5.4	5.8	7.3
	6.1	5.4	6.3
	5.8	5.8	6
	6.2	5.5	5.6
	4.8	4.4	5.2
	5.3	5.5	6.4
	4.4	4.7	4.3
	6.6	6.6	6.8
	6.3	6.6	6.7
	6.6	7.3	7.2
	12.6	11	11.6
	6.2	5.7	6.4
	11.3	10.8	10.3
	6.9	7.3	7.6
	6.2	7.2	7.1
	5.1	6	6.1
	4.9	5.1	5.2
	6.1	5.2	5.5
	6.6	7.4	8
	6.4	6.3	7.6
	4.8	4.6	4.9
	5.5	6.4	6.6
	5	5.1	4.9
	4.9	4.9	5.6
	5.3	4.8	5.1
	5	4.9	6.2
	4.2	4.4	4.9
	4	3.8	4.4
	4.9	4.7	5.3
	3.6	4.2	4.9
	5.2	5.8	6.9
	5.7	5.8	6.4
	3.9	3.9	3.9
	1.6	4.7	5.5
	0.1	5.2	5.5
	2.6	5.1	5.7
	4.6	5.2	5.6
	3	7.7	7.4
	3.9	5.1	5.8
	4.4	5.7	7.2
	2.2	3.8	5.4
	5.4	6	2.6
	4.6	4.8	5.6
	4.5	5.4	7.1
	3.5	3.7	4.4
	3.8	3.8	4.3
	3.9	6.2	5.8
	3.8	4.2	4.9
	2	5.5	6.5
	3.5	4.8	5.6
	4.9	6.9	6.8
	3	5.4	5
	9.3	10.5	9.8
	4.6	5.9	5.4
	6.5	6.9	6.9
	5.8	5.8	5.8
	7.2	6.9	6.7
	6.6	7.1	7.2
	6.2	6	6.1
	5.4	5.3	6.1
	4.7	4.9	5.5
	4.2	4.8	5
	4.8	5.4	5.9
	5.3	6.1	5.7
	4.8	4.6	4.9
	4.8	5.2	5.4
	6.5	6.6	6.8
	3.2	6.4	6.6
	2.9	8.2	8.3
	7.4	8.8	9.1
	6.5	8.9	8.5
	6.5	7.7	7.6
	4.9	6.2	6.5
	1.7	4.8	5.6
	10.5	10.4	10.2
	6.7	7	7.9
	6.4	6.5	6.4
	4.9	5.6	5.6
	6.6	7.1	7.5
	6.3	7.8	7.5

## Sheet: Fig 2l
Ca2+ imaging example (top)				Photocurrent trace (bottom)		membrane current	membrane current	membrane current	membrane current	membrane current	light
	time	dF/F0			time	pA	pA	pA	pA	pA	mV
	s				ms	480nm	450nm	422nm	400nm	372nm	light
	0.1	5.01198e-05			0	-1.21717	2.38854	3.22066	-2.70908	-0.24724	-0.11017
	0.2	-0.000143101			0.1001	-1.05813	2.21812	3.64009	-3.08262	-0.33429	-0.11047
	0.3	-0.000438841			0.2002	0.12358	3.38269	3.23756	-3.04044	0.2167	-0.11017
	0.4	0.000649864			0.30005	0.70421	5.17883	2.94429	-2.46546	-0.00776	-0.11017
	0.5	0.000569334			0.40015	-0.62821	5.53515	3.11779	-1.47866	-0.39116	-0.11017
	0.6	0.000742074			0.5	-2.50248	4.4342	2.68139	-0.67837	0.00995	-0.10986
	0.7	0.00108			0.6001	-3.17752	3.36108	1.76211	-0.6218	0.9853	-0.11047
	0.8	0.001			0.7002	-3.15528	2.57954	1.1105	-0.46479	1.71567	-0.11108
	0.9	0.000248415			0.80005	-2.20262	2.03916	1.20066	-0.59485	1.60656	-0.11017
	1	0.000310755			0.90015	-0.75806	1.94749	2.06888	-1.10399	0.69984	-0.11047
	1.1	0.000403301			1	0.17428	1.5776	3.1464	-1.8886	-0.06028	-0.11017
	1.2	-0.000352394			1.1001	-0.43583	0.9176	4.02097	-2.49102	-1.2086	-0.11017
	1.3	0.000639091			1.2002	-0.94623	1.17004	4.17529	-2.08707	-2.06718	-0.11017
	1.4	-4.13456e-05			1.30005	-0.67623	2.00426	3.93271	-1.53334	-1.62515	-0.11078
	1.5	0.000315321			1.40015	-0.339	2.15254	4.15728	-1.76804	-1.28718	-0.11047
	1.6	0.000247567			1.5	-0.33448	1.82206	4.11431	-2.29006	-1.00464	-0.10956
	1.7	-7.92355e-05			1.6001	-0.70636	1.40126	3.35782	-1.65106	-0.81473	-0.11047
	1.8	8.82791e-05			1.7002	-1.1854	0.83325	2.20112	-0.63832	-0.84466	-0.11017
	1.9	-0.000425276			1.80005	-1.6662	0.06247	1.80017	-0.78723	-0.35612	-0.10986
	2	0.000424595			1.90015	-1.51129	0.63877	2.44566	-1.35346	0.48665	-0.11047
	2.1	0.000339377			2	-0.7153	1.44751	3.4744	-1.89849	0.85572	-0.11017
	2.2	-0.000174902			2.1001	-0.19143	1.57114	3.77946	-1.95855	0.19687	-0.11047
	2.3	-0.000519668			2.2002	-0.32494	1.64991	3.92653	-1.61906	-0.6373	-0.11078
	2.4	-0.00052629			2.30005	-0.63061	1.70654	4.01797	-1.4146	-1.11886	-0.11017
	2.5	0.000828629			2.40015	-0.75677	0.73179	3.7632	-1.22038	-1.33126	-0.11047
	2.6	-9.84297e-05			2.5	-1.11686	-0.4792	3.78859	-1.29169	-1.62339	-0.11078
	2.7	0.000408124			2.6001	-1.37755	-0.59377	4.00174	-0.80126	-2.06995	-0.11047
	2.8	0.000214165			2.7002	-1.16131	-0.90479	4.67114	0.01202	-1.9487	-0.11047
	2.9	0.000166404			2.80005	-0.68097	-1.35373	5.81763	0.90141	-0.4974	-0.11108
	3	-2.56814e-05			2.90015	0.01899	-1.1281	6.13134	0.96596	1.05529	-0.11017
	3.1	0.000705715			3	0.87825	0.02163	4.95302	0.34141	1.39437	-0.11047
	3.2	-0.000177996			3.1001	1.62777	1.29587	3.69672	-0.65708	0.98521	-0.11108
	3.3	0.000389457			3.2002	1.96393	1.50909	3.84741	-1.67997	0.81441	-0.11047
	3.4	0.000628276			3.30005	1.72529	0.77465	4.97018	-2.04587	0.90639	-0.11078
	3.5	0.000379202			3.40015	0.9682	0.72313	5.94592	-1.24739	0.51366	-0.11108
	3.6	0.000560528			3.5	0.50499	1.27097	6.16872	-0.63584	-0.21917	-0.11047
	3.7	0.000151081			3.6001	0.36661	1.19745	5.74819	-0.65862	-0.65434	-0.11047
	3.8	0.000382317			3.7002	0.28225	0.27268	4.7172	-0.58618	-0.70801	-0.11078
	3.9	0.000905065			3.80005	0.20842	-1.00755	3.3628	-0.0604	0.01738	-0.11017
	4	0.000196396			3.90015	0.03139	-2.1086	2.23437	0.65425	1.03372	-0.11078
	4.1	0.000882891			4	0.05866	-1.72793	1.20759	0.75946	1.27762	-0.11017
	4.2	0.000754639			4.1001	0.56878	-0.17224	0.72164	0.42523	0.327	-0.11047
	4.3	0.000134928			4.2002	1.67845	1.40609	1.36333	-0.32377	-0.70383	-0.11078
	4.4	-0.000236878			4.30005	2.93236	1.92938	2.04903	-1.08237	-0.50797	-0.11047
	4.5	0.000888193			4.40015	3.23827	1.64885	2.4477	-1.12521	-0.11243	-0.11078
	4.6	0.00297			4.5	2.47371	1.11774	3.07635	-1.12536	-0.72396	-0.11047
	4.7	0.00605			4.6001	1.48646	0.78581	3.30745	-1.29169	-1.48837	-0.11017
	4.8	0.00754			4.7002	1.2955	0.78129	3.46324	-1.85031	-1.9788	-0.11047
	4.9	0.00997			4.80005	1.08606	0.59644	3.57051	-2.45942	-1.72591	-0.11047
	5	0.01089			4.90015	0.99449	0.85855	3.42059	-2.31462	-0.59741	-0.11047
	5.1	0.01221			5	1.71705	0.89494	3.17624	-1.81204	0.27997	-0.11078
	5.2	0.0135			5.1001	2.1524	0.44345	2.747	-1.4648	0.03154	-0.11108
	5.3	0.01415			5.2002	1.78749	0.05518	2.1722	-0.93331	-0.94711	-0.11047
	5.4	0.01499			5.30005	1.01056	-0.00784	2.05795	-0.63181	-1.35402	-0.11078
	5.5	0.01562			5.40015	0.41521	-0.03449	2.52546	-1.03734	-1.10299	-0.11078
	5.6	0.01615			5.5	0.29829	0.11835	3.18721	-1.85771	-0.55873	-0.11047
	5.7	0.01593			5.6001	0.34477	0.26321	3.49828	-2.06461	-0.57597	-0.11047
	5.8	0.01741			5.7002	0.84014	0.37811	3.25568	-1.97666	-1.41208	-0.11017
	5.9	0.01762			5.80005	1.21555	0.58111	3.35391	-1.72225	-2.21492	-0.11017
	6	0.01782			5.90015	1.20868	0.32298	2.86611	-1.49696	-2.59431	-0.11017
	6.1	0.01858			6	0.87188	0.26887	2.06555	-1.61066	-2.26863	-0.11078
	6.2	0.01876			6.1001	1.01282	0.56339	1.56802	-2.12421	-1.18102	-0.11047
	6.3	0.0191			6.2002	0.97819	0.9581	1.72517	-2.04249	-0.80938	-0.11047
	6.4	0.018			6.30005	0.55681	1.55686	2.16512	-1.64627	-0.44284	-0.11017
	6.5	0.01909			6.40015	0.45908	1.57825	2.22188	-1.94609	0.26192	-0.11047
	6.6	0.0189			6.5	0.97876	1.3003	1.96501	-2.54869	1.10326	-0.11078
	6.7	0.0189			6.6001	1.23841	1.29919	1.55569	-2.27393	1.49643	-0.11047
	6.8	0.01809			6.7002	0.09707	1.29885	1.95277	-1.14061	1.17334	-0.11047
	6.9	0.01897			6.80005	-1.13764	1.6472	3.86681	-0.68168	1.10388	-0.11078
	7	0.01848			6.90015	-0.92105	1.83712	5.10079	-0.7496	1.36167	-0.11078
	7.1	0.01758			7	0.33931	1.12289	4.87065	-1.08344	1.44345	-0.11017
	7.2	0.01932			7.1001	1.30355	0.38716	3.91578	-1.38195	1.23771	-0.11047
	7.3	0.01878			7.2002	2.06299	0.04556	3.38378	-1.67082	1.17341	-0.11017
	7.4	0.01724			7.30005	2.41255	-0.25445	3.69624	-1.95388	1.36617	-0.11047
	7.5	0.01853			7.40015	2.20705	0.0916	4.15318	-2.13285	1.48732	-0.11078
	7.6	0.0172			7.5	2.04301	1.48446	3.87956	-2.08549	1.35756	-0.11047
	7.7	0.01757			7.6001	1.55542	2.87524	3.29799	-1.77547	0.94425	-0.11047
	7.8	0.01784			7.7002	1.00373	2.95396	2.53665	-1.44744	0.49299	-0.11047
	7.9	0.01725			7.80005	0.88709	2.80972	2.05156	-1.40932	0.07541	-0.11047
	8	0.01732			7.90015	1.07593	2.71148	2.37152	-1.21294	-0.94151	-0.11078
	8.1	0.01689			8	0.83427	2.0324	3.11046	-1.16002	-2.16199	-0.11078
	8.2	0.01667			8.1001	0.43864	1.00646	3.66822	-1.32103	-2.58636	-0.11017
	8.3	0.0163			8.2002	0.48715	0.25977	3.88623	-0.94815	-1.56271	-0.11017
	8.4	0.01577			8.30005	0.68008	-0.10908	3.92703	-0.28271	-0.83058	-0.11108
	8.5	0.01589			8.40015	0.45986	-0.24077	4.20471	0.04572	-0.92056	-0.11078
	8.6	0.01571			8.5	-0.03816	0.46299	4.53328	-0.21926	-1.58642	-0.10986
	8.7	0.01468			8.6001	-0.1133	1.0809	4.73645	-0.43931	-1.52355	-0.11047
	8.8	0.01442			8.7002	0.67353	1.13727	4.61161	-0.67586	-0.49846	-0.11078
	8.9	0.01512			8.80005	1.38538	1.43027	4.7093	-0.98687	0.76222	-0.11047
	9	0.01443			8.90015	1.75616	2.28194	4.945	-1.51767	1.28089	-0.11047
	9.1	0.01371			9	1.90863	2.72621	4.61712	-1.79602	1.08225	-0.11017
	9.2	0.01451			9.1001	2.07266	1.87274	4.10939	-1.74913	1.14308	-0.11047
	9.3	0.01423			9.2002	1.71146	0.01969	3.84173	-1.00586	1.33047	-0.11078
	9.4	0.01366			9.30005	0.98214	-1.07243	4.08431	-0.39948	1.42589	-0.11017
	9.5	0.01325			9.40015	0.26664	-0.50141	4.3673	-0.64142	1.64504	-0.11108
	9.6	0.01313			9.5	-0.09799	0.74055	4.24127	-1.04156	1.81099	-0.11047
	9.7	0.01285			9.6001	0.01531	1.54196	4.2665	-1.04455	1.84439	-0.11078
	9.8	0.01302			9.7002	0.48978	2.09408	4.78045	-0.66314	1.7006	-0.11078
	9.9	0.0121			9.80005	0.85326	2.73406	4.81351	-0.7161	2.12421	-0.11047
	10	0.01231			9.90015	0.83528	3.22523	3.59387	-1.7838	2.66645	-0.11047
	10.1	0.0125			10	1.73189	3.06539	2.25854	-2.93013	2.88863	-0.11108
	10.2	0.01161			10.1001	3.46819	2.51518	2.93821	-3.29569	2.59741	-0.11078
	10.3	0.01163			10.2002	4.25597	2.85367	4.37077	-2.43234	2.13904	-0.11108
	10.4	0.01104			10.3001	3.95743	2.95973	4.55352	-1.33134	1.82791	-0.11047
	10.5	0.01165			10.4002	2.8895	2.49217	4.04928	-1.19319	1.33594	-0.11047
	10.6	0.01164			10.5	1.51207	1.31253	3.9648	-1.36477	1.38708	-0.11078
	10.7	0.01099			10.6001	0.38734	0.14301	4.32652	-1.44238	2.37613	-0.11047
	10.8	0.0108			10.7002	0.24744	-0.3671	4.7229	-1.14161	2.85978	-0.11017
	10.9	0.01029			10.8001	0.35218	-0.30933	4.43976	-0.88292	2.30681	-0.11017
	11	0.0107			10.9002	0.09528	0.495	3.51177	-0.90215	2.06759	-0.11078
	11.1	0.01002			11	0.7601	2.25451	2.95245	-1.18768	1.68868	-0.11078
	11.2	0.01011			11.1001	1.6456	2.86774	3.43378	-2.10678	1.1869	-0.11078
	11.3	0.01037			11.2002	1.64053	2.1516	4.25884	-2.68779	0.68118	-0.11047
	11.4	0.01019			11.3001	1.21152	1.78655	4.49741	-2.29654	0.04986	-0.11078
	11.5	0.00993			11.4002	0.66864	1.69249	3.93077	-1.81177	0.12757	-0.11017
	11.6	0.00975			11.5	-0.13784	1.63921	3.40863	-1.75263	0.84472	-0.11047
	11.7	0.00885			11.6001	-0.8195	2.54328	2.91618	-1.83892	1.81987	-0.11108
	11.8	0.00962			11.7002	-0.61052	4.0036	2.01764	-1.42737	1.89066	-0.11047
	11.9	0.00893			11.8001	-0.01917	4.68824	1.23809	-0.41762	1.05424	-0.11078
	12	0.00885			11.9002	0.54533	4.09442	1.594	0.13746	0.60614	-0.11078
	12.1	0.0091			12	0.57829	3.10853	2.4461	-0.50361	1.22211	-0.11078
	12.2	0.00961			12.1001	0.41173	2.44788	2.96285	-1.55922	1.89099	-0.11108
	12.3	0.00876			12.2002	0.56474	2.74559	2.92749	-2.1406	2.35684	-0.11108
	12.4	0.00844			12.3001	0.83209	3.63254	2.9581	-2.01609	3.34519	-0.11108
	12.5	0.00853			12.4002	0.49154	4.5601	3.25173	-1.18164	4.0167	-0.11047
	12.6	0.00889			12.5	-0.58106	3.78167	3.50818	-0.08941	3.84013	-0.11047
	12.7	0.0077			12.6001	-1.06635	2.23345	3.10133	0.43144	3.78962	-0.11078
	12.8	0.00794			12.7002	-0.19712	1.28586	1.96679	0.07269	3.73316	-0.11078
	12.9	0.00777			12.8001	1.30805	1.71371	1.16607	-0.43113	2.99067	-0.11078
	13	0.00744			12.9002	1.97254	3.38144	1.33721	-0.79901	2.19111	-0.11017
	13.1	0.00819			13	1.50992	3.83936	1.78298	-1.02549	1.43081	-0.11108
	13.2	0.00775			13.1001	0.81788	2.73879	1.42341	-1.09521	0.36198	-0.11108
	13.3	0.008			13.2002	0.57697	1.5954	0.70957	-0.95022	-0.24275	-0.11047
	13.4	0.00797			13.3001	1.06908	1.56182	0.69968	-1.19539	0.28583	-0.11078
	13.5	0.00749			13.4002	1.57059	1.84772	1.64028	-1.82236	0.85046	-0.11078
	13.6	0.00715			13.5	1.54875	1.8688	2.41936	-1.41576	0.64453	-0.11047
	13.7	0.00713			13.6001	0.76823	1.57769	2.99071	-0.8162	0.21779	-0.11047
	13.8	0.00698			13.7002	-0.61957	0.89373	3.48494	-0.68803	0.29888	-0.11108
	13.9	0.0073			13.8001	-1.15601	0.40665	3.47017	-0.81642	0.12695	-0.11017
	14	0.00661			13.9002	-0.26685	0.66028	2.93093	-0.97469	-0.2769	-0.11078
	14.1	0.0063			14	0.95109	0.97442	2.61949	-0.88414	-0.19305	-0.11017
	14.2	0.00746			14.1001	1.64214	0.77264	2.9212	-0.75479	0.46836	-0.11047
	14.3	0.00587			14.2002	1.78035	0.80812	3.40698	-0.25311	0.73398	-0.11078
	14.4	0.00615			14.3001	2.12963	1.16683	3.52647	-0.00689	0.32055	-0.11017
	14.5	0.00624			14.4002	1.67272	0.51357	3.17246	-0.33967	-0.2146	-0.11047
	14.6	0.00593			14.5	0.54667	-0.21742	3.00684	-0.73668	-0.34564	-0.11017
	14.7	0.00621			14.6001	0.16006	-0.00291	3.57762	-0.14944	0.15567	-0.10986
	14.8	0.00606			14.7002	0.75715	0.57745	4.50641	0.62629	0.7469	-0.11047
	14.9	0.00675			14.8001	0.69074	1.39997	5.05692	1.1884	1.16523	-0.11047
	15	0.00565			14.9002	-0.31115	1.88392	5.91706	1.73374	2.12724	-0.11017
	15.1	0.00541			15	-0.75275	1.48517	7.1209	2.02606	2.7283	-0.11047
	15.2	0.0054			15.1001	-0.49892	1.04193	7.49793	2.10187	3.17945	-0.11017
	15.3	0.00543			15.2002	-0.15465	0.99628	7.37392	1.96276	3.41543	-0.11078
	15.4	0.00435			15.3001	-0.146	1.73555	6.63797	1.71711	3.98138	-0.11017
	15.5	0.00449			15.4002	0.28302	2.76558	5.94875	1.53935	3.95484	-0.11017
	15.6	0.00465			15.5	1.24894	3.34102	5.59478	1.84505	2.89967	-0.11017
	15.7	0.00498			15.6001	1.55299	3.33506	5.24471	2.45799	1.79098	-0.11017
	15.8	0.0055			15.7002	1.40359	2.93445	4.38178	2.44678	2.0725	-0.11017
	15.9	0.00455			15.8001	1.06334	2.50041	3.93479	2.09666	2.88978	-0.11017
	16	0.00453			15.9002	0.13433	2.37031	4.78825	1.72282	3.40066	-0.11078
	16.1	0.00376			16	-0.69113	1.6713	5.00505	1.28981	3.18433	-0.11017
	16.2	0.00438			16.1001	-0.28783	0.19982	3.70714	1.43887	2.48594	-0.11047
	16.3	0.00455			16.2002	0.73171	-1.04049	2.26584	2.16148	2.28486	-0.11078
	16.4	0.00331			16.3	2.78656	0.03229	4.045	4.47216	3.72294	-0.11047
	16.5	0.00379			16.4002	3.84706	1.42665	6.0151	5.5551	4.34426	-0.11078
	16.6	0.00324			16.5	2.61642	0.85593	5.43439	3.9644	3.82012	-0.06042
	16.7	0.00394			16.6001	0.69501	-0.76002	3.77619	1.84968	2.98615	0.00763
	16.8	0.00334			16.7002	0.13979	-1.35164	3.34415	1.31016	1.97112	0.0708
	16.9	0.00328			16.8	1.29301	-0.7457	4.2684	1.6088	1.83045	0.12909
	17	0.00309			16.9002	2.20926	0.49634	4.7324	0.78264	1.68293	0.18188
	17.1	0.00372			17	1.4051	1.40324	3.28605	-1.41623	0.59817	0.22919
	17.2	0.00312			17.1001	-1.2801	0.6987	-0.25183	-4.18103	-1.08902	0.27283
	17.3	0.00289			17.2002	-6.32125	-2.39773	-4.99905	-6.92481	-2.57431	0.31189
	17.4	0.00368			17.3	-13.4163	-7.33805	-10.191	-11.1972	-4.6846	0.34821
	17.5	0.00275			17.4002	-22.3124	-13.5832	-16.5239	-17.2435	-7.53399	0.38086
	17.6	0.00297			17.5	-33.7487	-21.739	-24.8009	-23.1468	-9.62879	0.40955
	17.7	0.00357			17.6001	-48.369	-32.9701	-34.1748	-28.9602	-11.8467	0.43732
	17.8	0.0032			17.7002	-64.502	-46.4254	-44.2074	-34.9483	-15.1834	0.46234
	17.9	0.00335			17.8	-80.508	-60.8856	-55.5277	-41.9575	-18.8689	0.48462
	18	0.00284			17.9002	-97.0378	-76.3721	-67.9288	-49.5298	-23.0089	0.50446
	18.1	0.00316			18	-115.073	-92.3671	-80.06	-56.3813	-27.4987	0.52307
	18.2	0.00265			18.1001	-135.529	-108.712	-91.5264	-62.5254	-31.9265	0.53986
	18.3	0.00297			18.2002	-156.683	-125.936	-103.581	-68.8699	-36.2259	0.55573
	18.4	0.00244			18.3	-177.71	-144.176	-116.805	-76.5673	-40.5525	0.50995
	18.5	0.0029			18.4002	-198.124	-163.514	-130.678	-85.3153	-45.914	0.45593
	18.6	0.00234			18.5	-217.939	-183.141	-144.353	-93.8466	-52.5658	0.40649
	18.7	0.00269			18.6001	-237.785	-201.716	-157.4	-100.913	-58.8812	0.36133
	18.8	0.00298			18.7002	-257.435	-219.6	-169.907	-107.337	-63.3038	0.31982
	18.9	0.00321			18.8	-275.465	-236.157	-181.281	-114.321	-66.5722	0.28229
	19	0.00247			18.9002	-290.821	-250.6	-191.316	-120.814	-69.5506	0.2478
	19.1	0.0023			19	-304.015	-263.673	-200.305	-126.768	-72.3815	0.21576
	19.2	0.00183			19.1001	-315.511	-275.347	-208.223	-131.66	-75.1655	0.18829
	19.3	0.00141			19.2002	-325.909	-285.474	-215.406	-135.709	-77.6444	0.16174
	19.4	0.00184			19.3	-335.982	-294.882	-221.766	-139.294	-79.2512	0.13794
	19.5	0.00166			19.4002	-345.497	-303.068	-227.685	-142.903	-80.8926	0.11597
	19.6	0.00117			19.5	-353.586	-309.972	-233.213	-145.808	-82.1858	0.09613
	19.7	0.0012			19.6001	-360.408	-315.291	-238.222	-147.451	-83.5133	0.07813
	19.8	0.00102			19.7002	-366.248	-319.93	-242.078	-149.698	-85.1622	0.06134
	19.9	0.00127			19.8	-371.125	-324.539	-245.241	-152.663	-87.0879	0.04639
	20	0.00116			19.9002	-375.81	-328.861	-247.937	-155.744	-88.4169	0.03265
	20.1	0.000733285			20	-380.267	-332.637	-250.117	-158.226	-90.2169	0.02075
	20.2	0.000815259			20.1001	-383.278	-335.815	-252.366	-159.943	-92.2964	0.00885
	20.3	0.000523696			20.2002	-385.007	-338.96	-254.153	-160.956	-93.1728	-0.00183
	20.4	0.000873929			20.3	-386.851	-341.925	-255.972	-161.135	-92.8756	-0.01129
	20.5	0.00123			20.4002	-389.143	-343.986	-258.352	-161.442	-92.3236	-0.01953
	20.6	0.000979534			20.5	-392.201	-346.286	-260.633	-162.353	-92.2874	-0.02747
	20.7	0.00121			20.6001	-395.454	-349.116	-263.195	-163.961	-93.1194	-0.03418
	20.8	0.00141			20.7002	-398.504	-351.565	-265.504	-165.559	-94.6886	-0.04211
	20.9	0.00125			20.8	-401.134	-353.649	-267.054	-166.78	-96.0762	-0.04761
	21	0.000597188			20.9002	-402.94	-355.63	-267.85	-167.058	-96.266	-0.0528
	21.1	0.000299613			21	-403.926	-357.238	-267.9	-167.224	-95.9918	-0.05798
	21.2	0.000734128			21.1001	-405.311	-358.4	-268.032	-168.276	-96.1846	-0.06287
	21.3	0.00098676			21.2002	-407.151	-359.679	-268.434	-170.008	-96.9505	-0.06714
	21.4	0.000859226			21.3	-407.973	-361.371	-269.125	-170.889	-97.715	-0.0705
	21.5	0.00126			21.4002	-408.835	-362.494	-270.517	-170.576	-98.1519	-0.07446
	21.6	0.001			21.5	-410.96	-363.37	-272.234	-169.609	-97.3772	-0.07721
	21.7	0.00153			21.6001	-413.079	-365.208	-273.276	-169.047	-96.4438	-0.08026
	21.8	0.00128			21.7002	-414.362	-366.873	-273.413	-169.224	-96.2162	-0.08301
	21.9	0.00072365			21.8	-414.975	-367.672	-273.091	-169.771	-96.5617	-0.08514
	22	0.000452337			21.9002	-414.556	-367.751	-272.676	-170.156	-96.547	-0.08728
	22.1	0.00147			22	-413.409	-368.282	-272.488	-170.994	-96.4544	-0.09003
	22.2	0.000703277			22.1001	-412.605	-368.988	-273.056	-171.878	-96.5405	-0.09125
	22.3	0.0011			22.2002	-413.068	-369.633	-273.916	-172.442	-96.8522	-0.09308
	22.4	-0.000494319			22.3	-413.855	-370.435	-274.583	-172.477	-96.9328	-0.0946
	22.5	0.000397355			22.4002	-414.902	-371.439	-275.536	-171.988	-96.9884	-0.09552
	22.6	0.000390494			22.5	-416.314	-371.807	-276.349	-171.83	-97.4633	-0.09674
	22.7	0.000659181			22.6001	-417.346	-371.183	-276.808	-171.759	-98.0662	-0.09827
	22.8	0.000359869			22.7002	-417.483	-370.444	-276.898	-170.925	-97.621	-0.09888
	22.9	0.00124			22.8	-416.706	-369.983	-276.185	-170.766	-97.2228	-0.09979
	23	0.000380092			22.9002	-415.544	-369.245	-274.95	-171.544	-97.5195	-0.10101
	23.1	0.000287788			23	-414.531	-368.07	-274.585	-172.05	-98.3478	-0.10223
	23.2	0.000984182			23.1001	-414.514	-367.324	-275.724	-171.798	-99.0915	-0.10284
	23.3	0.000735581			23.2002	-414.937	-367.227	-276.704	-171.394	-98.9468	-0.10345
	23.4	0.000213162			23.3	-415.048	-367.732	-276.361	-171.082	-98.8256	-0.10437
	23.5	-5.74013e-05			23.4002	-415.107	-368.412	-275.105	-170.816	-99.4539	-0.10468
	23.6	0.000484561			23.5	-415.232	-368.822	-274.184	-171.053	-99.4272	-0.10498
	23.7	-0.000335321			23.6001	-415.047	-368.885	-274.045	-171.212	-98.977	-0.1059
	23.8	7.75825e-05			23.7002	-414.212	-368.271	-274.181	-171.018	-97.9233	-0.10651
	23.9	0.00044987			23.8	-413.392	-367.415	-274.135	-170.203	-96.7871	-0.10651
	24	0.00147			23.9002	-413.058	-366.909	-273.228	-168.916	-96.6118	-0.10712
	24.1	0.000102904			24	-412.949	-365.947	-272.071	-167.644	-97.5509	-0.10681
	24.2	-0.000135187			24.1001	-412.663	-364.558	-270.639	-166.874	-98.5195	-0.10742
	24.3	0.000120881			24.2002	-412.296	-363.511	-269.607	-166.06	-98.3818	-0.10742
	24.4	8.86498e-06			24.3	-411.059	-362.878	-269.528	-165.35	-97.4568	-0.10773
	24.5	-0.000321035			24.4002	-408.807	-362.341	-269.446	-165.15	-96.6176	-0.10834
	24.6	5.87248e-05			24.5	-406.915	-362.278	-268.961	-165.192	-95.9681	-0.10834
	24.7	2.76352e-05			24.6001	-405.833	-361.931	-268.277	-166.034	-96.1052	-0.10803
	24.8	0.000442881			24.7002	-405.615	-360.167	-267.234	-167.218	-97.0495	-0.10834
	24.9	8.33751e-05			24.8	-405.288	-357.895	-266.065	-167.522	-97.098	-0.10834
	25	0.000871418			24.9002	-404.695	-356.784	-265.808	-167.977	-96.934	-0.10864
	25.1	0.000345594			25	-404.28	-356.999	-266.267	-168.473	-97.0258	-0.10864
	25.2	0.000437104			25.1001	-403.425	-356.617	-266.192	-168.751	-97.0853	-0.10956
	25.3	0.0004562			25.2002	-401.982	-355.417	-264.35	-167.962	-96.5059	-0.10925
	25.4	-0.000453563			25.3	-400.406	-354.492	-262.284	-166.414	-95.2831	-0.10895
	25.5	8.93899e-05			25.4002	-399.021	-354.242	-261.165	-165.549	-94.4795	-0.10956
	25.6	-0.000243818			25.5	-397.712	-354.189	-261.652	-165.122	-94.8547	-0.10925
					25.6001	-395.714	-353.884	-262.653	-165.437	-95.3471	-0.10986
					25.7002	-393.67	-353.4	-262.727	-166.151	-94.2669	-0.10986
					25.8	-392.744	-353.197	-260.77	-166.408	-93.029	-0.11017
					25.9002	-392.728	-352.278	-259.34	-165.48	-92.6816	-0.10956
					26	-393.118	-350.444	-259.44	-164.027	-92.795	-0.11047
					26.1001	-393.299	-348.553	-259.54	-162.833	-92.5135	-0.10956
					26.2002	-393.296	-347.172	-259.128	-161.922	-92.1094	-0.10986
					26.3	-393.226	-346.051	-258.434	-161.403	-92.579	-0.11017
					26.4002	-393.095	-344.733	-257.531	-160.942	-93.2334	-0.11017
					26.5	-391.524	-343.526	-256.919	-161.323	-93.1561	-0.10986
					26.6001	-388.968	-342.91	-256.242	-162.015	-92.6021	-0.11017
					26.7002	-387.041	-343.036	-254.791	-162.431	-92.1501	-0.11017
					26.8	-386.475	-343.041	-253.025	-161.941	-91.9645	-0.11017
					26.9002	-386.144	-342.912	-252.042	-160.643	-91.7369	-0.11017
					27	-385.359	-342.329	-252.013	-158.962	-91.0604	-0.11047
					27.1001	-384.345	-341.062	-251.789	-158.042	-90.5097	-0.11047
					27.2002	-382.673	-339.423	-251.504	-157.843	-90.0201	-0.11047
					27.3	-380.89	-338.121	-251.739	-157.365	-88.9948	-0.10986
					27.4002	-379.949	-337.183	-251.923	-156.505	-87.7222	-0.11047
					27.5	-379.428	-336.272	-251.213	-155.859	-86.4684	-0.10986
					27.6001	-378.471	-335.486	-249.846	-155.436	-85.6019	-0.11047
					27.7002	-377.327	-334.287	-248.235	-155.329	-85.4123	-0.11078
					27.8	-376.054	-333.229	-246.916	-155.173	-85.9027	-0.11047
					27.9002	-374.395	-332.469	-245.714	-154.68	-86.1472	-0.11047
					28	-372.723	-331.553	-244.795	-153.873	-85.6054	-0.11017
					28.1001	-371.821	-329.734	-244.3	-153.318	-84.7931	-0.11078
					28.2002	-371.224	-327.397	-244.264	-153.079	-83.9967	-0.11017
					28.3	-370.832	-325.508	-244.265	-153.392	-83.2215	-0.11017
					28.4002	-370.649	-324.61	-243.47	-153.635	-82.6598	-0.11017
					28.5	-369.917	-323.794	-241.66	-153.15	-82.9916	-0.11078
					28.6001	-367.385	-322.349	-240.072	-152.002	-82.9671	-0.11017
					28.7002	-364.832	-321.334	-238.866	-150.905	-82.2011	-0.11047
					28.8	-363.319	-321.319	-237.951	-150.184	-81.8043	-0.11078
					28.9002	-362.084	-320.675	-236.681	-149.298	-81.8983	-0.11047
					29	-360.087	-318.951	-235.46	-148.313	-81.9331	-0.11047
					29.1001	-358.179	-317.4	-234.832	-147.472	-82.2604	-0.11047
					29.2002	-356.592	-316.626	-234.28	-146.061	-83.0023	-0.11047
					29.3	-355.644	-315.927	-232.749	-144.382	-82.9989	-0.10956
					29.4002	-355.219	-315.058	-231.574	-143.541	-81.8733	-0.11047
					29.5	-353.795	-313.364	-231.365	-143.355	-81.3783	-0.11017
					29.6001	-351.553	-310.982	-231.128	-143.592	-81.4293	-0.11047
					29.7002	-349.398	-309.621	-230.274	-143.223	-81.1828	-0.11017
					29.8	-347.926	-309.191	-229.435	-141.917	-80.8894	-0.11017
					29.9002	-346.234	-308.599	-229.209	-140.451	-81.0514	-0.11078
					30	-344.526	-307.802	-229.097	-139.581	-81.1073	-0.11078
					30.1001	-343.868	-307.18	-227.993	-139.703	-80.8311	-0.11017
					30.2002	-344.552	-306.744	-225.723	-140.249	-80.2284	-0.11047
					30.3	-344.453	-305.842	-223.676	-139.279	-79.3873	-0.11078
					30.4002	-342.748	-304.487	-222.467	-137.804	-78.8329	-0.11047
					30.5	-340.286	-303.254	-221.918	-136.914	-79.1282	-0.11017
					30.6001	-339.022	-301.476	-221.037	-136.24	-79.3616	-0.11017
					30.7002	-338.706	-299.193	-220.22	-134.831	-78.9105	-0.11047
					30.8	-337.786	-296.941	-219.453	-133.097	-77.6617	-0.11047
					30.9002	-336.114	-295.208	-218.173	-132.011	-76.6198	-0.11017
					31	-334.77	-293.659	-216.607	-131.616	-76.2684	-0.11047
					31.1001	-333.468	-293.229	-215.301	-131.769	-76.4347	-0.11047
					31.2002	-332.434	-293.549	-214.496	-131.938	-76.6755	-0.11047
					31.3	-332.227	-293.673	-213.761	-132.012	-76.7435	-0.11017
					31.4002	-331.922	-292.436	-212.593	-131.728	-76.8532	-0.11047
					31.5	-329.987	-290.038	-211.29	-131.119	-76.9831	-0.11047
					31.6001	-327.854	-287.787	-209.908	-131.077	-76.5246	-0.11047
					31.7002	-326.247	-286.302	-208.846	-131.323	-75.3268	-0.11047
					31.8	-325.375	-285.42	-208.21	-130.946	-74.1821	-0.11017
					31.9002	-324.745	-284.27	-208.065	-129.748	-72.9378	-0.11017
					32	-323.878	-283.002	-208.15	-128.396	-72.391	-0.11078
					32.1001	-323.084	-282.298	-208.414	-127.441	-73.2332	-0.11078
					32.2002	-322.339	-281.836	-208.237	-127.122	-73.7801	-0.11017
					32.3	-321.06	-280.691	-206.736	-126.851	-73.5543	-0.11017
					32.4001	-319.597	-279.631	-205.022	-126.996	-73.0028	-0.11047
					32.5	-318.631	-279.28	-204.125	-127.492	-72.9126	-0.11078
					32.6001	-317.507	-279.058	-203.461	-127.432	-73.1103	-0.11047
					32.7002	-315.257	-278.028	-202.166	-126.556	-73.5117	-0.11047
					32.8	-313.094	-276.26	-200.841	-125.158	-73.4376	-0.11047
					32.9001	-312.061	-273.84	-200.332	-124.128	-72.2206	-0.11047
					33	-310.989	-271.759	-200.743	-124.216	-70.7712	-0.11017
					33.1001	-309.759	-270.898	-201.245	-124.883	-70.0122	-0.11047
					33.2002	-308.686	-270.443	-200.279	-124.993	-69.722	-0.11017
					33.3	-308.193	-269.889	-198.361	-124.759	-69.8403	-0.11078
					33.4001	-307.977	-268.983	-196.7	-124.174	-69.424	-0.11047
					33.5	-307.793	-268.281	-195.218	-123.417	-68.5488	-0.11017
					33.6001	-307.17	-267.819	-194.603	-122.982	-67.6704	-0.11017
					33.7002	-305.719	-266.864	-194.889	-122.692	-66.8212	-0.10956
					33.8	-304.329	-264.998	-193.903	-121.688	-66.4321	-0.11047
					33.9001	-303.093	-263.741	-191.624	-119.714	-66.4835	-0.11017
					34	-301.986	-264.049	-189.93	-118.457	-66.6521	-0.11047
					34.1001	-300.294	-264.566	-189.169	-118.247	-66.4853	-0.11017
					34.2002	-298.935	-264.004	-189.017	-117.964	-66.1202	-0.10986
					34.3	-298.15	-262.269	-188.634	-117.202	-66.106	-0.11017
					34.4001	-297.336	-260.539	-187.349	-116.815	-66.8119	-0.11017
					34.5	-295.796	-259.032	-185.814	-116.994	-67.6476	-0.11047
					34.6001	-294.527	-257.433	-185.046	-117.125	-67.7897	-0.11047
					34.7002	-293.961	-256.017	-184.985	-116.359	-67.2388	-0.11047
					34.8	-293.195	-254.614	-185.111	-114.662	-66.4095	-0.11047
					34.9001	-292.01	-252.669	-184.554	-113.141	-66.1179	-0.11047
					35	-290.683	-251.147	-183.411	-112.586	-65.9978	-0.11017
					35.1001	-289.109	-250.535	-182.536	-111.982	-65.092	-0.11017
					35.2002	-287.417	-250.092	-182.17	-111.815	-63.6663	-0.11017
					35.3	-286.186	-249.309	-182.439	-112.069	-62.8106	-0.10986
					35.4001	-285.01	-248.554	-181.536	-112.843	-62.2716	-0.11047
					35.5	-283.699	-247.803	-179.434	-113.55	-62.0424	-0.11047
					35.6001	-281.962	-246.565	-178.184	-113.354	-62.356	-0.11047
					35.7002	-280.334	-245.239	-177.981	-112.18	-63.2715	-0.10986
					35.8	-278.711	-244.524	-177.638	-111.133	-63.2421	-0.11078
					35.9001	-277.477	-243.785	-176.24	-111.06	-62.9891	-0.11047
					36	-276.661	-242.481	-174.231	-110.465	-63.2434	-0.11047
					36.1001	-275.83	-241.501	-173.247	-108.079	-63.349	-0.11078
					36.2002	-275.064	-240.679	-173.047	-105.396	-62.4464	-0.11017
					36.3	-274.075	-239.207	-173.35	-104.276	-61.1235	-0.11047
					36.4001	-272.589	-238.247	-173.799	-104.606	-60.2792	-0.11047
					36.5	-271.262	-238.037	-174.015	-105.384	-60.5881	-0.11017
					36.6001	-270.387	-237.877	-173.056	-105.978	-60.8987	-0.11017
					36.7002	-270.382	-237.027	-171.853	-106.375	-60.7259	-0.11047
					36.8	-270.168	-235.928	-170.821	-106.083	-59.9662	-0.11017
					36.9001	-269.02	-235.16	-169.971	-105.524	-59.4496	-0.11047
					37	-267.633	-234.261	-169.248	-104.902	-59.4895	-0.11078
					37.1001	-266.867	-232.773	-168.857	-104.164	-59.3374	-0.11017
					37.2002	-266.166	-231.127	-168.533	-103.974	-58.7772	-0.11017
					37.3	-265.257	-230.177	-167.833	-104.03	-58.5268	-0.11017
					37.4001	-264.208	-229.946	-166.516	-103.077	-58.5816	-0.11017
					37.5	-262.443	-229.829	-165.857	-101.321	-59.0054	-0.11017
					37.6001	-260.488	-229.084	-165.742	-99.9498	-59.0091	-0.10986
					37.7002	-259	-227.436	-165.008	-99.1453	-58.395	-0.11047
					37.8	-258.533	-225.77	-163.968	-99.6308	-57.5684	-0.11017
					37.9001	-258.283	-224.25	-163.285	-100.341	-56.9308	-0.11047
					38	-258.1	-222.979	-161.951	-100.421	-56.4195	-0.11017
					38.1001	-257.555	-221.533	-160.589	-99.7265	-56.2679	-0.11017
					38.2002	-256.529	-220.088	-160.153	-99.0389	-57.3119	-0.11047
					38.3	-255.583	-218.665	-159.944	-98.7785	-58.8515	-0.11047
					38.4001	-254.651	-217.3	-159.347	-98.9268	-59.3937	-0.10986
					38.5	-253.461	-216.419	-158.917	-98.9982	-58.7895	-0.11047
					38.6001	-251.46	-216.232	-159.128	-98.7256	-57.7919	-0.11017
					38.7002	-249.644	-216.277	-159.426	-98.3027	-56.845	-0.11017
					38.8	-248.576	-215.428	-158.666	-98.0974	-56.0688	-0.11017
					38.9001	-247.418	-214.045	-156.976	-98.5425	-56.2388	-0.11047
					39	-246.205	-212.855	-155.095	-98.362	-57.1438	-0.11017
					39.1001	-244.991	-211.462	-153.872	-97.3268	-57.8688	-0.10986
					39.2002	-243.946	-209.584	-153.212	-96.0747	-57.9189	-0.11017
					39.3	-243.663	-208.662	-152.928	-95.0366	-57.2796	-0.11047
					39.4001	-243.431	-208.505	-152.618	-94.9255	-55.8304	-0.11047
					39.5	-243.054	-208.004	-152.261	-95.037	-54.7509	-0.11017
					39.6001	-242.254	-207.178	-151.808	-94.9382	-54.5047	-0.11047
					39.7002	-241.201	-206.151	-150.916	-94.1853	-54.2809	-0.11017
					39.8	-239.869	-205.452	-149.857	-93.1969	-53.7577	-0.11078
					39.9001	-238.232	-205.347	-149.009	-92.2228	-53.1334	-0.11078
					40	-236.158	-204.868	-148.214	-91.4731	-52.4621	-0.11017
					40.1001	-234.805	-203.539	-147.18	-90.9331	-52.6659	-0.11047
					40.2002	-234.251	-202.117	-146.081	-90.4266	-53.7811	-0.11047
					40.3	-234.54	-200.845	-145.04	-90.1082	-54.6236	-0.11047
					40.4001	-234.24	-199.711	-144.841	-90.0403	-54.1851	-0.11047
					40.5	-233.431	-198.351	-145.465	-89.7218	-53.3578	-0.11017
					40.6001	-232.82	-197.42	-145.697	-88.8744	-52.6426	-0.11017
					40.7002	-231.598	-197.062	-145.075	-87.8678	-52.2353	-0.10986
					40.8	-229.827	-196.211	-144.477	-87.0978	-51.6866	-0.10986
					40.9001	-228.261	-194.801	-144.296	-86.5688	-51.208	-0.11078
					41	-227.852	-193.6	-143.527	-85.8196	-50.6928	-0.11047
					41.1001	-228.238	-192.51	-142.62	-84.9562	-51.0078	-0.11078
					41.2002	-228.334	-192.148	-142.127	-84.944	-52.4241	-0.11047
					41.3	-227.9	-192.647	-141.288	-85.1044	-53.2669	-0.11078
					41.4001	-226.457	-193.257	-139.295	-84.6517	-52.8937	-0.11047
					41.5	-224.443	-192.181	-137.541	-84.3815	-51.9074	-0.11078
					41.6001	-223.259	-190.461	-137.604	-84.5424	-50.8661	-0.11047
					41.7002	-223.593	-189.118	-138.395	-84.278	-49.7469	-0.11017
					41.8	-223.526	-188.346	-138.184	-83.3768	-49.4008	-0.11017
					41.9001	-221.749	-187.836	-136.859	-82.8158	-50.08	-0.11017
					42	-219.673	-186.952	-135.986	-82.5182	-50.5979	-0.10986
					42.1001	-219.045	-185.926	-135.492	-81.6596	-50.7175	-0.10986
					42.2002	-218.911	-184.999	-135.463	-81.0447	-50.7058	-0.11017
					42.3	-218.156	-184.914	-135.347	-81.0961	-50.6539	-0.11017
					42.4001	-216.546	-184.877	-134.489	-81.8327	-50.4582	-0.11017
					42.5	-215.24	-184.187	-133.229	-82.7438	-50.1455	-0.10986
					42.6001	-214.531	-183.311	-131.706	-83.5656	-50.1375	-0.10986
					42.7002	-214.046	-182.98	-130.425	-83.9965	-50.8362	-0.11017
					42.8	-213.269	-182.783	-129.425	-83.4079	-51.085	-0.11047
					42.9001	-212.235	-181.767	-128.623	-81.1674	-50.5579	-0.11017
					43	-210.931	-180.393	-128.613	-78.9124	-49.3035	-0.11017
					43.1001	-209.192	-179.727	-129.518	-78.371	-48.8442	-0.11078
					43.2002	-207.795	-180.031	-130.128	-79.2902	-49.2729	-0.11047
					43.3	-207.067	-180.807	-129.436	-80.0186	-49.6421	-0.11017
					43.4001	-206.417	-180.959	-128.259	-79.4117	-49.5395	-0.11078
					43.5	-205.437	-180.526	-126.939	-78.1766	-49.6004	-0.11017
					43.6001	-203.88	-179.439	-125.699	-77.5293	-49.0552	-0.11047
					43.7002	-202.78	-178.1	-125.69	-77.6117	-47.7932	-0.11047
					43.8	-202.991	-176.828	-126.619	-77.8607	-47.1434	-0.11017
					43.9001	-202.821	-175.869	-127.197	-78.3635	-47.4665	-0.11017
					44	-202.154	-175.002	-127.045	-78.1864	-47.9107	-0.11078
					44.1001	-200.79	-173.826	-126.063	-76.8145	-47.9746	-0.11047
					44.2002	-199.5	-172.842	-125.017	-75.2141	-48.0195	-0.11078
					44.3	-199.067	-172.51	-124.562	-74.5789	-48.1683	-0.11017
					44.4001	-198.295	-172.9	-125.147	-74.8622	-48.3114	-0.11047
					44.5	-197.285	-172.767	-126.104	-75.3039	-47.9553	-0.11017
					44.6001	-196.67	-172.022	-125.694	-75.4658	-46.877	-0.11078
					44.7002	-196.222	-171.615	-124.38	-75.0638	-45.9981	-0.11017
					44.8	-195.676	-171.645	-123.23	-74.6746	-45.7497	-0.11017
					44.9001	-195.362	-171.092	-122.02	-73.9553	-45.3334	-0.11017
					45	-194.539	-169.702	-121.186	-73.6399	-44.4978	-0.11017
					45.1001	-192.73	-167.56	-121.115	-74.2464	-43.934	-0.11017
					45.2002	-190.761	-165.753	-120.78	-74.623	-43.9418	-0.10986
					45.3	-189.681	-164.52	-120.784	-74.1226	-44.0071	-0.11017
					45.4001	-189.061	-163.58	-120.982	-73.3957	-43.4921	-0.11017
					45.5	-188.308	-162.523	-119.864	-73.2083	-43.0399	-0.11047
					45.6001	-187.453	-161.204	-117.926	-73.1029	-42.8776	-0.10956
					45.7002	-186.462	-160.207	-116.209	-72.9026	-43.3734	-0.11047
					45.8	-186.105	-159.428	-115.934	-72.6185	-43.4671	-0.10986
					45.9001	-186.249	-158.367	-116.963	-72.454	-43.0992	-0.10986
					46	-186.301	-156.939	-117.977	-72.3447	-42.5008	-0.11047
					46.1001	-186.019	-155.169	-117.753	-72.153	-42.1406	-0.11047
					46.2002	-185.434	-154.372	-116.217	-71.0358	-41.8985	-0.11017
					46.3	-183.804	-153.882	-114.884	-69.6673	-41.8528	-0.11047
					46.4001	-181.573	-153.718	-114.418	-68.7398	-41.7796	-0.10986
					46.5	-179.872	-153.681	-114.518	-68.3842	-41.7205	-0.11017
					46.6001	-179.331	-153.448	-115.189	-67.4239	-41.9291	-0.11017
					46.7002	-179.976	-153.584	-115.514	-66.9436	-42.1993	-0.11017
					46.8	-180.487	-153.716	-114.247	-67.7727	-41.9673	-0.11017
					46.9001	-179.985	-152.986	-112.384	-67.9637	-41.8292	-0.11047
					47	-179.1	-151.899	-111.237	-66.9141	-41.7729	-0.11047
					47.1001	-178.504	-151.207	-111.014	-66.461	-40.9436	-0.11078
					47.2002	-178.146	-150.99	-110.406	-66.5777	-39.066	-0.10986
					47.3	-177.193	-150.336	-109.816	-66.9366	-37.8561	-0.11047
					47.4001	-176.081	-149.839	-110.193	-66.7929	-38.2855	-0.10986
					47.5	-174.977	-149.359	-110.949	-66.492	-39.2593	-0.10986
					47.6001	-174.393	-148.657	-111.41	-65.6247	-39.06	-0.10986
					47.7002	-174.284	-147.649	-110.892	-64.6506	-38.9097	-0.11078
					47.8	-174.119	-146.752	-110.128	-64.2872	-39.3131	-0.11047
					47.9001	-173.003	-146.608	-109.261	-64.8685	-39.8381	-0.11047
					48	-172.017	-146.754	-108.012	-65.6179	-40.1775	-0.11017
					48.1001	-171.174	-146.437	-106.987	-65.7892	-40.535	-0.11017
					48.2002	-170.675	-145.339	-106.337	-65.3734	-40.4154	-0.11047
					48.3	-170.431	-144.707	-105.86	-64.3837	-39.1951	-0.10986
					48.4001	-169.623	-144.813	-105.318	-63.3509	-37.5928	-0.11017
					48.5	-167.677	-144.233	-104.034	-62.5718	-36.3911	-0.11017
					48.6001	-165.702	-143.53	-102.867	-61.837	-36.2389	-0.11078
					48.7002	-164.512	-142.922	-102.637	-61.6773	-36.9333	-0.10956
					48.8	-164.035	-142.045	-103.053	-61.8643	-37.7209	-0.11017
					48.9001	-163.455	-141.329	-102.912	-62.0383	-37.7747	-0.11047
					49	-162.639	-140.406	-102.046	-61.7269	-37.34	-0.11047
					49.1001	-161.686	-139.208	-101.467	-61.0087	-36.9962	-0.11047
					49.2002	-161.455	-137.73	-100.996	-60.3624	-36.6478	-0.11047
					49.3	-161.131	-137	-100.62	-59.891	-36.3656	-0.11108
					49.4001	-159.937	-137.211	-100.381	-59.5704	-35.8315	-0.11017
					49.5	-158.487	-137.447	-100.283	-59.6792	-34.913	-0.11017
					49.6001	-158.004	-137.333	-100.727	-59.8837	-35.2034	-0.11078
					49.7002	-158.639	-136.819	-100.759	-60.0139	-36.4098	-0.11078
					49.8	-159.304	-136.343	-99.5945	-59.741	-37.3128	-0.11047
					49.9001	-159.287	-135.297	-97.7633	-59.1993	-37.0091	-0.11047
					50	-158.482	-133.6	-96.6432	-58.102	-35.6183	-0.11017
					50.1001	-157.606	-132.597	-96.3705	-57.1096	-34.0406	-0.11017
					50.2002	-156.659	-132.36	-96.2559	-56.6988	-33.4573	-0.11017
					50.3	-156.266	-132.689	-95.1762	-56.3895	-33.8559	-0.11047
					50.4001	-156.327	-132.99	-93.4196	-56.0533	-34.3259	-0.10986
					50.5	-156.078	-132.761	-92.4356	-55.8559	-34.2586	-0.11017
					50.6001	-154.981	-132.05	-92.741	-56.0876	-33.9879	-0.11017
					50.7002	-153.533	-131.475	-93.7709	-56.6802	-33.4409	-0.10986
					50.8	-152.35	-130.608	-94.306	-56.5621	-33.2227	-0.11017
					50.9001	-151.359	-128.959	-93.732	-55.8037	-33.701	-0.11078
					51	-150.331	-127.313	-92.8327	-54.8421	-33.9419	-0.11047
					51.1001	-149.838	-126.462	-91.8586	-54.5574	-33.4079	-0.11017
					51.2002	-150.114	-126.507	-90.6327	-55.1247	-32.4923	-0.11078
					51.3	-150.241	-126.11	-90.4314	-55.2181	-31.6959	-0.11017
					51.4001	-149.824	-125.252	-91.4167	-54.5198	-31.722	-0.11017
					51.5	-148.774	-125.099	-91.9346	-53.0351	-31.8173	-0.11017
					51.6001	-147.145	-125.405	-91.6802	-51.5884	-30.8171	-0.10986
					51.7002	-145.972	-124.962	-90.7176	-51.0422	-29.4833	-0.11078
					51.8	-145.319	-123.459	-90.3518	-51.2568	-28.8368	-0.11047
					51.9001	-144.652	-121.66	-90.7876	-51.5799	-27.9829	-0.11078
					52	-144.678	-121.35	-90.7595	-51.4956	-27.9173	-0.11047
					52.1001	-144.766	-122.089	-89.8362	-51.6642	-29.0867	-0.11047
					52.2002	-144.268	-122.573	-89.1939	-52.279	-30.4494	-0.11017
					52.3	-143.513	-122.197	-88.6008	-52.745	-30.9933	-0.11047
					52.4001	-142.792	-121.615	-87.397	-51.7487	-31.0319	-0.11017
					52.5	-142.066	-121.14	-85.7281	-50.7661	-31.2972	-0.11017
					52.6001	-141.464	-120.305	-84.3862	-50.8249	-31.5247	-0.11047
					52.7002	-141.522	-119.847	-83.9808	-50.9433	-31.11	-0.11017
					52.8	-142.176	-119.211	-84.4153	-50.7439	-30.7176	-0.11017
					52.9001	-142.053	-117.714	-84.7537	-50.6044	-30.6031	-0.11047
					53	-141.267	-116.843	-84.4659	-50.8828	-30.0853	-0.11017
					53.1001	-140.251	-117.402	-84.0339	-50.6481	-29.8539	-0.11017
					53.2002	-139.204	-118.077	-83.7074	-50.0255	-30.373	-0.11017
					53.3	-138.415	-117.879	-83.1193	-49.6509	-31.0377	-0.10986
					53.4001	-138.34	-117.003	-82.4704	-48.6836	-31.4255	-0.11047
					53.5	-138.121	-116.387	-82.0318	-47.4864	-31.7161	-0.11017
					53.6001	-136.216	-116.191	-81.8792	-46.9061	-32.4307	-0.11017
					53.7002	-133.751	-116.302	-81.6536	-46.8144	-32.566	-0.11017
					53.8	-132.417	-116.259	-80.9096	-46.334	-31.5311	-0.11017
					53.9001	-132.429	-115.578	-79.8157	-46.6895	-30.2566	-0.11047
					54	-132.244	-114.724	-79.0865	-48.0795	-29.7841	-0.10956
					54.1001	-132.211	-113.992	-79.9957	-48.8625	-30.361	-0.11078
					54.2002	-132.324	-113.528	-81.6856	-47.8901	-31.0542	-0.10986
					54.3	-132.719	-113.116	-81.7703	-45.9113	-31.1171	-0.10986
					54.4001	-132.623	-112.607	-80.0985	-45.4482	-30.5289	-0.11017
					54.5	-131.687	-112.13	-78.8758	-46.3573	-30.0215	-0.11017
					54.6001	-130.611	-112.372	-77.7686	-46.9083	-29.7894	-0.11017
					54.7002	-129.816	-112.81	-76.6927	-45.9814	-29.6697	-0.10986
					54.8	-128.981	-112.037	-76.0767	-44.9311	-29.4054	-0.11017
					54.9001	-128.51	-110.655	-75.9642	-45.1744	-29.3374	-0.10956
					55	-128.364	-109.056	-76.2091	-46.2127	-29.8934	-0.10986
					55.1001	-128.402	-107.896	-76.2575	-46.5668	-29.6183	-0.10956
					55.2002	-128.051	-107.298	-76.3733	-46.043	-28.0126	-0.11017
					55.3	-126.881	-107.029	-75.9626	-45.0867	-26.486	-0.10986
					55.4001	-125.411	-106.993	-75.9603	-44.307	-26.545	-0.10986
					55.5	-124.765	-107.227	-76.6089	-43.8261	-27.2368	-0.10956
					55.6001	-124.494	-107.089	-76.7955	-42.873	-27.8684	-0.10986
					55.7002	-124.135	-106.888	-75.8489	-42.0662	-28.2188	-0.10986
					55.8	-124.042	-106.943	-74.6497	-42.2488	-28.505	-0.11017
					55.9001	-124.17	-106.73	-74.2387	-42.2654	-28.978	-0.11017
					56	-123.63	-105.891	-74.3424	-41.9517	-28.7641	-0.11017
					56.1001	-121.824	-104.208	-74.5488	-42.4799	-27.4882	-0.11047
					56.2002	-119.99	-102.757	-74.442	-44.4023	-26.6317	-0.10956
					56.3	-119.095	-102.457	-73.514	-45.8175	-27.1593	-0.11017
					56.4001	-118.92	-102.926	-72.4357	-45.3888	-27.9722	-0.10956
					56.5	-118.723	-102.902	-71.7921	-43.6354	-28.1343	-0.10986
					56.6001	-118.604	-102.54	-71.7747	-42.3193	-27.5008	-0.11017
					56.7002	-118.616	-102.158	-71.9091	-41.7459	-26.445	-0.10986
					56.8	-118.122	-101.819	-72.1289	-41.2659	-25.5717	-0.10986
					56.9001	-117.864	-101.465	-72.2966	-41.6141	-24.7537	-0.10986
					57	-118.247	-100.515	-72.5892	-42.5859	-24.6715	-0.11017
					57.1001	-118.501	-99.3054	-72.7691	-43.4422	-24.7236	-0.10956
					57.2002	-117.412	-98.2524	-71.8741	-43.7114	-23.881	-0.10986
					57.3	-115.821	-97.5444	-70.1119	-42.6286	-23.6536	-0.11017
					57.4001	-114.859	-96.7531	-68.3379	-40.7759	-24.4052	-0.11047
					57.5	-114.426	-96.2274	-67.8196	-38.9793	-25.1088	-0.10986
					57.6001	-114.201	-96.4026	-68.3725	-38.6846	-26.2296	-0.10986
					57.7002	-113.874	-96.6727	-69.3811	-39.1688	-27.1726	-0.11017
					57.8	-114.352	-96.8805	-69.9679	-39.7189	-26.755	-0.10956
					57.9001	-114.93	-96.9111	-69.6988	-39.9894	-25.1839	-0.10986
					58	-114.347	-96.5846	-68.5958	-39.474	-24.2748	-0.11017
					58.1001	-113.766	-95.5834	-67.3805	-39.4099	-24.5895	-0.10986
					58.2002	-112.967	-94.4166	-66.8892	-40.1608	-25.5213	-0.10986
					58.3	-112.375	-93.7837	-67.5267	-39.83	-25.7611	-0.11017
					58.4001	-111.656	-93.9335	-67.9253	-39.1798	-24.8447	-0.10956
					58.5	-111.452	-94.1614	-67.0299	-39.4013	-23.4098	-0.10956
					58.6001	-111.876	-93.9154	-66.2114	-39.3062	-22.3725	-0.10986
					58.7002	-111.335	-93.3778	-65.9932	-38.8057	-22.0369	-0.10986
					58.8	-109.462	-92.7906	-65.8455	-38.9847	-22.7259	-0.10925
					58.9001	-107.86	-92.5303	-65.2261	-39.9468	-23.3016	-0.10986
					59	-107.339	-92.6319	-64.6477	-40.4422	-23.4175	-0.10986
					59.1001	-107.559	-92.2977	-64.6581	-40.1509	-23.3242	-0.10956
					59.2002	-108.46	-91.0666	-64.3	-39.3875	-23.4574	-0.10986
					59.3	-108.702	-89.5904	-62.9824	-38.9023	-23.6299	-0.10986
					59.4001	-107.501	-88.5868	-61.6466	-39.2127	-23.0907	-0.11047
					59.5	-106.738	-88.072	-61.2772	-40.1347	-22.5352	-0.10956
					59.6001	-106.688	-87.8515	-61.2949	-41.0682	-22.7317	-0.11108
					59.7002	-106.568	-88.3371	-61.7003	-40.4733	-22.8106	-0.11017
					59.8	-106.095	-89.0053	-62.0905	-39.2296	-22.3849	-0.11017
					59.9001	-105.758	-88.6613	-61.1753	-38.4582	-21.963	-0.11017
					60	-105.773	-87.4373	-59.9826	-38.1586	-22.1779	-0.11017
					60.1001	-105.212	-86.0978	-59.2244	-38.1142	-23.0197	-0.11047
					60.2002	-104.269	-86.0071	-58.9551	-37.8131	-24.032	-0.10986
					60.3	-103.725	-87.3775	-59.2839	-36.9998	-24.5299	-0.11047
					60.4001	-103.221	-88.8361	-59.7957	-36.3679	-23.5554	-0.11017
					60.5	-102.826	-88.6338	-60.1648	-36.4421	-22.2606	-0.11047
					60.6001	-102.036	-86.8429	-59.5998	-36.4262	-21.9072	-0.10986
					60.7002	-101.582	-85.3509	-59.0171	-36.1559	-22.2612	-0.11017
					60.8	-101.483	-85.2419	-59.2945	-36.6219	-22.5415	-0.11017
					60.9001	-100.821	-85.1804	-59.4714	-37.5174	-22.5808	-0.11017
					61	-99.1003	-84.3652	-59.6018	-38.4175	-21.9025	-0.10986
					61.1001	-98.2433	-83.2173	-59.2412	-38.55	-21.5431	-0.10986
					61.2002	-98.6283	-82.6319	-58.6662	-37.3791	-21.4152	-0.11047
					61.3	-99.0318	-82.0298	-57.5535	-35.8553	-21.0657	-0.11047
					61.4001	-99.3197	-81.7717	-56.5102	-34.9237	-20.2532	-0.11047
					61.5	-99.1462	-81.5626	-56.1415	-35.4167	-19.3197	-0.10986
					61.6001	-98.101	-81.3958	-56.7241	-36.2841	-19.5938	-0.11047
					61.7002	-96.8589	-80.7436	-57.2534	-36.2784	-20.0766	-0.10986
					61.8	-96.2545	-80.048	-57.4642	-35.847	-19.7379	-0.10986
					61.9001	-96.7623	-79.8239	-57.5903	-35.8473	-19.3957	-0.11047
					62	-97.1052	-79.8688	-57.9726	-36.1286	-19.5108	-0.10986
					62.1001	-97.1134	-79.5536	-57.8008	-36.2822	-19.4187	-0.11017
					62.2002	-96.8396	-78.7986	-57.7004	-36.5284	-19.3749	-0.11047
					62.3	-95.9938	-78.1402	-57.9119	-36.4479	-19.4545	-0.11047
					62.4001	-94.7375	-78.0162	-57.9691	-35.5402	-19.4597	-0.10986
					62.5	-94.2781	-78.3969	-57.9351	-35.0506	-18.9935	-0.11017
					62.6001	-94.6303	-79.0073	-57.6782	-35.4396	-18.2908	-0.11017
					62.7002	-94.9278	-79.2049	-57.0935	-35.4432	-18.3756	-0.11047
					62.8	-93.908	-78.953	-56.6874	-34.7591	-19.1083	-0.10986
					62.9001	-92.2155	-77.7191	-56.8996	-34.063	-19.981	-0.10986
					63	-91.5696	-76.7273	-57.2522	-32.7336	-20.3764	-0.10986
					63.1001	-92.1562	-76.01	-56.8648	-31.791	-20.2319	-0.11017
					63.2002	-92.5045	-75.7732	-55.842	-32.0152	-20.5483	-0.10956
					63.3	-92.2149	-75.5826	-54.411	-32.8125	-21.4591	-0.11047
					63.4001	-91.844	-75.8561	-53.2398	-33.157	-21.9831	-0.11017
					63.5	-90.8661	-76.5735	-53.5241	-33.5418	-22.8033	-0.11017
					63.6001	-89.6496	-76.62	-54.8593	-33.8553	-23.2714	-0.10956
					63.7002	-88.298	-76.1291	-55.5001	-33.5099	-22.7451	-0.11017
					63.8	-87.6854	-75.6955	-55.0834	-32.4382	-21.1313	-0.11047
					63.9001	-87.8489	-75.4781	-54.4043	-31.2378	-19.8291	-0.10986
					64	-87.7252	-75.0872	-54.4881	-30.7265	-19.1253	-0.11017
					64.1001	-87.0486	-74.5832	-54.7742	-30.9299	-18.6197	-0.11078
					64.2002	-86.2246	-74.2181	-54.6225	-31.8295	-18.456	-0.10986
					64.3	-85.4397	-74.6661	-54.4728	-32.5264	-18.7019	-0.10925
					64.4001	-84.7382	-75.7606	-54.4276	-32.7875	-19.5842	-0.11017
					64.5	-84.8369	-75.7447	-54.2262	-32.2164	-21.09	-0.11017
					64.6001	-85.3757	-73.6002	-54.2054	-31.9139	-20.8943	-0.10956
					64.7002	-86.1403	-71.6401	-54.8186	-31.8944	-19.5275	-0.10986
					64.8	-87.1064	-71.7972	-55.7456	-32.4314	-19.165	-0.10986
					64.9001	-87.145	-72.7608	-55.8603	-32.8813	-19.1861	-0.11017
					65	-86.524	-72.0119	-54.2876	-33.0113	-18.9445	-0.10956
					65.1001	-85.953	-70.0631	-51.4698	-32.6965	-18.9115	-0.11017
					65.2002	-85.181	-69.262	-50.1075	-31.408	-18.9465	-0.11017
					65.3	-84.1893	-70.0553	-50.8494	-29.1263	-18.7114	-0.10956
					65.4001	-83.6944	-70.9061	-52.6236	-27.8284	-17.9555	-0.10986
					65.5	-82.935	-70.7507	-53.3923	-28.1536	-16.7322	-0.10986
					65.6001	-81.8042	-70.1191	-53.0325	-29.763	-16.1959	-0.10925
					65.7002	-81.2155	-70.4379	-52.4875	-31.0227	-16.8983	-0.10956
					65.8	-81.3474	-71.1149	-51.3776	-30.7566	-17.9504	-0.10986
					65.9001	-82.0694	-70.8206	-50.5998	-30.9462	-18.2567	-0.10986
					66	-82.3665	-69.8518	-50.6835	-32.0259	-17.504	-0.10986
					66.1001	-80.911	-68.0013	-50.4792	-32.54	-16.8223	-0.10956
					66.2002	-79.1679	-67.1153	-49.9206	-31.104	-16.6862	-0.10925
					66.3	-77.9625	-67.0554	-49.7712	-29.0614	-16.6055	-0.10956
					66.4001	-77.6253	-66.0366	-50.5401	-28.643	-17.0462	-0.10956
					66.5	-77.6532	-64.7766	-51.2045	-30.0829	-17.624	-0.10956
					66.6001	-77.9986	-64.7404	-50.9162	-31.6646	-17.3361	-0.10986
					66.7002	-78.7304	-65.2631	-50.4766	-32.0121	-16.7019	-0.10956
					66.8	-79.0205	-65.5168	-50.1935	-31.4217	-16.5729	-0.10956
					66.9001	-79.2934	-65.3802	-49.771	-30.9225	-17.3734	-0.10925
					67	-79.5964	-64.5811	-49.7983	-30.7611	-18.253	-0.10956
					67.1001	-79.4407	-63.8517	-49.4242	-30.9971	-18.1427	-0.10986
					67.2002	-78.8927	-63.657	-49.0607	-31.4677	-17.4944	-0.10956
					67.3	-78.4324	-63.7386	-48.7953	-31.9567	-16.698	-0.10986
					67.4001	-77.8523	-63.5772	-48.9791	-31.5323	-16.4257	-0.10986
					67.5	-76.5177	-62.9272	-49.4089	-30.5537	-16.1575	-0.10956
					67.6001	-75.5381	-62.0687	-49.3443	-29.6731	-16.0021	-0.10986
					67.7002	-75.7356	-61.3363	-48.6419	-29.1634	-15.855	-0.10956
					67.8	-75.7708	-61.4775	-47.3055	-28.3532	-15.9034	-0.10986
					67.9001	-75.45	-62.1264	-46.2258	-27.3396	-15.9539	-0.10986
					68	-75.2003	-62.0919	-45.3831	-26.8388	-15.918	-0.11047
					68.1001	-75.0957	-61.1308	-44.6403	-27.7263	-15.8235	-0.10986
					68.2002	-75.3457	-60.0085	-44.2554	-28.7093	-15.6259	-0.10986
					68.3	-75.6246	-59.1936	-44.507	-28.5317	-15.9591	-0.11017
					68.4001	-75.7223	-58.6656	-45.0803	-27.6347	-16.5128	-0.10986
					68.5	-74.7807	-58.496	-44.9572	-26.5599	-16.1604	-0.11017
					68.6001	-73.1972	-58.6817	-44.172	-25.5183	-15.506	-0.11017
					68.7002	-71.2221	-58.5612	-43.4249	-25.3951	-15.1629	-0.11017
					68.8	-69.8051	-57.8343	-43.3464	-26.0928	-15.0759	-0.11017
					68.9001	-69.7841	-57.1116	-43.6879	-27.4333	-15.552	-0.11017
					69	-70.2529	-57.0069	-43.9947	-28.2025	-15.7486	-0.10986
					69.1001	-70.6545	-57.1491	-44.1307	-28.1208	-15.7669	-0.10986
					69.2002	-70.4177	-57.3698	-43.7393	-27.7051	-15.4223	-0.10986
					69.3	-69.8076	-58.1065	-42.8215	-26.7696	-14.8822	-0.10986
					69.4001	-69.3639	-58.4507	-42.138	-25.9912	-14.1377	-0.10986
					69.5	-69.3257	-57.9262	-41.8871	-25.4751	-13.9375	-0.10986
					69.6001	-69.8035	-57.3133	-42.2661	-24.7891	-14.4079	-0.10986
					69.7002	-70.5874	-56.8373	-43.0039	-24.4352	-14.8582	-0.11017
					69.8	-70.9206	-55.2967	-43.5733	-24.2514	-14.8558	-0.10986
					69.9001	-70.3428	-54.2362	-43.846	-24.2878	-13.8788	-0.11047
					70	-69.4499	-55.0761	-43.1979	-24.6105	-12.4017	-0.10986
					70.1001	-69.0606	-56.8767	-42.3132	-25.2802	-11.3519	-0.10986
					70.2002	-69.884	-58.535	-42.0894	-25.7537	-11.2185	-0.11047
					70.3	-70.7983	-58.8632	-42.2109	-24.7653	-11.2604	-0.10986
					70.4001	-71.0131	-58.1932	-42.5087	-23.4611	-11.7906	-0.10956
					70.5	-70.0635	-57.1019	-42.2555	-23.1541	-12.8997	-0.10986
					70.6001	-68.398	-56.3936	-40.8114	-24.2557	-13.6825	-0.10986
					70.7002	-67.0539	-55.9119	-39.6097	-25.1704	-13.5116	-0.11017
					70.8	-66.2806	-55.9453	-39.5227	-24.7382	-12.1464	-0.10956
					70.9001	-66.034	-56.6159	-39.884	-23.5936	-11.5806	-0.11017
					71	-65.7489	-56.4907	-39.0566	-22.9841	-12.3878	-0.10986
					71.1001	-65.3698	-55.2751	-37.678	-23.0349	-13.1875	-0.10986
					71.2002	-65.552	-54.2126	-36.8379	-23.6124	-13.1622	-0.10986
					71.3	-65.804	-53.6491	-36.6068	-23.968	-13.3283	-0.11017
					71.4001	-65.4375	-53.4176	-37.5131	-23.7277	-14.1945	-0.10986
					71.5	-64.8971	-52.9729	-38.8834	-23.4879	-14.8938	-0.10986
					71.6001	-64.9014	-52.7727	-39.0603	-22.8432	-14.3626	-0.10986
					71.7002	-64.9814	-53.3695	-37.941	-21.7968	-12.7712	-0.10956
					71.8	-64.6523	-53.6466	-37.0675	-21.6887	-11.2566	-0.11017
					71.9001	-64.3854	-53.1349	-36.8417	-22.3595	-10.2813	-0.10925
					72	-63.9962	-52.2307	-36.8476	-22.882	-10.7078	-0.11017
					72.1001	-64.1379	-51.0931	-36.7465	-22.1609	-11.9216	-0.10986
					72.2002	-64.5455	-50.2235	-36.3715	-21.1306	-12.9119	-0.11017
					72.3	-64.0579	-50.2793	-36.005	-21.2213	-13.7303	-0.10986
					72.4001	-63.4425	-51.2972	-35.6633	-22.1859	-13.5167	-0.10986
					72.5	-62.6735	-51.9659	-35.6841	-22.9627	-11.9112	-0.11017
					72.6001	-62.3728	-51.9489	-35.8668	-23.3051	-10.4247	-0.11017
					72.7002	-61.6706	-51.4294	-36.074	-23.8819	-10.3303	-0.10986
					72.8	-61.7079	-50.8622	-35.8127	-24.728	-11.9572	-0.11017
					72.9001	-62.2183	-51.0222	-34.8735	-25.1616	-13.9349	-0.11017
					73	-62.4438	-51.5356	-34.5144	-24.5849	-14.83	-0.11078
					73.1001	-62.6268	-52.0046	-34.6442	-23.6034	-14.3284	-0.10986
					73.2002	-62.7069	-51.8035	-35.0891	-22.8976	-13.4596	-0.11017
					73.3	-62.6008	-50.5002	-35.3344	-21.6853	-13.394	-0.11017
					73.4001	-61.8449	-48.8214	-34.7867	-19.8949	-13.8123	-0.11017
					73.5	-60.7435	-48.359	-33.9059	-19.4773	-13.5697	-0.11017
					73.6001	-60.2675	-48.4484	-33.5305	-20.8853	-12.4079	-0.11047
					73.7002	-60.4164	-48.9731	-34.0511	-22.8282	-11.0782	-0.11017
					73.8	-61.0032	-48.9822	-35.2292	-23.6871	-10.5283	-0.11017
					73.9001	-61.3903	-48.8066	-36.0877	-23.0441	-10.8509	-0.10986
					74	-61.1027	-48.2845	-36.0123	-21.584	-11.2712	-0.11017
					74.1001	-60.3827	-47.2418	-35.7798	-20.8527	-11.0899	-0.11047
					74.2002	-58.9753	-46.725	-36.2083	-21.2422	-11.4688	-0.11017
					74.3	-56.9925	-46.0303	-36.583	-21.7019	-12.1444	-0.10986
					74.4001	-55.7362	-45.0273	-36.4469	-21.6865	-11.9024	-0.11047
					74.5	-56.0579	-44.624	-35.8041	-20.8792	-11.0446	-0.11047
					74.6001	-56.8864	-44.5967	-34.6154	-20.5605	-10.4007	-0.11017
					74.7002	-57.2978	-45.1284	-33.4496	-20.6081	-10.3602	-0.11017
					74.8	-57.5362	-44.9475	-32.6334	-19.8802	-10.3594	-0.11017
					74.9001	-57.7969	-44.1632	-31.1303	-18.5951	-11.0086	-0.11017
					75	-57.8444	-43.5034	-30.1646	-18.6096	-12.1617	-0.10956
					75.1001	-57.0679	-43.5349	-30.5977	-19.3305	-12.6749	-0.11047
					75.2002	-56.303	-44.8424	-31.6186	-18.8633	-11.8138	-0.10956
					75.3	-56.3731	-46.7576	-32.2155	-17.6822	-10.8869	-0.10986
					75.4001	-56.2212	-48.3774	-32.3322	-17.1255	-10.8996	-0.11017
					75.5	-55.1359	-48.6673	-32.4505	-17.4787	-11.5698	-0.11047
					75.6001	-54.104	-47.7215	-32.0536	-18.3817	-11.4887	-0.10986
					75.7002	-54.3564	-47.0822	-31.1158	-19.4336	-10.7679	-0.10986
					75.8	-55.0589	-47.1344	-30.2991	-19.4268	-10.389	-0.11017
					75.9001	-54.6726	-46.6932	-30.532	-17.6033	-10.3668	-0.11017
					76	-53.7191	-45.3214	-31.3893	-16.3084	-10.3099	-0.11017
					76.1001	-53.4843	-44.1676	-31.4752	-16.3891	-10.2361	-0.11017
					76.2002	-54.1951	-43.7921	-30.3773	-17.4009	-10.7437	-0.11047
					76.3	-54.7826	-43.956	-28.7627	-17.5248	-11.4298	-0.11078
					76.4001	-54.5013	-44.3452	-28.3342	-16.5919	-11.5951	-0.11047
					76.5	-53.3373	-45.197	-28.8514	-15.6715	-11.4184	-0.10986
					76.6001	-52.7002	-45.8373	-29.5901	-15.5345	-10.6851	-0.11017
					76.7002	-52.9296	-45.368	-30.2881	-16.2631	-10.0663	-0.11017
					76.8	-53.3516	-44.4831	-30.6982	-17.3331	-10.335	-0.11017
					76.9001	-53.7614	-44.0347	-30.8788	-17.8059	-11.0919	-0.10986
					77	-52.8627	-44.3875	-30.5066	-17.5104	-11.6476	-0.10986
					77.1001	-50.4258	-44.7021	-30.1666	-16.6466	-11.6555	-0.11017
					77.2002	-48.7186	-43.9749	-30.2129	-15.2573	-11.1092	-0.11017
					77.3	-48.6731	-42.7948	-30.1228	-15.0984	-10.1687	-0.11047
					77.4001	-49.7928	-42.5436	-29.7535	-15.7283	-9.10933	-0.11017
					77.5	-50.6426	-42.9823	-29.799	-15.7077	-8.69517	-0.11047
					77.6001	-49.9775	-43.2333	-29.9003	-14.6972	-9.43144	-0.11017
					77.7002	-49.4674	-42.9094	-29.4524	-13.9904	-11.1615	-0.11017
					77.8	-50.249	-42.4705	-28.8056	-14.7179	-12.3552	-0.11017
					77.9001	-50.8314	-42.3668	-28.6243	-16.0576	-11.5119	-0.11047
					78	-50.5837	-42.5474	-28.9518	-16.8504	-9.77444	-0.11017
					78.1001	-49.724	-42.7424	-29.2824	-16.4966	-8.65656	-0.10986
					78.2002	-48.9556	-43.0831	-29.3113	-15.7398	-9.15382	-0.11047
					78.3	-48.8801	-42.3323	-28.974	-15.1906	-10.4297	-0.11017
					78.4001	-49.396	-41.1039	-28.5434	-15.1182	-10.7541	-0.11017
					78.5	-49.8918	-40.0153	-27.863	-15.2554	-9.77465	-0.10986
					78.6001	-49.2266	-39.3865	-27.5915	-15.0061	-8.12818	-0.11017
					78.7002	-48.5306	-39.3565	-28.1987	-14.1207	-7.39656	-0.11017
					78.8	-48.6761	-39.6382	-29.1379	-13.4495	-7.9732	-0.11017
					78.9001	-49.2738	-39.5827	-29.1736	-13.6045	-9.292	-0.10986
					79	-49.3363	-39.1177	-28.8104	-14.0747	-10.5968	-0.11078
					79.1001	-48.9279	-38.8316	-28.255	-14.5716	-11.1802	-0.11047
					79.2002	-48.3228	-38.5798	-27.4311	-15.0421	-10.7992	-0.11017
					79.3	-47.929	-38.2937	-27.1995	-15.9189	-9.39285	-0.11017
					79.4001	-47.6803	-38.2575	-27.2075	-16.7811	-7.9571	-0.11017
					79.5	-48.5925	-38.1919	-26.8672	-16.8415	-7.49724	-0.11047
					79.6001	-49.5769	-38.2307	-26.0453	-16.4077	-8.45348	-0.10956
					79.7002	-49.6382	-38.1751	-25.979	-16.0224	-9.83867	-0.11017
					79.8	-49.344	-37.4414	-26.1586	-15.4652	-10.9916	-0.10956
					79.9001	-49.3517	-37.362	-25.9726	-14.8457	-11.4468	-0.11078
					80	-48.9842	-37.5224	-25.8445	-13.7537	-10.9946	-0.11017
					80.1001	-48.1802	-37.5757	-25.8152	-12.5555	-10.221	-0.11047
					80.2002	-46.8904	-37.0351	-25.859	-12.566	-9.96974	-0.11017
					80.3	-45.9193	-36.3848	-25.6736	-13.6976	-10.6253	-0.11017
					80.4001	-45.8974	-36.202	-24.978	-13.9939	-10.6935	-0.11017
					80.5	-46.2444	-35.9791	-24.1004	-13.639	-10.0201	-0.11078
					80.6001	-45.5425	-36.2354	-24.3229	-13.9739	-10.3199	-0.11017
					80.7002	-44.7254	-36.7338	-24.9169	-14.9561	-11.226	-0.11017
					80.8	-45.3769	-36.9406	-25.2466	-15.6052	-11.9927	-0.11017
					80.9001	-46.8871	-36.564	-25.781	-15.1984	-12.0495	-0.11047
					81	-47.3824	-36.1064	-25.7941	-14.1612	-11.0835	-0.10986
					81.1001	-46.6121	-36.0565	-25.6507	-13.1509	-9.9109	-0.11017
					81.2002	-45.5771	-35.7198	-24.9245	-13.5151	-9.67289	-0.11078
					81.3	-45.4325	-35.7169	-24.2544	-14.7181	-10.0599	-0.10956
					81.4001	-46.2386	-36.2191	-23.7812	-15.5441	-10.3885	-0.10986
					81.5	-46.8703	-37.0552	-23.6128	-15.3301	-10.3202	-0.11017
					81.6001	-46.1537	-37.3426	-23.9182	-14.6055	-10.3302	-0.11047
					81.7002	-44.5549	-36.8871	-24.3487	-14.4881	-11.111	-0.11047
					81.8	-43.7241	-36.1923	-24.2327	-14.2464	-12.1255	-0.11017
					81.9001	-43.9637	-35.8892	-24.2283	-13.423	-12.6435	-0.11047
					82	-44.5962	-35.73	-24.3668	-12.8478	-11.59	-0.11047
					82.1001	-44.5522	-36.0258	-24.5176	-13.3438	-9.95847	-0.11017
					82.2002	-43.8224	-36.4659	-23.9355	-13.9524	-9.4565	-0.11047
					82.3	-42.5992	-36.8372	-23.5447	-13.8648	-10.4227	-0.11047
					82.4001	-41.2895	-37.2863	-23.5921	-13.7222	-11.3284	-0.11017
					82.5	-40.7995	-36.9552	-23.8408	-14.1462	-12.2826	-0.11017
					82.6001	-40.9119	-36.6469	-24.2253	-14.531	-13.6399	-0.11017
					82.7002	-41.7568	-36.342	-24.5171	-14.2996	-14.655	-0.11017
					82.8	-42.8546	-35.4119	-24.7917	-13.4286	-14.2233	-0.11017
					82.9001	-42.935	-34.9935	-24.6514	-13.1747	-12.8633	-0.11017
					83	-41.6867	-34.4772	-24.2692	-13.8745	-12.2649	-0.11047
					83.1001	-40.0674	-34.0381	-24.1284	-14.3763	-12.5223	-0.11047
					83.2002	-39.4606	-33.4288	-23.7913	-13.4647	-12.2709	-0.11078
					83.3	-39.4627	-33.1349	-23.2649	-12.2988	-11.2445	-0.10986
					83.4001	-40.1727	-33.6159	-23.0828	-11.8259	-10.7957	-0.11078
					83.5	-40.8299	-34.7009	-23.0339	-12.3881	-11.5501	-0.10986
					83.6001	-40.6294	-35.0864	-22.7105	-13.0791	-12.4985	-0.11017
					83.7002	-39.5262	-34.7569	-22.5405	-13.0813	-12.5511	-0.11017
					83.8	-38.1119	-34.84	-22.9001	-13.0744	-12.2525	-0.11047
					83.9001	-37.5425	-35.2525	-23.7018	-12.8356	-11.8173	-0.11017
					84	-37.25	-35.383	-23.7461	-12.9534	-11.7035	-0.11017
					84.1001	-37.3201	-34.636	-23.0181	-13.2665	-11.0487	-0.10986
					84.2002	-37.4363	-34.0361	-22.9614	-12.9953	-10.0468	-0.10986
					84.3	-37.3852	-34.6634	-23.648	-11.4709	-9.8675	-0.11017
					84.4001	-37.304	-35.8692	-24.3098	-10.5405	-10.1157	-0.10986
					84.5	-37.5955	-36.1098	-24.8535	-10.9375	-10.3942	-0.11017
					84.6001	-38.0891	-35.383	-24.6812	-11.7265	-10.262	-0.11017
					84.7002	-38.1042	-34.2571	-23.2201	-11.9007	-9.97714	-0.11017
					84.8	-38.1216	-32.9007	-21.8754	-12.0657	-10.3279	-0.11017
					84.9001	-38.7308	-31.2681	-21.7309	-12.8711	-10.4917	-0.11017
					85	-39.6697	-29.8685	-22.5262	-13.1802	-9.74337	-0.10986
					85.1001	-39.3942	-29.1892	-22.8088	-12.4905	-9.01052	-0.11047
					85.2002	-38.256	-29.6619	-22.3432	-11.7364	-8.80447	-0.11139
					85.3	-37.4564	-30.2568	-21.985	-11.9236	-8.95057	-0.11017
					85.4001	-37.516	-30.1746	-21.9025	-12.3623	-9.16273	-0.11017
					85.5	-37.53	-28.808	-22.1019	-11.7206	-8.96335	-0.11047
					85.6001	-36.7729	-27.7037	-22.2006	-11.0256	-9.16366	-0.11017
					85.7002	-36.4049	-27.9958	-21.4992	-11.3609	-10.146	-0.11047
					85.8	-36.9108	-28.6342	-20.5407	-12.4077	-10.389	-0.11017
					85.9001	-37.4915	-28.6678	-20.7995	-12.5136	-10.1615	-0.11047
					86	-37.8856	-28.3001	-21.884	-12.2386	-10.6037	-0.10986
					86.1001	-37.8892	-27.9636	-22.1611	-12.1961	-11.2821	-0.11017
					86.2002	-37.3603	-26.8936	-21.6665	-11.6174	-11.6773	-0.10986
					86.3	-36.9249	-25.8474	-21.3055	-10.8009	-11.1917	-0.11017
					86.4001	-36.4585	-25.9185	-21.4689	-10.9513	-10.4335	-0.10986
					86.5	-35.8151	-26.2687	-22.4927	-11.6499	-9.71863	-0.11017
					86.6001	-35.4273	-26.2977	-23.331	-11.4075	-9.4917	-0.11078
					86.7002	-35.5543	-26.3685	-22.8198	-10.5422	-9.47778	-0.10986
					86.8	-36.0282	-26.7529	-20.6793	-10.2665	-9.48566	-0.11017
					86.9001	-36.5963	-27.7548	-18.8344	-10.542	-9.05803	-0.11017
					87	-37.5119	-28.3894	-18.894	-10.7619	-9.08067	-0.10986
					87.1001	-38.4941	-27.9128	-19.7124	-11.1751	-9.21981	-0.11017
					87.2002	-39.0229	-25.9423	-19.3952	-11.2383	-9.02705	-0.11017
					87.3	-38.4209	-23.4571	-18.8395	-10.9976	-8.89297	-0.10956
					87.4001	-36.9947	-22.8265	-18.1788	-11.067	-8.55147	-0.11017
					87.5	-35.0899	-24.2971	-18.4837	-11.8475	-7.78667	-0.10986
					87.6001	-33.8453	-25.5185	-19.4309	-12.1985	-7.47866	-0.11017
					87.7002	-33.648	-25.2849	-19.3399	-11.6424	-8.03394	-0.11017
					87.8	-33.6416	-24.3783	-18.1929	-10.3339	-8.8844	-0.10986
					87.9001	-33.2041	-24.2452	-17.2037	-9.2606	-9.14409	-0.10986
					88	-33.255	-24.8655	-16.7134	-8.89211	-9.03874	-0.11047
					88.1001	-33.6327	-25.3814	-17.5013	-8.48208	-9.42377	-0.11017
					88.2002	-33.8895	-25.1591	-19.232	-8.52982	-9.77724	-0.10986
					88.3	-33.4972	-24.3963	-20.0828	-9.32691	-9.30525	-0.11078
					88.4001	-32.7744	-23.2392	-19.588	-9.82415	-7.98318	-0.11017
					88.5	-32.4325	-21.8422	-18.8407	-9.62177	-7.05005	-0.11017
					88.6001	-32.4542	-21.5723	-18.6627	-9.43255	-6.70418	-0.10986
					88.7002	-32.621	-22.5702	-18.3081	-9.90093	-6.88851	-0.11017
					88.8	-33.012	-23.0734	-18.1124	-10.3609	-7.58404	-0.11017
					88.9001	-33.424	-22.4605	-18.114	-10.7647	-8.30053	-0.10986
					89	-33.4868	-22.2085	-17.8227	-11.621	-8.32327	-0.11078
					89.1001	-32.7551	-23.074	-17.2478	-12.3085	-7.91553	-0.11078
					89.2002	-31.6303	-24.1334	-16.9719	-12.3372	-7.62754	-0.10986
					89.3	-30.7582	-24.6736	-17.129	-11.3092	-7.76525	-0.11017
					89.4001	-30.4384	-24.559	-16.8543	-10.6233	-8.10448	-0.11017
					89.5	-29.7268	-24.7756	-15.7222	-11.0764	-8.05042	-0.11017
					89.6001	-29.5072	-24.6812	-14.856	-11.5596	-7.75386	-0.11047
					89.7002	-29.9156	-24.12	-14.9819	-11.4302	-7.49809	-0.11047
					89.8	-29.7694	-23.1407	-15.8147	-10.3956	-7.93427	-0.11017
					89.9001	-29.8094	-22.3054	-15.9774	-9.48608	-9.1168	-0.10986
					90	-30.5521	-22.3241	-15.5826	-9.30877	-10.1029	-0.11017
					90.1001	-31.0314	-22.6666	-14.8308	-9.42101	-10.2719	-0.10986
					90.2002	-30.8616	-22.9257	-14.0491	-9.59757	-9.72609	-0.10956
					90.3	-30.2039	-23.1807	-13.5086	-9.55305	-8.89636	-0.11047
					90.4001	-29.8442	-23.1427	-12.7227	-8.72919	-7.65917	-0.11017
					90.5	-29.379	-22.3823	-12.6349	-7.89077	-6.63625	-0.11017
					90.6001	-29.0164	-21.8623	-13.1205	-8.0782	-6.89762	-0.11017
					90.7002	-28.8166	-21.8355	-13.4204	-9.47951	-7.60783	-0.10986
					90.8	-29.3489	-21.1525	-13.504	-10.5599	-7.0298	-0.11017
					90.9001	-29.8202	-20.5295	-13.6016	-9.77968	-5.7341	-0.11047
					91	-29.7174	-21.1467	-13.9	-7.6944	-5.77205	-0.10986
					91.1001	-29.5006	-22.4957	-13.8116	-5.97286	-6.50516	-0.11017
					91.2002	-29.3383	-22.9811	-13.309	-5.20791	-7.33893	-0.10956
					91.3	-29.518	-21.7556	-12.7307	-5.31361	-7.41997	-0.10956
					91.4001	-29.5071	-20.0833	-12.6532	-5.64382	-6.63865	-0.11017
					91.5	-29.7579	-18.8257	-12.7278	-6.12948	-6.31158	-0.10956
					91.6001	-30.5771	-18.1802	-12.8794	-6.24618	-6.76901	-0.10986
					91.7002	-30.9736	-18.1261	-13.0069	-6.01388	-7.27692	-0.11017
					91.8	-30.5297	-18.5233	-13.0496	-6.05882	-7.35704	-0.11047
					91.9001	-29.6644	-18.7949	-13.4017	-6.13933	-6.63897	-0.11017
					92	-29.4528	-18.3464	-13.9107	-6.50704	-6.56837	-0.11047
					92.1001	-29.7563	-18.3172	-14.4969	-6.7098	-6.53354	-0.11078
					92.2002	-30.0117	-18.8895	-14.1834	-6.08707	-6.24452	-0.11017
					92.3	-30.1629	-19.1611	-13.2802	-5.48954	-6.07508	-0.11017
					92.4001	-30.3641	-19.9994	-12.637	-6.21646	-6.44116	-0.11017
					92.5	-30.3375	-20.9123	-13.0988	-6.55217	-6.31028	-0.11017
					92.6001	-29.842	-20.8037	-13.8698	-6.59766	-5.86204	-0.11047
					92.7002	-28.7713	-19.1787	-14.4513	-6.93536	-6.12989	-0.11047
					92.8	-27.2954	-17.3851	-14.8175	-7.85476	-6.92802	-0.10986
					92.9001	-26.443	-16.6288	-15.3554	-9.0658	-6.63933	-0.11017
					93	-27.1564	-16.9518	-15.8015	-9.34201	-5.06364	-0.10956
					93.1001	-28.4143	-16.7826	-15.7789	-8.1435	-3.96921	-0.11017
					93.2002	-29.3246	-16.1875	-15.5876	-6.16205	-4.14909	-0.10986
					93.3	-29.7168	-16.2378	-15.1863	-5.61568	-4.68364	-0.10986
					93.4001	-30.2992	-16.9776	-14.8347	-6.75806	-5.33571	-0.11017
					93.5	-31.0163	-17.8483	-14.495	-7.72621	-6.29469	-0.10986
					93.6001	-30.9978	-17.5081	-13.6813	-7.72717	-6.70974	-0.10956
					93.7002	-30.4551	-16.5421	-12.786	-6.68368	-5.71454	-0.11017
					93.8	-29.7272	-16.2536	-12.6196	-5.86905	-4.27654	-0.11017
					93.9001	-28.8631	-16.7121	-13.2924	-6.17484	-3.74177	-0.11017
					94	-28.0977	-16.9369	-13.7548	-6.89402	-3.57219	-0.10986
					94.1001	-27.6918	-16.6767	-14.1768	-6.77319	-3.94927	-0.11017
					94.2002	-28.3307	-17.0872	-15.0149	-6.43116	-4.59041	-0.11047
					94.3	-28.8702	-17.6052	-14.8637	-6.47724	-4.74995	-0.11017
					94.4001	-27.8485	-17.3649	-13.8286	-6.32162	-4.81855	-0.11108
					94.5	-26.9868	-17.0456	-13.0293	-6.0077	-4.83743	-0.11047
					94.6001	-27.2404	-17.0575	-12.7164	-6.11462	-4.88097	-0.10986
					94.7002	-27.7643	-17.0996	-13.3855	-6.69141	-4.91443	-0.11017
					94.8	-27.8748	-17.1184	-14.2135	-7.28794	-5.2942	-0.11017
					94.9001	-27.722	-17.5247	-14.2071	-7.32677	-5.41111	-0.11017
					95	-27.6367	-17.7255	-13.6638	-6.62918	-4.83686	-0.11017
					95.1001	-27.591	-17.53	-13.8648	-5.19432	-4.16269	-0.10986
					95.2002	-27.7285	-16.5613	-14.8226	-4.28933	-3.54362	-0.11078
					95.3	-28.3014	-15.7235	-15.2797	-4.62142	-3.26577	-0.11017
					95.4001	-28.529	-15.8883	-15.4323	-5.39147	-3.5073	-0.11017
					95.5	-27.5373	-16.8385	-15.6797	-5.79101	-3.66496	-0.10986
					95.6001	-26.7086	-17.4383	-15.6168	-5.70683	-3.83228	-0.11047
					95.7002	-26.9351	-17.0913	-14.582	-5.52763	-4.00012	-0.10986
					95.8	-27.524	-16.2427	-13.5908	-5.60929	-4.22204	-0.11017
					95.9001	-27.9545	-15.2251	-13.0596	-5.4805	-4.0181	-0.11047
					96	-28.1993	-14.4729	-12.8512	-5.53087	-3.47322	-0.11017
					96.1001	-27.9841	-14.869	-13.3581	-5.43602	-3.44487	-0.10986
					96.2002	-26.9287	-15.3948	-13.8868	-4.74102	-3.66003	-0.11017
					96.3	-26.1803	-15.0588	-13.9979	-3.9914	-3.62621	-0.10986
					96.4001	-26.112	-14.548	-14.3917	-3.28216	-3.4904	-0.10986
					96.5	-25.6891	-14.4154	-14.9828	-2.52471	-3.62358	-0.11047
					96.6001	-25.0071	-14.7193	-15.0884	-1.87957	-3.30998	-0.11017
					96.7002	-24.4702	-15.3984	-14.7025	-1.70695	-3.20786	-0.10956
					96.8	-24.3683	-15.3297	-13.9694	-2.09361	-4.19424	-0.11017
					96.9001	-24.3832	-15.2783	-13.2743	-2.61279	-5.22077	-0.11017
					97	-24.7066	-15.7633	-14.0801	-2.60585	-5.78928	-0.10956
					97.1001	-24.6171	-15.8364	-15.1451	-2.45829	-5.75293	-0.10986
					97.2002	-24.9336	-15.1504	-15.2717	-2.55373	-5.82864	-0.10956
					97.3	-25.4566	-14.5274	-14.4058	-2.84441	-6.31823	-0.11017
					97.4001	-25.9565	-14.7163	-13.5815	-3.64409	-6.14941	-0.10956
					97.5	-25.8222	-14.7966	-12.7758	-4.75763	-5.39857	-0.11017
					97.6001	-24.9897	-14.6973	-12.0814	-5.24278	-4.53307	-0.11017
					97.7002	-24.3251	-14.7272	-12.0157	-4.34537	-5.0876	-0.10986
					97.8	-24.2821	-14.4969	-12.4183	-3.19899	-6.83615	-0.11017
					97.9001	-24.2926	-14.388	-12.0279	-2.75359	-7.83673	-0.10986
					98	-24.2613	-14.6119	-11.2137	-2.91117	-7.82134	-0.11017
					98.1001	-24.5402	-14.6993	-10.8627	-4.05727	-8.03629	-0.11017
					98.2002	-24.8573	-14.6371	-10.685	-4.68123	-8.44189	-0.10986
					98.3	-24.8173	-14.8083	-10.965	-4.92	-8.87792	-0.11017
					98.4001	-25.1062	-15.2618	-11.7085	-4.73456	-7.94471	-0.10956
					98.5	-25.961	-15.3547	-12.6549	-5.10754	-7.07941	-0.10986
					98.6001	-26.4694	-15.2604	-13.0558	-5.53973	-7.04671	-0.11017
					98.7002	-25.8517	-14.5073	-12.7363	-4.84351	-7.09782	-0.11047
					98.8	-25.0493	-13.3532	-11.5821	-3.52885	-7.05466	-0.11017
					98.9001	-25.2407	-12.5923	-10.7297	-3.11714	-6.28254	-0.11047
					99	-25.9307	-12.9331	-10.7664	-3.83483	-5.85759	-0.11017
					99.1001	-26.0819	-13.6669	-11.6358	-4.58592	-5.7986	-0.10986
					99.2002	-25.1406	-14.4775	-11.9469	-4.84034	-5.61282	-0.11047
					99.3	-23.4241	-14.7358	-11.6035	-5.30167	-4.85192	-0.11017
					99.4001	-22.3923	-14.5853	-11.3695	-6.06671	-4.13847	-0.11047
					99.5	-22.0279	-14.0551	-11.6123	-7.39138	-4.1041	-0.11017
					99.6001	-22.1339	-13.461	-11.6333	-8.64475	-4.83543	-0.11017
					99.7002	-22.2326	-13.3584	-11.714	-8.56432	-5.67523	-0.10986
					99.8	-22.7769	-13.0976	-11.9352	-7.41612	-6.49718	-0.11017
					99.9001	-23.0648	-13.0993	-11.4461	-6.22683	-6.60866	-0.10956
					100	-23.1551	-13.4305	-10.42	-5.80435	-6.06003	-0.11017
					100.1	-23.6921	-13.9496	-9.98458	-5.67786	-5.38111	-0.11017
					100.2	-23.6982	-14.3392	-9.87838	-5.58626	-4.82796	-0.10986
					100.3	-22.7215	-14.2462	-9.6319	-5.68247	-5.20144	-0.11017
					100.4	-21.9018	-14.2718	-9.70289	-6.84933	-6.89083	-0.10986
					100.5	-22.1393	-14.4509	-10.8143	-8.06289	-7.74838	-0.11047
					100.6	-22.3496	-14.1204	-11.8308	-8.40279	-7.16472	-0.11017
					100.7	-22.037	-13.4569	-12.6064	-7.56067	-6.0489	-0.10986
					100.8	-21.3799	-12.9962	-13.0603	-6.50053	-5.0345	-0.11017
					100.9	-21.2163	-13.1419	-12.2827	-6.49664	-5.12147	-0.11017
					101	-22.1965	-13.9205	-10.5748	-6.67331	-5.59641	-0.11017
					101.1	-23.0628	-15.2535	-9.24048	-6.5601	-5.44158	-0.11017
					101.2	-23.2486	-16.1987	-9.07472	-6.31568	-5.08674	-0.11047
					101.3	-22.9255	-15.791	-9.88357	-6.27987	-5.05381	-0.11047
					101.4	-23.213	-14.8952	-10.5667	-6.24123	-5.30901	-0.11017
					101.5	-24.1404	-14.5081	-10.3226	-5.68919	-5.84438	-0.11017
					101.6	-24.6169	-14.3612	-9.95637	-4.8798	-6.47244	-0.11017
					101.7	-23.8494	-13.9607	-9.84795	-4.73255	-6.46932	-0.11017
					101.8	-23.0321	-13.922	-9.78091	-5.26265	-6.02207	-0.10986
					101.9	-22.5759	-14.5737	-9.71592	-5.44445	-5.09207	-0.10986
					102	-22.0287	-15.1546	-9.93543	-5.01882	-3.91706	-0.11047
					102.1	-20.8483	-14.9087	-10.6285	-4.53316	-3.02318	-0.10986
					102.2	-20.3447	-14.49	-10.6424	-4.54763	-2.56794	-0.10986
					102.3	-20.5938	-13.8676	-9.67315	-4.82964	-2.36536	-0.11017
					102.4	-20.7123	-13.7353	-8.85401	-4.5817	-3.0317	-0.11017
					102.5	-20.8312	-14.0671	-9.62109	-3.77182	-3.95345	-0.11017
					102.6	-20.7559	-14.7668	-11.0212	-3.62159	-3.88051	-0.11017
					102.7	-20.1108	-14.8167	-11.8744	-4.52214	-3.2988	-0.11017
					102.8	-19.6468	-14.7183	-11.694	-4.97428	-3.24085	-0.11017
					102.9	-19.6466	-14.9169	-11.1073	-4.55629	-3.69116	-0.10986
					103	-19.2707	-14.8687	-10.6633	-4.08353	-4.24153	-0.11017
					103.1	-18.4467	-14.5203	-10.1497	-3.46422	-4.14907	-0.11017
					103.2	-18.4341	-14.3961	-9.76327	-2.40176	-4.43342	-0.11017
					103.3	-19.0272	-14.5917	-9.99593	-1.50167	-4.83459	-0.11017
					103.4	-19.5641	-14.4509	-10.5775	-1.49203	-4.63392	-0.10986
					103.5	-19.8904	-13.9082	-10.9331	-1.67668	-3.97259	-0.10986
					103.6	-19.3343	-13.5345	-11.093	-1.89069	-3.69621	-0.10956
					103.7	-18.0714	-13.4295	-10.7892	-2.24398	-3.65101	-0.11047
					103.8	-18.0487	-13.8593	-10.9089	-2.68937	-3.40895	-0.11017
					103.9	-18.6882	-14.1973	-11.5231	-2.53136	-3.28283	-0.10986
					104	-19.1092	-14.1221	-12.0095	-1.94206	-3.93307	-0.11017
					104.1	-19.2165	-14.6338	-11.474	-1.86246	-4.59144	-0.10986
					104.2	-19.4008	-15.5137	-10.8958	-2.09607	-4.67252	-0.11047
					104.3	-19.1757	-15.4072	-10.2912	-3.04284	-4.37088	-0.10986
					104.4	-18.5876	-14.6252	-9.85919	-4.05326	-4.70169	-0.11017
					104.5	-18.2001	-14.1924	-9.54106	-4.31293	-5.91466	-0.11017
					104.6	-18.5836	-14.7755	-9.13981	-3.92102	-6.90994	-0.11017
					104.7	-19.4727	-15.3231	-8.42518	-3.99703	-6.94802	-0.10986
					104.8	-20.2056	-15.0897	-8.75745	-4.07118	-5.24841	-0.10986
					104.9	-20.5794	-14.2943	-9.90982	-3.52153	-2.99431	-0.10986
					105	-19.6232	-13.6042	-11.0963	-3.11827	-1.99339	-0.11017
					105.1	-17.9043	-13.6994	-11.9967	-3.25855	-2.90894	-0.11017
					105.2	-16.5406	-14.0627	-11.9046	-3.44749	-4.3355	-0.10986
					105.3	-15.9852	-13.8075	-11.0014	-3.74444	-4.45378	-0.10986
					105.4	-16.0607	-13.2952	-10.4246	-3.84329	-3.8979	-0.11017
					105.5	-15.7564	-13.2205	-10.782	-3.35864	-3.80458	-0.10986
					105.6	-15.9106	-13.2364	-11.1013	-2.50734	-4.29165	-0.10986
					105.7	-17.3264	-12.8637	-10.3524	-2.68703	-4.66741	-0.11017
					105.8	-18.9283	-12.5163	-9.82518	-3.57635	-4.74646	-0.10986
					105.9	-18.4779	-12.6344	-10.3037	-4.48972	-4.3531	-0.10986
					106	-16.5078	-12.8837	-10.5899	-4.71587	-4.07544	-0.11017
					106.1	-14.5975	-12.5895	-10.3713	-3.99088	-4.13754	-0.10986
					106.2	-14.1412	-12.1952	-10.9116	-3.4388	-3.45537	-0.11017
					106.3	-14.7533	-12.151	-11.6107	-3.94771	-2.39352	-0.11017
					106.4	-15.2059	-12.0506	-11.6638	-5.6304	-2.37225	-0.11017
					106.5	-15.4733	-12.0073	-11.3976	-6.73705	-3.48173	-0.10956
					106.6	-15.9103	-11.5459	-10.7559	-6.18498	-4.23032	-0.11017
					106.7	-16.6873	-11.5447	-9.74993	-4.39402	-3.66691	-0.11017
					106.8	-17.6654	-12.3595	-8.89607	-3.05323	-2.62003	-0.11017
					106.9	-17.9884	-12.843	-8.39453	-3.5565	-2.84083	-0.11017
					107	-18.1397	-12.2211	-9.14142	-5.16663	-3.8194	-0.10986
					107.1	-18.3369	-11.4668	-10.3938	-6.03441	-4.60566	-0.10986
					107.2	-18.2862	-11.1694	-10.6798	-5.67394	-4.26447	-0.11017
					107.3	-17.6733	-11.1431	-10.2826	-5.18157	-3.66285	-0.11017
					107.4	-17.3448	-11.2108	-10.0234	-5.68284	-3.8733	-0.10986
					107.5	-17.5504	-10.9106	-10.7661	-6.11015	-3.86335	-0.11047
					107.6	-17.6085	-10.3902	-12.0209	-5.40608	-3.17075	-0.11017
					107.7	-17.0859	-10.3706	-12.1057	-4.04378	-2.13588	-0.11017
					107.8	-16.8261	-10.4752	-10.6618	-3.27608	-2.09533	-0.11017
					107.9	-16.7878	-10.5393	-8.96487	-3.21744	-3.14964	-0.11047
					108	-16.7694	-10.6831	-8.3511	-3.59816	-3.9944	-0.11047
					108.1	-16.8435	-10.1045	-8.92545	-4.09315	-4.42488	-0.11078
					108.2	-17.2204	-8.98729	-9.78092	-4.444	-4.86599	-0.11047
					108.3	-17.7228	-8.40834	-10.0382	-5.10568	-4.67	-0.11017
					108.4	-17.86	-9.33854	-9.57572	-5.72123	-3.93673	-0.11078
					108.5	-17.0957	-10.793	-8.35327	-5.634	-3.52653	-0.11047
					108.6	-15.959	-11.6091	-8.14092	-4.86058	-3.93358	-0.11047
					108.7	-15.3702	-11.7165	-9.05162	-4.34038	-4.08601	-0.11017
					108.8	-15.5053	-10.7355	-9.14646	-3.87762	-4.13325	-0.11047
					108.9	-15.6327	-10.0469	-8.14664	-3.15469	-4.33064	-0.11078
					109	-15.0427	-10.6389	-7.07422	-2.43834	-4.36334	-0.11078
					109.1	-14.287	-12.2328	-6.63806	-1.71363	-4.40459	-0.11078
					109.2	-13.5697	-12.9965	-7.0761	-1.52141	-4.65822	-0.11047
					109.3	-13.1075	-12.3879	-7.41967	-2.05115	-5.07404	-0.11047
					109.4	-12.8992	-11.4028	-7.40008	-3.06804	-5.10683	-0.11078
					109.5	-13.2164	-10.0306	-6.92055	-4.10676	-5.18913	-0.11047
					109.6	-14.1284	-9.27516	-6.59996	-4.01569	-5.47306	-0.11078
					109.7	-15.185	-9.93121	-7.07607	-2.87194	-5.63227	-0.11078
					109.8	-15.6322	-11.374	-7.58377	-1.14022	-5.2551	-0.11047
					109.9	-15.1523	-12.0751	-7.78338	-0.50252	-4.55804	-0.11078
					110	-14.2078	-11.4742	-7.45882	-1.65599	-3.94563	-0.11017
					110.1	-13.8883	-10.9328	-6.58634	-2.99509	-3.23391	-0.11017
					110.2	-15.0359	-10.993	-5.47922	-3.49997	-2.75197	-0.10986
					110.3	-16.1372	-10.8543	-4.58016	-4.04484	-2.77524	-0.10986
					110.4	-15.81	-10.3741	-4.27765	-4.99204	-3.16957	-0.11047
					110.5	-14.083	-10.1447	-4.68821	-5.51561	-3.5991	-0.11017
					110.6	-13.1033	-10.6555	-4.31095	-4.75182	-4.03149	-0.11017
					110.7	-13.6517	-11.3689	-4.22489	-3.28425	-3.88326	-0.11017
					110.8	-15.0188	-11.541	-5.08487	-2.21537	-3.21351	-0.10986
					110.9	-15.5739	-11.072	-6.11801	-2.16712	-3.25957	-0.11047
					111	-15.494	-10.4185	-7.11479	-2.83357	-3.47707	-0.10986
					111.1	-14.8699	-10.5142	-7.08035	-3.00406	-3.64946	-0.11017
					111.2	-14.0355	-10.9799	-6.24989	-2.92546	-3.68821	-0.11017
					111.3	-13.5951	-10.3869	-5.24709	-3.44074	-3.92958	-0.10986
					111.4	-13.6252	-9.46396	-4.30805	-3.60553	-3.74538	-0.10956
					111.5	-13.4272	-9.16193	-4.13587	-2.69166	-3.15979	-0.11017
					111.6	-13.5844	-9.06788	-4.50435	-1.51034	-3.06041	-0.11017
					111.7	-14.477	-8.53179	-4.94557	-1.42793	-3.28416	-0.11047
					111.8	-15.3622	-7.95025	-5.99457	-2.77337	-3.36779	-0.11017
					111.9	-15.6778	-7.25307	-7.06691	-3.98221	-3.72772	-0.11017
					112	-15.8584	-6.59817	-6.91573	-3.66724	-3.65864	-0.11017
					112.1	-15.4429	-6.76266	-6.54893	-3.1081	-3.89016	-0.11017
					112.2	-13.8629	-7.73858	-7.04754	-3.50217	-4.95967	-0.11017
					112.3	-12.8741	-8.92245	-7.26938	-3.931	-6.242	-0.11017
					112.4	-13.2158	-9.27854	-6.44893	-3.46015	-6.37432	-0.11017
					112.5	-13.5767	-9.38415	-5.70453	-2.53752	-5.5431	-0.11017
					112.6	-13.8347	-9.12095	-6.21414	-1.7894	-4.76167	-0.11017
					112.7	-14.2172	-8.92209	-7.45502	-1.52389	-4.22695	-0.11017
					112.8	-14.6212	-9.06111	-7.79738	-2.00463	-3.69588	-0.11047
					112.9	-14.5116	-9.04002	-7.00561	-3.88808	-3.78609	-0.11078
					113	-13.9085	-8.99505	-6.5882	-6.20216	-3.80502	-0.11017
					113.1	-12.9657	-9.12411	-7.6645	-7.3377	-3.13155	-0.11078
					113.2	-12.2924	-8.94644	-9.00025	-6.08825	-1.90726	-0.11047
					113.3	-11.9144	-9.20717	-8.89071	-3.75353	-1.68792	-0.11047
					113.4	-11.8815	-9.24062	-7.45134	-2.27447	-2.43125	-0.11017
					113.5	-12.9108	-8.90965	-6.14197	-2.79941	-2.69805	-0.11047
					113.6	-13.8365	-8.54458	-5.78011	-3.99544	-2.49922	-0.10986
					113.7	-13.5264	-8.48805	-5.43268	-3.76643	-2.79993	-0.11047
					113.8	-12.7636	-8.81884	-5.18975	-2.71161	-4.00559	-0.11047
					113.9	-12.4393	-8.51492	-5.89702	-1.48827	-4.45749	-0.10986
					114	-12.6064	-6.90808	-6.96076	-1.56245	-3.8458	-0.11017
					114.1	-12.628	-5.71192	-7.89433	-2.93014	-3.87397	-0.11017
					114.2	-13.1877	-5.51886	-8.36818	-3.76264	-4.19671	-0.11047
					114.3	-13.6829	-5.23443	-7.96534	-2.81085	-4.18113	-0.10986
					114.4	-13.8157	-5.25749	-7.41493	-0.80816	-4.04485	-0.11017
					114.5	-14.2295	-5.92086	-7.06595	0.04278	-4.03534	-0.10986
					114.6	-15.1661	-6.9416	-5.83883	-1.04941	-3.7283	-0.11017
					114.7	-15.8736	-7.40132	-4.03912	-2.64327	-3.39072	-0.11017
					114.8	-15.4129	-7.06957	-3.50263	-3.44719	-3.9382	-0.11017
					114.9	-14.2753	-6.758	-4.44251	-2.33479	-4.30482	-0.11047
					115	-12.9701	-6.64765	-5.48843	-0.84023	-3.7764	-0.11017
					115.1	-12.6851	-7.12685	-5.32186	-0.29573	-3.30299	-0.11047
					115.2	-12.8379	-7.73327	-4.71694	-0.26367	-3.64579	-0.10986
					115.3	-13.1373	-7.55318	-4.44846	-0.53051	-3.47982	-0.11047
					115.4	-13.0803	-7.72081	-4.57856	-0.91577	-1.89508	-0.11017
					115.5	-13.2891	-8.29399	-4.58013	-1.48958	-0.19193	-0.11047
					115.6	-13.3186	-8.64433	-3.94935	-1.25943	-0.10953	-0.11017
					115.7	-13.3277	-8.63545	-3.0695	-0.16823	-1.9636	-0.11078
					115.8	-13.0993	-8.27803	-1.94174	-0.11895	-3.49687	-0.10986
					115.9	-12.6585	-7.52906	-1.35932	-1.49403	-2.74585	-0.11017
					116	-12.5127	-7.41034	-1.14801	-2.96938	-1.42709	-0.11047
					116.1	-13.1989	-8.07615	-0.85065	-2.71758	-1.57722	-0.10956
					116.2	-13.3993	-8.74612	-1.18343	-1.8153	-2.58507	-0.10986
					116.3	-12.9144	-9.28083	-2.13065	-1.60971	-3.05571	-0.11047
					116.4	-12.2018	-9.54484	-2.45725	-1.98479	-2.49472	-0.11047
					116.5	-11.8187	-9.32477	-2.124	-1.83592	-1.54654	-0.11078
					116.6	-11.9945	-8.33359	-2.02122	-0.52645	-0.40887	-0.11047
					116.7	-11.9542	-6.97007	-2.45673	0.27183	0.34987	-0.11017
					116.8	-11.7588	-5.8572	-2.40735	-0.24978	-0.03681	-0.11017
					116.9	-12.2732	-6.21821	-2.35751	-1.65311	-0.80887	-0.11047
					117	-12.9336	-7.82509	-2.26361	-3.18444	-1.99155	-0.11017
					117.1	-12.5046	-9.25463	-2.02396	-3.79726	-2.97163	-0.11047
					117.2	-11.0469	-9.54336	-1.75814	-3.08777	-3.22515	-0.11017
					117.3	-9.61618	-8.71088	-2.38524	-1.57617	-2.97941	-0.11047
					117.4	-9.85594	-7.49804	-2.98546	-0.50607	-2.72437	-0.11108
					117.5	-11.5488	-6.86984	-2.88527	-0.18347	-2.57117	-0.11017
					117.6	-12.9162	-6.97059	-2.16905	-0.64573	-2.59795	-0.11047
					117.7	-14.0108	-7.29894	-1.56502	-0.75771	-2.29143	-0.11047
					117.8	-14.8155	-7.55409	-1.59112	-0.88449	-1.69185	-0.11047
					117.9	-14.5923	-7.20845	-1.80262	-1.17559	-1.63242	-0.11078
					118	-13.2926	-6.12598	-0.89974	-1.56959	-1.74457	-0.11078
					118.1	-11.8906	-5.74388	-0.13363	-1.2139	-1.16516	-0.11047
					118.2	-11.6083	-6.45568	-0.4803	-0.1475	-0.68971	-0.11017
					118.3	-12.3018	-7.60053	-1.48296	0.26741	-0.99872	-0.11017
					118.4	-12.762	-8.33782	-2.04703	-0.26328	-1.25347	-0.11047
					118.5	-12.8825	-8.00385	-2.09855	-1.18677	-1.3695	-0.11047
					118.6	-12.9139	-7.54763	-2.41172	-1.53752	-1.89369	-0.11017
					118.7	-12.874	-7.12429	-3.04114	-1.49706	-2.18806	-0.11078
					118.8	-12.5638	-6.87329	-3.40657	-1.76777	-2.5182	-0.11078
					118.9	-11.8562	-6.93248	-3.28693	-2.2475	-2.71526	-0.11047
					119	-11.6138	-6.90968	-2.61849	-2.12632	-2.48002	-0.11017
					119.1	-12.0448	-6.35886	-2.26398	-1.88234	-1.54606	-0.11078
					119.2	-12.7288	-5.98591	-2.24154	-2.07128	-1.26608	-0.11047
					119.3	-13.4458	-5.85693	-2.37915	-2.50167	-1.91286	-0.11047
					119.4	-13.5021	-6.15641	-1.95029	-2.07193	-2.11221	-0.11047
					119.5	-13.1134	-6.59447	-0.85132	-0.58218	-1.57956	-0.11047
					119.6	-12.6984	-6.2961	-0.61615	0.42217	-0.39171	-0.10986
					119.7	-12.113	-6.03872	-1.29794	0.12485	0.34532	-0.11047
					119.8	-11.8227	-5.75389	-2.39847	-0.79261	0.03324	-0.11017
					119.9	-11.7744	-5.26613	-2.85083	-1.69726	-0.44249	-0.11047
					120	-12.1886	-5.37499	-2.6045	-2.68823	-0.6364	-0.11047
					120.1	-13.0293	-5.7859	-1.89781	-2.90143	-0.62191	-0.11017
					120.2	-13.3164	-6.07216	-1.17666	-2.22697	-1.05615	-0.11017
					120.3	-12.6154	-5.29669	-0.7947	-1.92222	-1.73833	-0.11017
					120.4	-11.8073	-4.8229	-1.19293	-2.08787	-1.97298	-0.11047
					120.5	-11.3961	-5.21939	-2.05822	-1.94132	-1.81772	-0.10925
					120.6	-11.5408	-5.40876	-2.27526	-1.825	-1.29058	-0.11017
					120.7	-12.171	-5.56246	-1.5143	-1.85387	-0.46708	-0.11047
					120.8	-12.3211	-6.67589	-1.34402	-2.07977	-0.02538	-0.11017
					120.9	-12.1474	-7.70385	-2.32553	-2.14536	0.56928	-0.11047
					121	-12.2526	-7.62388	-3.25813	-2.35344	0.61596	-0.11017
					121.1	-12.0449	-6.93258	-3.36123	-2.56588	-0.29311	-0.11017
					121.2	-11.6872	-6.15706	-2.63241	-2.25959	-1.54834	-0.11017
					121.3	-11.4353	-5.60474	-2.20368	-1.99356	-2.06086	-0.11017
					121.4	-11.4015	-5.21342	-2.62948	-1.66884	-1.9647	-0.11017
					121.5	-12.1554	-5.03689	-3.31821	-0.92473	-1.96542	-0.11047
					121.6	-13.1386	-5.21144	-3.01848	0.11369	-2.17301	-0.11047
					121.7	-13.9181	-5.00537	-2.31687	0.19882	-1.78352	-0.11017
					121.8	-13.2228	-4.74504	-2.57802	-0.61662	-0.86761	-0.10986
					121.9	-11.4178	-5.25826	-2.87344	-1.29489	-0.16756	-0.11017
					122	-9.9852	-5.72909	-2.49704	-1.43936	0.33975	-0.11017
					122.1	-9.67898	-6.234	-2.56326	-0.66006	0.25347	-0.10986
					122.2	-9.47155	-7.18328	-3.02061	-0.2781	-0.70622	-0.11108
					122.3	-8.74409	-7.50925	-3.10327	-1.44513	-1.76022	-0.11017
					122.4	-8.19353	-8.56684	-2.79328	-3.06676	-2.23328	-0.11047
					122.5	-8.44391	-9.85414	-2.10889	-3.47491	-2.03828	-0.11017
					122.6	-8.49247	-9.77808	-0.99079	-2.42161	-1.89011	-0.10986
					122.7	-8.65065	-8.71339	0.15498	-1.20695	-2.05843	-0.11017
					122.8	-9.09739	-7.82349	0.40918	-0.63106	-2.17431	-0.10986
					122.9	-9.1302	-7.32983	-0.17857	-0.33421	-1.8337	-0.11047
					123	-9.51975	-7.36591	-1.00047	-0.42718	-1.51883	-0.10986
					123.1	-10.2415	-7.39157	-1.44592	-1.25733	-0.82342	-0.10986
					123.2	-10.0915	-7.12832	-1.48518	-2.06162	-0.56632	-0.10986
					123.3	-9.33843	-6.90073	-1.50651	-2.00927	-0.79307	-0.11017
					123.4	-8.83804	-6.69894	-0.56129	-1.45862	-1.34019	-0.10986
					123.5	-8.87337	-6.97248	0.25342	-0.78555	-2.25082	-0.11017
					123.6	-8.54203	-7.80715	0.1161	-0.6258	-2.79031	-0.10986
					123.7	-7.86629	-8.34083	0.1098	-0.57131	-2.29183	-0.11078
					123.8	-7.87743	-8.60238	0.49931	-0.40952	-1.56693	-0.11017
					123.9	-8.55037	-8.19619	0.12746	-0.27787	-1.60847	-0.11047
					124	-8.91937	-7.05465	-0.87935	-0.87206	-2.32548	-0.10986
					124.1	-8.59948	-5.73351	-2.22234	-1.87999	-3.11871	-0.10986
					124.2	-8.28495	-5.16336	-3.06701	-2.58102	-3.54015	-0.10986
					124.3	-8.48772	-5.35505	-3.12375	-2.51433	-3.22239	-0.11017
					124.4	-9.24746	-5.67679	-3.01077	-1.9852	-2.07632	-0.11047
					124.5	-10.1884	-5.57813	-3.56304	-1.89906	-1.51259	-0.11047
					124.6	-10.8907	-4.57622	-3.66534	-2.08404	-1.9974	-0.11017
					124.7	-10.2506	-4.1027	-2.53977	-1.77482	-1.92763	-0.11017
					124.8	-9.46134	-4.19483	-1.46793	-0.83779	-1.64039	-0.11017
					124.9	-9.61889	-3.98824	-1.72991	0.17244	-1.6443	-0.10986
					125	-9.97143	-3.69003	-2.88295	0.3399	-1.66829	-0.11017
					125.1	-9.49834	-3.14149	-3.55505	-0.24887	-2.14967	-0.10986
					125.2	-8.64332	-3.37007	-3.01639	-1.54923	-2.99222	-0.11017
					125.3	-8.24961	-4.57402	-2.2307	-2.12978	-3.49367	-0.10956
					125.4	-8.67506	-5.71814	-1.46127	-2.1131	-3.3867	-0.10956
					125.5	-9.27931	-6.08251	-0.28902	-1.43936	-3.10278	-0.10986
					125.6	-9.52555	-5.88048	0.17741	-0.14446	-2.86071	-0.10986
					125.7	-9.65133	-5.44832	-0.63625	0.83164	-2.61221	-0.10956
					125.8	-9.33819	-4.98004	-2.08052	0.61044	-3.06146	-0.10986
					125.9	-8.57175	-5.2247	-2.98656	-0.93528	-3.8768	-0.10986
					126	-7.93879	-5.91249	-3.24138	-2.59599	-4.31005	-0.11017
					126.1	-7.6286	-5.38202	-2.75469	-3.67438	-4.23812	-0.10986
					126.2	-7.6118	-3.91961	-1.4931	-4.04577	-4.01799	-0.10956
					126.3	-8.14166	-3.1456	-0.87134	-4.17795	-3.99971	-0.10956
					126.4	-8.77494	-3.03856	-1.26323	-4.10068	-4.11007	-0.10986
					126.5	-8.68127	-2.73992	-1.81567	-3.26985	-3.88064	-0.10956
					126.6	-8.37089	-2.61739	-2.01071	-2.24205	-3.32463	-0.10986
					126.7	-8.25351	-2.56573	-1.99341	-1.94508	-3.19446	-0.10986
					126.8	-8.08158	-2.59563	-0.94989	-1.70675	-3.76817	-0.10986
					126.9	-7.95371	-2.5935	0.12086	-1.05238	-3.33338	-0.10956
					127	-8.10298	-2.87395	0.01725	-0.37984	-2.49545	-0.10956
					127.1	-8.7965	-3.04569	-0.79545	-0.53764	-2.41442	-0.10956
					127.2	-9.57768	-3.73508	-1.48084	-1.27092	-3.13378	-0.10986
					127.3	-9.37356	-4.45708	-1.99049	-2.13555	-4.13831	-0.10986
					127.4	-8.63451	-4.27548	-2.34275	-2.92096	-4.02273	-0.11017
					127.5	-7.6742	-3.74199	-2.97302	-3.33179	-3.3286	-0.10925
					127.6	-7.40167	-3.91976	-3.57219	-3.01445	-2.96074	-0.11047
					127.7	-8.05264	-4.122	-3.82186	-2.34254	-3.12701	-0.10986
					127.8	-8.76796	-4.11847	-3.13388	-2.00606	-3.59915	-0.10986
					127.9	-9.15811	-4.68492	-2.23237	-2.07921	-3.4662	-0.11047
					128	-9.07294	-5.17266	-1.35866	-2.39446	-3.41854	-0.11017
					128.1	-7.72179	-4.73297	-0.95974	-2.7828	-4.0203	-0.11017
					128.2	-6.0696	-4.02373	-1.46741	-2.8372	-4.2978	-0.11017
					128.3	-5.48948	-4.00499	-2.11198	-3.05776	-3.77182	-0.10986
					128.4	-5.98761	-4.11057	-2.36531	-2.98272	-3.37117	-0.10986
					128.5	-5.89891	-3.79393	-2.66746	-1.92897	-3.47677	-0.11017
					128.6	-5.67258	-3.74425	-2.53429	-0.82308	-3.66938	-0.11017
					128.7	-5.71336	-3.99011	-1.54979	-0.23374	-4.07291	-0.10986
					128.8	-5.6434	-3.65635	-0.32572	-0.94783	-4.23659	-0.11017
					128.9	-5.96132	-2.74253	-0.40371	-3.04742	-4.10889	-0.10986
					129	-6.86009	-2.23532	-1.11976	-4.74238	-3.61195	-0.11017
					129.1	-7.61332	-2.11565	-1.35602	-4.89931	-3.43602	-0.10986
					129.2	-7.79617	-2.17935	-0.99909	-4.20598	-4.01482	-0.11047
					129.3	-7.56719	-2.0631	-0.54761	-3.45655	-4.84542	-0.11017
					129.4	-7.35427	-1.72221	-0.2325	-2.78678	-4.9601	-0.11017
					129.5	-6.91972	-1.75124	-0.00764	-2.0898	-5.02367	-0.11017
					129.6	-7.06253	-1.84406	0.34434	-1.3659	-5.30859	-0.10986
					129.7	-7.57907	-1.74596	0.30772	-1.73398	-5.57066	-0.10986
					129.8	-7.83731	-1.54895	0.03554	-2.9461	-5.1509	-0.10956
					129.9	-7.21909	-2.0161	-0.5684	-3.63992	-4.12542	-0.10956
					130	-6.53913	-2.75419	-0.67239	-3.50075	-3.08737	-0.11047
					130.1	-6.83498	-3.13008	0.05694	-3.17047	-2.79356	-0.10986
					130.2	-7.49023	-2.95362	0.64875	-2.30989	-2.42047	-0.11047
					130.3	-7.91407	-3.11421	0.95385	-1.95129	-2.38275	-0.11017
					130.4	-7.74067	-3.5347	1.23475	-2.52777	-2.47827	-0.11017
					130.5	-6.97683	-3.75291	1.40764	-3.12396	-2.4455	-0.11047
					130.6	-6.49677	-3.46155	0.98684	-3.67111	-2.66124	-0.10986
					130.7	-6.7248	-2.74295	0.19352	-3.72696	-2.9544	-0.11017
					130.8	-6.55473	-2.24499	-0.19377	-3.16567	-3.0079	-0.10986
					130.9	-6.08309	-2.67622	-0.37479	-2.03085	-2.68466	-0.11017
					131	-6.38002	-2.69369	-0.39244	-1.39736	-2.69485	-0.10986
					131.1	-7.28888	-2.11191	-0.27205	-1.71054	-2.70948	-0.10986
					131.2	-7.9251	-2.12178	0.62241	-2.20199	-2.32745	-0.11017
					131.3	-8.14827	-2.64634	1.36284	-2.21632	-1.96378	-0.11017
					131.4	-7.60486	-3.55194	1.83456	-1.7844	-2.37616	-0.10956
					131.5	-7.11216	-4.22795	2.74093	-1.37839	-3.39158	-0.11047
					131.6	-7.1224	-3.77798	3.21234	-0.91919	-4.35355	-0.10986
					131.7	-7.90879	-2.88151	2.9819	-1.04451	-4.63992	-0.11017
					131.8	-8.61606	-2.86952	2.6331	-1.90611	-3.74259	-0.10956
					131.9	-8.23281	-3.58782	2.38719	-2.59564	-2.76685	-0.10986
					132	-7.58877	-4.11309	2.0345	-2.96473	-1.56182	-0.11017
					132.1	-6.85369	-3.75831	1.1962	-2.78531	-0.65373	-0.11017
					132.2	-6.3505	-2.85321	0.90248	-2.36222	-0.75171	-0.11017
					132.3	-6.16983	-2.38031	1.47406	-1.57751	-1.33181	-0.11017
					132.4	-6.18821	-2.67385	2.16953	-0.58416	-1.82681	-0.10986
					132.5	-6.35421	-3.26896	2.32933	0.24485	-1.90506	-0.10986
					132.6	-7.22535	-3.66757	1.94231	0.62564	-2.04358	-0.11017
					132.7	-8.2609	-3.95285	1.41086	0.43596	-2.51613	-0.10986
					132.8	-8.8746	-4.92502	1.23357	-0.88783	-2.87457	-0.10986
					132.9	-8.93305	-5.39186	1.39726	-2.12685	-2.52483	-0.10986
					133	-8.41203	-4.67406	1.67144	-2.30492	-2.05329	-0.10986
					133.1	-7.04214	-3.6662	1.90275	-2.34261	-2.2402	-0.10986
					133.2	-5.61046	-2.73518	2.39923	-2.65338	-2.6229	-0.10986
					133.3	-4.83779	-2.36975	2.52769	-2.81441	-2.54012	-0.11017
					133.4	-4.82977	-2.8756	1.80962	-2.1748	-2.68054	-0.10986
					133.5	-5.29918	-3.40599	0.79903	-0.81625	-3.41104	-0.10986
					133.6	-5.93749	-3.58908	0.3822	0.62045	-3.8755	-0.11017
					133.7	-6.2343	-3.35987	0.77177	1.42766	-2.99877	-0.11017
					133.8	-5.92261	-4.33903	1.29688	1.31541	-1.63583	-0.10986
					133.9	-5.20083	-6.17106	2.29399	0.83584	-1.15677	-0.10986
					134	-5.02667	-6.9954	3.0187	0.69167	-1.40103	-0.11017
					134.1	-5.57955	-6.48014	3.35578	-0.34111	-2.065	-0.11017
					134.2	-6.66736	-5.6835	3.61333	-1.94479	-2.80972	-0.10986
					134.3	-8.07551	-4.83324	4.04242	-1.97343	-3.29895	-0.11017
					134.4	-8.96448	-3.68161	4.6569	-0.6029	-2.92014	-0.11017
					134.5	-8.88501	-3.0698	4.72615	-0.16182	-2.00255	-0.10986
					134.6	-7.65648	-3.20694	3.62027	-0.58466	-1.60929	-0.11047
					134.7	-7.13189	-3.74434	2.81286	-0.23961	-1.88752	-0.11017
					134.8	-7.46964	-4.39473	2.93976	0.9917	-2.77225	-0.10986
					134.9	-7.0708	-4.6264	3.2827	1.62063	-3.72514	-0.10986
					135	-6.37193	-4.08153	3.08092	1.28335	-3.68593	-0.10956
					135.1	-6.20961	-3.27614	2.9498	0.59942	-3.51492	-0.10986
					135.2	-6.44675	-3.3782	3.4017	0.0941	-2.86595	-0.11017
					135.3	-6.59802	-4.1924	4.01395	-0.23139	-2.32089	-0.10986
					135.4	-6.80053	-4.68282	3.65807	-0.24479	-1.75733	-0.10986
					135.5	-7.43021	-4.66697	2.67752	-0.34126	-1.03242	-0.10986
					135.6	-7.9915	-4.33212	2.10652	-0.30823	-0.51244	-0.11017
					135.7	-7.87958	-4.21974	3.09316	-0.18565	-0.0093	-0.11017
					135.8	-7.68854	-4.48024	4.90343	0.1943	-0.324	-0.11047
					135.9	-7.78154	-4.64707	5.75042	0.44458	-1.38536	-0.11017
					136	-8.00196	-4.61659	5.00095	0.55836	-2.00291	-0.10986
					136.1	-7.35694	-4.09073	4.00141	0.43798	-1.30276	-0.10956
					136.2	-6.39526	-3.33874	4.1602	-0.22973	-0.39467	-0.10986
					136.3	-6.17347	-2.97659	4.7023	-0.84704	-0.69064	-0.11047
					136.4	-6.53947	-3.31975	4.94915	-0.98466	-2.02699	-0.11017
					136.5	-6.70047	-3.78812	4.38208	-0.14866	-3.04829	-0.11017
					136.6	-6.32761	-3.82838	3.64714	0.66166	-2.91638	-0.10986
					136.7	-6.34929	-4.22393	3.17046	1.25886	-2.12989	-0.11017
					136.8	-6.82073	-5.00883	2.83461	2.06395	-1.96727	-0.10925
					136.9	-6.99232	-5.58566	2.51388	2.49698	-2.76391	-0.11017
					137	-6.61838	-5.62752	2.26276	1.9779	-3.63518	-0.11047
					137.1	-6.18438	-5.95699	1.70508	0.64359	-3.97851	-0.10986
					137.2	-5.98695	-6.22866	1.52766	-0.43333	-4.20889	-0.10986
					137.3	-6.3729	-5.24052	1.40132	-0.51552	-4.44886	-0.10986
					137.4	-6.9219	-3.83841	1.30515	0.09063	-3.95203	-0.11047
					137.5	-6.98282	-3.22971	1.7259	1.04014	-4.10569	-0.10986
					137.6	-6.80561	-3.84921	2.54839	0.92239	-4.97688	-0.11017
					137.7	-6.79074	-4.85443	3.39113	0.30626	-5.48751	-0.10986
					137.8	-7.27985	-5.70977	3.48945	-0.39819	-5.00204	-0.11017
					137.9	-7.44272	-5.70213	3.41397	-1.23321	-4.13694	-0.10986
					138	-7.23647	-5.34474	3.6637	-2.04856	-3.05509	-0.11017
					138.1	-7.33143	-5.19072	3.66347	-1.95915	-2.62612	-0.11017
					138.2	-7.18731	-5.72446	3.30346	-0.63464	-2.99185	-0.11017
					138.3	-6.09713	-5.86138	3.73278	-0.11671	-3.30025	-0.11047
					138.4	-5.44611	-5.36226	4.84869	-1.03222	-4.10826	-0.10986
					138.5	-6.03055	-5.13705	5.01896	-1.62968	-5.34559	-0.11017
					138.6	-6.64405	-5.07434	4.27189	-0.70716	-6.09275	-0.11017
					138.7	-6.397	-4.98734	3.67271	0.14408	-5.73501	-0.10986
					138.8	-5.77204	-5.3673	3.2957	0.42928	-5.13553	-0.10986
					138.9	-5.55492	-5.18624	3.02681	0.17063	-5.43785	-0.10986
					139	-6.35593	-3.89681	2.51671	0.34922	-6.7375	-0.10986
					139.1	-7.6894	-3.29255	2.31049	1.44246	-7.6776	-0.11017
					139.2	-8.31487	-3.83052	2.23018	2.30199	-7.46215	-0.11017
					139.3	-8.48672	-4.68433	2.58336	2.34158	-6.34946	-0.10956
					139.4	-7.83972	-5.13794	3.409	1.34383	-4.67532	-0.10986
					139.5	-6.62062	-4.36613	3.95256	0.50339	-3.97322	-0.10986
					139.6	-5.42543	-3.23497	3.87419	0.58234	-4.25905	-0.11017
					139.7	-4.87012	-2.845	3.88167	0.89583	-3.83706	-0.10986
					139.8	-5.10031	-3.0937	4.25565	0.21128	-2.34271	-0.10986
					139.9	-5.61236	-3.0754	4.90073	-0.90689	-1.03582	-0.11017
					140	-5.81776	-2.84059	5.05797	-1.42881	-0.20393	-0.11017
					140.1	-6.16116	-3.06345	4.95226	-0.6589	0.05719	-0.11017
					140.2	-7.01515	-3.54127	4.56742	1.24371	-0.09735	-0.11017
					140.3	-7.84181	-3.71473	3.88431	1.98942	-0.40386	-0.11017
					140.4	-8.02272	-3.77773	3.55297	1.11364	-1.01868	-0.10986
					140.5	-7.82627	-3.6389	3.8314	-0.2105	-1.84341	-0.10986
					140.6	-7.59441	-4.02031	3.79193	-0.35775	-2.22914	-0.10956
					140.7	-7.12607	-4.6673	3.28931	0.50075	-1.67068	-0.10956
					140.8	-6.36751	-4.74542	2.83589	0.78741	-1.49854	-0.10986
					140.9	-5.82146	-4.16511	2.69541	-0.23573	-2.26536	-0.11017
					141	-6.41196	-3.66895	3.17638	-1.89826	-2.48695	-0.10986
					141.1	-7.84969	-3.2588	3.6413	-3.38894	-1.88695	-0.10986
					141.2	-8.28677	-2.72903	3.55592	-3.93861	-1.0528	-0.11017
					141.3	-7.94563	-3.26573	3.30418	-3.86001	-0.48464	-0.11017
					141.4	-7.73244	-4.37652	3.17566	-3.33149	-0.44353	-0.11017
					141.5	-7.78673	-4.9246	3.35344	-2.89526	-0.89136	-0.10986
					141.6	-7.2094	-4.40441	3.70374	-2.44685	-1.14471	-0.10986
					141.7	-6.14829	-3.83351	4.05231	-2.00266	-0.99448	-0.11047
					141.8	-5.70721	-3.26594	4.31782	-2.14386	-1.38913	-0.11017
					141.9	-6.4793	-2.64811	4.65869	-2.35188	-2.23819	-0.11047
					142	-7.33992	-2.3472	4.67881	-2.56994	-2.55866	-0.11047
					142.1	-7.55418	-2.68464	5.19538	-2.38545	-2.33969	-0.11047
					142.2	-7.24498	-4.29145	5.94119	-2.89318	-1.84426	-0.11017
					142.3	-6.82549	-5.76293	6.05871	-3.94074	-1.24401	-0.11017
					142.4	-6.63198	-5.63028	6.11776	-3.93491	-0.97908	-0.10986
					142.5	-5.99956	-4.29028	6.73069	-2.94611	-1.05269	-0.11017
					142.6	-4.99384	-3.7324	7.24527	-1.92376	-1.49206	-0.10986
					142.7	-5.09782	-4.17926	7.67037	-1.42241	-1.84559	-0.11047
					142.8	-5.83066	-4.5581	7.67542	-1.27247	-1.92193	-0.11047
					142.9	-6.05033	-4.72782	6.93191	-1.68944	-1.99433	-0.11017
					143	-5.66117	-4.55578	6.07239	-2.24754	-1.88407	-0.11017
					143.1	-5.32045	-3.95289	5.60253	-2.00676	-1.67568	-0.11078
					143.2	-5.62442	-3.64658	6.05824	-1.35844	-1.81909	-0.11017
					143.3	-5.90161	-4.34397	7.1266	-1.1587	-2.11061	-0.10986
					143.4	-6.21374	-5.52011	7.92915	-1.41371	-2.3068	-0.11017
					143.5	-6.77121	-5.58336	7.73123	-1.913	-1.90465	-0.11017
					143.6	-6.55525	-5.08054	7.01951	-2.4028	-2.03002	-0.11017
					143.7	-5.58896	-4.75357	6.08627	-2.95772	-2.30123	-0.11047
					143.8	-5.44083	-4.53999	5.36889	-2.99337	-2.43911	-0.10986
					143.9	-5.52313	-3.71427	5.71737	-1.87218	-2.55175	-0.10986
					144	-5.01267	-2.87925	6.90455	-0.85136	-2.86011	-0.10986
					144.1	-5.20203	-3.12781	7.61173	-0.54966	-3.41096	-0.10986
					144.2	-5.97963	-3.54873	7.53637	-0.99992	-4.08351	-0.10986
					144.3	-6.64135	-3.74513	7.56812	-2.40615	-4.92999	-0.10986
					144.4	-6.57936	-3.58901	7.10847	-4.11081	-5.15061	-0.10986
					144.5	-5.96848	-3.17199	6.20755	-4.74926	-4.70137	-0.11017
					144.6	-5.29745	-2.93539	5.84755	-4.13916	-4.09174	-0.11017
					144.7	-5.11649	-2.82909	6.25738	-2.7713	-4.1086	-0.11017
					144.8	-5.39281	-2.51224	6.92417	-1.57378	-4.50222	-0.11017
					144.9	-5.54152	-1.81009	6.68714	-1.71509	-5.07015	-0.11017
					145	-4.67596	-1.41319	6.05794	-2.607	-5.07481	-0.11017
					145.1	-3.98953	-1.58078	5.36185	-3.30733	-4.66082	-0.11017
					145.2	-3.93478	-1.47119	5.02297	-2.90823	-4.21142	-0.10986
					145.3	-3.96464	-0.91947	5.00268	-2.48394	-4.2058	-0.10986
					145.4	-3.83942	0.05955	5.24514	-3.47321	-4.26002	-0.10956
					145.5	-4.26919	0.20649	5.31952	-4.74975	-3.82973	-0.10986
					145.6	-4.48749	-1.06251	5.24082	-5.36541	-3.22233	-0.11017
					145.7	-3.40398	-2.5752	5.90123	-4.62348	-2.86702	-0.11017
					145.8	-2.49178	-2.85008	6.30253	-3.59162	-3.2223	-0.10986
					145.9	-2.61236	-1.98444	5.93309	-3.73949	-3.73468	-0.11017
					146	-3.25498	-0.50634	5.35208	-4.03888	-3.91491	-0.10986
					146.1	-4.00193	0.79193	4.99826	-3.7732	-3.77327	-0.10986
					146.2	-4.73937	1.04522	4.83749	-3.33645	-3.55007	-0.11017
					146.3	-5.42692	0.65253	5.07814	-3.17131	-3.40442	-0.11017
					146.4	-5.7858	-0.15226	5.13154	-3.59492	-3.17458	-0.10986
					146.5	-5.97536	-1.26216	4.61751	-4.35905	-3.04798	-0.11047
					146.6	-5.82962	-1.69396	4.06712	-4.17585	-2.52591	-0.11017
					146.7	-5.33863	-1.3512	3.9812	-3.05763	-2.15103	-0.11047
					146.8	-4.47511	-0.78635	3.89701	-1.54264	-1.79081	-0.11017
					146.9	-4.05822	-0.56458	3.57549	-0.0245	-1.99196	-0.10986
					147	-4.47738	-0.57962	3.53947	0.21528	-3.09762	-0.11017
					147.1	-5.1414	-0.6873	4.03611	-0.46558	-3.63861	-0.11017
					147.2	-4.74232	-1.31156	5.04883	-0.73139	-2.70723	-0.10986
					147.3	-4.38044	-2.03579	5.96341	-0.46465	-1.45326	-0.10986
					147.4	-4.71388	-1.86117	6.20029	-0.56825	-0.90011	-0.10986
					147.5	-5.04125	-0.6719	5.68499	-0.87842	-0.92578	-0.10986
					147.6	-4.82934	1.13749	5.66395	-1.31232	-1.37295	-0.10986
					147.7	-4.68653	2.22173	5.79546	-1.70072	-1.75159	-0.10986
					147.8	-4.31206	1.92786	5.54435	-1.48658	-1.60635	-0.10986
					147.9	-4.08085	0.66348	5.14617	-0.97932	-0.61981	-0.11017
					148	-3.99771	-0.60197	4.45367	-0.80631	-0.03244	-0.11017
					148.1	-4.09067	-1.62046	3.56302	-0.69291	-0.36253	-0.10986
					148.2	-4.04913	-1.81075	2.97902	-0.94772	-1.11741	-0.11047
					148.3	-3.502	-0.82816	3.1842	-1.66778	-1.80685	-0.11078
					148.4	-3.14767	0.1738	4.41413	-2.40123	-2.10564	-0.11047
					148.5	-3.55249	0.46636	6.04717	-2.1537	-1.91638	-0.11017
					148.6	-4.02017	0.35766	6.87596	-1.21151	-1.1184	-0.11017
					148.7	-4.66933	1.01612	6.92476	-0.36756	-0.32833	-0.11017
					148.8	-5.38114	1.31801	6.66523	0.2391	0.04218	-0.11017
					148.9	-5.54233	0.30356	6.08832	0.33404	-0.04676	-0.10986
					149	-4.86998	-0.50102	5.68078	-0.07677	-0.02611	-0.10986
					149.1	-3.39353	-1.00124	5.68677	-0.76831	0.15915	-0.10956
					149.2	-1.1387	-1.05074	5.59406	-1.00007	-0.15138	-0.10986
					149.3	0.06385	-0.8295	5.35685	-0.75565	-0.82328	-0.10986
					149.4	-0.73703	-0.66002	4.85632	-0.36929	-1.2416	-0.11047
					149.5	-2.54479	-0.46725	4.70136	-0.30971	-1.21867	-0.10956
					149.6	-3.70156	-0.30691	5.36974	-0.57822	-1.63211	-0.10956
					149.7	-4.05554	-0.40674	6.02727	-0.59174	-2.13271	-0.10986
					149.8	-3.58671	-0.57491	6.70893	-0.12177	-1.86945	-0.10986
					149.9	-3.06848	0.16117	6.38202	0.57531	-1.72934	-0.10986
					150	-2.75593	1.71185	5.51702	1.32208	-1.95483	-0.11017
					150.1	-2.76704	2.46272	5.22917	1.12562	-2.06263	-0.11017
					150.2	-3.10193	1.3796	5.39504	-0.28899	-1.86915	-0.10986
					150.3	-3.3644	-0.00875	5.45841	-1.02981	-1.69431	-0.11078
					150.4	-2.93726	-0.69656	5.23154	-0.89241	-1.58095	-0.11017
					150.5	-1.98866	-0.47282	4.98977	0.33643	-1.30563	-0.10956
					150.6	-1.52921	0.14728	4.86558	0.7637	-1.48338	-0.11017
					150.7	-2.03789	0.8414	5.04923	0.295	-2.16974	-0.11047
					150.8	-2.99562	1.58945	5.35388	-0.30864	-2.4233	-0.10956
					150.9	-3.53083	1.93782	4.86618	-0.39976	-1.753	-0.11017
					151	-3.41271	1.65043	4.15413	0.02491	-0.59636	-0.10986
					151.1	-2.67935	0.984	3.56304	0.90232	-0.08202	-0.11047
					151.2	-1.65805	0.80884	3.36228	1.36455	-0.47738	-0.10986
					151.3	-1.25098	1.24437	3.10149	1.25513	-0.79266	-0.11047
					151.4	-1.14926	1.73133	2.60804	0.83784	-0.93814	-0.11017
					151.5	-1.38057	1.72823	2.70379	0.19068	-1.52992	-0.11017
					151.6	-2.47095	1.19959	3.8656	-0.29338	-2.21509	-0.10986
					151.7	-3.81772	0.88732	4.75281	0.3858	-2.10596	-0.10986
					151.8	-3.88532	1.466	4.02119	1.66408	-1.37562	-0.10956
					151.9	-3.44782	2.4724	3.37584	1.99888	-0.35242	-0.10986
					152	-3.5957	2.93924	4.3825	1.44244	0.54328	-0.11017
					152.1	-3.66379	2.82889	5.46793	1.08908	0.21947	-0.10956
					152.2	-3.38957	1.97358	5.05072	1.44943	-0.18771	-0.10986
					152.3	-2.97894	0.51344	3.36407	1.60786	0.46302	-0.10956
					152.4	-2.52347	-0.88951	2.59787	1.22196	1.19206	-0.11017
					152.5	-2.33134	-1.18073	4.12803	0.96814	1.12925	-0.10956
					152.6	-3.16521	-0.28688	5.67495	0.89632	0.69485	-0.10956
					152.7	-4.54793	0.80693	5.57312	0.73924	0.52937	-0.10986
					152.8	-5.6204	0.89771	4.8145	0.84882	0.94853	-0.10956
					152.9	-6.03386	0.38623	4.33424	1.35476	1.36443	-0.10895
					153	-5.91259	0.21701	4.337	1.64139	2.05565	-0.10986
					153.1	-5.1447	0.37731	4.01006	1.79494	2.17789	-0.10986
					153.2	-4.71512	1.11468	4.04403	2.19643	1.87063	-0.10986
					153.3	-4.9761	1.74009	4.01169	2.86976	1.84509	-0.11017
					153.4	-4.84504	1.55954	3.49967	2.80584	1.78207	-0.10986
					153.5	-3.88166	0.63917	2.9649	1.83218	1.14635	-0.10956
					153.6	-2.67333	-0.13182	4.00323	1.38974	-0.01412	-0.10986
					153.7	-2.56271	-0.74589	5.38043	2.64319	-0.45337	-0.11047
					153.8	-3.94793	-1.18798	5.5465	3.68592	0.1039	-0.10986
					153.9	-5.40154	-0.92551	4.9319	2.88889	0.92716	-0.10986
					154	-5.84777	-0.5707	3.98267	1.70182	0.97849	-0.11017
					154.1	-5.45773	-0.4319	3.62296	1.5778	0.59518	-0.11017
					154.2	-4.74395	0.00301	4.10229	2.23251	0.56167	-0.10986
					154.3	-4.50782	0.45654	4.20664	2.25166	0.60799	-0.10986
					154.4	-4.82324	0.314	3.98503	0.88483	1.14593	-0.11017
					154.5	-5.28336	-0.26228	3.49728	-0.59957	1.49043	-0.11017
					154.6	-5.67952	-0.18821	3.63724	-0.98186	1.0747	-0.10986
					154.7	-5.73536	0.40257	5.08303	0.3304	0.37917	-0.11017
					154.8	-4.78351	0.5182	6.29416	2.1958	0.03589	-0.11017
					154.9	-3.61075	0.0024	6.07838	2.53968	0.09634	-0.10986
					155	-3.01358	-1.0893	4.82761	1.67863	0.17623	-0.10986
					155.1	-3.08712	-1.75566	4.03055	1.30195	0.41713	-0.11017
					155.2	-3.54701	-1.72471	4.40758	1.40576	0.45255	-0.10986
					155.3	-3.96419	-1.01305	4.77652	1.17454	0.22188	-0.11017
					155.4	-3.41088	-0.96897	4.47502	0.96378	0.13163	-0.11047
					155.5	-2.10445	-1.74231	4.40711	1.32624	0.18459	-0.10986
					155.6	-1.56088	-2.38823	4.9753	1.78731	0.1404	-0.11047
					155.7	-1.9868	-2.158	5.9093	1.8665	0.22418	-0.11017
					155.8	-2.12678	-1.73629	6.68945	2.0277	0.53119	-0.10986
					155.9	-1.84258	-2.06286	6.96714	2.72101	0.58185	-0.10956
					156	-2.22575	-3.03123	6.65126	3.75662	-0.46159	-0.10986
					156.1	-2.99615	-4.00912	5.84987	3.93149	-1.5896	-0.10956
					156.2	-2.97304	-4.00106	5.63828	3.57289	-1.70919	-0.10986
					156.3	-2.61991	-2.66026	5.89486	3.31464	-1.05596	-0.10986
					156.4	-2.24843	-1.4146	6.36581	3.55215	-0.26149	-0.10986
					156.5	-2.31006	-1.90854	6.65201	3.91294	-0.18484	-0.10986
					156.6	-2.8733	-3.14782	6.09812	3.69291	-0.61213	-0.10986
					156.7	-3.5258	-3.87332	4.89317	2.972	-0.49467	-0.10956
					156.8	-4.16834	-3.7698	4.09036	2.072	-0.01953	-0.11017
					156.9	-4.56443	-3.3371	4.08491	1.69186	0.60352	-0.10956
					157	-4.72374	-2.71626	4.16253	1.72279	1.72251	-0.11017
					157.1	-4.66069	-2.36785	3.45445	1.65533	2.69888	-0.10986
					157.2	-4.51422	-1.89915	2.56002	1.45346	2.73258	-0.10986
					157.3	-4.00306	-1.45954	2.24976	1.3503	1.74729	-0.11017
					157.4	-3.34391	-0.95622	2.45832	1.40704	0.08858	-0.10956
					157.5	-2.91081	-0.68079	2.45804	1.68431	-0.80957	-0.11017
					157.6	-3.64604	-0.53961	2.32612	1.766	-0.43182	-0.10986
					157.7	-4.92148	-0.88134	2.03487	1.57383	0.69397	-0.10986
					157.8	-5.53338	-1.56269	1.66529	1.21773	1.70701	-0.11017
					157.9	-4.85179	-2.05454	1.34085	0.83324	2.79892	-0.10986
					158	-3.23893	-1.87995	1.20772	0.62541	3.31409	-0.10986
					158.1	-1.88599	-1.80038	1.53825	1.18464	2.62335	-0.10986
					158.2	-2.4383	-1.65152	2.07213	2.90875	1.59903	-0.10986
					158.3	-3.62471	-1.5539	2.81036	4.43554	1.16731	-0.11017
					158.4	-4.3949	-1.49545	2.95162	4.43167	0.77554	-0.10986
[truncated: 765 more rows]

[truncated: 5 more sheets: Fig 2m, Fig 2n, Fig 2o, Fig 2p, Tabelle1]
