# Supplementary material for: PinkyCaMP: an mScarlet-based calcium sensor with enhanced brightness, photostability and multiplexing capabilities
Source: Nat Methods. 2026 Apr 24;23(5):998–1010. doi: 10.1038/s41592-026-03065-2 (PMC13167472; doi:10.1038/s41592-026-03065-2)
Supplement: Supplementary file 11 — Statistical source data. [file 41592_2026_3065_MOESM11_ESM.xlsx]

## Sheet: Fig. 3c
Brightness (a.u.)	GCaMP6f	jRGECO1a	jRCaMP1a	RCaMP3.0	PinkyCaMP
	8307.82	294.47	7118.48	337.71	3206.01
	5973.18	208.64	9809.94	369.42	4834.48
	8452.21	224.12	1543.13	435.931	17214
	1156.11	309.956	2545.66	206.192	3278.44
	530.228	72.446	1973.48	559.438	2746.67
	1124.86	100.388	2031.12	138.333	2402.2
	1052.06	52.015	954.515	408.004	894.593
	764.212	69.093	577.237	171.687	836.561
		395.096	998.021	2112.45	2068.29
			2952.27	714.397	3297.15
			1727.31		13139.9
			355.359
mean	3420.08	191.803	2715.54	545.357	4901.66
median	1140.49	208.64	1850.4	388.712	3206.01
box range 25%	908.136	72.446	976.268	206.192	2068.29
box range 75%	7140.5	294.47	2748.96	559.438	4834.48
n	8	9	12	10	11

## Sheet: Fig. 3d
ΔF/F (rel.)	GCaMP6f	jRGECO1a	jRCaMP1a	RCaMP3.0	PinkyCaMP
	1.6278	0.91845	0.927	2.95755	0.65828
	1.41513	0.95218	0.77021	2.86623	1.48762
	1.48168	1.04399	0.72461	1.82784	0.78719
	1.1493	0.72846	0.7654	2.94331	1.35674
	1.35636	0.956	0.37259	2.66547	0.77513
	1.46759	0.92642	0.82473	3.16227	1.56933
	1.14471	0.73534	0.68126	1.19714	0.95317
	1.47142	0.90104	0.43898	3.13473	1.23246
	1.41609	0.88134	0.32551	2.40753	0.78078
	1.14035	0.73826	0.26167	3.12179	1.39133
	1.23205	0.94099	0.77495	2.68886	0.86742
	1.37031	0.70573	0.82702	2.60117	0.76195
	1.22323	0.83036	0.3992	2.6629	0.73566
	1.22838	0.80406	0.70079	2.19667	1.60921
	0.99037	0.7502	0.22847	3.03091	0.92905
	0.9764	0.80044	0.66242	2.75095	1.72069
	1.10168	0.7813	0.32468	2.03135	1.33614
	1.3472	0.76779	0.15753	2.92278	0.99712
	1.13487	0.87064	0.21882	1.79227	1.41669
	1.2415	0.83785	0.17571	2.75763	1.65872
	1.19905	0.52504	0.64919	2.08717	1.58361
	1.01664	0.51134	0.6338	2.07781	1.24845
	0.93173	0.48975	0.8392	2.22518	1.22739
	0.9902	0.46298	0.63774	3.17597	1.14318
	1.01286	0.45286	0.61145	2.24274	1.01465
	1.00119	0.44654	0.59848	2.11389	1.02146
	1.02212	0.44131	0.58801	2.10746	1.08036
	1.00027	0.44728	1.14668	2.14292	1.04454
	1.08138	0.44168	0.81244	2.30165	0.69945
	1.14745	0.41774	0.72931	1.97881	1.35721
	1.11209	0.40889	0.73836	1.92967	0.97897
	1.15152	0.40571	0.52087	2.45241	0.46797
	1.16725	0.4128	0.45579	2.08742	1.07008
	1.18313	0.4003	0.64996	2.69164	1.02339
	1.16203	0.39071	0.61625	3.30394	0.8193
	1.20451	0.38552	0.30545	3.24603	0.65772
	1.26503	0.36926	0.65305	3.15385	0.9938
	1.27887	0.37244	0.29052	2.8215	0.6199
	1.33858	0.31506	0.62952	2.28741	0.49846
	1.63611	0.35129	0.6723	2.22178	1.87754
	1.10616	0.19163	0.61818	0.35231	1.53246
	1.14436	0.16751	0.45657	0.51388	1.497
	1.67206	0.19743	0.54044	0.6527	1.37333
	1.75082	0.2071	0.59989	1.61492	1.26738
	0.95266	0.1896	0.53453	0.3569	1.54358
	0.7697	0.16534	0.62792	0.21193	1.34331
	0.80563	0.19812	0.30633	0.55479	1.29627
	0.66734	0.2012	0.38267	0.21678	1.22232
	1.28713	0.19528	0.68401	0.42515	1.42149
	0.79098	0.1959	0.65253	0.19006	1.15187
	0.64293	0.19295	0.59401	0.90832	1.41814
	1.18046	0.18703	0.48838	0.61907	1.38236
	0.62894	0.1765	0.61009	0.66602	1.28339
	1.29528	0.19882	0.6364	0.20852	1.34242
	0.73789	0.17625	0.42535	0.38092	1.11709
	0.83062	0.18082	0.46504	0.3029	1.35187
	1.13383	0.02429	0.48775	0.21234	1.35348
	0.99401	0.17911	0.64226	0.38665	1.33112
	0.94872	0.17479	0.37804	0.15541	1.34676
	0.85009	0.17082	0.57498	0.36794	1.38738
	0.61096	0.57219	0.80159	0.94679	0.63702
	0.55552	0.87304	1.08106	0.92956	0.5294
	0.56089	0.54812	0.77749	0.94915	0.71134
	0.55325	0.91174	0.7761	0.95034	1.08008
	0.53035	0.49018	0.74993	0.91347	0.77536
	0.54238	0.70799	1.13014	0.79944	0.84483
	0.57348	0.72042	0.99107	0.91366	0.76812
	0.58659	0.78344	0.83832	0.90457	0.7302
	0.61687	0.71224	0.98471	0.92548	0.71553
	0.61446	0.59392	0.91988	0.93446	0.7994
	0.58672	0.69027	0.84794	0.8887	0.68288
	0.46965	0.38729	0.75114	0.85758	0.59093
	0.52066	0.76303	0.93825	0.80974	0.68531
	0.48531	0.49052	0.85697	0.82445	0.71962
	0.52461	0.50628	0.74595	0.92229	0.82659
	0.56963	0.75012	0.82114	0.90523	0.68393
	0.71661	0.40977	0.85944	0.86381	0.69344
	0.51037	0.72296	0.8689	0.81402	0.56684
	0.52333	0.59881	0.87181	0.82557	0.56984
	0.40843	0.64533	0.84604	0.84087	0.61682
	1.31396	0.32004	0.17282	2.22884	1.03491
	1.50295	0.29184	0.25719	2.38415	1.03767
	1.16381	0.36817	0.89599	2.93486	1.0306
	0.88354	0.39557	0.66899	3.03559	1.31618
	1.21766	0.28242	0.79119	2.49263	1.00935
	0.92885	0.32886	0.53293	2.29287	1.18367
	0.96827	0.30484	0.80755	2.56694	0.94107
	1.05483	0.21029	0.47736	2.28529	1.38972
	1.47679	0.39798	0.49303	1.89779	1.09917
	1.37015	0.24085	0.4978	3.01944	0.81807
	0.95138	0.25279	0.49046	2.29093	1.65711
	1.64662	0.29891	0.4297	2.0573	1.29583
	1.50937	0.21991	0.83223	1.83807	0.99457
	1.40153	0.22349	0.81362	2.97061	1.52997
	1.33864	0.23297	0.79327	2.0333	1.50334
	0.90968	0.19294	0.64542	1.97953	0.81111
	1.40407	0.3096	0.5797	2.0015	1.37007
	1.66944	0.19067	0.80419	2.81062	1.17774
	1.50868	0.19368	0.61118	1.92131	1.71967
	1.43299	0.21144	0.57871	2.05499	1.17276
	2.598	0.69649	0.47496	0.48011	1.65412
	1.78932	0.87918	0.44506	0.58042	1.58183
	2.89673	0.63988	0.26772	0.48612	1.72339
	3.32842	0.71893	0.8372	0.52982	1.51693
	2.87977	0.44122	0.4308	0.50293	1.54138
	3.03954	0.62774	0.49327	0.53978	1.43386
	1.8389	0.78863	0.33119	0.55255	1.51039
	3.00112	1.01115	0.19049	0.47732	1.22042
	2.15638	0.73863	0.75588	0.37901	1.34669
	1.98656	0.53128	0.684	0.45437	1.68562
	3.14458	0.39938	0.25375	0.41662	1.29857
	2.7877	0.55147	0.36716	0.43086	1.23123
	1.8161	0.41131	0.34228	0.27508	1.21851
	1.74262	0.43059	0.33474	0.44131	1.21774
	0.75851	0.4411	0.29449	0.29276	0.58189
	3.11817	0.66056	0.67157	0.42792	1.63015
	1.38412	0.32603	0.39714	0.27063	1.52886
	1.04411	0.33517	0.64978	0.45472	1.33809
	1.34002	0.38129	0.53675	0.40606	1.39909
	3.17557	0.37731	0.90291	0.40515	1.42227
	0.69646	0.26456	0.44749	0.58888	2.06146
	0.33289	0.28096	0.43836	0.79824	1.96067
	2.04435	0.43285	0.45232	0.58569	0.4241
	0.61155	0.42638	0.57015	0.65804	2.30261
	1.65684	0.44426	0.69953	0.47311	1.94854
	0.85421	0.26229	0.29033	0.87603	1.95474
	2.89281	0.42397	0.26916	0.5136	1.53241
	0.51643	0.38178	0.34447	0.83598	1.85272
	0.62181	0.45716	0.22183	0.54129	1.58275
	0.78729	0.40428	0.67307	0.67406	1.4839
	0.64997	0.41269	0.21047	0.55813	1.71121
	0.80666	0.30477	0.23002	0.5277	1.72607
	0.64084	0.43211	0.52236	0.8463	1.87201
	3.72411	0.63827	0.54059	0.52964	1.48704
	1.74142	0.40062	1.14158	0.73948	1.41115
	0.45072	0.32122	0.4648	0.80737	2.43654
	0.42512	0.30984	0.2301	0.54021	2.02534
	0.34652	0.47584	0.34534	0.60955	1.79372
	0.31839	0.44781	0.17949	0.84362	1.67318
	0.44706	0.42206	0.86097	0.58641	1.61662
	1.21133	0.74158	0.5932	1.19357	0.64837
	1.05248	1.04667	0.63989	1.66355	0.67569
	1.35409	0.66028	0.59864	1.09801	0.61912
	0.94623	0.5248	0.5366	1.34258	0.72245
	0.85312	0.61046	0.63167	1.37582	0.68847
	0.20063	1.91153	0.49947	1.24677	0.66838
	0.86508	0.58262	0.63817	1.25245	0.64765
	0.08329	0.56351	0.43122	1.76265	0.88997
	0.0974	0.62393	0.4119	1.25002	0.67865
	0.07892	0.4315	0.7426	1.14782	0.764
	0.07712	0.94171	0.1445	1.25814	0.75118
	0.70477	0.43356	0.16243	1.68992	0.66717
	0.07982	0.67954	0.31511	1.47636	0.84107
	0.97881	0.60186	0.59129	1.44126	0.66982
	0.23409	0.53392	0.12817	1.27847	0.6809
	5.18017	0.55041	0.27577	1.33466	0.74881
	1.5851	0.37965	0.21819	1.62715	0.98448
	0.99261	0.38842	0.23083	1.44055	0.96273
	1.3003	0.58149	0.18122	1.03696	0.77894
	0.25825	1.22774	0.18337	1.35923	0.79615
		0.49743	0.27413	0.77147	0.64255
		0.24145	0.14046	0.51098	0.60682
		0.36926	0.14687	0.78324	0.67543
		0.46078	0.20221	0.75331	0.71342
		0.65623	0.2169	0.80374	0.70857
		0.71787	0.19154	0.65016	0.65997
		0.1871	0.11374	0.78935	0.58481
		0.25572	0.98629	0.80915	1.13825
		0.48692	0.16346	1.38813	1.59662
		0.33635	0.26576	0.60552	0.62202
		0.33644	0.14262	0.67463	1.65768
		0.25032	0.1545	0.77674	1.69783
		1.12774	0.12017	0.47132	0.40287
		0.20453	0.1425	1.13748	0.36895
		0.36793	0.2254	0.72004	1.73843
		0.50182	0.15149	0.81694	0.43737
		0.43208	0.09187	0.5036	0.33637
		0.29783	0.16419	0.98063	0.36863
		1.29828	0.94791	1.69078	0.41304
		0.19005	0.07125	0.68308	1.64267
			0.1606	2.92013	1.02499
			0.44408	2.83402	1.21372
			0.23965	2.75076	0.33888
			0.18788	2.71295	1.23178
			0.22509	2.67291	1.34896
			0.82771	2.30047	1.16544
			0.16897	2.39372	0.42627
			0.23078	2.10833	1.22261
			0.68486	2.24445	0.56786
			0.32483	2.11514	0.39416
			0.23435	2.39735	1.197
			0.36166	2.28489	1.10483
			0.19423	1.8741	1.36674
			0.68925	1.78754	0.55878
			0.25107	1.90884	0.80774
			0.19289	2.25207	0.24902
			0.86701	2.07633	0.75027
			0.17414	2.01044	1.33324
			0.21738	1.93463	1.13967
			0.51969	2.04513	1.14733
			0.57449		0.35061
			0.53435		0.1713
			0.21387		0.14427
			0.10908		0.39438
			0.59524		0.28707
			0.37897		0.12923
			0.79743		0.39939
			0.25587		0.40794
			0.69956		0.38119
			0.51365		0.35888
			0.61172		0.30182
			0.54538		0.28106
			0.5472		0.41479
			0.30196		0.38883
			0.22452		0.31271
			0.88208		0.31128
			0.54154		0.37136
			0.18562		0.26473
			0.22501		0.32875
			0.19006		0.32872
			0.18602
			0.49945
			0.16845
			0.4621
			0.22565
			0.21354
			0.16517
			0.15928
			0.40354
			0.22349
			0.18056
			0.16739
			0.18444
			0.17358
			0.14335
			0.22948
			0.14672
			0.52164
			0.24654
			0.22428
mean	1.18654	0.498873	0.485775	1.4282	1.03858
median	1.09153	0.433205	0.488065	1.1707	1.0278
box range 25%	0.65865	0.30722	0.22975	0.61431	0.6691
box range 75%	1.4028	0.67005	0.67268	2.20922	1.38855
n	160	180	240	200	220

## Sheet: Fig. 3e
Absolute signal (a.u.)	GCaMP6f	jRGECO1a	jRCaMP1a	RCaMP3.0	PinkyCaMP
	13523.5	270.455	6598.84	998.793	2110.45
	11756.6	280.387	5482.73	967.953	4769.32
	12309.5	307.423	5158.15	617.282	2523.74
	9548.17	214.509	5448.49	993.984	4349.72
	11268.4	281.512	2652.25	900.158	2485.07
	12192.5	272.802	5870.79	1067.93	5031.28
	9510.04	216.535	4849.51	404.288	3055.87
	12224.3	265.328	3124.89	1058.63	3951.28
	11764.6	259.527	2317.14	813.045	2503.19
	9473.82	217.394	1862.71	1054.26	4460.61
	10235.6	277.092	5516.45	908.057	2780.95
	11384.3	207.815	5887.1	878.439	2442.82
	10162.4	244.515	2841.67	899.29	2358.53
	10205.2	236.771	4988.56	741.836	5159.14
	8227.81	220.91	1626.34	1023.57	2978.54
	8111.75	235.705	4715.4	929.022	5516.54
	9152.55	230.068	2311.25	686.009	4283.67
	11192.3	226.09	1121.39	987.05	3196.77
	9428.29	256.376	1557.7	605.269	4541.92
	10314.2	246.721	1250.8	931.278	5317.87
	7162.14	109.544	6368.52	771.044	7655.95
	6072.57	106.685	6217.54	767.583	6035.58
	7740.64	102.181	8232.5	822.028	5933.81
	8226.4	96.5966	6256.19	1173.27	5526.65
	8414.65	94.4856	5998.29	828.515	4905.33
	8317.7	93.1657	5871.05	780.915	4938.25
	8491.58	92.0749	5768.34	778.536	5223
	8310.06	93.3209	11248.9	791.636	5049.78
	8983.91	92.1521	7969.99	850.274	3381.45
	9532.8	87.1564	7154.49	731.014	6561.38
	9239.04	85.3106	7243.27	712.861	4732.83
	9566.62	84.6465	5109.7	905.971	2262.37
	9697.3	86.1256	4471.27	771.137	5173.25
	9829.22	83.5186	6376.07	994.347	4947.53
	9653.93	81.5182	6045.38	1220.54	3960.87
	10006.8	80.4355	2996.45	1199.15	3179.76
	10509.6	77.0422	6406.38	1165.09	4804.53
	10624.6	77.7067	2849.98	1042.32	2996.92
	11120.7	65.7352	6175.55	845.013	2409.77
	13592.5	73.2934	6595.22	820.769	9076.91
	9349.5	42.9483	953.924	153.583	26379.7
	9672.37	37.5418	704.545	224.016	25769.3
	14132.6	44.2488	833.972	284.532	23640.4
	14798.3	46.4156	925.709	703.994	21816.6
	8052.08	42.4937	824.854	155.584	26571.1
	6505.67	37.0552	968.96	92.3868	23123.7
	6809.36	44.4019	472.699	241.85	22313.9
	5640.5	45.094	590.502	94.5011	21041
	10879.1	43.7672	1055.51	185.336	24469.5
	6685.53	43.9061	1006.94	82.853	19828.2
	5434.18	43.2445	916.634	395.965	24411.8
	9977.5	41.9182	753.637	269.872	23795.9
	5315.93	39.5575	941.445	290.339	22092.2
	10948	44.5606	982.052	90.9003	23108.4
	6236.8	39.5011	656.376	166.055	19229.5
	7020.58	40.5255	717.619	132.044	23271
	9583.37	5.44491	752.661	92.5656	23298.8
	8401.58	40.1418	991.086	168.553	22913.8
	8018.78	39.1734	583.366	67.748	23183.1
	7185.14	38.2845	887.273	160.396	23882.3
	706.339	177.354	2040.58	195.221	2088.43
	642.237	270.604	2752.02	191.669	1735.6
	648.448	169.893	1979.23	195.708	2332.08
	639.613	282.599	1975.69	195.953	3540.97
	613.145	151.934	1909.07	188.351	2541.97
	627.05	219.446	2876.96	164.839	2769.72
	663.011	223.298	2522.93	188.39	2518.23
	678.167	242.832	2134.08	186.516	2393.91
	713.164	220.763	2506.74	190.827	2345.82
	710.382	184.089	2341.71	192.679	2620.78
	678.312	213.953	2158.57	183.244	2238.78
	542.972	120.043	1912.15	176.827	1937.33
	601.937	236.506	2388.47	166.963	2246.74
	561.075	152.04	2181.56	169.996	2359.23
	606.509	156.925	1898.94	190.17	2709.92
	658.558	232.504	2090.35	186.652	2242.22
	828.477	127.011	2187.85	178.111	2273.4
	590.047	224.086	2211.93	167.845	1858.35
	605.03	185.605	2219.34	170.227	1868.18
	472.194	200.024	2153.74	173.381	2022.2
	696.698	23.1855	341.049	1246.9	2842.56
	796.906	21.1427	507.557	1333.78	2850.14
	617.085	26.6724	1768.23	1641.87	2830.72
	468.478	28.6574	1320.24	1698.22	3615.11
	645.637	20.4606	1561.4	1394.47	2772.35
	492.502	23.8247	1051.74	1282.72	3251.15
	513.404	22.0843	1593.68	1436.04	2584.81
	559.299	15.2347	942.059	1278.48	3817.1
	783.034	28.8322	972.996	1061.7	3019.06
	726.491	17.4483	982.405	1689.19	2246.97
	504.451	18.3137	967.916	1281.63	4551.54
	873.084	21.6546	848.005	1150.93	3559.21
	800.313	15.9317	1642.39	1028.29	2731.75
	743.13	16.1907	1605.66	1661.87	4202.32
	709.784	16.8775	1565.51	1137.51	4129.17
	482.338	13.9776	1273.73	1107.42	2227.84
	744.475	22.4289	1144.03	1119.72	3763.13
	885.184	13.8133	1587.05	1572.37	3234.86
	799.943	14.0314	1206.15	1074.85	4723.37
	759.81	15.3179	1142.07	1149.64	3221.19
	2922.39	69.9196	964.693	66.4157	3973.55
	2012.74	88.2595	903.962	80.2906	3799.87
	3258.42	64.2366	543.763	67.2468	4139.95
	3744.01	72.1723	1700.45	73.2918	3643.99
	3239.35	44.2935	874.998	69.5717	3702.71
	3419.07	63.0179	1001.88	74.6687	3444.42
	2068.51	79.1693	672.678	76.4359	3628.26
	3375.85	101.508	386.9	66.029	2931.7
	2425.63	74.1499	1535.28	52.4296	3235.01
	2234.61	53.3345	1389.28	62.8547	4049.19
	3537.22	40.0933	515.388	57.6323	3119.42
	3135.78	55.3613	745.738	59.6021	2957.65
	2042.86	41.2909	695.203	38.0532	2927.1
	1960.21	43.2264	679.889	61.0478	2925.25
	853.22	44.2815	598.136	40.4979	1397.83
	3507.51	66.3125	1364.03	59.1954	3915.94
	1556.95	32.7298	806.631	37.4367	3672.65
	1174.48	33.6474	1319.77	62.903	3214.35
	1507.34	38.2773	1090.2	56.171	3360.89
	3572.08	37.8777	1833.91	56.0461	3416.57
	732.712	13.7613	427.134	240.267	1844.17
	350.225	14.614	418.419	325.686	1754
	2150.77	22.5146	431.744	238.965	379.397
	643.393	22.1783	544.214	268.483	2059.9
	1743.09	23.1083	667.709	193.032	1743.15
	898.675	13.6428	277.122	357.422	1748.69
	3043.4	22.0529	256.915	209.553	1370.88
	543.315	19.8583	328.799	341.082	1657.43
	654.181	23.7794	211.738	220.849	1415.91
	828.276	21.0288	642.453	275.018	1327.48
	683.807	21.4659	200.894	227.72	1530.83
	848.655	15.8524	219.555	215.303	1544.13
	674.202	22.4762	498.598	345.292	1674.69
	3917.99	33.1994	515.999	216.095	1330.29
	1832.08	20.8381	1089.65	301.712	1262.41
	474.185	16.7081	443.656	329.412	2179.72
	447.252	16.1162	219.631	220.409	1811.86
	364.56	24.7507	329.63	248.697	1604.65
	334.965	23.2929	171.324	344.201	1496.82
	470.334	21.9534	821.806	239.257	1446.22
	925.71	51.2379	342.417	204.92	542.401
	804.315	72.3174	369.368	285.61	565.256
	1034.81	45.6206	345.559	188.514	517.932
	723.117	36.2599	309.746	230.504	604.374
	651.961	42.1784	364.625	236.21	575.947
	153.321	132.073	288.314	214.054	559.141
	661.101	40.2548	368.374	215.029	541.799
	63.6479	38.9345	248.917	302.624	744.514
	74.431	43.1091	237.766	214.612	567.732
	60.3083	29.8135	428.654	197.066	639.133
	58.9327	65.0655	83.4136	216.006	628.408
	538.59	29.9559	93.76	290.137	558.128
	60.9961	46.9513	181.893	253.472	703.606
	748.015	41.5842	341.317	247.446	560.345
	178.891	36.89	73.985	219.497	569.614
	3958.74	38.0294	159.182	229.144	626.425
	1211.35	26.231	125.946	279.36	823.578
	758.561	26.837	133.243	247.324	805.382
	993.702	40.1768	104.609	178.033	651.631
	197.354	84.8281	105.85	233.362	666.028
		196.532	273.585	1629.69	1328.98
		95.3953	140.18	1079.42	1255.08
		145.892	146.577	1654.56	1396.99
		182.052	201.808	1591.33	1475.56
		259.273	216.469	1697.86	1465.53
		283.627	191.159	1373.43	1365.01
		73.9218	113.513	1667.47	1209.56
		101.033	984.336	1709.29	2354.23
		192.379	163.135	2932.36	3302.27
		132.89	265.232	1279.13	1286.52
		132.925	142.336	1425.12	3428.56
		98.8998	154.192	1640.83	3511.61
		445.565	119.93	995.642	833.252
		80.8083	142.216	2402.87	763.096
		145.367	224.952	1521.05	3595.58
		198.266	151.188	1725.75	904.608
		170.712	91.6862	1063.83	695.711
		117.671	163.863	2071.54	762.434
		512.945	946.032	3571.7	854.287
		75.0873	71.104	1442.97	3397.52
			474.122	2086.13	3379.55
			1311.05	2024.62	4001.82
			707.519	1965.14	1117.34
			554.668	1938.13	4061.37
			664.516	1909.52	4447.73
			2443.63	1643.45	3842.63
			498.835	1710.07	1405.48
			681.318	1506.19	4031.13
			2021.89	1603.43	1872.32
			958.99	1511.05	1299.61
			691.851	1712.66	3946.69
			1067.7	1632.32	3642.79
			573.424	1338.85	4506.35
			2034.86	1277.02	1842.38
			741.222	1363.67	2663.24
			569.453	1608.87	821.062
			2559.66	1483.33	2473.76
			514.119	1436.25	4395.9
			641.766	1382.1	3757.67
			1534.25	1461.04	3782.93
			992.329		4606.98
			922.983		2250.82
			369.415		1895.71
			188.408		5182.09
			1028.17		3772.11
			654.6		1698.1
			1377.4		5247.99
			441.975		5360.35
			1208.36		5008.8
			887.236		4715.73
			1056.62		3965.88
			942.037		3693.15
			945.187		5450.36
			521.587		5109.22
			387.824		4108.93
			1523.62		4090.19
			935.411		4879.62
			320.625		3478.59
			388.662		4319.77
			328.294		4319.39
			66.1025
			177.483
			59.8609
			164.211
			80.185
			75.8841
			58.6957
			56.6019
			143.402
			79.4192
			64.1625
			59.4828
			65.5417
			61.6836
			50.9414
			81.5471
			52.1379
			185.371
			87.6088
			79.6996
mean	4257.23	100.469	1507.87	739.106	4728.43
median	1896.14	65.4003	861.502	504.779	3037.46
box range 25%	659.83	32.9646	324.46	191.248	1745.92
box range 75%	8408.12	154.482	1848.31	1209.84	4372.81
n	160	180	240	200	220

## Sheet: Fig. 3f
τ decay (s)	GCaMP6f	jRGECO1a	jRCaMP1a	RCaMP3.0	PinkyCaMP
	1.31174	1.06254	4.66757	1.24005	5.17576
	1.36647	0.90311	4.54725	1.14106	5.70712
	1.17035	0.94375	4.64588	1.24914	5.55462
	1.0023	0.92031	4.45007	1.45811	5.4574
	0.98846	0.89034	4.91377	1.14942	5.01569
	1.07784	0.87499	4.75926	1.03545	6.30878
	1.01401	0.88959	4.41776	1.10724	5.84483
	1.09332	0.89932	4.70468	1.57777	5.87545
	1.04706	0.84624	4.6537	1.24202	5.1215
	0.97629	0.84364	4.46592	1.10535	6.18773
	0.98454	0.80883	4.81951	1.11576	5.40912
	1.05455	0.80079	4.59252	1.13854	5.55709
	0.98523	0.83231	4.67147	1.13398	4.72889
	0.9942	0.77688	4.75083	1.37457	5.39559
	2.20284	0.7967	4.53416	1.13306	5.17435
	1.35683	0.78269	4.45156	1.3639	5.65141
	1.42202	0.81179	4.55134	1.16785	4.88905
	1.88368	0.78802	4.27268	1.0805	4.92025
	1.10582	0.81611	4.33562	1.24152	5.03466
	1.0162	0.8	4.23419	1.8623	5.61637
	1.11027	1.20775	5.03387	1.36049	5.79831
	1.10233	1.14347	5.11466	1.39898	5.96653
	1.05418	1.1301	4.93365	1.19551	6.3098
	1.06181	1.14961	4.79718	1.29592	6.46789
	1.0778	1.09925	5.13542	1.4605	6.31993
	1.06872	1.158	4.82415	1.39437	6.26819
	1.04425	1.09895	5.15587	1.32633	5.49996
	1.05483	1.10348	4.2283	1.02856	6.31332
	1.05135	1.10372	4.35713	1.34329	5.68233
	1.05778	1.15037	4.47993	1.2803	5.7881
	0.99428	1.09915	4.42806	1.9141	5.46464
	1.03812	1.10649	4.50734	1.05814	5.51008
	1.06479	1.1219	4.01668	1.09947	5.25004
	1.04595	1.09663	4.13738	1.85513	5.27895
	1.07928	1.12724	3.85846	1.34432	5.32728
	1.04329	1.15037	5.32003	1.36711	5.68628
	0.9898	1.15021	4.20982	1.61909	5.86429
	1.03364	1.12657	4.91902	1.72406	5.6495
	1.12664	1.08501	4.1102	1.81416	5.08778
	1.34975	1.10203	4.04043	1.76938	5.56015
	0.94243	1.0785	7.80792	0.72943	6.20984
	0.98402	0.98947	7.95026	0.75284	6.07136
	1.73493	1.06496	7.99553	0.75893	6.01725
	1.33982	1.00631	8.38921	1.06058	5.92233
	0.82154	0.98891	8.1313	0.69491	5.74559
	1.05064	0.90996	7.82455	0.66292	5.96845
	0.86102	0.97624	6.36645	0.80563	5.94019
	0.86895	1.02206	6.54279	0.79744	6.13887
	0.90593	0.98675	6.99484	0.76107	5.46571
	0.74419	0.98501	8.04297	0.73662	6.02005
	0.78494	0.95311	7.86091	0.84289	5.80687
	0.91489	1.03503	7.26094	0.81463	5.63068
	0.91321	0.9482	7.79619	0.81037	5.67858
	0.95702	1.03022	7.8907	0.67383	5.54109
	0.71334	0.91778	7.69423	0.71799	6.12199
	0.85178	0.92729	7.3183	0.69774	5.61222
	1.06457	1.06027	7.80921	0.64193	5.52071
	1.04672	0.9642	7.71026	0.70876	5.43175
	0.87223	0.93677	7.13797	0.67536	5.47844
	0.97178	1.02078	7.70708	0.75022	5.63556
	0.43865	1.19491	6.36222	1.67141	5.00551
	0.41672	1.02179	6.72284	1.65088	3.9567
	0.41294	1.12369	6.2007	1.7481	4.99074
	0.4157	1.37861	5.99773	1.83022	4.19154
	0.4173	1.39374	6.39486	1.74871	4.12133
	0.38533	1.28755	6.94991	1.23569	4.30384
	0.40082	1.19327	7.41432	1.47454	5.09239
	0.41359	1.04318	6.40615	1.49447	4.16698
	0.41419	1.08946	7.3158	1.32164	5.82733
	0.41414	1.05196	7.34465	1.43253	4.49646
	0.42228	1.01981	7.36572	1.49574	5.03454
	0.39794	1.04588	7.31521	1.5002	5.02115
	0.40005	1.02552	6.87718	1.48703	4.99889
	0.43041	1.01013	7.16784	1.12898	3.98445
	0.394	1.0043	7.31581	1.76973	4.15656
	0.39549	1.33865	6.89175	1.81833	3.86985
	0.47905	1.10037	7.69407	1.68391	4.50969
	0.39488	1.11905	6.66615	1.42588	5.29975
	0.39653	0.91626	7.34931	1.25632	4.8989
	0.38777	0.89121	7.09515	1.11896	3.82627
	1.32345	0.89565	3.76463	1.11904	5.29818
	0.98577	0.86594	3.32626	1.14569	5.30217
	1.08414	1.01579	4.72669	1.28693	5.82347
	1.00659	0.79566	4.65259	1.25033	4.5634
	0.99846	0.74294	4.75424	1.23535	4.63985
	0.86679	0.86715	4.78653	1.18755	4.46596
	1.03195	0.89706	4.54078	1.42325	5.87326
	1.24016	0.76324	4.37854	1.23013	5.66962
	1.23561	0.84328	4.51539	1.15705	5.98616
	1.28943	0.83004	4.31842	1.21984	4.71549
	1.25974	0.81578	5.43438	1.15274	4.35167
	1.27296	0.82687	4.30145	1.16849	4.07335
	1.41348	0.709	4.64695	1.12602	4.64706
	1.18822	0.75582	4.55937	1.37745	4.38546
	1.2764	0.68351	4.62961	1.34086	4.83718
	1.26417	0.70634	4.29137	1.10069	4.33476
	1.36794	0.78839	4.6642	1.12125	4.83574
	1.04714	0.70366	4.05404	1.14742	4.01237
	1.44729	0.70777	4.61406	1.06299	5.39025
	1.72847	0.71289	4.79199	1.12453	4.20207
	0.65948	0.84688	4.14344	0.85998	4.6135
	0.63408	0.70474	3.66107	0.77531	4.5912
	0.62981	0.79537	3.58794	0.72266	4.83542
	0.61943	0.76865	4.54739	0.76933	4.50822
	0.60967	0.71698	3.60586	0.76041	4.41155
	0.64362	0.81418	4.25963	0.75181	4.54705
	0.65477	0.73116	3.70533	0.78191	4.5014
	0.6301	1.13123	3.63886	0.69728	4.63542
	0.64081	0.82715	4.53244	0.68651	4.28952
	0.65572	0.7501	4.46871	0.73197	4.79842
	0.62239	0.7391	3.24978	0.7145	4.63939
	0.60385	0.75345	3.28132	0.70981	4.61787
	0.65438	0.8091	3.91362	0.68858	4.86011
	0.63116	0.69844	3.495	0.72537	4.28765
	0.52648	0.73666	3.70652	0.65435	4.19872
	0.71491	0.80323	4.15551	0.67484	4.60345
	0.5904	0.79086	3.47984	1.01051	4.66504
	0.55325	0.80885	3.95624	0.8056	4.59508
	0.52833	0.86259	3.88517	0.84794	4.29128
	0.67467	0.82385	4.38244	0.7994	4.45341
	0.50733	0.78203	2.86901	0.83222	3.3058
	0.56207	0.74487	2.99021	0.74577	3.23178
	0.48891	0.6188	2.77701	0.78791	3.61486
	0.58727	0.61767	3.15154	0.74976	3.41958
	0.45124	0.62421	3.36181	0.8059	3.28498
	0.47675	0.72262	3.4102	0.84596	4.21151
	0.59025	0.62134	2.65309	0.6242	3.39871
	0.51876	0.75644	2.72234	0.91002	3.2262
	0.5217	0.98613	2.56399	0.67311	3.52046
	0.46111	0.6609	3.0349	0.90646	3.5091
	0.50747	0.63151	2.73356	0.72153	3.48029
	0.46351	0.73738	2.59622	0.74429	3.32362
	0.48218	0.93388	2.82391	0.8853	3.59181
	0.87352	0.68203	3.1082	0.75285	3.4139
	0.48513	0.6278	3.14427	0.83652	3.29404
	0.46931	0.76902	3.12124	0.87361	3.50704
	0.41638	0.76716	2.73272	0.72283	3.40207
	0.42106	0.63128	2.46798	0.73791	3.08969
	0.67291	0.6211	2.51482	0.88121	3.28914
	0.42503	0.65798	2.92442	0.66992	3.25929
	0.52548	0.71961	3.58029	0.55805	3.27522
	0.54546	0.64442	3.91244	0.72134	3.47073
	0.55642	0.75435	3.49089	0.49457	3.45307
	0.53611	0.70054	3.33924	0.54173	3.63905
	0.52581	0.6539	3.29057	0.68894	3.42169
	0.53606	1.37639	3.48733	0.51617	3.21961
	0.52818	0.59409	3.34193	0.52528	3.20604
	0.55028	0.62468	3.63543	0.80467	3.89866
	0.56811	0.73483	3.62229	0.54512	3.22135
	0.53184	0.61374	3.98251	0.52194	3.34019
	0.56646	0.826	2.56457	0.6401	3.33924
	0.53656	0.69156	2.5241	0.5628	3.12091
	0.54847	0.60817	3.04002	0.72402	4.19542
	0.51369	0.58017	3.53673	0.65742	3.44986
	0.54354	0.66753	2.53542	0.52071	3.24564
	0.70499	0.64211	2.94341	0.51478	3.3108
	0.53588	0.60926	2.77272	0.55012	3.45436
	0.51747	0.654	2.68354	0.68921	3.5724
	0.56145	0.58836	2.40789	0.55161	3.11159
	0.55977	0.67147	2.39567	0.55621	3.16839
		0.7007	2.79939	0.76615	4.37994
		0.63932	2.94679	0.85981	5.48531
		0.73483	2.71745	0.75696	4.07415
		0.67085	2.82051	0.71014	5.25659
		0.63477	2.92706	0.72211	4.56745
		0.64073	2.35617	0.74829	4.05019
		0.59024	2.98512	0.72337	4.00632
		0.59356	3.39363	0.73731	4.20281
		0.60355	2.96655	0.8509	4.92108
		0.58731	2.47798	0.77066	4.05561
		0.60468	3.47017	0.7007	4.85004
		0.63582	2.60824	0.70595	4.98979
		0.68163	3.19587	0.67619	4.66995
		0.63604	2.79331	0.72358	4.17911
		0.57121	2.71945	0.70018	4.84653
		0.59576	2.94046	0.70116	4.44007
		0.59849	2.69036	0.66349	4.31607
		0.58949	2.89176	0.67695	4.89997
		0.7252	5.61856	0.82106	4.05262
		0.63499	2.9511	0.69077	5.07049
			3.05298	1.60014	5.88144
			3.273	1.4518	5.21517
			2.71391	1.42591	5.41899
			3.16765	1.3525	5.78823
			2.58562	1.25219	6.33797
			3.54633	1.14313	6.29538
			2.53283	1.15082	6.79483
			2.73974	1.11879	6.26824
			3.32179	1.10271	6.45099
			2.82601	0.95912	6.16251
			2.82437	1.01994	6.10117
			3.46764	1.03591	5.56448
			2.55611	0.91453	6.77252
			3.59073	0.90359	6.61964
			2.74574	0.94536	6.0865
			2.44451	1.17659	6.34683
			3.61396	1.27858	6.53652
			3.451	1.14679	5.77947
			2.82179	1.23347	5.58013
			3.29906	1.08248	6.46125
			3.77808		5.77583
			4.12109		5.98994
			3.59729		5.83296
			3.07478		5.77419
			3.73048		5.80274
			3.56833		5.505
			4.31155		5.15754
			3.67471		5.84121
			4.09516		5.9035
			3.68259		5.81296
			4.01405		5.88814
			3.9384		5.80405
			4.29303		5.37608
			3.56032		5.43874
			3.36144		5.19482
			3.91191		5.09344
			4.48946		5.25535
			3.5927		5.47232
			4.06658		5.32853
			3.58242		5.33343
			2.8772
			3.11807
			3.03804
			2.6438
			2.44292
			2.90242
			2.4885
			2.50509
			2.90842
			2.57932
			3.02859
			2.09629
			2.83838
			2.8315
			2.70454
			2.75676
			2.95158
			2.76361
			2.99645
			2.739
mean	0.820336	0.857263	4.22842	1.01846	4.91648
median	0.72955	0.81498	3.81827	0.929945	5.02784
box range 25%	0.52733	0.70062	2.95906	0.72347	4.19707
box range 75%	1.05277	1.02029	4.68807	1.24558	5.6967
n	160	180	240	200	220

## Sheet: Fig. 3g
Photostability (%)	GCaMP6f	jRGECO1a	jRCaMP1a	RCaMP3.0	PinkyCaMP
	-7.30983	-1.97772	1.93245	4.96753	3.00922
	-0.97452	-4.07201	4.91067	7.69324	-1.37043
	-0.60056	-12.5997	1.47741	2.70452	1.74985
	-12.9879	-7.6334	5.34441	3.34744	8.1036
	-8.13663	-4.38294	-0.40782	-0.38985	4.76315
	-6.43305	0.49136	-0.02362	-5.05807	11.34
	-2.22201	-7.43882	-5.01834	2.44983	9.04797
	-0.96794	-3.51872	-0.60638	1.38581	-4.29305
			0.40641	12.2398	2.83583
			-1.36244	-0.41532	0.48964
			0.54238		4.87558
			-3.79098
mean	-4.95406	-5.14149	0.283679	2.89249	3.68649
median	-4.32753	-4.22748	0.191395	2.57717	3.00922
box range 25%	-7.72323	-7.53611	-0.98441	-0.38985	0.48964
box range 75%	-0.97123	-2.74822	1.70493	4.96753	8.1036
n	8	8	12	10	11

## Sheet: Fig. 3h
Photoactivation ΔF/F (rel.)	jRGECO1a	jRCaMP1a	RCaMP3.0	PinkyCaMP
	0.423	0.20219	0.68245	-0.07412
	0.48257	0.1593	0.7642	0.07146
		-0.15087	0.83772	0.01258
		-0.01693	0.59818	-0.02403
		-0.01905	0.6517	-0.11285
		-0.29142	0.72463	-0.00196
		-0.12654
mean	0.452785	-0.03476	0.709813	-0.0214867
median	0.452785	-0.01905	0.70354	-0.012995
box range 25%	0.423	-0.15087	0.6517	-0.07412
box range 75%	0.48257	0.1593	0.7642	0.01258
n	2	7	6	6

## Sheet: Figure3j-o
Figure 3
	Figure 3j. PinkyCaMP Field Stimulation				Figure 3k. PinkyCaMP and RCaMP3 Field Stimulation						Figure 3m. RCaMP3 and PinkyCaMP Brightness				Figure 3n. RCaMP3 and PinkyCaMP ∆F/F				Figure 3o. RCaMP3 and PinkyCaMP SNR
	Time (s)	PinkyCaMP ∆F/F Mean	5Hz ∆F/F Standard Error Mean		Time (s)	RCaMP3 5Hz Mean ∆F/F	RCaMP3 5Hz Standard Error Mean ∆F/F	PinkyCAMP 5Hz Mean ∆F/F	PinkyCaMP 5Hz Standard Error Mean ∆F/F			RCaMP3 Brightness (a.u.)	PinkyCaMP Brightness (a.u.)			RCaMP3 ∆F/F	PinkyCaMP ∆F/F			RCaMP3 SNR	PinkyCaMP SNR
	0	-0.00038033	0.000104363		0	2.56111e-05	4.08459e-05	-0.000557229	0.000167092		ROI	54.152	116.522		ROI	0.00373491	0.0473716		ROI	131.249	123.418
	0.02	-0.000292143	7.85836e-05		0.02	-6.29197e-05	2.56884e-05	-0.00138355	9.21779e-05		ROI	54.206	118.568		ROI	0.00228713	0.0526303		ROI	140.197	102.93
	0.04	-0.000182532	6.75361e-05		0.04	-8.42316e-05	2.57236e-05	-0.00166083	5.34939e-05		ROI	54.141	125.896		ROI	0.00379288	0.0500972		ROI	74.1313	102.754
	0.06	-0.000121097	8.19033e-05		0.06	-6.50081e-05	2.71014e-05	-0.00124558	5.82399e-05		ROI	53.575	121.045		ROI	0.00178493	0.051135		ROI	72.9784	107.461
	0.08	3.51806e-05	8.25973e-05		0.08	-6.44938e-05	3.1341e-05	-0.000640148	8.13537e-05		ROI	53.9	93.941		ROI	0.0119092	0.0455723		ROI	94.3335	107.946
	0.1	0.000159639	8.21077e-05		0.1	-2.81896e-05	3.19279e-05	-0.000123608	8.1508e-05		ROI	53.926	95.275		ROI	0.00383345	0.0270218		ROI	62.668	133.523
	0.12	9.17444e-05	8.50107e-05		0.12	2.70983e-05	3.42991e-05	0.000294861	9.6123e-05		ROI	53.406	99.162		ROI	0.00373938	0.0297858		ROI	43.6796	83.0543
	0.14	5.51712e-05	9.69269e-05		0.14	6.64626e-05	3.69774e-05	0.00075678	0.00011623		ROI	53.383	97.359		ROI	0.00132399	0.0172797		ROI	62.5688	127.231
	0.16	0.000146807	9.87513e-05		0.16	8.01039e-05	3.69127e-05	0.00118205	0.000110636		ROI	53.271	98.212		ROI	0.0231249	0.0195908		ROI	56.1718	91.3971
	0.18	0.0002151	9.39239e-05		0.18	7.147e-05	4.13959e-05	0.00143331	0.0001165		ROI	52.905	100.143		ROI	0.00459009	0.0183916		ROI	48.6589	90.0178
	0.2	9.19207e-05	9.16831e-05		0.2	4.85584e-05	3.53018e-05	0.00157595	0.000126773		ROI	53.124	102.691		ROI	0.00249774	0.0235246		ROI	73.5257	90.8404
	0.22	-7.16612e-05	0.00010115		0.22	3.08255e-05	3.40334e-05	0.00157381	9.80716e-05		ROI	53.221	99.363		ROI	0.00237037	0.156477		ROI	37.203	89.4839
	0.24	-7.68484e-05	0.000107818		0.24	4.94981e-05	3.99647e-05	0.00141922	8.04306e-05		ROI	54.194	96.438		ROI	0.00324981	0.149415		ROI	56.6124	203.232
	0.26	-7.95237e-07	0.00010655		0.26	4.5357e-05	3.71138e-05	0.00129168	8.81131e-05		ROI	54.477	97.301		ROI	0.00385464	0.0431942		ROI	56.7547	122.364
	0.28	6.88079e-06	0.000105166		0.28	3.64511e-05	3.63012e-05	0.00118696	9.60232e-05		ROI	53.911	101.18		ROI	0.00867938	0.0493337		ROI	63.5482	128.68
	0.3	-4.4521e-05	0.000111633		0.3	4.60783e-05	3.80272e-05	0.00106733	0.000104481		ROI	53.899	98.2		ROI	0.00333217	0.0458701		ROI	73.9669	119.087
	0.32	-1.84078e-05	0.000111405		0.32	2.47714e-05	3.70141e-05	0.000909472	0.000115467		ROI	53.85	142.786		ROI	0.00629871	0.0539591		ROI	59.4677	89.987
	0.34	3.41013e-05	0.000100334		0.34	-5.06752e-06	3.58865e-05	0.000680294	0.000114491		ROI	52.213	109.064		ROI	0.00311747	0.0422104		ROI	15.0482	148.243
	0.36	7.80343e-06	9.49982e-05		0.36	-2.92459e-05	3.81338e-05	0.000416959	0.000117552		ROI	52.308	139.405		ROI	0.00099153	0.0308861		ROI	19.1651	100.452
	0.38	-0.000101589	0.000103991		0.38	-3.9821e-05	3.76441e-05	0.000171425	0.000122467		ROI	52	133.941		ROI	0.02234	0.0308283		ROI	17.7083	109.677
	0.4	-0.000228189	0.000113684		0.4	-2.19928e-05	3.86289e-05	-7.11058e-05	0.000106359		ROI	51.975	141.618		ROI	0.00379671	0.0168247		ROI	24.4857	61.19
	0.42	-0.000161889	0.000114513		0.42	-2.89438e-06	3.86264e-05	-0.00025647	9.28702e-05		ROI	51.994	136.668		ROI	0.00847203	0.0204349		ROI	16.0448	85.3212
	0.44	2.74016e-05	0.000107781		0.44	-1.24861e-05	3.53702e-05	-0.000333255	7.54543e-05		ROI	50.977	146.963		ROI	0.00254759	0.0191488		ROI	7.24359	72.0547
	0.46	0.000109724	0.000103813		0.46	-1.41895e-05	3.4872e-05	-0.000452764	7.1817e-05		ROI	50.976	139.319		ROI	0.00379674	0.0202393		ROI	5.96743	81.4168
	0.48	0.000107541	0.000117295		0.48	4.71138e-06	3.88198e-05	-0.000636217	7.07708e-05		ROI	50.946	118.505		ROI	0.00378471	0.117248		ROI	8.71828	29.3026
	0.5	4.06321e-05	0.000116193		0.5	-2.77581e-06	3.89053e-05	-0.000757207	8.1589e-05		ROI	51.059	123.067		ROI	0.00677142	0.119451		ROI	8.88194	50.9679
	0.52	-2.55692e-05	0.000103789		0.52	-3.12173e-05	3.89881e-05	-0.00080396	9.13148e-05		ROI	51.573	114.944		ROI	0.00426111	0.0413369		ROI	11.416	36.0024
	0.54	-2.21026e-05	9.82357e-05		0.54	-5.03339e-05	3.7902e-05	-0.000851019	9.1836e-05		ROI	51.512	137.646		ROI	0.00270165	0.0550722		ROI	12.3619	38.8526
	0.56	-3.82774e-05	9.99512e-05		0.56	-2.56226e-05	3.89419e-05	-0.000929829	7.71638e-05		ROI	51.507	110.494		ROI	0.00501312	0.0565647		ROI	11.8489	40.5017
	0.58	-3.99311e-05	0.000106174		0.58	5.00803e-06	4.14243e-05	-0.000988766	7.14502e-05		ROI	51.713	134.298		ROI	0.00138636	0.0498728		ROI	15.2227	40.6923
	0.6	6.9797e-05	0.00010489		0.6	-1.81516e-05	3.82069e-05	-0.00100467	9.40041e-05		ROI	51.447	127.917		ROI	0.0242638	0.0409817		ROI	10.6146	46.6704
	0.62	0.000123076	9.21941e-05		0.62	-4.97825e-05	3.56237e-05	-0.00104335	0.000107072		ROI	51.332	136.528		ROI	0.00308193	0.0415713		ROI	9.64863	44.1434
	0.64	0.000163249	9.18306e-05		0.64	-2.01114e-05	3.52604e-05	-0.00105572	0.000105813		ROI	51.313	132.967		ROI	0.0028079	0.0328271		ROI	33.0131	35.8662
	0.66	0.00029095	0.000109629		0.66	6.54679e-06	3.53068e-05	-0.00104627	0.000103887		ROI	51.558	116.425		ROI	0.00353701	0.0156541		ROI	11.336	42.2493
	0.68	0.000318175	0.000112545		0.68	-4.49928e-06	3.44923e-05	-0.00104495	0.00010326		ROI	51.188	117.41		ROI	0.00316702	0.0206272		ROI	11.6087	42.453
	0.7	0.000216677	0.000102793		0.7	-2.52996e-05	3.46896e-05	-0.00100485	0.000110421		ROI	51.177	115.906		ROI	0.00266335	0.0213763		ROI	10.5788	47.2059
	0.72	8.64141e-05	0.000100419		0.72	-4.55353e-05	3.4179e-05	-0.00101229	0.000126212		ROI	51.171	115.856		ROI	0.00239519	0.15281		ROI	45.5476	44.9646
	0.74	-7.76094e-05	0.000102527		0.74	-3.8408e-05	3.7601e-05	-0.0010163	0.000130938		ROI	51.327	116.997		ROI	0.00446382	0.110773		ROI	16.9212	43.9587
	0.76	-5.55966e-05	0.000104922		0.76	-3.2802e-07	3.73251e-05	-0.000873948	0.00014395		ROI	51.167	112.59		ROI	0.00315338	0.125521		ROI	32.4413	36.5295
	0.78	8.43543e-05	0.000102147		0.78	3.90171e-05	3.50384e-05	-0.000781244	0.000157601		ROI	51.2	103.582		ROI	0.00117427	0.0431417		ROI	7.49836	52.3946
	0.8	4.62058e-05	9.28717e-05		0.8	6.93057e-05	3.56639e-05	-0.000814173	0.000144023		ROI	51.106	106.798		ROI	0.0236036	0.047679		ROI	8.19664	46.6221
	0.82	-3.69652e-05	8.57025e-05		0.82	5.52502e-05	4.07395e-05	-0.000744439	0.000129403		ROI	51.326	106.187		ROI	0.00442404	0.0600383		ROI	12.7014	65.0981
	0.84	-4.22404e-05	8.88162e-05		0.84	3.97508e-06	3.56101e-05	-0.000440728	0.000117627		ROI	51.027	109.582		ROI	0.00483109	0.0514744		ROI	17.0677	66.9407
	0.86	5.52715e-05	9.26582e-05		0.86	-1.51212e-05	2.73791e-05	-5.89857e-05	9.8628e-05		ROI	51.037	110.358		ROI	0.00267126	0.0424632		ROI	14.0023	36.1367
	0.88	0.000130761	9.80622e-05		0.88	-1.02044e-05	3.02362e-05	0.000300328	7.45233e-05		ROI	51.043	109.208		ROI	0.00395597	0.0304972		ROI	6.2889	41.084
	0.9	7.03246e-05	9.69346e-05		0.9	-6.58565e-06	2.55028e-05	0.000793068	9.61213e-05		ROI	51.141	109.565		ROI	0.00291595	0.0322114		ROI	9.16343	37.4299
	0.92	-0.000122604	9.4647e-05		0.92	-1.79783e-05	2.42686e-05	0.00139243	0.000126279		ROI	51	109.86		ROI	0.00439209	0.0163894		ROI	8.95454	34.9837
	0.94	-0.000223956	9.53366e-05		0.94	-2.9354e-05	3.25071e-05	0.00197917	0.000199949		ROI	51.054	106.284		ROI	0.00411701	0.0169498		ROI	23.3801	43.0648
	0.96	-0.000216602	0.000100158		0.96	1.35233e-05	3.2558e-05	0.00249416	0.000296782		ROI	50.958	98.249		ROI	0.00381356	0.0204302		ROI	6.79351	45.171
	0.98	-0.000246751	0.00010767		0.98	0.000103777	3.89183e-05	0.00302914	0.000386058		ROI	51.123	101.093		ROI	0.00356191	0.110859		ROI	7.96534	45.22
	1	-0.000377472	0.000128964		1	0.000192125	5.30662e-05	0.00366376	0.000457081		ROI		100.458		ROI	0.0012348	0.143686		ROI		49.0625
	1.02	-0.000555199	0.00015345		1.02	0.000287658	7.09271e-05	0.00429805	0.000514203		ROI		104.04		ROI	0.00203386	0.113037		ROI		47.2006
	1.04	-0.000549826	0.000163827		1.04	0.000378719	9.28013e-05	0.00479888	0.000554649		ROI		104.393		ROI	0.00422889	0.0547861		ROI		20.7628
	1.06	-0.000368185	0.00016727		1.06	0.000428837	0.000109528	0.00524978	0.000583881		ROI		103.569		ROI	0.00202668	0.0491881		ROI		29.5281
	1.08	-0.000349474	0.000165779		1.08	0.000530802	0.00011783	0.00571418	0.000600324		ROI		104.167		ROI	0.00245184	0.0528449		ROI		35.0826
	1.1	-0.000456685	0.00016854		1.1	0.000722406	0.000125685	0.00618092	0.000606845		ROI		104.015		ROI		0.0471359		ROI		27.7507
	1.12	-0.000299902	0.000186437		1.12	0.000907222	0.000127442	0.00663355	0.000606152		ROI		100.954		ROI		0.0283767		ROI		22.3574
	1.14	0.000123297	0.00020209		1.14	0.00122119	0.000126748	0.00715805	0.000606776		ROI		94.219		ROI		0.0314814		ROI		25.5413
	1.16	0.000554233	0.000205207		1.16	0.00180316	0.000234011	0.00793997	0.000609409		ROI		96.769		ROI		0.0302872		ROI		21.5525
	1.18	0.00108272	0.000216026		1.18	0.0023896	0.000387308	0.00895502	0.000611998		ROI		96.049		ROI		0.017621		ROI		22.4249
	1.2	0.00151569	0.000242548		1.2	0.00268257	0.000460709	0.00984807	0.000619013		ROI		92.8833		ROI		0.0202665		ROI		28.3636
	1.22	0.00190448	0.000263034		1.22	0.00274726	0.000466325	0.0105902	0.000619399		ROI		94.3843		ROI		0.0226599		ROI		24.257
	1.24	0.00249445	0.000279941		1.24	0.00288951	0.000508518	0.0113795	0.000618904		ROI		82.7393		ROI		0.212468		ROI		22.5613
	1.26	0.00313287	0.000294053		1.26	0.0032199	0.000612531	0.0121838	0.000619777		ROI		68.0483		ROI		0.123547		ROI		22.0098
	1.28	0.00361549	0.000312471		1.28	0.00338713	0.000654108	0.012985	0.000618366		ROI		72.2533		ROI		0.139608		ROI		24.5211
	1.3	0.00390843	0.000343451		1.3	0.00336806	0.000629336	0.0138661	0.000612198		ROI		78.2103		Mean	0.00509735	0.0557236		Mean	33.711	63.5268
	1.32	0.00422022	0.000353763		1.32	0.00340088	0.000629747	0.0148435	0.000603206		ROI		103.73		Standard Error Mean	0.000740806	0.00549085		Standard Error Mean	4.76746	7.87953
	1.34	0.00462966	0.000364454		1.34	0.00353063	0.000692544	0.015874	0.000592966		ROI		91.0422
	1.36	0.00503319	0.000385788		1.36	0.00364266	0.000759982	0.0169816	0.000578625		ROI		94.6792
	1.38	0.00551624	0.000411136		1.38	0.00369155	0.000767803	0.0180943	0.000554877		ROI		80.1392
	1.4	0.00605605	0.000437651		1.4	0.00368118	0.000726358	0.0191098	0.000544282		ROI		78.9592
	1.42	0.00667607	0.000456063		1.42	0.00364761	0.000675745	0.0200527	0.000557427		ROI		87.1182
	1.44	0.00737014	0.000472751		1.44	0.00367835	0.000655356	0.0208983	0.000564361		ROI		90.4482
	1.46	0.00802219	0.000490568		1.46	0.00380202	0.000685765	0.0216745	0.000561671		ROI		86.6392
	1.48	0.00863486	0.000507286		1.48	0.00389917	0.000731627	0.0225275	0.00056156		ROI		99.9042
	1.5	0.0091579	0.000528735		1.5	0.00388777	0.000742569	0.0233276	0.000571565		ROI		88.9032
	1.52	0.00968314	0.000553851		1.52	0.00379757	0.000711495	0.023918	0.000589915		ROI		94.2872
	1.54	0.0101453	0.00057043		1.54	0.00366819	0.000660289	0.0244324	0.000614934		ROI		78.4192
	1.56	0.0106358	0.000593753		1.56	0.00362344	0.000637729	0.0249295	0.000644035		ROI		68.9492
	1.58	0.0112378	0.000617248		1.58	0.00371037	0.00067364	0.0254904	0.000683712		Mean	52.1598	106.25
	1.6	0.0118407	0.000634014		1.6	0.00374914	0.000704555	0.0261094	0.000728886		Standard Error Mean	0.171491	1.90778
	1.62	0.0124972	0.000647152		1.62	0.00366301	0.000687301	0.0266689	0.000760028
	1.64	0.0130984	0.000664815		1.64	0.00352402	0.000636106	0.0271076	0.000789724
	1.66	0.0136442	0.000686639		1.66	0.00341234	0.000606531	0.0273774	0.00083616
	1.68	0.0142057	0.000704627		1.68	0.00336344	0.000631163	0.0276249	0.00089858
	1.7	0.0148059	0.000722334		1.7	0.00332319	0.000671532	0.0280571	0.00096742
	1.72	0.0154024	0.000743831		1.72	0.0032391	0.000682762	0.0285945	0.00103257
	1.74	0.0158886	0.000766931		1.74	0.003119	0.000660332	0.0290357	0.00109476
	1.76	0.0163959	0.000790962		1.76	0.00299388	0.000613852	0.0292821	0.0011434
	1.78	0.0170926	0.000815145		1.78	0.00290309	0.000560335	0.0293549	0.00118692
	1.8	0.0178179	0.000826986		1.8	0.00282976	0.000514642	0.0293804	0.00123952
	1.82	0.0184347	0.000832912		1.82	0.00271586	0.000476439	0.029372	0.00128855
	1.84	0.0190521	0.000846853		1.84	0.00255278	0.000440951	0.0292652	0.00131882
	1.86	0.0197642	0.000866478		1.86	0.00234938	0.00039763	0.0291044	0.0013369
	1.88	0.0204255	0.000872924		1.88	0.0021549	0.000356486	0.028812	0.00135485
	1.9	0.0209946	0.000871602		1.9	0.00205208	0.000333391	0.0285328	0.00137556
	1.92	0.0214514	0.000872134		1.92	0.00195836	0.000319031	0.0283181	0.00139433
	1.94	0.0217124	0.000877008		1.94	0.00178573	0.000303911	0.0280007	0.00140643
	1.96	0.02198	0.000879782		1.96	0.00162742	0.000283804	0.0276202	0.0014098
	1.98	0.0222746	0.000879872		1.98	0.0015084	0.000257127	0.0272285	0.00141418
	2	0.0226219	0.000881428		2	0.00139288	0.000233214	0.0268101	0.0014265
	2.02	0.0229886	0.000891591		2.02	0.00133358	0.000220689	0.0264059	0.00143576
	2.04	0.0232454	0.000909915		2.04	0.00131573	0.000219474	0.0260768	0.00142474
	2.06	0.0235294	0.000920639		2.06	0.00126472	0.000224461	0.0257331	0.00140554
	2.08	0.0237124	0.00091381		2.08	0.00119737	0.000226098	0.025306	0.00139544
	2.1	0.0237338	0.000905387		2.1	0.00116326	0.000219588	0.0249934	0.00139832
	2.12	0.0238799	0.000907477		2.12	0.00111015	0.000213676	0.0248103	0.00139874
	2.14	0.0240922	0.000914266		2.14	0.00104461	0.000216933	0.0244999	0.00138984
	2.16	0.0242876	0.000921266		2.16	0.00103258	0.000224152	0.0239847	0.00138301
	2.18	0.0244849	0.000919816		2.18	0.00103227	0.000226858	0.023468	0.00137721
	2.2	0.024378	0.000910963		2.2	0.00099918	0.000222978	0.0230844	0.00136771
	2.22	0.0241718	0.000908804		2.22	0.000925308	0.000219501	0.0228385	0.00136629
	2.24	0.0241287	0.000917071		2.24	0.000837218	0.000217293	0.0226516	0.0013799
	2.26	0.0242293	0.000924351		2.26	0.000762256	0.000215698	0.0224585	0.00139063
	2.28	0.0242255	0.000927871		2.28	0.000705564	0.000214982	0.0221736	0.00139051
	2.3	0.024079	0.000925811		2.3	0.000644208	0.000212419	0.0217494	0.00138308
	2.32	0.0241091	0.000924604		2.32	0.000575153	0.000209077	0.0212737	0.00136854
	2.34	0.0242402	0.000925827		2.34	0.000507036	0.000206283	0.0208707	0.00136692
	2.36	0.0242185	0.000928577		2.36	0.000440193	0.000208061	0.0205827	0.00139057
	2.38	0.0241871	0.000927988		2.38	0.000398727	0.000215174	0.0203679	0.00140823
	2.4	0.0241744	0.000926475		2.4	0.000355715	0.000217728	0.0201298	0.00138889
	2.42	0.0241357	0.000928844		2.42	0.000255748	0.000214882	0.0197063	0.00135382
	2.44	0.0241008	0.000934896		2.44	0.000163313	0.000214554	0.0192809	0.00135852
	2.46	0.024052	0.000936018		2.46	0.000135516	0.000213752	0.0190056	0.00139249
	2.48	0.0239134	0.000941157		2.48	0.000106466	0.000214504	0.018637	0.0014016
	2.5	0.0236575	0.000942685		2.5	7.97562e-05	0.000218237	0.0181919	0.00140007
	2.52	0.023395	0.000941818		2.52	7.59258e-05	0.000219349	0.0179299	0.00142399
	2.54	0.0233104	0.000947385		2.54	5.40998e-05	0.000214618	0.0177043	0.00144718
	2.56	0.0234245	0.000950116		2.56	1.23706e-05	0.000210652	0.0173457	0.00145006
	2.58	0.0235791	0.000951614		2.58	-5.13503e-05	0.000210367	0.016986	0.00145111
	2.6	0.0235484	0.000956585		2.6	-0.000110223	0.000214544	0.0165976	0.00145229
	2.62	0.0233062	0.00095485		2.62	-0.000155899	0.00021933	0.0161865	0.0014639
	2.64	0.0231405	0.00095056		2.64	-0.00018869	0.000220953	0.0158222	0.0014749
	2.66	0.0231339	0.000947033		2.66	-0.000226432	0.00021982	0.0155453	0.00146963
	2.68	0.0231207	0.000937136		2.68	-0.00028893	0.000215736	0.0153042	0.00146403
	2.7	0.0230367	0.000931048		2.7	-0.000334023	0.000209076	0.0150016	0.0014752
	2.72	0.022783	0.000933556		2.72	-0.000352727	0.000210326	0.0146539	0.00149263
	2.74	0.0223947	0.000935302		2.74	-0.000356737	0.000219966	0.0143115	0.00149421
	2.76	0.022252	0.000937692		2.76	-0.000388039	0.00022704	0.013934	0.00148834
	2.78	0.0223362	0.000930069		2.78	-0.000428255	0.000223658	0.0135742	0.00149492
	2.8	0.0222786	0.000926223		2.8	-0.000442612	0.000218164	0.0133515	0.00151733
	2.82	0.0220232	0.000929456		2.82	-0.000440301	0.000217703	0.0131392	0.0015387
	2.84	0.0217128	0.000929261		2.84	-0.000444167	0.000218315	0.0127429	0.0015421
	2.86	0.0214896	0.000931054		2.86	-0.000488075	0.000218325	0.0122319	0.0015295
	2.88	0.0215134	0.000935237		2.88	-0.000543337	0.000223229	0.011812	0.00151649
	2.9	0.0215476	0.0009408		2.9	-0.000548611	0.000232333	0.0115356	0.00150903
	2.92	0.0214452	0.000940896		2.92	-0.000530137	0.000242136	0.0113256	0.0015011
	2.94	0.021353	0.00093547		2.94	-0.00054774	0.000246416	0.0111513	0.00150509
	2.96	0.02119	0.000928197		2.96	-0.000613793	0.000245384	0.0109281	0.00152483
	2.98	0.0209709	0.000924826		2.98	-0.000671234	0.000246289	0.0105722	0.0015521
	3	0.0206754	0.000919454		3	-0.000698256	0.000247232	0.0102761	0.00157865
	3.02	0.0203552	0.000919403		3.02	-0.000718378	0.00024814	0.0101075	0.00158098
	3.04	0.0201969	0.000912172		3.04	-0.000712951	0.000249202	0.00992705	0.00157022
	3.06	0.0200911	0.000894675		3.06	-0.000687061	0.000250312	0.00967864	0.00157715
	3.08	0.0198278	0.000883998		3.08	-0.000687459	0.000248829	0.00943677	0.00160994
	3.1	0.019492	0.000883451		3.1	-0.000696461	0.000249351	0.0091448	0.00164083
	3.12	0.0193378	0.000889725		3.12	-0.000726457	0.000250039	0.00871245	0.00163986
	3.14	0.0194018	0.000896425		3.14	-0.000752102	0.000247812	0.00839325	0.00162412
	3.16	0.0193988	0.000900639		3.16	-0.000760453	0.000243562	0.00830638	0.00161378
	3.18	0.0191568	0.000900285		3.18	-0.000787745	0.000238425	0.00823997	0.00161297
	3.2	0.0188532	0.000892493		3.2	-0.000839369	0.000237203	0.00803106	0.00161779
	3.22	0.0186169	0.000882307		3.22	-0.000889857	0.000243879	0.0076998	0.00162224
	3.24	0.0184485	0.000879415		3.24	-0.000911741	0.000249149	0.00744881	0.00163691
	3.26	0.0183037	0.000872789		3.26	-0.000936992	0.000250621	0.00725264	0.0016583
	3.28	0.018162	0.000860314		3.28	-0.000966793	0.000254723	0.00691735	0.00166906
	3.3	0.0180356	0.000858702		3.3	-0.000969884	0.00025956	0.00651647	0.00167376
	3.32	0.0181019	0.000862256		3.32	-0.000962673	0.00026064	0.00615472	0.00167112
	3.34	0.0181423	0.000867818		3.34	-0.000984875	0.000260226	0.00576729	0.00166305
	3.36	0.0179004	0.000869057		3.36	-0.00100957	0.000262317	0.0055339	0.00167599
	3.38	0.0176347	0.000855763		3.38	-0.00102247	0.000265554	0.00543981	0.00170188
	3.4	0.0175399	0.000848285		3.4	-0.0010188	0.000262536	0.00512813	0.00170216
	3.42	0.0174936	0.000850417		3.42	-0.00102425	0.000256343	0.00461785	0.00169015
	3.44	0.0173671	0.000855779		3.44	-0.0010719	0.000258481	0.0041931	0.0017018
	3.46	0.0171401	0.00085215		3.46	-0.00110381	0.000267082	0.00393586	0.00172696
	3.48	0.0169238	0.000837994		3.48	-0.00112726	0.000272142	0.00379126	0.00173097
	3.5	0.0167514	0.000821934		3.5	-0.00117447	0.000270547	0.00365335	0.00171989
	3.52	0.0166656	0.000816702		3.52	-0.00119602	0.000270079	0.00347642	0.00172218
	3.54	0.0165664	0.000815069		3.54	-0.00121577	0.000270166	0.00322837	0.00173834
	3.56	0.0164336	0.00081037		3.56	-0.0012493	0.00026737	0.00296509	0.00175465
	3.58	0.0163256	0.000810119		3.58	-0.0012544	0.000269489	0.00275293	0.00177189
	3.6	0.0162045	0.000812614		3.6	-0.00122518	0.000273562	0.00250154	0.00178733
	3.62	0.0160333	0.000813279		3.62	-0.00118628	0.000276775	0.00224536	0.00179619
	3.64	0.015997	0.000815859		3.64	-0.00120112	0.000282659	0.00212082	0.00180625
	3.66	0.0160118	0.000821974		3.66	-0.00123074	0.000289294	0.00202857	0.00181062
	3.68	0.0158205	0.000821972		3.68	-0.00125119	0.000290092	0.00184587	0.00180345
	3.7	0.0155757	0.000822503		3.7	-0.00127205	0.000286188	0.0015526	0.00181352
	3.72	0.0154981	0.000825558		3.72	-0.00129256	0.00028728	0.00125968	0.00185072
	3.74	0.0153668	0.000818607		3.74	-0.00132145	0.000292968	0.00106689	0.00185639
	3.76	0.0151513	0.000799029		3.76	-0.00134159	0.000295693	0.000888958	0.00181593
	3.78	0.0148943	0.000785096		3.78	-0.00135923	0.000295835	0.000652611	0.00179479
	3.8	0.0146768	0.000788365		3.8	-0.00137216	0.00029591	0.000441526	0.00181525
	3.82	0.0146239	0.000796619		3.82	-0.00138159	0.000295064	0.00025203	0.00184238
	3.84	0.0145794	0.000798183		3.84	-0.00139783	0.000293144	5.63927e-05	0.00186427
	3.86	0.0145014	0.000792014		3.86	-0.00142463	0.000291565	-0.000128503	0.00186872
	3.88	0.0142965	0.000774361		3.88	-0.00144371	0.000293166	-0.000350812	0.00185114
	3.9	0.0140809	0.000763021		3.9	-0.00145356	0.000296144	-0.000649907	0.00183757
	3.92	0.0138798	0.000760368		3.92	-0.00147113	0.000297794	-0.000854019	0.00184826
	3.94	0.0137717	0.000756424		3.94	-0.00149287	0.000296059	-0.00095859	0.00186618
	3.96	0.013869	0.000757185		3.96	-0.0014938	0.000296727	-0.00116669	0.00186756
	3.98	0.0139171	0.000762131		3.98	-0.00148418	0.000304196	-0.00148731	0.00185135
	4	0.0136682	0.000752709		4	-0.00148692	0.000306756	-0.00166409	0.00185025
	4.02	0.0132676	0.000729243		4.02	-0.0014919	0.000302824	-0.00173662	0.00186217
	4.04	0.0130209	0.000726127		4.04	-0.00150042	0.000303711	-0.00200261	0.00185003
	4.06	0.0129541	0.000737962		4.06	-0.00151269	0.000309777	-0.00239942	0.00182762
	4.08	0.0129026	0.000747308		4.08	-0.00152144	0.000312391	-0.00262976	0.00183458
	4.1	0.0128119	0.000754057		4.1	-0.0015445	0.000310184	-0.00279346	0.0018538
	4.12	0.0127212	0.000751077		4.12	-0.0015499	0.000309268	-0.00302299	0.00184913
	4.14	0.0125438	0.000734588		4.14	-0.0015598	0.000316098	-0.00326465	0.00183931
	4.16	0.0124181	0.000721696		4.16	-0.00159468	0.000322913	-0.00344587	0.00184201
	4.18	0.0122894	0.00071387
	4.2	0.0121709	0.000716339
	4.22	0.0121247	0.000720623
	4.24	0.0120313	0.000715604
	4.26	0.0118723	0.000702852
	4.28	0.0116579	0.000694235
	4.3	0.0115359	0.000690535
	4.32	0.011578	0.000697563
	4.34	0.0115206	0.000706673
	4.36	0.0112493	0.00070184
	4.38	0.0109649	0.00068274
	4.4	0.0107522	0.000668601
	4.42	0.0105497	0.000661814
	4.44	0.0104011	0.000652073
	4.46	0.0104329	0.000653136
	4.48	0.0104515	0.000661986
	4.5	0.0103386	0.000660409
	4.52	0.00996195	0.000648375
	4.54	0.00958589	0.000640419
	4.56	0.00951766	0.000634167
	4.58	0.00958476	0.000622279
	4.6	0.00955654	0.000614694
	4.62	0.00951826	0.000617058
	4.64	0.00952545	0.000624636
	4.66	0.00947419	0.000631192
	4.68	0.00929895	0.000626779
	4.7	0.00903822	0.000617955
	4.72	0.00881614	0.000615032
	4.74	0.00858157	0.000615654
	4.76	0.00839025	0.000609898
	4.78	0.00845197	0.000603382
	4.8	0.008589	0.000604512
	4.82	0.00853689	0.00060309
	4.84	0.00850834	0.000602258
	4.86	0.00839234	0.000596399
	4.88	0.00819068	0.000587975
	4.9	0.00812854	0.000590804
	4.92	0.00814406	0.000601162
	4.94	0.00819464	0.000599663
	4.96	0.00816731	0.000594961
	4.98	0.00789851	0.000596078
	5	0.00764852	0.000593306
	5.02	0.00751104	0.00058617
	5.04	0.00739573	0.00058581
	5.06	0.00736503	0.000590883
	5.08	0.00728986	0.000594677
	5.1	0.00721118	0.000594553
	5.12	0.00728572	0.000595758
	5.14	0.00740714	0.00059964
	5.16	0.00741947	0.000598436
	5.18	0.00724076	0.000597893
	5.2	0.00702477	0.000598718
	5.22	0.00681903	0.000589855
	5.24	0.00659873	0.000573128
	5.26	0.00650762	0.000568624
	5.28	0.00661593	0.000580613
	5.3	0.0067871	0.000586154
	5.32	0.00693855	0.000577175
	5.34	0.006972	0.00057179
	5.36	0.00696978	0.000580824
	5.38	0.00683661	0.000582443
	5.4	0.00653934	0.000570906
	5.42	0.00639879	0.000562485
	5.44	0.00652304	0.000570121
	5.46	0.00664547	0.000581264
	5.48	0.00645004	0.000585181
	5.5	0.00616506	0.000582164
	5.52	0.00605711	0.000575295
	5.54	0.0060176	0.000574547
	5.56	0.00590182	0.000568176
	5.58	0.00570702	0.000562177
	5.6	0.00561422	0.00056803
	5.62	0.00560611	0.000578903
	5.64	0.00562642	0.000576071
	5.66	0.00554413	0.000564631
	5.68	0.0051829	0.00055558
	5.7	0.00496022	0.000547654
	5.72	0.00506574	0.000544308
	5.74	0.00527313	0.000555871
	5.76	0.0054727	0.000567309
	5.78	0.00542383	0.000565433
	5.8	0.00516169	0.000566274
	5.82	0.00502984	0.000572983
	5.84	0.0050068	0.000571111
	5.86	0.00491993	0.000562154
	5.88	0.0048932	0.000563532
	5.9	0.00490828	0.000574705
	5.92	0.0049097	0.00058138
	5.94	0.00487033	0.000575966
	5.96	0.00474852	0.000561907
	5.98	0.00470406	0.000551911
	6	0.00480779	0.00055378
	6.02	0.00482679	0.000561483
	6.04	0.00474841	0.000563746
	6.06	0.00474181	0.000572438
	6.08	0.0048698	0.000586556
	6.1	0.00495284	0.00058948
	6.12	0.00491281	0.000588061
	6.14	0.00487614	0.000593784
	6.16	0.00473289	0.000601218
	6.18	0.00461944	0.000600475
	6.2	0.00473374	0.000591158
	6.22	0.00479296	0.000587116
	6.24	0.00463311	0.000594157
	6.26	0.0044488	0.000599658
	6.28	0.00432791	0.000595534
	6.3	0.00431676	0.000593144
	6.32	0.00439937	0.000596727
	6.34	0.00446567	0.000601747
	6.36	0.00441861	0.000599246
	6.38	0.00424156	0.0005942
	6.4	0.00407372	0.000596625
	6.42	0.00398036	0.000604057
	6.44	0.0039862	0.000607806
	6.46	0.00404935	0.000609211
	6.48	0.00387165	0.000613125
	6.5	0.00367754	0.000617455
	6.52	0.00370966	0.000622218
	6.54	0.00371321	0.000618526
	6.56	0.00367359	0.00060619
	6.58	0.00367992	0.000601392
	6.6	0.00368161	0.000601784
	6.62	0.0036647	0.000601217
	6.64	0.00362006	0.000606784
	6.66	0.00349734	0.000619943
	6.68	0.00328177	0.000631891
	6.7	0.00313799	0.000633265
	6.72	0.00325216	0.000624369
	6.74	0.00348668	0.000625643
	6.76	0.0035955	0.000634449
	6.78	0.00358947	0.000638871
	6.8	0.0035017	0.000630625
	6.82	0.00342899	0.000620057
	6.84	0.00345606	0.000618551
	6.86	0.00355757	0.000626498
	6.88	0.0036015	0.000633382
	6.9	0.00353552	0.000632293
	6.92	0.00338057	0.000629855
	6.94	0.0032861	0.00063023
	6.96	0.00331924	0.000631468
	6.98	0.00339373	0.000635977
	7	0.00343419	0.000641796
	7.02	0.00352362	0.000641095
	7.04	0.00358732	0.00063878
	7.06	0.00347889	0.000642646
	7.08	0.00325181	0.000649718
	7.1	0.00305013	0.000647018
	7.12	0.00298691	0.000647253
	7.14	0.00302178	0.00065532
	7.16	0.00306061	0.000658066
	7.18	0.00301166	0.000651525
	7.2	0.0028836	0.000644655
	7.22	0.00291814	0.000642882
	7.24	0.00300648	0.000645276
	7.26	0.00309116	0.00065156
	7.28	0.00324632	0.000653052
	7.3	0.00329762	0.000651377
	7.32	0.00320208	0.000650117
	7.34	0.00299268	0.000659423
	7.36	0.00278423	0.000671862
	7.38	0.00263816	0.000673197
	7.4	0.0026263	0.000667095
	7.42	0.00262683	0.000660039
	7.44	0.0024575	0.000657999
	7.46	0.0023439	0.00066409
	7.48	0.00233578	0.000670903
	7.5	0.0022599	0.000677288
	7.52	0.00223128	0.000683087
	7.54	0.00238058	0.000679564
	7.56	0.00259687	0.000678668
	7.58	0.00260267	0.000688127
	7.6	0.00240298	0.00069717
	7.62	0.00239744	0.000701915
	7.64	0.00256596	0.000707477
	7.66	0.00251519	0.000705476
	7.68	0.00227306	0.000697606
	7.7	0.00209822	0.000696897
	7.72	0.00217091	0.000694617
	7.74	0.00247044	0.000689023
	7.76	0.0026915	0.000687556
	7.78	0.00269259	0.000695851
	7.8	0.00268801	0.000699588
	7.82	0.00272653	0.000696551
	7.84	0.0026814	0.000692578
	7.86	0.0025282	0.000694503
	7.88	0.0023737	0.000704275
	7.9	0.0024091	0.000717205
	7.92	0.00241472	0.000727693
	7.94	0.00231107	0.000735307
	7.96	0.0021977	0.000742009
	7.98	0.00205852	0.000746032
	8	0.00192327	0.000741173
	8.02	0.00195157	0.000736259
	8.04	0.00211124	0.00073845
	8.06	0.00233928	0.000736848
	8.08	0.00261559	0.000729372
	8.1	0.00277222	0.00072526
	8.12	0.00267529	0.000725725
	8.14	0.0025226	0.000727468
	8.16	0.00234573	0.00072962
	8.18	0.00223862	0.000736159
	8.2	0.00232323	0.000749883
	8.22	0.00228029	0.00075466
	8.24	0.00214936	0.000753877
	8.26	0.0021779	0.000751327
	8.28	0.00219528	0.000760018
	8.3	0.0022	0.000765063
	8.32	0.00230812	0.000761303
	8.34	0.00248981	0.000758963
	8.36	0.00259247	0.00075811
	8.38	0.00246118	0.000752706
	8.4	0.00234487	0.000750229
	8.42	0.00233555	0.000753878
	8.44	0.0023306	0.00076009
	8.46	0.00227745	0.000773426
	8.48	0.00222192	0.000782123
	8.5	0.00229574	0.000779347
	8.52	0.00246426	0.000764013
	8.54	0.0024969	0.0007592
	8.56	0.00228323	0.000763246
	8.58	0.00200983	0.000769036
	8.6	0.00188543	0.000779747
	8.62	0.00192702	0.000785679
	8.64	0.00192341	0.000777584
	8.66	0.00186386	0.000774433
	8.68	0.00188707	0.000781809
	8.7	0.00203707	0.000795066
	8.72	0.00208217	0.000798219
	8.74	0.00187722	0.000791836
	8.76	0.00173495	0.000790163
	8.78	0.00189787	0.000789681
	8.8	0.00206723	0.000787485
	8.82	0.00205189	0.000786092
	8.84	0.00204571	0.000785279
	8.86	0.0020382	0.000788489
	8.88	0.00192728	0.000797103
	8.9	0.00175141	0.000798296
	8.92	0.00166686	0.000798208
	8.94	0.00174858	0.000807001
	8.96	0.00185576	0.000812615
	8.98	0.00187372	0.00081141
	9	0.00183609	0.000819468
	9.02	0.00189818	0.000825537
	9.04	0.00203922	0.000823521
	9.06	0.00211303	0.000823384
	9.08	0.00218348	0.000826423
	9.1	0.00215157	0.000830288
	9.12	0.0019704	0.000831657
	9.14	0.00181357	0.000827356
	9.16	0.00183156	0.000822931
	9.18	0.00195441	0.000819671
	9.2	0.0021348	0.000824329
	9.22	0.00234601	0.00083977
	9.24	0.00260003	0.000848582
	9.26	0.00270405	0.00084847
	9.28	0.00261186	0.000847461
	9.3	0.00249993	0.000848876
	9.32	0.00240819	0.000855619
	9.34	0.00227851	0.000858283
	9.36	0.00221139	0.000851894
	9.38	0.00227806	0.000841855
	9.4	0.00248772	0.000842953
	9.42	0.0026535	0.000855127
	9.44	0.00254113	0.000864543
	9.46	0.00221896	0.000867932
	9.48	0.00203078	0.000869653
	9.5	0.00206028	0.000867549
	9.52	0.00210611	0.000863156
	9.54	0.00218502	0.000866812
	9.56	0.00235761	0.000868456
	9.58	0.00238216	0.000870215
	9.6	0.00232149	0.000880577
	9.62	0.00224633	0.000889303
	9.64	0.00213483	0.000884371
	9.66	0.00211136	0.000880781
	9.68	0.00212738	0.000883332
	9.7	0.00213329	0.000888384
	9.72	0.00217131	0.00089782
	9.74	0.00219119	0.000903362
	9.76	0.00208723	0.000903942
	9.78	0.00199897	0.000897107
	9.8	0.00203306	0.000895617
	9.82	0.00207085	0.000901896
	9.84	0.00203005	0.000907065
	9.86	0.00190887	0.000908421
	9.88	0.00168287	0.000905314
	9.9	0.00158359	0.000905532
	9.92	0.00173494	0.000910399
	9.94	0.00196909	0.000913952
	9.96	0.00221138	0.000916758
	9.98	0.00242986	0.000923823
