# Supplementary material for: PinkyCaMP: an mScarlet-based calcium sensor with enhanced brightness, photostability and multiplexing capabilities
Source: Nat Methods. 2026 Apr 24;23(5):998–1010. doi: 10.1038/s41592-026-03065-2 (PMC13167472; doi:10.1038/s41592-026-03065-2)
Supplement: Supplementary file 12 — Statistical source data. [file 41592_2026_3065_MOESM12_ESM.xlsx]

## Sheet: Figure 4
Figure 4
	Figure 4b			Figure 4c						Figure 4f					Figure 4g						Figure 4i
	time (s)	Z-score PinkyCaMP		time (s)	mean Z-score PinkyCaMP	SEM	mean Z-score Control	SEM Control		AUC Pre PinkyCaMP	AUC Airpuff PinkyCaMP	AUC Pre Control	AUC airpuff Control		time (s)	mean Z-score sDarken	SEM sDarken	mean Z-score null mutant	SEM Control		AUC Pre sDarken	AUC Airpuff sDarken	AUC Pre null mutant	AUC airpuff null mutant
	50.0004	-0.262514		0	-0.265492	0.194727	0.0742194	0.0864592		-2072.32	16862.8	262.802	36.0435		0	0.681312	0.176619	0.2132	0.0974336		-2358.13	-570.904	43.1062	82.1309
	50.0014	-0.243925		0.000983043	-0.265786	0.194482	0.0729564	0.0865133		-2517.26	16529.6	-10.4175	120.955		0.000983043	0.682155	0.17673	0.211268	0.09723		1353.54	-1086.54	-27.2215	-71.489
	50.0024	-0.2253		0.00196609	-0.266111	0.194244	0.0716661	0.0865738		-1713.08	15693.7	336.543	216.8		0.00196609	0.682979	0.176841	0.209316	0.0970173		533.114	-2347.01	301.147	157.211
	50.0034	-0.206657		0.00294913	-0.266466	0.194013	0.070349	0.0866389		179.254	10270	-27.4793	261.808		0.00294913	0.683783	0.176954	0.207346	0.0967955		605.546	-512.668	-151.489	164.521
	50.0044	-0.188013		0.00393217	-0.266852	0.19379	0.0690059	0.086707		2008.87	11846.9	227.477	123.684		0.00393217	0.684567	0.177068	0.205359	0.0965646		1347.99	-3091.37	68.7113	-46.1081
	50.0054	-0.169387		0.00491521	-0.267268	0.193574	0.0676374	0.0867766		2081.48	12766.2	278.319	-656.194		0.00491521	0.685332	0.177183	0.203355	0.0963245		2568.96	-496.279	476.876	-284.791
	50.0063	-0.150799		0.00589826	-0.267713	0.193367	0.0662442	0.0868462		-3145.18	12885.5	457.945	-333.402		0.00589826	0.686079	0.177299	0.201334	0.0960753		2810.18	2646.74	787.691	-263.258
	50.0073	-0.132266		0.0068813	-0.268186	0.193168	0.0648271	0.0869141		2784.07	15978	63.3853	168.387		0.0068813	0.686806	0.177415	0.199299	0.0958169		1034.9	597.944	316.39	668.637
	50.0083	-0.113808		0.00786434	-0.268688	0.192978	0.0633869	0.0869789		-1335.07	9386.47	245.855	29.6158		0.00786434	0.687515	0.177531	0.197249	0.0955493		899.645	1648.53	202.452	334.738
	50.0093	-0.095442		0.00884738	-0.269216	0.192796	0.0619248	0.0870393		-1434.37	5368.22	377.345	386.539		0.00884738	0.688206	0.177647	0.195186	0.0952725		3849.67	-1685.56	333.415	341.407
	50.0103	-0.0771876		0.00983043	-0.269772	0.192624	0.0604415	0.0870939		-114.403	5371.9	-200.685	18.3177		0.00983043	0.688879	0.177762	0.19311	0.0949866		1476.99	1259.94	99.82	16.8682
	50.0113	-0.0590626		0.0108135	-0.270353	0.192462	0.0589382	0.0871413		307.635	6558.94	25.5364	361.407		0.0108135	0.689536	0.177877	0.191022	0.0946916		2880.69	2653.51	9.63957	288.049
	50.0122	-0.0410854		0.0117965	-0.270959	0.192309	0.057416	0.0871804		-1986.09	5555.75	-90.5653	-80.4137		0.0117965	0.690175	0.17799	0.188923	0.0943875		876.626	168.362	52.5076	-45.3717
	50.0132	-0.0232738		0.0127796	-0.27159	0.192166	0.0558761	0.0872101		577.381	9902.94	58.7739	52.1114		0.0127796	0.690798	0.178103	0.186814	0.0940744		2088.78	1216.26	116.553	-52.7603
	50.0142	-0.00564577		0.0137626	-0.272243	0.192034	0.0543197	0.0872293		-327.383	4863.45	-137.605	-277.667		0.0137626	0.691406	0.178214	0.184695	0.0937522		-209.853	-469.785	-67.6195	59.6104
	50.0152	0.0117812		0.0147456	-0.272919	0.191912	0.0527482	0.087237		-1433.59	3656.72	-193.643	-359.545		0.0147456	0.691998	0.178324	0.182567	0.0934211		782.531	-1676.64	-154.558	-403.641
	50.0162	0.0289898		0.0157287	-0.273617	0.1918	0.0511629	0.0872323		6436.29	5998.12	307.547	-50.4307		0.0157287	0.692577	0.178432	0.180431	0.0930811		1294.57	-2335.33	759.359	-344.975
	50.0172	0.0459629		0.0167117	-0.274334	0.1917	0.0495653	0.0872145		-2787.31	6705.09	267.534	-80.874		0.0167117	0.693141	0.178539	0.178287	0.0927323		759.289	256.825	-51.146	-292.738
	50.0181	0.0626837		0.0176948	-0.275071	0.191611	0.0479569	0.0871829		1320.53	6517.45	176.51	-453.686		0.0176948	0.693693	0.178643	0.176137	0.0923747		-833.661	-307.739	173.344	-563.096
	50.0191	0.0791359		0.0186778	-0.275826	0.191533	0.0463393	0.0871368		1398.59	6117.47	52.5758	-418.354		0.0186778	0.694232	0.178745	0.173981	0.0920085		2055.11	503.21	103.018	-298.868
	50.0201	0.0953031		0.0196609	-0.276597	0.191466	0.044714	0.0870758		-1361.02	5424.82				0.0196609	0.69476	0.178845	0.17182	0.0916338		133.182	-103.663
	50.0211	0.11117		0.0206439	-0.277384	0.191411	0.0430828	0.0869993		-821.865	5292.38				0.0206439	0.695277	0.178942	0.169654	0.0912506		-939.068	-760.072
	50.0221	0.12672		0.0216269	-0.278185	0.191369	0.0414475	0.0869072		-541.618	4100.27				0.0216269	0.695784	0.179037	0.167484	0.090859		369.566	-665.343
	50.0231	0.14194		0.02261	-0.279	0.191338	0.0398097	0.0867991		-1285.57	4905.11				0.02261	0.696282	0.179129	0.165311	0.0904593		941.613	-108.315
	50.024	0.156814		0.023593	-0.279826	0.191319	0.0381714	0.086675		-93.8822	5221.8				0.023593	0.696772	0.179218	0.163136	0.0900515		383.86	32.9535
	50.025	0.171328		0.0245761	-0.280663	0.191313	0.0365345	0.0865347		-16.9894	6157.61				0.0245761	0.697255	0.179304	0.160959	0.0896358		1251.26	865.053
	50.026	0.185468		0.0255591	-0.281509	0.191319	0.0349009	0.0863783		-1075.48	7889.2				0.0255591	0.697731	0.179388	0.158781	0.0892123		627.546	-89.9042
	50.027	0.199221		0.0265421	-0.282362	0.191337	0.0332726	0.086206		1378.09	7966.09				0.0265421	0.698201	0.179468	0.156602	0.0887812		-67.7341	-1026.5
	50.028	0.212575		0.0275252	-0.283222	0.191368	0.0316516	0.086018		33.6773	6225.43				0.0275252	0.698667	0.179546	0.154424	0.0883427		612.065	885.497
	50.029	0.225516		0.0285082	-0.284087	0.191412	0.0300401	0.0858146		617.072	11630.3				0.0285082	0.699129	0.17962	0.152247	0.0878969		-1123.25	-228.724
	50.0299	0.238032		0.0294913	-0.284955	0.191469	0.0284401	0.0855962		-402.045	10822.4				0.0294913	0.699588	0.179692	0.150072	0.087444		1309.85	-125.919
	50.0309	0.250113		0.0304743	-0.285825	0.191538	0.0268537	0.0853632		897.489	9433.56				0.0304743	0.700045	0.17976	0.147899	0.0869843		-174.833	-129.48
	50.0319	0.261747		0.0314574	-0.286695	0.19162	0.0252833	0.0851163		-1306.41	6655.34				0.0314574	0.700501	0.179826	0.145729	0.0865179		457.529	355.407
	50.0329	0.272923		0.0324404	-0.287565	0.191715	0.0237309	0.084856		-799.013	6175.89				0.0324404	0.700956	0.179888	0.143563	0.0860451		-308.813	287.321
	50.0339	0.283633		0.0334234	-0.288432	0.191823	0.0221988	0.0845831		-919.621	4271.84				0.0334234	0.701413	0.179948	0.141402	0.085566		371.571	-221.055
	50.0349	0.293865		0.0344065	-0.289295	0.191944	0.0206892	0.0842983		-615.387	6024.07				0.0344065	0.701871	0.180005	0.139246	0.085081		97.9321	-232.63
	50.0358	0.303611		0.0353895	-0.290153	0.192077	0.0192045	0.0840024		1339.02	6610.89				0.0353895	0.702332	0.180058	0.137096	0.0845903		99.6939	86.0022
	50.0368	0.312863		0.0363726	-0.291004	0.192223	0.0177468	0.0836964		-658.181	3216.11				0.0363726	0.702796	0.180109	0.134953	0.0840942		315.043	247.401
	50.0378	0.321613		0.0373556	-0.291847	0.192382	0.0163185	0.0833811		326.052	5095.84				0.0373556	0.703265	0.180158	0.132817	0.0835929		-361.906	-422.041
	50.0388	0.329853		0.0383387	-0.292679	0.192553	0.0149219	0.0830577		-179.12	4157.42				0.0383387	0.703738	0.180203	0.130689	0.0830867		323.075	-33.3553
	50.0398	0.337576		0.0393217	-0.293501	0.192737	0.0135592	0.082727		2470.18	8465.92				0.0393217	0.704218	0.180247	0.128571	0.082576		1319.23	680.419
	50.0408	0.344777		0.0403047	-0.29431	0.192933	0.0122328	0.0823903		841.54	5980.5				0.0403047	0.704705	0.180287	0.126462	0.082061		1240.4	-190.319
	50.0417	0.351449		0.0412878	-0.295104	0.193141	0.0109449	0.0820487		-1607.73	4029.82				0.0412878	0.7052	0.180326	0.124365	0.081542		1343.02	-307.066
	50.0427	0.357588		0.0422708	-0.295883	0.193361	0.00969793	0.0817032		-621.596	5183.06				0.0422708	0.705703	0.180362	0.122278	0.0810195		1628.24	-1217.85
	50.0437	0.363188		0.0432539	-0.296646	0.193593	0.00849402	0.0813551		460.594	5837.07				0.0432539	0.706215	0.180395	0.120204	0.0804936		515.083	-1493.71
	50.0447	0.368245		0.0442369	-0.297389	0.193837	0.00733547	0.0810056		-569.055	2664.17				0.0442369	0.706738	0.180427	0.118143	0.0799649		274.235	-275.91
	50.0457	0.372757		0.04522	-0.298114	0.194092	0.00622452	0.0806559		-704.516	216.369				0.04522	0.707272	0.180457	0.116096	0.0794337
	50.0467	0.376719		0.046203	-0.298817	0.194358	0.00516338	0.0803072		-387.148	-101.835				0.046203	0.707818	0.180485	0.114063	0.0789003
	50.0476	0.38013		0.047186	-0.299498	0.194635	0.00415424	0.0799607		-28.3481	397.694				0.047186	0.708376	0.180512	0.112047	0.0783651
	50.0486	0.382987		0.0481691	-0.300156	0.194923	0.00319925	0.0796176		48.1747	665.291				0.0481691	0.708947	0.180537	0.110046	0.0778286
	50.0496	0.38529		0.0491521	-0.30079	0.195221	0.00230053	0.0792791		270.823	625.214				0.0491521	0.709532	0.18056	0.108064	0.0772912
	50.0506	0.387036		0.0501352	-0.301397	0.195529	0.00146017	0.0789465		-11.0159	490.609				0.0501352	0.710131	0.180582	0.106099	0.0767533
	50.0516	0.388227		0.0511182	-0.301978	0.195846	0.000680218	0.0786208		-179.373	362.825				0.0511182	0.710746	0.180602	0.104154	0.0762154
	50.0526	0.388861		0.0521013	-0.302531	0.196174	-3.73308e-05	0.0783033		-41.6115	251.216				0.0521013	0.711376	0.180622	0.102229	0.0756778
	50.0535	0.388941		0.0530843	-0.303054	0.19651	-0.000690524	0.0779949							0.0530843	0.712023	0.18064	0.100326	0.0751412
	50.0545	0.388466		0.0540673	-0.303548	0.196855	-0.00127746	0.0776968							0.0540673	0.712686	0.180657	0.0984438	0.0746059
	50.0555	0.38744		0.0550504	-0.304011	0.197208	-0.0017963	0.0774099							0.0550504	0.713367	0.180673	0.0965848	0.0740725
	50.0565	0.385863		0.0560334	-0.304442	0.197569	-0.00224525	0.0771353							0.0560334	0.714066	0.180688	0.0947497	0.0735414
	50.0575	0.383739		0.0570165	-0.30484	0.197937	-0.0026226	0.0768738							0.0570165	0.714783	0.180703	0.0929393	0.0730132
	50.0584	0.381071		0.0579995	-0.305205	0.198313	-0.00292668	0.0766262							0.0579995	0.715518	0.180716	0.0911544	0.0724884
	50.0594	0.377863		0.0589826	-0.305535	0.198695	-0.0031559	0.0763933							0.0589826	0.716273	0.180729	0.0893961	0.0719675
	50.0604	0.374119		0.0599656	-0.30583	0.199083	-0.00330876	0.0761758							0.0599656	0.717046	0.180741	0.0876652	0.0714511
	50.0614	0.369843		0.0609486	-0.30609	0.199477	-0.00338382	0.0759744							0.0609486	0.71784	0.180753	0.0859625	0.0709397
	50.0624	0.365041		0.0619317	-0.306313	0.199876	-0.00337972	0.0757895							0.0619317	0.718653	0.180763	0.0842889	0.0704339
	50.0634	0.359719		0.0629147	-0.306499	0.20028	-0.00329519	0.0756217							0.0629147	0.719486	0.180773	0.0826452	0.0699343
	50.0643	0.353882		0.0638978	-0.306648	0.200688	-0.00312904	0.0754714							0.0638978	0.72034	0.180782	0.0810322	0.0694414
	50.0653	0.347537		0.0648808	-0.306758	0.2011	-0.00288018	0.0753389							0.0648808	0.721213	0.18079	0.0794507	0.0689559
	50.0663	0.340691		0.0658638	-0.30683	0.201515	-0.0025476	0.0752244							0.0658638	0.722107	0.180797	0.0779015	0.0684784
	50.0673	0.333351		0.0668469	-0.306864	0.201933	-0.00213041	0.0751281							0.0668469	0.723022	0.180803	0.0763852	0.0680094
	50.0683	0.325526		0.0678299	-0.306858	0.202353	-0.0016278	0.0750501							0.0678299	0.723956	0.180808	0.0749027	0.0675496
	50.0693	0.317223		0.068813	-0.306812	0.202775	-0.00103908	0.0749903							0.068813	0.724912	0.180812	0.0734544	0.0670996
	50.0702	0.308451		0.069796	-0.306727	0.203198	-0.000363635	0.0749488							0.069796	0.725887	0.180815	0.0720412	0.0666601
	50.0712	0.29922		0.0707791	-0.306603	0.203622	0.000399	0.0749253							0.0707791	0.726882	0.180817	0.0706635	0.0662317
	50.0722	0.289538		0.0717621	-0.306438	0.204046	0.0012492	0.0749198							0.0717621	0.727897	0.180817	0.0693219	0.065815
	50.0732	0.279417		0.0727451	-0.306233	0.20447	0.00218722	0.0749318							0.0727451	0.728931	0.180815	0.0680169	0.0654108
	50.0742	0.268866		0.0737282	-0.305989	0.204892	0.00321319	0.0749612							0.0737282	0.729984	0.180812	0.0667491	0.0650197
	50.0752	0.257896		0.0747112	-0.305704	0.205314	0.00432714	0.0750074							0.0747112	0.731057	0.180807	0.0655187	0.0646423
	50.0761	0.246518		0.0756943	-0.305379	0.205733	0.00552895	0.0750702							0.0756943	0.732147	0.1808	0.0643262	0.0642794
	50.0771	0.234745		0.0766773	-0.305015	0.20615	0.00681839	0.0751489							0.0766773	0.733256	0.18079	0.0631719	0.0639317
	50.0781	0.222587		0.0776604	-0.304612	0.206564	0.00819511	0.0752431							0.0776604	0.734382	0.180779	0.0620561	0.0635998
	50.0791	0.210058		0.0786434	-0.304169	0.206974	0.00965862	0.0753523							0.0786434	0.735524	0.180765	0.060979	0.0632845
	50.0801	0.19717		0.0796264	-0.303688	0.20738	0.0112083	0.0754757							0.0796264	0.736683	0.180748	0.0599408	0.0629864
	50.0811	0.183937		0.0806095	-0.303168	0.207782	0.0128434	0.0756129							0.0806095	0.737858	0.180728	0.0589417	0.0627062
	50.082	0.170371		0.0815925	-0.30261	0.208179	0.0145631	0.0757632							0.0815925	0.739047	0.180705	0.0579816	0.0624446
	50.083	0.156487		0.0825756	-0.302014	0.208571	0.0163663	0.0759259							0.0825756	0.74025	0.180679	0.0570606	0.0622024
	50.084	0.142299		0.0835586	-0.301382	0.208956	0.0182519	0.0761003							0.0835586	0.741466	0.18065	0.0561787	0.06198
	50.085	0.127822		0.0845417	-0.300713	0.209335	0.0202186	0.0762859							0.0845417	0.742695	0.180617	0.0553359	0.0617783
	50.086	0.11307		0.0855247	-0.300008	0.209708	0.0222649	0.0764818							0.0855247	0.743935	0.18058	0.0545319	0.0615979
	50.087	0.0980591		0.0865077	-0.299268	0.210073	0.0243894	0.0766874							0.0865077	0.745186	0.180539	0.0537665	0.0614394
	50.0879	0.0828042		0.0874908	-0.298493	0.21043	0.0265904	0.0769019							0.0874908	0.746446	0.180494	0.0530396	0.0613033
	50.0889	0.0673212		0.0884738	-0.297685	0.21078	0.028866	0.0771248							0.0884738	0.747715	0.180445	0.0523508	0.0611903
	50.0899	0.0516262		0.0894569	-0.296843	0.211121	0.0312142	0.0773554							0.0894569	0.748991	0.180391	0.0516998	0.061101
	50.0909	0.0357355		0.0904399	-0.29597	0.211453	0.033633	0.0775929							0.0904399	0.750273	0.180333	0.0510862	0.0610357
	50.0919	0.0196654		0.091423	-0.295065	0.211776	0.0361201	0.0778366							0.091423	0.751561	0.180269	0.0505095	0.060995
	50.0929	0.00343269		0.092406	-0.29413	0.212089	0.0386732	0.078086							0.092406	0.752853	0.180201	0.0499693	0.0609792
	50.0938	-0.0129459		0.093389	-0.293166	0.212392	0.0412898	0.0783404							0.093389	0.754147	0.180128	0.0494649	0.0609889
	50.0948	-0.0294534		0.0943721	-0.292173	0.212686	0.0439673	0.0785992							0.0943721	0.755443	0.18005	0.0489958	0.0610242
	50.0958	-0.0460729		0.0953551	-0.291153	0.212969	0.0467028	0.0788617							0.0953551	0.756739	0.179966	0.0485614	0.0610855
	50.0968	-0.0627873		0.0963382	-0.290106	0.213241	0.0494937	0.0791273							0.0963382	0.758034	0.179877	0.0481608	0.061173
	50.0978	-0.0795793		0.0973212	-0.289034	0.213502	0.0523367	0.0793955							0.0973212	0.759327	0.179783	0.0477934	0.0612867
	50.0988	-0.096432		0.0983043	-0.287938	0.213751	0.0552289	0.0796657							0.0983043	0.760616	0.179683	0.0474584	0.0614269
	50.0997	-0.113328		0.0992873	-0.286819	0.21399	0.0581671	0.0799373							0.0992873	0.761899	0.179578	0.047155	0.0615934
	50.1007	-0.130251		0.10027	-0.285678	0.214216	0.0611478	0.0802098							0.10027	0.763177	0.179467	0.0468822	0.0617862
	50.1017	-0.147183		0.101253	-0.284516	0.214431	0.0641676	0.0804828							0.101253	0.764446	0.17935	0.0466392	0.0620053
	50.1027	-0.164108		0.102236	-0.283334	0.214634	0.067223	0.0807556							0.102236	0.765705	0.179228	0.046425	0.0622504
	50.1037	-0.18101		0.103219	-0.282134	0.214824	0.0703104	0.0810278							0.103219	0.766954	0.179101	0.0462386	0.0625211
	50.1047	-0.19787		0.104203	-0.280917	0.215003	0.0734259	0.0812989							0.104203	0.768191	0.178967	0.046079	0.0628173
	50.1056	-0.214675		0.105186	-0.279685	0.215169	0.0765659	0.0815685							0.105186	0.769413	0.178829	0.0459451	0.0631384
	50.1066	-0.231406		0.106169	-0.278437	0.215322	0.0797262	0.0818362							0.106169	0.77062	0.178685	0.0458358	0.063484
	50.1076	-0.248049		0.107152	-0.277177	0.215463	0.0829031	0.0821015							0.107152	0.771811	0.178535	0.04575	0.0638536
	50.1086	-0.264589		0.108135	-0.275905	0.215592	0.0860923	0.082364							0.108135	0.772983	0.17838	0.0456865	0.0642464
	50.1096	-0.28101		0.109118	-0.274623	0.215708	0.0892898	0.0826233							0.109118	0.774136	0.17822	0.045644	0.0646618
	50.1106	-0.297297		0.110101	-0.273331	0.215811	0.0924915	0.0828791							0.110101	0.775267	0.178056	0.0456215	0.0650992
	50.1115	-0.313435		0.111084	-0.272032	0.215902	0.095693	0.0831311							0.111084	0.776376	0.177886	0.0456175	0.0655576
	50.1125	-0.329412		0.112067	-0.270726	0.21598	0.09889	0.0833788							0.112067	0.77746	0.177712	0.045631	0.0660362
	50.1135	-0.345213		0.11305	-0.269416	0.216047	0.102078	0.083622							0.11305	0.778519	0.177533	0.0456604	0.0665341
	50.1145	-0.360824		0.114033	-0.268102	0.2161	0.105254	0.0838604							0.114033	0.779551	0.17735	0.0457046	0.0670505
	50.1155	-0.376234		0.115016	-0.266786	0.216142	0.108411	0.0840937							0.115016	0.780554	0.177163	0.0457622	0.0675842
	50.1164	-0.391429		0.115999	-0.26547	0.216171	0.111547	0.0843217							0.115999	0.781528	0.176972	0.0458317	0.0681343
	50.1174	-0.406397		0.116982	-0.264155	0.216189	0.114657	0.0845441							0.116982	0.782471	0.176777	0.045912	0.0686998
	50.1184	-0.421128		0.117965	-0.262842	0.216195	0.117736	0.0847607							0.117965	0.783382	0.17658	0.0460014	0.0692795
	50.1194	-0.435609		0.118948	-0.261534	0.216189	0.12078	0.0849714							0.118948	0.784259	0.176379	0.0460987	0.0698723
	50.1204	-0.449831		0.119931	-0.260231	0.216171	0.123785	0.0851759							0.119931	0.785101	0.176176	0.0462024	0.0704772
	50.1214	-0.463783		0.120914	-0.258935	0.216143	0.126745	0.0853743							0.120914	0.785906	0.17597	0.046311	0.0710929
	50.1223	-0.477456		0.121897	-0.257647	0.216103	0.129658	0.0855662							0.121897	0.786675	0.175762	0.0464232	0.0717183
	50.1233	-0.49084		0.12288	-0.25637	0.216052	0.132518	0.0857518							0.12288	0.787405	0.175552	0.0465375	0.0723523
	50.1243	-0.503927		0.123863	-0.255105	0.215991	0.135321	0.0859308							0.123863	0.788096	0.175341	0.0466525	0.0729937
	50.1253	-0.516708		0.124846	-0.253853	0.21592	0.138063	0.0861034							0.124846	0.788746	0.175129	0.0467666	0.0736413
	50.1263	-0.529176		0.125829	-0.252615	0.215839	0.14074	0.0862694							0.125829	0.789355	0.174916	0.0468785	0.074294
	50.1273	-0.541324		0.126812	-0.251394	0.215747	0.143348	0.086429							0.126812	0.789922	0.174702	0.0469867	0.0749506
	50.1282	-0.553144		0.127796	-0.25019	0.215646	0.145882	0.0865823							0.127796	0.790445	0.174489	0.0470897	0.0756098
	50.1292	-0.564629		0.128779	-0.249005	0.215536	0.148339	0.0867293							0.128779	0.790924	0.174276	0.0471861	0.0762707
	50.1302	-0.575775		0.129762	-0.247842	0.215417	0.150715	0.0868702							0.129762	0.791358	0.174063	0.0472745	0.076932
	50.1312	-0.586575		0.130745	-0.2467	0.21529	0.153006	0.0870052							0.130745	0.791746	0.173852	0.0473533	0.0775926
	50.1322	-0.597024		0.131728	-0.245582	0.215154	0.155208	0.0871345							0.131728	0.792089	0.173642	0.0474213	0.0782515
	50.1332	-0.607116		0.132711	-0.244489	0.215009	0.157318	0.0872584							0.132711	0.792384	0.173434	0.047477	0.0789074
	50.1341	-0.616849		0.133694	-0.243422	0.214858	0.159332	0.0873772							0.133694	0.792631	0.173228	0.047519	0.0795594
	50.1351	-0.626217		0.134677	-0.242383	0.214698	0.161247	0.0874912							0.134677	0.792831	0.173024	0.0475459	0.0802064
	50.1361	-0.635217		0.13566	-0.241373	0.214532	0.16306	0.0876008							0.13566	0.792982	0.172824	0.0475563	0.0808474
	50.1371	-0.643845		0.136643	-0.240394	0.214358	0.164767	0.0877064							0.136643	0.793084	0.172626	0.047549	0.0814814
	50.1381	-0.652098		0.137626	-0.239447	0.214179	0.166366	0.0878086							0.137626	0.793137	0.172432	0.0475225	0.0821075
	50.1391	-0.659974		0.138609	-0.238532	0.213993	0.167854	0.0879077							0.138609	0.79314	0.172242	0.0474757	0.0827246
	50.14	-0.66747		0.139592	-0.237652	0.213801	0.169228	0.0880044							0.139592	0.793094	0.172056	0.0474072	0.083332
	50.141	-0.674584		0.140575	-0.236806	0.213603	0.170485	0.0880993							0.140575	0.792997	0.171875	0.0473157	0.0839287
	50.142	-0.681314		0.141558	-0.235998	0.213401	0.171624	0.0881929							0.141558	0.792851	0.171698	0.0472001	0.0845139
	50.143	-0.687658		0.142541	-0.235227	0.213193	0.172641	0.0882859							0.142541	0.792655	0.171527	0.0470592	0.0850868
	50.144	-0.693616		0.143524	-0.234495	0.212981	0.173536	0.0883791							0.143524	0.792409	0.171361	0.0468918	0.0856467
	50.145	-0.699187		0.144507	-0.233802	0.212764	0.174306	0.0884731							0.144507	0.792113	0.1712	0.0466968	0.0861929
	50.1459	-0.70437		0.14549	-0.23315	0.212543	0.17495	0.0885688							0.14549	0.791767	0.171046	0.0464731	0.0867246
	50.1469	-0.709164		0.146473	-0.23254	0.212319	0.175465	0.0886669							0.146473	0.791372	0.170898	0.0462196	0.0872413
	50.1479	-0.71357		0.147456	-0.231972	0.212091	0.175851	0.0887682							0.147456	0.790928	0.170756	0.0459353	0.0877424
	50.1489	-0.717588		0.148439	-0.231448	0.21186	0.176107	0.0888736							0.148439	0.790434	0.17062	0.0456192	0.0882274
	50.1499	-0.721218		0.149422	-0.230968	0.211627	0.176232	0.088984							0.149422	0.789893	0.170491	0.0452705	0.0886958
	50.1509	-0.724461		0.150406	-0.230532	0.21139	0.176224	0.0891002							0.150406	0.789303	0.17037	0.0448881	0.0891471
	50.1518	-0.727318		0.151389	-0.230142	0.211152	0.176084	0.0892232							0.151389	0.788665	0.170255	0.0444712	0.089581
	50.1528	-0.72979		0.152372	-0.229798	0.210911	0.175811	0.0893538							0.152372	0.787981	0.170148	0.044019	0.0899971
	50.1538	-0.73188		0.153355	-0.2295	0.210669	0.175405	0.0894929							0.153355	0.787251	0.170048	0.0435308	0.0903952
	50.1548	-0.733589		0.154338	-0.22925	0.210425	0.174865	0.0896415							0.154338	0.786474	0.169955	0.0430057	0.090775
	50.1558	-0.734918		0.155321	-0.229047	0.210179	0.174193	0.0898004							0.155321	0.785653	0.16987	0.0424432	0.0911365
	50.1568	-0.735872		0.156304	-0.228893	0.209933	0.173388	0.0899705							0.156304	0.784787	0.169793	0.0418426	0.0914794
	50.1577	-0.736451		0.157287	-0.228786	0.209686	0.172452	0.0901527							0.157287	0.783879	0.169723	0.0412033	0.0918037
	50.1587	-0.736661		0.15827	-0.228728	0.209438	0.171384	0.0903478							0.15827	0.782927	0.169662	0.0405248	0.0921095
	50.1597	-0.736503		0.159253	-0.228719	0.20919	0.170187	0.0905566							0.159253	0.781934	0.169608	0.0398066	0.0923968
	50.1607	-0.735981		0.160236	-0.228758	0.208942	0.168861	0.0907799							0.160236	0.780901	0.169562	0.0390483	0.0926658
	50.1617	-0.7351		0.161219	-0.228847	0.208694	0.167407	0.0910184							0.161219	0.779828	0.169523	0.0382496	0.0929165
	50.1627	-0.733864		0.162202	-0.228984	0.208446	0.165828	0.0912728							0.162202	0.778716	0.169493	0.0374101	0.0931493
	50.1636	-0.732277		0.163185	-0.22917	0.208198	0.164125	0.0915437							0.163185	0.777567	0.16947	0.0365295	0.0933644
	50.1646	-0.730345		0.164168	-0.229404	0.207951	0.162299	0.0918317							0.164168	0.776382	0.169455	0.0356078	0.0935621
	50.1656	-0.728072		0.165151	-0.229687	0.207704	0.160354	0.0921372							0.165151	0.775161	0.169448	0.0346447	0.093743
	50.1666	-0.725463		0.166134	-0.230019	0.207459	0.158292	0.0924608							0.166134	0.773906	0.169449	0.0336403	0.0939074
	50.1676	-0.722526		0.167117	-0.230398	0.207214	0.156114	0.0928027							0.167117	0.772619	0.169457	0.0325944	0.0940558
	50.1686	-0.719265		0.1681	-0.230824	0.20697	0.153825	0.0931632							0.1681	0.7713	0.169472	0.0315073	0.0941889
	50.1695	-0.715688		0.169083	-0.231298	0.206728	0.151426	0.0935426							0.169083	0.769951	0.169495	0.0303789	0.0943072
	50.1705	-0.7118		0.170066	-0.231818	0.206487	0.14892	0.093941							0.170066	0.768574	0.169525	0.0292096	0.0944113
	50.1715	-0.70761		0.171049	-0.232383	0.206247	0.146311	0.0943584							0.171049	0.767169	0.169563	0.0279997	0.0945021
	50.1725	-0.703124		0.172032	-0.232994	0.206009	0.143603	0.0947947							0.172032	0.765737	0.169608	0.0267495	0.0945801
	50.1735	-0.698349		0.173015	-0.23365	0.205773	0.140798	0.0952499							0.173015	0.764282	0.169659	0.0254594	0.0946463
	50.1744	-0.693295		0.173999	-0.234349	0.205538	0.1379	0.0957236							0.173999	0.762803	0.169717	0.0241299	0.0947014
	50.1754	-0.687968		0.174982	-0.235092	0.205305	0.134914	0.0962157							0.174982	0.761302	0.169782	0.0227618	0.0947463
	50.1764	-0.682377		0.175965	-0.235876	0.205073	0.131842	0.0967256							0.175965	0.759781	0.169854	0.0213557	0.0947818
	50.1774	-0.676531		0.176948	-0.236702	0.204844	0.128689	0.0972529							0.176948	0.758241	0.169932	0.0199123	0.094809
	50.1784	-0.670439		0.177931	-0.237567	0.204616	0.12546	0.0977971							0.177931	0.756684	0.170016	0.0184327	0.0948286
	50.1794	-0.664109		0.178914	-0.238472	0.204391	0.122158	0.0983574							0.178914	0.755111	0.170106	0.0169176	0.0948417
	50.1803	-0.657551		0.179897	-0.239415	0.204167	0.118787	0.0989332							0.179897	0.753524	0.170202	0.0153682	0.0948491
	50.1813	-0.650774		0.18088	-0.240395	0.203946	0.115353	0.0995236							0.18088	0.751925	0.170304	0.0137856	0.094852
	50.1823	-0.643787		0.181863	-0.241411	0.203726	0.11186	0.100128							0.181863	0.750314	0.170412	0.0121712	0.0948511
	50.1833	-0.636601		0.182846	-0.242462	0.203509	0.108312	0.100745							0.182846	0.748694	0.170525	0.0105261	0.0948476
	50.1843	-0.629225		0.183829	-0.243546	0.203294	0.104714	0.101374							0.183829	0.747066	0.170643	0.00885191	0.0948424
	50.1853	-0.621669		0.184812	-0.244663	0.203081	0.101071	0.102013							0.184812	0.745431	0.170766	0.00715011	0.0948363
	50.1862	-0.613943		0.185795	-0.24581	0.20287	0.0973886	0.102663							0.185795	0.743791	0.170894	0.00542232	0.0948304
	50.1872	-0.606057		0.186778	-0.246987	0.202661	0.0936703	0.103321							0.186778	0.742148	0.171027	0.00367026	0.0948255
	50.1882	-0.598021		0.187761	-0.248193	0.202455	0.0899217	0.103986							0.187761	0.740503	0.171164	0.00189576	0.0948224
	50.1892	-0.589846		0.188744	-0.249426	0.202251	0.0861477	0.104657							0.188744	0.738858	0.171306	0.000100714	0.0948222
	50.1902	-0.581543		0.189727	-0.250684	0.202049	0.0823532	0.105333							0.189727	0.737214	0.171452	-0.00171288	0.0948254
	50.1912	-0.573121		0.19071	-0.251967	0.20185	0.0785434	0.106012							0.19071	0.735573	0.171603	-0.00354294	0.094833
	50.1921	-0.564591		0.191693	-0.253273	0.201653	0.0747232	0.106694							0.191693	0.733936	0.171757	-0.00538729	0.0948455
	50.1931	-0.555964		0.192676	-0.254601	0.201459	0.0708976	0.107376							0.192676	0.732305	0.171915	-0.00724369	0.0948636
	50.1941	-0.54725		0.193659	-0.255948	0.201267	0.0670717	0.108058							0.193659	0.730681	0.172077	-0.00910981	0.094888
	50.1951	-0.538459		0.194642	-0.257315	0.201077	0.0632505	0.108738							0.194642	0.729065	0.172242	-0.0109832	0.0949191
	50.1961	-0.529603		0.195625	-0.258698	0.20089	0.0594388	0.109415							0.195625	0.727459	0.172411	-0.0128615	0.0949574
	50.1971	-0.520691		0.196609	-0.260098	0.200706	0.0556418	0.110087							0.196609	0.725865	0.172583	-0.0147421	0.0950033
	50.198	-0.511734		0.197592	-0.261512	0.200524	0.0518642	0.110754							0.197592	0.724283	0.172758	-0.0166223	0.0950571
	50.199	-0.502743		0.198575	-0.262939	0.200346	0.0481109	0.111413							0.198575	0.722716	0.172935	-0.0184997	0.0951191
	50.2	-0.493729		0.199558	-0.264378	0.20017	0.0443868	0.112063							0.199558	0.721163	0.173116	-0.0203713	0.0951893
	50.201	-0.484701		0.200541	-0.265827	0.199996	0.0406964	0.112704							0.200541	0.719627	0.1733	-0.0222346	0.0952679
	50.202	-0.47567		0.201524	-0.267284	0.199826	0.0370446	0.113333							0.201524	0.718109	0.173486	-0.0240867	0.0953549
	50.203	-0.466646		0.202507	-0.268749	0.199659	0.0334359	0.11395							0.202507	0.716609	0.173674	-0.0259248	0.0954502
	50.2039	-0.457641		0.20349	-0.270219	0.199494	0.0298748	0.114553							0.20349	0.71513	0.173865	-0.027746	0.0955536
	50.2049	-0.448663		0.204473	-0.271693	0.199333	0.0263656	0.115142							0.204473	0.713671	0.174059	-0.0295476	0.095665
	50.2059	-0.439724		0.205456	-0.27317	0.199175	0.0229127	0.115715							0.205456	0.712235	0.174254	-0.0313266	0.0957839
	50.2069	-0.430834		0.206439	-0.274648	0.19902	0.0195203	0.11627							0.206439	0.710822	0.174451	-0.0330801	0.0959101
	50.2079	-0.422004		0.207422	-0.276126	0.198868	0.0161925	0.116808							0.207422	0.709433	0.174651	-0.0348054	0.0960431
	50.2089	-0.413242		0.208405	-0.277603	0.19872	0.0129331	0.117326							0.208405	0.708069	0.174852	-0.0364995	0.0961822
	50.2098	-0.40456		0.209388	-0.279076	0.198575	0.0097462	0.117824							0.209388	0.706731	0.175055	-0.0381597	0.0963271
	50.2108	-0.395967		0.210371	-0.280544	0.198434	0.00663535	0.118302							0.210371	0.70542	0.175259	-0.039783	0.0964769
	50.2118	-0.387475		0.211354	-0.282007	0.198297	0.00360416	0.118757							0.211354	0.704137	0.175465	-0.0413668	0.0966309
	50.2128	-0.379091		0.212337	-0.283461	0.198163	0.000656068	0.11919							0.212337	0.702882	0.175672	-0.0429083	0.0967885
	50.2138	-0.370828		0.21332	-0.284907	0.198032	-0.00220563	0.119599							0.21332	0.701656	0.175881	-0.0444047	0.0969488
	50.2148	-0.362694		0.214303	-0.286342	0.197906	-0.0049778	0.119984							0.214303	0.70046	0.176091	-0.0458535	0.0971109
	50.2157	-0.3547		0.215286	-0.287766	0.197783	-0.00765744	0.120344							0.215286	0.699295	0.176303	-0.047252	0.0972739
	50.2167	-0.346855		0.216269	-0.289176	0.197665	-0.0102417	0.120679							0.216269	0.698161	0.176515	-0.0485978	0.0974369
	50.2177	-0.33917		0.217252	-0.290571	0.19755	-0.012728	0.120988							0.217252	0.697059	0.176728	-0.0498883	0.0975989
	50.2187	-0.331653		0.218235	-0.291951	0.19744	-0.0151137	0.121271							0.218235	0.695989	0.176943	-0.0511213	0.097759
	50.2197	-0.324314		0.219218	-0.293313	0.197334	-0.0173965	0.121526							0.219218	0.694952	0.177158	-0.0522943	0.0979161
	50.2207	-0.317164		0.220202	-0.294657	0.197232	-0.0195744	0.121755							0.220202	0.693948	0.177373	-0.0534052	0.0980693
	50.2216	-0.31021		0.221185	-0.295981	0.197134	-0.0216451	0.121956							0.221185	0.692978	0.17759	-0.0544519	0.0982174
	50.2226	-0.303464		0.222168	-0.297283	0.197041	-0.023607	0.12213							0.222168	0.692042	0.177807	-0.0554322	0.0983595
	50.2236	-0.296934		0.223151	-0.298564	0.196952	-0.0254584	0.122275							0.223151	0.69114	0.178024	-0.0563443	0.0984946
	50.2246	-0.290628		0.224134	-0.299821	0.196868	-0.0271979	0.122393							0.224134	0.690274	0.178242	-0.0571863	0.0986215
	50.2256	-0.284557		0.225117	-0.301053	0.196788	-0.0288241	0.122483							0.225117	0.689442	0.17846	-0.0579564	0.0987394
	50.2265	-0.278729		0.2261	-0.30226	0.196713	-0.0303359	0.122545							0.2261	0.688645	0.178678	-0.0586529	0.0988473
	50.2275	-0.273153		0.227083	-0.30344	0.196642	-0.0317325	0.122579							0.227083	0.687883	0.178896	-0.0592744	0.098944
	50.2285	-0.267836		0.228066	-0.304593	0.196576	-0.0330131	0.122586							0.228066	0.687157	0.179114	-0.0598193	0.0990288
	50.2295	-0.262789		0.229049	-0.305717	0.196515	-0.0341771	0.122565							0.229049	0.686467	0.179332	-0.0602864	0.0991007
	50.2305	-0.258018		0.230032	-0.306812	0.196459	-0.0352242	0.122518							0.230032	0.685813	0.17955	-0.0606743	0.0991588
	50.2315	-0.253532		0.231015	-0.307876	0.196407	-0.0361541	0.122443							0.231015	0.685194	0.179768	-0.060982	0.0992022
	50.2324	-0.249338		0.231998	-0.30891	0.19636	-0.0369669	0.122343							0.231998	0.684611	0.179985	-0.0612084	0.0992302
	50.2334	-0.245444		0.232981	-0.309912	0.196319	-0.0376628	0.122216							0.232981	0.684063	0.180201	-0.0613526	0.099242
	50.2344	-0.241857		0.233964	-0.310882	0.196282	-0.038242	0.122065							0.233964	0.683552	0.180417	-0.0614138	0.0992369
	50.2354	-0.238584		0.234947	-0.311818	0.196249	-0.0387052	0.121889							0.234947	0.683075	0.180632	-0.0613913	0.0992141
	50.2364	-0.235631		0.23593	-0.312722	0.196222	-0.039053	0.121689							0.23593	0.682635	0.180846	-0.0612845	0.0991731
	50.2374	-0.233005		0.236913	-0.313591	0.196199	-0.0392863	0.121466							0.236913	0.682229	0.181059	-0.0610929	0.0991132
	50.2383	-0.230712		0.237896	-0.314426	0.196182	-0.0394062	0.12122							0.237896	0.681858	0.181271	-0.0608161	0.099034
	50.2393	-0.228756		0.238879	-0.315226	0.196169	-0.0394138	0.120953							0.238879	0.681523	0.181482	-0.0604539	0.0989351
	50.2403	-0.227143		0.239862	-0.315992	0.196161	-0.0393106	0.120666							0.239862	0.681221	0.181691	-0.060006	0.0988159
	50.2413	-0.225877		0.240845	-0.316722	0.196157	-0.0390981	0.120359							0.240845	0.680954	0.181899	-0.0594724	0.0986762
	50.2423	-0.224963		0.241828	-0.317416	0.196159	-0.0387779	0.120034							0.241828	0.680721	0.182105	-0.058853	0.0985157
	50.2433	-0.224404		0.242812	-0.318075	0.196165	-0.0383521	0.119691							0.242812	0.680521	0.182309	-0.0581479	0.0983341
	50.2442	-0.224204		0.243795	-0.318698	0.196175	-0.0378225	0.119331							0.243795	0.680354	0.182512	-0.0573574	0.0981314
	50.2452	-0.224364		0.244778	-0.319285	0.19619	-0.0371913	0.118957							0.244778	0.68022	0.182712	-0.0564817	0.0979075
	50.2462	-0.224888		0.245761	-0.319836	0.19621	-0.0364609	0.118568							0.245761	0.680118	0.18291	-0.0555211	0.0976622
	50.2472	-0.225776		0.246744	-0.320351	0.196234	-0.0356336	0.118167							0.246744	0.680048	0.183106	-0.0544762	0.0973958
	50.2482	-0.22703		0.247727	-0.320831	0.196262	-0.0347121	0.117754							0.247727	0.680008	0.1833	-0.0533474	0.0971082
	50.2492	-0.228651		0.24871	-0.321275	0.196294	-0.033699	0.117332							0.24871	0.679999	0.183491	-0.0521354	0.0967998
	50.2501	-0.230637		0.249693	-0.321683	0.196331	-0.0325971	0.1169							0.249693	0.68002	0.183679	-0.0508409	0.0964707
	50.2511	-0.232989		0.250676	-0.322056	0.196371	-0.0314095	0.11646							0.250676	0.68007	0.183864	-0.0494645	0.0961213
	50.2521	-0.235706		0.251659	-0.322395	0.196416	-0.030139	0.116015							0.251659	0.680149	0.184047	-0.0480072	0.095752
	50.2531	-0.238784		0.252642	-0.322698	0.196464	-0.0287889	0.115565							0.252642	0.680256	0.184226	-0.0464699	0.0953632
	50.2541	-0.242223		0.253625	-0.322967	0.196516	-0.0273625	0.115111							0.253625	0.680389	0.184402	-0.0448535	0.0949556
	50.2551	-0.246019		0.254608	-0.323202	0.196571	-0.025863	0.114655							0.254608	0.680549	0.184575	-0.0431592	0.0945298
	50.256	-0.250168		0.255591	-0.323403	0.19663	-0.024294	0.114199							0.255591	0.680735	0.184744	-0.041388	0.0940863
	50.257	-0.254667		0.256574	-0.32357	0.196693	-0.0226589	0.113744							0.256574	0.680945	0.18491	-0.0395412	0.0936261
	50.258	-0.25951		0.257557	-0.323705	0.196758	-0.0209613	0.11329							0.257557	0.68118	0.185071	-0.0376201	0.0931498
	50.259	-0.264692		0.25854	-0.323807	0.196827	-0.0192048	0.11284							0.25854	0.681437	0.185229	-0.0356259	0.0926585
	50.26	-0.270207		0.259523	-0.323877	0.196898	-0.0173932	0.112395							0.259523	0.681717	0.185382	-0.0335602	0.092153
	50.261	-0.276049		0.260506	-0.323916	0.196972	-0.0155303	0.111956							0.260506	0.682018	0.185532	-0.0314243	0.0916345
	50.2619	-0.282211		0.261489	-0.323923	0.197049	-0.0136198	0.111524							0.261489	0.682339	0.185677	-0.02922	0.0911039
	50.2629	-0.288685		0.262472	-0.3239	0.197128	-0.0116656	0.1111							0.262472	0.68268	0.185817	-0.0269487	0.0905626
	50.2639	-0.295462		0.263455	-0.323846	0.197209	-0.00967154	0.110686							0.263455	0.68304	0.185952	-0.0246123	0.0900116
	50.2649	-0.302535		0.264438	-0.323763	0.197293	-0.00764161	0.110283							0.264438	0.683417	0.186083	-0.0222124	0.0894523
	50.2659	-0.309894		0.265421	-0.323651	0.197378	-0.00557969	0.109892							0.265421	0.683811	0.186209	-0.0197509	0.088886
	50.2669	-0.317529		0.266405	-0.323511	0.197465	-0.00348972	0.109513							0.266405	0.68422	0.18633	-0.0172297	0.0883142
	50.2678	-0.32543		0.267388	-0.323342	0.197554	-0.00137565	0.109149							0.267388	0.684645	0.186445	-0.0146509	0.0877382
	50.2688	-0.333586		0.268371	-0.323146	0.197644	0.000758608	0.108798							0.268371	0.685083	0.186555	-0.0120163	0.0871596
	50.2698	-0.341987		0.269354	-0.322922	0.197735	0.00290912	0.108464							0.269354	0.685534	0.18666	-0.00932826	0.0865799
	50.2708	-0.350619		0.270337	-0.322673	0.197827	0.00507199	0.108145							0.270337	0.685998	0.186759	-0.00658884	0.0860006
	50.2718	-0.359472		0.27132	-0.322398	0.19792	0.00724334	0.107842							0.27132	0.686472	0.186852	-0.00380031	0.0854235
	50.2728	-0.368532		0.272303	-0.322097	0.198013	0.00941933	0.107557							0.272303	0.686956	0.186939	-0.000964989	0.0848502
	50.2737	-0.377786		0.273286	-0.321772	0.198107	0.0115962	0.10729							0.273286	0.68745	0.187019	0.00191474	0.0842822
	50.2747	-0.387221		0.274269	-0.321423	0.198201	0.0137701	0.107041							0.274269	0.687952	0.187094	0.00483645	0.0837214
	50.2757	-0.396824		0.275252	-0.32105	0.198295	0.0159375	0.10681							0.275252	0.688462	0.187162	0.00779763	0.0831693
	50.2767	-0.406579		0.276235	-0.320655	0.198389	0.0180946	0.106597							0.276235	0.688978	0.187224	0.0107957	0.0826278
	50.2777	-0.416472		0.277218	-0.320237	0.198482	0.0202381	0.106403							0.277218	0.6895	0.18728	0.0138282	0.0820984
	50.2787	-0.426488		0.278201	-0.319798	0.198575	0.0223642	0.106227							0.278201	0.690027	0.187328	0.0168923	0.0815829
	50.2796	-0.436612		0.279184	-0.319337	0.198667	0.0244698	0.10607							0.279184	0.690558	0.18737	0.0199854	0.0810829
	50.2806	-0.446828		0.280167	-0.318856	0.198758	0.0265514	0.105931							0.280167	0.691093	0.187405	0.0231047	0.0806001
	50.2816	-0.45712		0.28115	-0.318355	0.198848	0.028606	0.10581							0.28115	0.69163	0.187432	0.0262475	0.0801361
	50.2826	-0.467473		0.282133	-0.317835	0.198936	0.0306303	0.105707							0.282133	0.692169	0.187453	0.0294109	0.0796923
	50.2836	-0.477869		0.283116	-0.317297	0.199022	0.0326215	0.105622							0.283116	0.69271	0.187466	0.0325923	0.0792702
	50.2845	-0.488292		0.284099	-0.31674	0.199106	0.0345766	0.105553							0.284099	0.693251	0.187472	0.0357886	0.0788713
	50.2855	-0.498725		0.285082	-0.316166	0.199189	0.0364929	0.1055							0.285082	0.693792	0.187471	0.0389972	0.078497
	50.2865	-0.509151		0.286065	-0.315576	0.199269	0.0383679	0.105463							0.286065	0.694333	0.187463	0.042215	0.0781483
	50.2875	-0.519552		0.287048	-0.31497	0.199346	0.0401989	0.105441							0.287048	0.694873	0.187446	0.0454393	0.0778266
	50.2885	-0.529913		0.288031	-0.314349	0.199421	0.0419837	0.105433							0.288031	0.69541	0.187423	0.0486672	0.0775328
	50.2895	-0.540214		0.289014	-0.313713	0.199493	0.0437201	0.105439							0.289014	0.695946	0.187391	0.0518958	0.0772679
	50.2904	-0.550439		0.289998	-0.313063	0.199562	0.0454059	0.105457							0.289998	0.696479	0.187352	0.0551224	0.0770327
	50.2914	-0.56057		0.290981	-0.3124	0.199627	0.0470393	0.105487							0.290981	0.697008	0.187306	0.0583441	0.0768278
	50.2924	-0.57059		0.291964	-0.311725	0.199689	0.0486185	0.105528							0.291964	0.697535	0.187252	0.0615582	0.076654
	50.2934	-0.58048		0.292947	-0.311038	0.199748	0.0501418	0.105579							0.292947	0.698057	0.18719	0.0647619	0.0765115
	50.2944	-0.590223		0.29393	-0.310341	0.199802	0.0516078	0.105638							0.29393	0.698575	0.187121	0.0679525	0.0764008
	50.2954	-0.599803		0.294913	-0.309633	0.199852	0.0530153	0.105706							0.294913	0.699088	0.187044	0.0711273	0.0763219
	50.2963	-0.609201		0.295896	-0.308916	0.199898	0.054363	0.10578							0.295896	0.699596	0.18696	0.0742838	0.0762749
	50.2973	-0.618401		0.296879	-0.30819	0.19994	0.0556499	0.10586							0.296879	0.7001	0.186868	0.0774194	0.0762597
	50.2983	-0.627385		0.297862	-0.307457	0.199977	0.0568753	0.105945							0.297862	0.700598	0.186768	0.0805315	0.076276
	50.2993	-0.636137		0.298845	-0.306716	0.200009	0.0580385	0.106034							0.298845	0.70109	0.186662	0.0836177	0.0763235
	50.3003	-0.64464		0.299828	-0.30597	0.200037	0.059139	0.106126							0.299828	0.701576	0.186548	0.0866757	0.0764018
	50.3013	-0.652878		0.300811	-0.305217	0.20006	0.0601763	0.106219							0.300811	0.702057	0.186427	0.0897031	0.07651
	50.3022	-0.660836		0.301794	-0.30446	0.200077	0.0611505	0.106312							0.301794	0.702532	0.1863	0.0926977	0.0766477
	50.3032	-0.668497		0.302777	-0.303699	0.200089	0.0620613	0.106406							0.302777	0.703	0.186165	0.0956573	0.0768138
	50.3042	-0.675846		0.30376	-0.302935	0.200096	0.0629091	0.106497							0.30376	0.703463	0.186024	0.0985798	0.0770076
	50.3052	-0.68287		0.304743	-0.302168	0.200097	0.063694	0.106587							0.304743	0.70392	0.185876	0.101463	0.0772279
	50.3062	-0.689553		0.305726	-0.301399	0.200093	0.0644165	0.106673							0.305726	0.704371	0.185722	0.104306	0.0774737
	50.3072	-0.695882		0.306709	-0.30063	0.200083	0.0650772	0.106754							0.306709	0.704815	0.185562	0.107105	0.0777438
	50.3081	-0.701844		0.307692	-0.29986	0.200068	0.065677	0.106831							0.307692	0.705254	0.185396	0.10986	0.078037
	50.3091	-0.707426		0.308675	-0.299091	0.200046	0.0662165	0.106901							0.308675	0.705688	0.185225	0.112568	0.078352
	50.3101	-0.712617		0.309658	-0.298324	0.200019	0.066697	0.106964							0.309658	0.706115	0.185048	0.115229	0.0786874
	50.3111	-0.717404		0.310641	-0.297558	0.199986	0.0671196	0.107019							0.310641	0.706538	0.184866	0.117839	0.079042
	50.3121	-0.721778		0.311624	-0.296795	0.199947	0.0674856	0.107066							0.311624	0.706955	0.184679	0.120399	0.0794142
	50.3131	-0.725728		0.312608	-0.296036	0.199902	0.0677963	0.107103							0.312608	0.707368	0.184488	0.122907	0.0798028
	50.314	-0.729244		0.313591	-0.29528	0.199851	0.0680535	0.107129							0.313591	0.707776	0.184293	0.125361	0.0802062
	50.315	-0.732318		0.314574	-0.29453	0.199794	0.0682588	0.107145							0.314574	0.70818	0.184093	0.12776	0.0806232
	50.316	-0.734941		0.315557	-0.293785	0.199731	0.068414	0.107149							0.315557	0.70858	0.18389	0.130103	0.0810521
	50.317	-0.737107		0.31654	-0.293047	0.199662	0.0685209	0.107141							0.31654	0.708977	0.183683	0.132389	0.0814917
	50.318	-0.738808		0.317523	-0.292315	0.199588	0.0685817	0.107119							0.317523	0.70937	0.183474	0.134617	0.0819406
	50.319	-0.740039		0.318506	-0.291591	0.199507	0.0685984	0.107085							0.318506	0.70976	0.183262	0.136786	0.0823973
	50.3199	-0.740794		0.319489	-0.290875	0.19942	0.0685732	0.107036							0.319489	0.710148	0.183048	0.138896	0.0828605
	50.3209	-0.741069		0.320472	-0.290167	0.199328	0.0685085	0.106973							0.320472	0.710534	0.182831	0.140945	0.083329
	50.3219	-0.74086		0.321455	-0.289469	0.19923	0.0684066	0.106895							0.321455	0.710919	0.182613	0.142933	0.0838014
	50.3229	-0.740164		0.322438	-0.288781	0.199126	0.06827	0.106802							0.322438	0.711303	0.182394	0.14486	0.0842764
	50.3239	-0.738978		0.323421	-0.288104	0.199017	0.0681012	0.106694							0.323421	0.711686	0.182175	0.146724	0.0847529
	50.3249	-0.737301		0.324404	-0.287437	0.198902	0.0679029	0.106569							0.324404	0.712068	0.181954	0.148526	0.0852298
	50.3258	-0.735132		0.325387	-0.286781	0.198782	0.0676776	0.106429							0.325387	0.712452	0.181734	0.150265	0.0857058
	50.3268	-0.732471		0.32637	-0.286138	0.198657	0.0674281	0.106272							0.32637	0.712836	0.181514	0.15194	0.0861798
	50.3278	-0.729319		0.327353	-0.285507	0.198527	0.0671571	0.106099							0.327353	0.713221	0.181294	0.153552	0.086651
	50.3288	-0.725675		0.328336	-0.284889	0.198392	0.0668675	0.105909							0.328336	0.713609	0.181076	0.1551	0.0871182
	50.3298	-0.721544		0.329319	-0.284284	0.198252	0.066562	0.105703							0.329319	0.713998	0.180859	0.156584	0.0875806
	50.3308	-0.716926		0.330302	-0.283693	0.198108	0.0662436	0.10548							0.330302	0.714391	0.180643	0.158005	0.0880372
	50.3317	-0.711826		0.331285	-0.283116	0.197959	0.0659151	0.105241							0.331285	0.714787	0.18043	0.159361	0.0884871
	50.3327	-0.706247		0.332268	-0.282553	0.197806	0.0655793	0.104985							0.332268	0.715187	0.180219	0.160653	0.0889297
	50.3337	-0.700194		0.333251	-0.282005	0.197649	0.0652392	0.104714							0.333251	0.715592	0.180011	0.161882	0.0893642
	50.3347	-0.693673		0.334234	-0.281472	0.197488	0.0648977	0.104426							0.334234	0.716001	0.179805	0.163046	0.0897897
	50.3357	-0.686688		0.335217	-0.280954	0.197323	0.0645576	0.104123							0.335217	0.716416	0.179603	0.164147	0.0902058
	50.3367	-0.679248		0.336201	-0.280451	0.197155	0.0642218	0.103805							0.336201	0.716836	0.179405	0.165185	0.0906117
	50.3376	-0.671359		0.337184	-0.279965	0.196985	0.0638933	0.103471							0.337184	0.717264	0.17921	0.16616	0.0910069
	50.3386	-0.663029		0.338167	-0.279494	0.196811	0.0635747	0.103124							0.338167	0.717698	0.17902	0.167072	0.0913908
	50.3396	-0.654266		0.33915	-0.27904	0.196634	0.063269	0.102763							0.33915	0.718139	0.178834	0.167921	0.091763
	50.3406	-0.645081		0.340133	-0.278602	0.196456	0.0629788	0.102388							0.340133	0.718588	0.178653	0.168709	0.092123
	50.3416	-0.635482		0.341116	-0.27818	0.196275	0.0627069	0.102001							0.341116	0.719045	0.178477	0.169436	0.0924704
	50.3425	-0.62548		0.342099	-0.277775	0.196092	0.062456	0.101602							0.342099	0.719511	0.178306	0.170102	0.0928049
	50.3435	-0.615085		0.343082	-0.277387	0.195908	0.0622287	0.101192							0.343082	0.719987	0.17814	0.170708	0.093126
	50.3445	-0.604311		0.344065	-0.277015	0.195723	0.0620274	0.100772							0.344065	0.720471	0.17798	0.171255	0.0934334
	50.3455	-0.593167		0.345048	-0.276661	0.195537	0.0618547	0.100342							0.345048	0.720966	0.177825	0.171743	0.093727
	50.3465	-0.581668		0.346031	-0.276323	0.19535	0.061713	0.0999043							0.346031	0.72147	0.177676	0.172173	0.0940063
	50.3475	-0.569826		0.347014	-0.276002	0.195163	0.0616047	0.099459							0.347014	0.721985	0.177534	0.172546	0.0942713
	50.3484	-0.557656		0.347997	-0.275699	0.194976	0.0615318	0.0990073							0.347997	0.722511	0.177397	0.172863	0.0945217
	50.3494	-0.54517		0.34898	-0.275413	0.194789	0.0614966	0.0985504							0.34898	0.723049	0.177266	0.173125	0.0947573
	50.3504	-0.532384		0.349963	-0.275143	0.194603	0.0615011	0.0980895							0.349963	0.723597	0.177142	0.173332	0.0949781
	50.3514	-0.519313		0.350946	-0.274892	0.194418	0.0615472	0.0976258							0.350946	0.724157	0.177024	0.173486	0.0951838
	50.3524	-0.505972		0.351929	-0.274657	0.194234	0.0616368	0.0971606							0.351929	0.724729	0.176912	0.173588	0.0953744
	50.3534	-0.492378		0.352912	-0.27444	0.194052	0.0617715	0.0966951							0.352912	0.725313	0.176807	0.173639	0.0955497
	50.3543	-0.478547		0.353895	-0.27424	0.193871	0.0619529	0.0962308							0.353895	0.72591	0.176708	0.17364	0.0957099
	50.3553	-0.464496		0.354878	-0.274058	0.193692	0.0621825	0.095769							0.354878	0.726519	0.176616	0.173592	0.0958547
	50.3563	-0.450241		0.355861	-0.273893	0.193516	0.0624617	0.0953111							0.355861	0.72714	0.17653	0.173497	0.0959842
	50.3573	-0.4358		0.356844	-0.273746	0.193343	0.0627915	0.0948586							0.356844	0.727773	0.176451	0.173356	0.0960983
	50.3583	-0.421191		0.357827	-0.273616	0.193172	0.0631732	0.0944129							0.357827	0.72842	0.176377	0.17317	0.0961971
	50.3593	-0.406431		0.358811	-0.273505	0.193005	0.0636075	0.0939755							0.358811	0.729079	0.176311	0.17294	0.0962805
	50.3602	-0.39154		0.359794	-0.273411	0.192842	0.0640952	0.0935479							0.359794	0.72975	0.17625	0.172669	0.0963487
	50.3612	-0.376535		0.360777	-0.273335	0.192682	0.0646371	0.0931316							0.360777	0.730435	0.176196	0.172357	0.0964016
	50.3622	-0.361435		0.36176	-0.273277	0.192526	0.0652335	0.092728							0.36176	0.731131	0.176147	0.172006	0.0964393
	50.3632	-0.346259		0.362743	-0.273237	0.192374	0.0658847	0.0923387							0.362743	0.73184	0.176105	0.171617	0.0964619
	50.3642	-0.331026		0.363726	-0.273215	0.192227	0.066591	0.091965							0.363726	0.732562	0.176068	0.171192	0.0964694
	50.3652	-0.315754		0.364709	-0.273212	0.192085	0.0673524	0.0916083							0.364709	0.733295	0.176037	0.170733	0.0964619
	50.3661	-0.300462		0.365692	-0.273227	0.191947	0.0681686	0.09127							0.365692	0.734041	0.176012	0.170241	0.0964395
	50.3671	-0.28517		0.366675	-0.27326	0.191814	0.0690394	0.0909514							0.366675	0.734798	0.175992	0.169717	0.0964024
	50.3681	-0.269897		0.367658	-0.273313	0.191687	0.0699644	0.0906538							0.367658	0.735567	0.175977	0.169164	0.0963506
	50.3691	-0.254661		0.368641	-0.273384	0.191565	0.0709428	0.0903782							0.368641	0.736346	0.175968	0.168582	0.0962843
	50.3701	-0.239481		0.369624	-0.273474	0.191448	0.0719739	0.0901259							0.369624	0.737137	0.175963	0.167974	0.0962036
	50.3711	-0.224377		0.370607	-0.273582	0.191338	0.0730568	0.0898978							0.370607	0.737938	0.175963	0.16734	0.0961087
	50.372	-0.209366		0.37159	-0.27371	0.191232	0.0741904	0.0896948							0.37159	0.738749	0.175968	0.166683	0.0959997
	50.373	-0.194468		0.372573	-0.273857	0.191133	0.0753734	0.0895177							0.372573	0.73957	0.175977	0.166005	0.0958768
	50.374	-0.1797		0.373556	-0.274022	0.19104	0.0766043	0.0893672							0.373556	0.7404	0.17599	0.165306	0.0957402
	50.375	-0.16508		0.374539	-0.274207	0.190952	0.0778816	0.0892438							0.374539	0.741239	0.176007	0.164589	0.0955901
	50.376	-0.150626		0.375522	-0.274411	0.19087	0.0792037	0.0891481							0.375522	0.742086	0.176027	0.163855	0.0954267
	50.377	-0.136356		0.376505	-0.274634	0.190795	0.0805685	0.0890802							0.376505	0.74294	0.176051	0.163105	0.0952503
	50.3779	-0.122286		0.377488	-0.274876	0.190725	0.0819742	0.0890404							0.377488	0.743802	0.176079	0.162342	0.0950611
	50.3789	-0.108434		0.378471	-0.275137	0.190662	0.0834185	0.0890287							0.378471	0.74467	0.176109	0.161566	0.0948593
	50.3799	-0.0948152		0.379454	-0.275417	0.190604	0.0848993	0.089045							0.379454	0.745544	0.176143	0.16078	0.0946453
	50.3809	-0.0814463		0.380437	-0.275716	0.190553	0.0864139	0.089089							0.380437	0.746424	0.176179	0.159984	0.0944194
	50.3819	-0.0683426		0.38142	-0.276033	0.190507	0.08796	0.0891603							0.38142	0.747307	0.176217	0.159181	0.094182
	50.3829	-0.0555192		0.382404	-0.276369	0.190468	0.0895348	0.0892585							0.382404	0.748195	0.176258	0.158371	0.0939332
	50.3838	-0.0429906		0.383387	-0.276722	0.190434	0.0911356	0.0893827							0.383387	0.749085	0.1763	0.157557	0.0936736
	50.3848	-0.030771		0.38437	-0.277094	0.190405	0.0927594	0.0895322							0.38437	0.749978	0.176345	0.15674	0.0934036
	50.3858	-0.0188739		0.385353	-0.277483	0.190383	0.0944032	0.0897061							0.385353	0.750872	0.176391	0.155921	0.0931235
	50.3868	-0.0073122		0.386336	-0.27789	0.190366	0.096064	0.0899033							0.386336	0.751766	0.176438	0.155101	0.0928338
	50.3878	0.00390153		0.387319	-0.278314	0.190354	0.0977386	0.0901226							0.387319	0.75266	0.176486	0.154283	0.0925349
	50.3888	0.0147555		0.388302	-0.278754	0.190348	0.0994236	0.0903628							0.388302	0.753553	0.176536	0.153467	0.0922275
	50.3897	0.0252384		0.389285	-0.27921	0.190347	0.101116	0.0906223							0.389285	0.754444	0.176586	0.152655	0.091912
	50.3907	0.0353397		0.390268	-0.279682	0.190351	0.102811	0.0908998							0.390268	0.755332	0.176637	0.151848	0.091589
	50.3917	0.0450494		0.391251	-0.280169	0.190359	0.104507	0.0911936							0.391251	0.756215	0.176688	0.151048	0.091259
	50.3927	0.0543581		0.392234	-0.280671	0.190373	0.1062	0.0915022							0.392234	0.757093	0.176739	0.150255	0.0909227
	50.3937	0.0632571		0.393217	-0.281187	0.190391	0.107885	0.0918237							0.393217	0.757966	0.176791	0.149472	0.0905807
	50.3946	0.0717386		0.3942	-0.281717	0.190414	0.10956	0.0921565							0.3942	0.758831	0.176842	0.148699	0.0902336
	50.3956	0.0797951		0.395183	-0.28226	0.190441	0.11122	0.0924986							0.395183	0.759687	0.176893	0.147937	0.0898823
	50.3966	0.08742		0.396166	-0.282815	0.190472	0.112863	0.0928483							0.396166	0.760535	0.176944	0.147188	0.0895274
	50.3976	0.0946074		0.397149	-0.283381	0.190507	0.114483	0.0932036							0.397149	0.761372	0.176995	0.146453	0.0891696
	50.3986	0.101352		0.398132	-0.283959	0.190546	0.116078	0.0935626							0.398132	0.762197	0.177045	0.145733	0.0888097
	50.3996	0.107649		0.399115	-0.284546	0.190588	0.117643	0.0939234							0.399115	0.76301	0.177094	0.145029	0.0884486
	50.4005	0.113496		0.400098	-0.285144	0.190635	0.119175	0.0942841							0.400098	0.763809	0.177142	0.144343	0.088087
	50.4015	0.118888		0.401081	-0.28575	0.190684	0.120671	0.0946427							0.401081	0.764593	0.17719	0.143675	0.0877258
	50.4025	0.123823		0.402064	-0.286364	0.190737	0.122125	0.0949974							0.402064	0.765361	0.177237	0.143026	0.0873659
	50.4035	0.1283		0.403047	-0.286985	0.190794	0.123536	0.0953461							0.403047	0.766111	0.177283	0.142398	0.0870081
	50.4045	0.132317		0.40403	-0.287613	0.190853	0.124898	0.0956872							0.40403	0.766843	0.177327	0.141792	0.0866533
	50.4055	0.135875		0.405014	-0.288246	0.190915	0.126209	0.0960186							0.405014	0.767554	0.177371	0.141207	0.0863024
	50.4064	0.138973		0.405997	-0.288885	0.19098	0.127464	0.0963386							0.405997	0.768245	0.177414	0.140647	0.0859563
	50.4074	0.141613		0.40698	-0.289527	0.191047	0.128661	0.0966455							0.40698	0.768914	0.177455	0.14011	0.0856159
	50.4084	0.143796		0.407963	-0.290173	0.191118	0.129796	0.0969375							0.407963	0.769559	0.177496	0.139599	0.0852822
	50.4094	0.145526		0.408946	-0.290821	0.19119	0.130865	0.0972129							0.408946	0.770179	0.177535	0.139114	0.084956
	50.4104	0.146804		0.409929	-0.291471	0.191266	0.131866	0.0974703							0.409929	0.770774	0.177573	0.138656	0.0846383
	50.4114	0.147634		0.410912	-0.292121	0.191343	0.132794	0.0977079							0.410912	0.771341	0.177611	0.138226	0.0843299
	50.4123	0.148022		0.411895	-0.292772	0.191423	0.133647	0.0979244							0.411895	0.77188	0.177647	0.137824	0.0840317
	50.4133	0.147972		0.412878	-0.293422	0.191505	0.134423	0.0981183							0.412878	0.772389	0.177682	0.137452	0.0837445
	50.4143	0.14749		0.413861	-0.29407	0.191589	0.135117	0.0982882							0.413861	0.772868	0.177717	0.13711	0.0834692
	50.4153	0.146582		0.414844	-0.294717	0.191676	0.135727	0.098433							0.414844	0.773315	0.177751	0.136799	0.0832066
	50.4163	0.145255		0.415827	-0.29536	0.191764	0.136251	0.0985514							0.415827	0.773728	0.177784	0.136519	0.0829574
	50.4173	0.143518		0.41681	-0.296	0.191854	0.136686	0.0986424							0.41681	0.774108	0.177817	0.136272	0.0827223
	50.4182	0.141377		0.417793	-0.296635	0.191947	0.137029	0.0987048							0.417793	0.774452	0.177849	0.136058	0.082502
	50.4192	0.138841		0.418776	-0.297266	0.192041	0.137279	0.0987378							0.418776	0.77476	0.17788	0.135878	0.0822971
	50.4202	0.135921		0.419759	-0.29789	0.192138	0.137433	0.0987404							0.419759	0.775031	0.177912	0.135732	0.0821083
	50.4212	0.132625		0.420742	-0.298509	0.192236	0.137489	0.098712							0.420742	0.775263	0.177943	0.135621	0.0819359
	50.4222	0.128964		0.421725	-0.29912	0.192337	0.137445	0.0986517							0.421725	0.775456	0.177975	0.135546	0.0817804
	50.4232	0.12495		0.422708	-0.299725	0.192439	0.1373	0.0985592							0.422708	0.775608	0.178006	0.135508	0.0816423
	50.4241	0.120592		0.423691	-0.30032	0.192544	0.137052	0.0984337							0.423691	0.775719	0.178038	0.135506	0.0815218
	50.4251	0.115903		0.424674	-0.300908	0.19265	0.1367	0.098275							0.424674	0.775789	0.17807	0.135542	0.0814192
	50.4261	0.110896		0.425657	-0.301486	0.192759	0.136242	0.0980827							0.425657	0.775815	0.178103	0.135616	0.0813345
	50.4271	0.105582		0.42664	-0.302054	0.192869	0.135678	0.0978566							0.42664	0.775797	0.178137	0.135728	0.081268
	50.4281	0.0999748		0.427623	-0.302612	0.192982	0.135006	0.0975965							0.427623	0.775735	0.178172	0.13588	0.0812195
	50.4291	0.0940877		0.428607	-0.30316	0.193096	0.134227	0.0973025							0.428607	0.775629	0.178207	0.136071	0.0811891
	50.43	0.0879343		0.42959	-0.303696	0.193213	0.133339	0.0969747							0.42959	0.775476	0.178244	0.136302	0.0811765
	50.431	0.0815286		0.430573	-0.304221	0.193332	0.132343	0.0966132							0.430573	0.775277	0.178282	0.136574	0.0811815
	50.432	0.0748848		0.431556	-0.304733	0.193454	0.131237	0.0962183							0.431556	0.775031	0.178322	0.136887	0.0812038
	50.433	0.0680174		0.432539	-0.305233	0.193577	0.130023	0.0957903							0.432539	0.774739	0.178364	0.137241	0.081243
	50.434	0.060941		0.433522	-0.30572	0.193703	0.1287	0.0953299							0.433522	0.774398	0.178407	0.137637	0.0812985
	50.435	0.0536707		0.434505	-0.306193	0.193831	0.127269	0.0948375							0.434505	0.77401	0.178452	0.138076	0.08137
	50.4359	0.0462214		0.435488	-0.306653	0.193961	0.125731	0.0943138							0.435488	0.773573	0.1785	0.138557	0.0814566
	50.4369	0.0386084		0.436471	-0.307098	0.194093	0.124086	0.0937598							0.436471	0.773088	0.17855	0.139081	0.0815577
	50.4379	0.0308471		0.437454	-0.307529	0.194228	0.122335	0.0931763							0.437454	0.772554	0.178602	0.139649	0.0816727
	50.4389	0.0229528		0.438437	-0.307945	0.194366	0.12048	0.0925642							0.438437	0.771972	0.178656	0.14026	0.0818005
	50.4399	0.0149409		0.43942	-0.308345	0.194505	0.118522	0.0919249							0.43942	0.771341	0.178714	0.140915	0.0819405
	50.4409	0.00682712		0.440403	-0.308729	0.194647	0.116463	0.0912594							0.440403	0.770662	0.178774	0.141614	0.0820915
	50.4418	-0.00137322		0.441386	-0.309098	0.194791	0.114304	0.0905692							0.441386	0.769934	0.178837	0.142357	0.0822527
	50.4428	-0.00964463		0.442369	-0.309449	0.194938	0.112047	0.0898558							0.442369	0.769157	0.178903	0.143144	0.0824231
	50.4438	-0.0179717		0.443352	-0.309784	0.195087	0.109694	0.0891207							0.443352	0.768333	0.178972	0.143976	0.0826015
	50.4448	-0.0263392		0.444335	-0.310101	0.195238	0.107248	0.0883656							0.444335	0.767461	0.179044	0.144853	0.0827868
	50.4458	-0.0347319		0.445318	-0.3104	0.195392	0.104711	0.0875924							0.445318	0.766541	0.179119	0.145774	0.0829781
	50.4468	-0.0431348		0.446301	-0.310681	0.195547	0.102086	0.086803							0.446301	0.765575	0.179197	0.14674	0.0831741
	50.4477	-0.0515331		0.447284	-0.310944	0.195705	0.0993759	0.0859994							0.447284	0.764562	0.179278	0.147751	0.0833736
	50.4487	-0.0599122		0.448267	-0.311188	0.195865	0.0965832	0.0851838							0.448267	0.763503	0.179363	0.148806	0.0835755
	50.4497	-0.0682575		0.44925	-0.311412	0.196026	0.0937112	0.0843585							0.44925	0.762399	0.179451	0.149906	0.0837787
	50.4507	-0.076555		0.450233	-0.311617	0.19619	0.0907632	0.0835258							0.450233	0.761251	0.179542	0.15105	0.0839819
	50.4517	-0.0847909		0.451217	-0.311802	0.196355	0.0877427	0.0826883							0.451217	0.760059	0.179637	0.152238	0.084184
	50.4526	-0.0929514		0.4522	-0.311967	0.196522	0.0846533	0.0818486							0.4522	0.758823	0.179734	0.15347	0.0843838
	50.4536	-0.101023		0.453183	-0.312112	0.196691	0.0814987	0.0810093							0.453183	0.757546	0.179834	0.154746	0.0845802
	50.4546	-0.108994		0.454166	-0.312235	0.196861	0.0782827	0.0801733							0.454166	0.756228	0.179938	0.156065	0.0847721
	50.4556	-0.11685		0.455149	-0.312338	0.197033	0.0750093	0.0793434							0.455149	0.754869	0.180044	0.157427	0.0849582
	50.4566	-0.124581		0.456132	-0.312419	0.197205	0.0716827	0.0785227							0.456132	0.753471	0.180154	0.158831	0.0851377
	50.4576	-0.132173		0.457115	-0.312479	0.197379	0.0683069	0.077714							0.457115	0.752036	0.180266	0.160277	0.0853093
	50.4585	-0.139616		0.458098	-0.312516	0.197553	0.0648865	0.0769207							0.458098	0.750563	0.18038	0.161765	0.0854721
	50.4595	-0.146899		0.459081	-0.312532	0.197728	0.0614257	0.0761457							0.459081	0.749054	0.180497	0.163294	0.085625
	50.4605	-0.15401		0.460064	-0.312526	0.197903	0.0579291	0.0753923							0.460064	0.747511	0.180617	0.164863	0.0857672
	50.4615	-0.160941		0.461047	-0.312498	0.198079	0.0544013	0.0746637							0.461047	0.745935	0.180738	0.166472	0.0858978
	50.4625	-0.167681		0.46203	-0.312447	0.198255	0.050847	0.0739629							0.46203	0.744327	0.180862	0.16812	0.0860158
	50.4635	-0.174221		0.463013	-0.312374	0.198431	0.0472708	0.0732932							0.463013	0.742688	0.180987	0.169806	0.0861205
	50.4644	-0.180553		0.463996	-0.312278	0.198606	0.0436777	0.0726577							0.463996	0.741019	0.181114	0.17153	0.086211
	50.4654	-0.186668		0.464979	-0.312161	0.198781	0.0400724	0.0720594							0.464979	0.739323	0.181242	0.17329	0.0862868
	50.4664	-0.192558		0.465962	-0.31202	0.198955	0.0364599	0.071501							0.465962	0.7376	0.181372	0.175086	0.086347
	50.4674	-0.198216		0.466945	-0.311858	0.199128	0.0328451	0.0709856							0.466945	0.735852	0.181502	0.176916	0.0863911
	50.4684	-0.203634		0.467928	-0.311674	0.1993	0.029233	0.0705155							0.467928	0.73408	0.181633	0.178781	0.0864185
	50.4694	-0.208808		0.468911	-0.311467	0.199471	0.0256285	0.0700932							0.468911	0.732286	0.181765	0.180678	0.0864287
	50.4703	-0.21373		0.469894	-0.311239	0.19964	0.0220367	0.0697209							0.469894	0.730471	0.181896	0.182606	0.0864212
	50.4713	-0.218394		0.470877	-0.310989	0.199807	0.0184626	0.0694005							0.470877	0.728638	0.182028	0.184565	0.0863958
	50.4723	-0.222797		0.47186	-0.310718	0.199972	0.0149112	0.0691337							0.47186	0.726786	0.18216	0.186554	0.0863519
	50.4733	-0.226933		0.472843	-0.310427	0.200135	0.0113875	0.0689217							0.472843	0.724919	0.182291	0.18857	0.0862894
	50.4743	-0.230798		0.473826	-0.310114	0.200295	0.00789644	0.0687657							0.473826	0.723037	0.182421	0.190613	0.0862081
	50.4753	-0.234388		0.47481	-0.309782	0.200453	0.00444297	0.0686662							0.47481	0.721142	0.18255	0.192681	0.0861076
	50.4762	-0.2377		0.475793	-0.309431	0.200608	0.00103201	0.0686237							0.475793	0.719236	0.182679	0.194774	0.0859881
	50.4772	-0.24073		0.476776	-0.30906	0.200759	-0.00233157	0.068638							0.476776	0.71732	0.182805	0.196888	0.0858493
	50.4782	-0.243478		0.477759	-0.308671	0.200907	-0.00564297	0.0687089							0.477759	0.715395	0.18293	0.199025	0.0856914
	50.4792	-0.245939		0.478742	-0.308264	0.201052	-0.00889743	0.0688356							0.478742	0.713464	0.183053	0.20118	0.0855143
	50.4802	-0.248113		0.479725	-0.307839	0.201193	-0.0120903	0.0690171							0.479725	0.711528	0.183174	0.203354	0.0853183
	50.4812	-0.249999		0.480708	-0.307399	0.201329	-0.0152169	0.0692519							0.480708	0.709589	0.183292	0.205544	0.0851034
	50.4821	-0.251595		0.481691	-0.306942	0.201462	-0.0182728	0.0695385							0.481691	0.707647	0.183408	0.207749	0.08487
	50.4831	-0.252901		0.482674	-0.306471	0.20159	-0.0212535	0.0698748							0.482674	0.705706	0.18352	0.209967	0.0846183
	50.4841	-0.253918		0.483657	-0.305986	0.201714	-0.0241548	0.0702587							0.483657	0.703765	0.18363	0.212196	0.0843486
	50.4851	-0.254644		0.48464	-0.305487	0.201832	-0.0269723	0.0706876							0.48464	0.701828	0.183737	0.214434	0.0840615
	50.4861	-0.255082		0.485623	-0.304976	0.201946	-0.0297019	0.071159							0.485623	0.699895	0.18384	0.216681	0.0837573
	50.4871	-0.255232		0.486606	-0.304453	0.202055	-0.0323398	0.0716701							0.486606	0.697967	0.18394	0.218933	0.0834365
	50.488	-0.255097		0.487589	-0.30392	0.202158	-0.0348819	0.0722179							0.487589	0.696048	0.184036	0.221189	0.0830998
	50.489	-0.254677		0.488572	-0.303377	0.202256	-0.0373247	0.0727993							0.488572	0.694138	0.184128	0.223448	0.0827478
	50.49	-0.253975		0.489555	-0.302825	0.202349	-0.0396644	0.0734113							0.489555	0.692238	0.184216	0.225706	0.082381
	50.491	-0.252995		0.490538	-0.302266	0.202435	-0.0418977	0.0740507							0.490538	0.690351	0.1843	0.227962	0.0820004
	50.492	-0.251738		0.491521	-0.3017	0.202516	-0.0440212	0.0747143							0.491521	0.688477	0.18438	0.230214	0.0816065
	50.493	-0.25021		0.492504	-0.301129	0.202591	-0.0460318	0.0753988							0.492504	0.686619	0.184456	0.23246	0.0812003
	50.4939	-0.248413		0.493487	-0.300553	0.202659	-0.0479265	0.076101							0.493487	0.684777	0.184527	0.234698	0.0807827
	50.4949	-0.246353		0.49447	-0.299973	0.202721	-0.0497025	0.0768179							0.49447	0.682954	0.184594	0.236926	0.0803545
	50.4959	-0.244034		0.495453	-0.299392	0.202776	-0.0513572	0.0775463							0.495453	0.681151	0.184656	0.23914	0.0799169
	50.4969	-0.241461		0.496436	-0.298809	0.202825	-0.0528881	0.0782832							0.496436	0.679369	0.184715	0.24134	0.0794707
	50.4979	-0.238639		0.49742	-0.298225	0.202867	-0.054293	0.0790255							0.49742	0.67761	0.184768	0.243523	0.079017
	50.4989	-0.235575		0.498403	-0.297643	0.202902	-0.0555696	0.0797706							0.498403	0.675875	0.184818	0.245686	0.0785571
	50.4998	-0.232274		0.499386	-0.297063	0.202929	-0.0567162	0.0805154							0.499386	0.674165	0.184863	0.247828	0.0780921
	50.5008	-0.228744		0.500369	-0.296486	0.20295	-0.057731	0.0812575							0.500369	0.672483	0.184903	0.249946	0.0776231
	50.5018	-0.224992		0.501352	-0.295912	0.202964	-0.0586124	0.0819942							0.501352	0.670829	0.18494	0.252038	0.0771515
	50.5028	-0.221024		0.502335	-0.295345	0.20297	-0.0593592	0.0827231							0.502335	0.669205	0.184972	0.254101	0.0766785
	50.5038	-0.216848		0.503318	-0.294783	0.202968	-0.0599701	0.0834419							0.503318	0.667613	0.185	0.256132	0.0762056
	50.5048	-0.212473		0.504301	-0.29423	0.202959	-0.0604444	0.0841483							0.504301	0.666052	0.185024	0.258131	0.075734
	50.5057	-0.207906		0.505284	-0.293685	0.202942	-0.0607811	0.0848403							0.505284	0.664526	0.185045	0.260093	0.0752652
	50.5067	-0.203155		0.506267	-0.293149	0.202917	-0.0609799	0.0855159							0.506267	0.663034	0.185061	0.262017	0.0748006
	50.5077	-0.198231		0.50725	-0.292624	0.202885	-0.0610403	0.0861733							0.50725	0.661579	0.185074	0.263901	0.0743417
	50.5087	-0.193142		0.508233	-0.292112	0.202844	-0.0609623	0.0868107							0.508233	0.660161	0.185084	0.265742	0.07389
	50.5097	-0.187897		0.509216	-0.291612	0.202795	-0.060746	0.0874265							0.509216	0.658781	0.18509	0.267537	0.0734471
	50.5106	-0.182506		0.510199	-0.291126	0.202739	-0.0603916	0.0880193							0.510199	0.657441	0.185093	0.269284	0.0730144
	50.5116	-0.176979		0.511182	-0.290655	0.202674	-0.0598996	0.0885877							0.511182	0.656142	0.185094	0.270981	0.0725934
	50.5126	-0.171325		0.512165	-0.2902	0.2026	-0.0592707	0.0891304							0.512165	0.654885	0.185091	0.272626	0.0721858
	50.5136	-0.165555		0.513148	-0.289762	0.202519	-0.0585059	0.0896463							0.513148	0.65367	0.185086	0.274216	0.0717931
	50.5146	-0.159679		0.514131	-0.289343	0.202429	-0.0576062	0.0901345							0.514131	0.652498	0.185079	0.275748	0.0714168
	50.5156	-0.153708		0.515114	-0.288942	0.20233	-0.0565729	0.0905939							0.515114	0.651372	0.185069	0.277221	0.0710583
	50.5165	-0.147653		0.516097	-0.288562	0.202223	-0.0554075	0.0910239							0.516097	0.65029	0.185057	0.278632	0.0707193
	50.5175	-0.141523		0.51708	-0.288202	0.202108	-0.0541118	0.0914237							0.51708	0.649255	0.185044	0.279979	0.070401
	50.5185	-0.13533		0.518063	-0.287864	0.201984	-0.0526875	0.0917927							0.518063	0.648266	0.185029	0.28126	0.070105
	50.5195	-0.129086		0.519046	-0.28755	0.201852	-0.0511368	0.0921305							0.519046	0.647324	0.185012	0.282472	0.0698325
	50.5205	-0.1228		0.520029	-0.287259	0.201712	-0.0494619	0.0924367							0.520029	0.646431	0.184995	0.283614	0.0695849
	50.5215	-0.116484		0.521013	-0.286992	0.201562	-0.0476652	0.0927109							0.521013	0.645587	0.184976	0.284684	0.0693633
	50.5224	-0.110148		0.521996	-0.286751	0.201405	-0.0457493	0.0929531							0.521996	0.644791	0.184957	0.285679	0.0691689
	50.5234	-0.103804		0.522979	-0.286537	0.201239	-0.0437171	0.0931632							0.522979	0.644045	0.184936	0.286597	0.0690027
	50.5244	-0.0974633		0.523962	-0.286349	0.201065	-0.0415715	0.093341							0.523962	0.643349	0.184916	0.287438	0.0688656
	50.5254	-0.0911355		0.524945	-0.28619	0.200882	-0.0393155	0.0934868							0.524945	0.642704	0.184895	0.288198	0.0687586
	50.5264	-0.084832		0.525928	-0.286059	0.200692	-0.0369525	0.0936007							0.525928	0.642109	0.184873	0.288876	0.0686822
	50.5274	-0.0785632		0.526911	-0.285957	0.200493	-0.0344859	0.093683							0.526911	0.641565	0.184852	0.289471	0.0686371
	50.5283	-0.0723397		0.527894	-0.285885	0.200286	-0.0319192	0.093734							0.527894	0.641072	0.184831	0.289981	0.0686237
	50.5293	-0.066172		0.528877	-0.285844	0.200072	-0.0292561	0.0937541							0.528877	0.64063	0.18481	0.290404	0.0686424
	50.5303	-0.0600701		0.52986	-0.285835	0.199849	-0.0265005	0.0937439							0.52986	0.64024	0.184789	0.290739	0.0686934
	50.5313	-0.0540441		0.530843	-0.285857	0.199619	-0.0236564	0.093704							0.530843	0.639901	0.184768	0.290984	0.0687767
	50.5323	-0.048104		0.531826	-0.285912	0.199382	-0.0207278	0.0936349							0.531826	0.639613	0.184748	0.29114	0.0688923
	50.5333	-0.0422593		0.532809	-0.286	0.199137	-0.0177189	0.0935375							0.532809	0.639377	0.184729	0.291203	0.0690399
	50.5342	-0.0365196		0.533792	-0.286121	0.198885	-0.0146341	0.0934126							0.533792	0.639192	0.184709	0.291173	0.0692192
	50.5352	-0.0308941		0.534775	-0.286277	0.198627	-0.0114777	0.0932609							0.534775	0.639058	0.184691	0.29105	0.0694298
	50.5362	-0.0253918		0.535758	-0.286466	0.198361	-0.00825434	0.0930836							0.535758	0.638974	0.184673	0.290832	0.0696709
	50.5372	-0.0200215		0.536741	-0.286691	0.198089	-0.00496851	0.0928815							0.536741	0.638941	0.184655	0.290518	0.069942
	50.5382	-0.0147919		0.537724	-0.28695	0.197811	-0.00162491	0.0926558							0.537724	0.638958	0.184638	0.290108	0.070242
	50.5392	-0.00971112		0.538707	-0.287245	0.197527	0.00177172	0.0924076							0.538707	0.639025	0.184622	0.289602	0.0705702
	50.5401	-0.00478733		0.53969	-0.287575	0.197237	0.00521658	0.092138							0.53969	0.639141	0.184606	0.288998	0.0709253
	50.5411	-2.82762e-05		0.540673	-0.287942	0.196941	0.00870482	0.0918484							0.540673	0.639307	0.18459	0.288297	0.0713063
	50.5421	0.00455853		0.541656	-0.288344	0.196641	0.0122315	0.09154							0.541656	0.63952	0.184574	0.287499	0.071712
	50.5431	0.00896588		0.542639	-0.288782	0.196335	0.0157918	0.0912142							0.542639	0.639782	0.184559	0.286603	0.0721409
	50.5441	0.0131868		0.543623	-0.289256	0.196025	0.0193806	0.0908724							0.543623	0.64009	0.184544	0.285608	0.0725918
	50.5451	0.0172147		0.544606	-0.289766	0.19571	0.022993	0.0905161							0.544606	0.640446	0.184529	0.284517	0.0730632
	50.546	0.0210431		0.545589	-0.290312	0.195392	0.026624	0.0901468							0.545589	0.640847	0.184513	0.283328	0.0735537
	50.547	0.0246661		0.546572	-0.290893	0.195069	0.0302686	0.0897659							0.546572	0.641294	0.184498	0.282042	0.0740616
	50.548	0.0280778		0.547555	-0.291511	0.194744	0.0339217	0.0893751							0.547555	0.641785	0.184482	0.280659	0.0745855
	50.549	0.0312728		0.548538	-0.292163	0.194415	0.0375784	0.0889761							0.548538	0.64232	0.184465	0.27918	0.0751238
	50.55	0.0342459		0.549521	-0.292851	0.194084	0.0412338	0.0885704							0.549521	0.642897	0.184447	0.277606	0.0756749
	50.551	0.0369923		0.550504	-0.293573	0.19375	0.0448828	0.0881597							0.550504	0.643517	0.184429	0.275938	0.0762372
	50.5519	0.0395075		0.551487	-0.29433	0.193414	0.0485206	0.0877457							0.551487	0.644178	0.184409	0.274176	0.0768092
	50.5529	0.0417871		0.55247	-0.29512	0.193077	0.0521423	0.0873303							0.55247	0.644879	0.184388	0.272322	0.0773892
	50.5539	0.0438274		0.553453	-0.295944	0.192739	0.055743	0.086915							0.553453	0.64562	0.184365	0.270376	0.0779757
	50.5549	0.0456247		0.554436	-0.296801	0.192399	0.0593181	0.0865017							0.554436	0.646399	0.184341	0.26834	0.0785673
	50.5559	0.0471758		0.555419	-0.297689	0.192059	0.0628628	0.0860921							0.555419	0.647215	0.184314	0.266216	0.0791623
	50.5569	0.0484778		0.556402	-0.298609	0.191719	0.0663726	0.085688							0.556402	0.648068	0.184286	0.264004	0.0797592
	50.5578	0.049528		0.557385	-0.29956	0.191379	0.0698428	0.0852912							0.557385	0.648956	0.184255	0.261707	0.0803568
	50.5588	0.0503242		0.558368	-0.30054	0.19104	0.0732689	0.0849034							0.558368	0.649879	0.184222	0.259326	0.0809534
	50.5598	0.0508645		0.559351	-0.301549	0.190702	0.0766467	0.0845263							0.559351	0.650835	0.184186	0.256863	0.0815479
	50.5608	0.0511473		0.560334	-0.302587	0.190365	0.0799719	0.0841617							0.560334	0.651823	0.184148	0.25432	0.0821389
	50.5618	0.0511713		0.561317	-0.303651	0.190029	0.0832402	0.0838112							0.561317	0.652842	0.184106	0.251699	0.082725
	50.5627	0.0509357		0.5623	-0.304741	0.189695	0.0864475	0.0834766							0.5623	0.653892	0.184061	0.249002	0.0833052
	50.5637	0.0504398		0.563283	-0.305856	0.189364	0.08959	0.0831594							0.563283	0.654971	0.184013	0.24623	0.0838783
	50.5647	0.0496834		0.564266	-0.306995	0.189036	0.0926637	0.0828612							0.564266	0.656078	0.183962	0.243387	0.0844431
	50.5657	0.0486666		0.565249	-0.308156	0.18871	0.0956649	0.0825835							0.565249	0.657211	0.183906	0.240475	0.0849987
	50.5667	0.0473899		0.566232	-0.309338	0.188388	0.0985901	0.0823277							0.566232	0.658371	0.183848	0.237496	0.0855441
	50.5677	0.045854		0.567216	-0.310541	0.188069	0.101436	0.0820953							0.567216	0.659555	0.183785	0.234452	0.0860783
	50.5686	0.04406		0.568199	-0.311762	0.187755	0.104198	0.0818875							0.568199	0.660763	0.183718	0.231346	0.0866005
	50.5696	0.0420093		0.569182	-0.313	0.187444	0.106875	0.0817055							0.569182	0.661994	0.183648	0.228182	0.0871099
	50.5706	0.0397038		0.570165	-0.314254	0.187138	0.109462	0.0815505							0.570165	0.663246	0.183573	0.224961	0.0876059
	50.5716	0.0371454		0.571148	-0.315522	0.186837	0.111957	0.0814234							0.571148	0.664519	0.183494	0.221686	0.0880876
	50.5726	0.0343366		0.572131	-0.316804	0.186542	0.114357	0.0813252							0.572131	0.665811	0.183411	0.21836	0.0885546
	50.5736	0.0312802		0.573114	-0.318096	0.186251	0.11666	0.0812567							0.573114	0.667121	0.183324	0.214986	0.0890063
	50.5745	0.0279793		0.574097	-0.319398	0.185966	0.118863	0.0812186							0.574097	0.668449	0.183232	0.211568	0.0894423
	50.5755	0.0244372		0.57508	-0.320708	0.185688	0.120963	0.0812114							0.57508	0.669792	0.183137	0.208107	0.089862
	50.5765	0.0206576		0.576063	-0.322025	0.185415	0.122958	0.0812356							0.576063	0.671152	0.183037	0.204608	0.0902653
	50.5775	0.0166447		0.577046	-0.323346	0.185149	0.124847	0.0812915							0.577046	0.672525	0.182933	0.201072	0.0906518
	50.5785	0.0124028		0.578029	-0.32467	0.184889	0.126627	0.0813792							0.578029	0.673912	0.182825	0.197505	0.0910213
	50.5795	0.00793662		0.579012	-0.325996	0.184637	0.128297	0.081499							0.579012	0.675312	0.182713	0.193907	0.0913736
	50.5804	0.00325115		0.579995	-0.327321	0.184391	0.129855	0.0816506							0.579995	0.676722	0.182597	0.190284	0.0917086
	50.5814	-0.00164826		0.580978	-0.328645	0.184153	0.1313	0.0818339							0.580978	0.678144	0.182477	0.186638	0.0920264
	50.5824	-0.00675595		0.581961	-0.329964	0.183922	0.13263	0.0820485							0.581961	0.679575	0.182354	0.182973	0.0923269
	50.5834	-0.012066		0.582944	-0.331278	0.183699	0.133845	0.0822941							0.582944	0.681015	0.182227	0.179291	0.0926102
	50.5844	-0.017572		0.583927	-0.332585	0.183483	0.134943	0.08257							0.583927	0.682462	0.182097	0.175597	0.0928764
	50.5854	-0.0232674		0.58491	-0.333883	0.183276	0.135924	0.0828756							0.58491	0.683917	0.181963	0.171893	0.0931257
	50.5863	-0.0291454		0.585893	-0.33517	0.183076	0.136787	0.08321							0.585893	0.685379	0.181826	0.168184	0.0933584
	50.5873	-0.0351987		0.586876	-0.336444	0.182885	0.137532	0.0835724							0.586876	0.686845	0.181686	0.164472	0.0935747
	50.5883	-0.0414198		0.587859	-0.337704	0.182702	0.138158	0.0839618							0.587859	0.688317	0.181543	0.160761	0.093775
	50.5893	-0.0478009		0.588842	-0.338949	0.182528	0.138666	0.0843771							0.588842	0.689792	0.181398	0.157055	0.0939596
	50.5903	-0.0543338		0.589826	-0.340176	0.182362	0.139055	0.0848171							0.589826	0.691271	0.18125	0.153356	0.094129
	50.5913	-0.0610103		0.590809	-0.341384	0.182205	0.139325	0.0852805							0.590809	0.692752	0.1811	0.149669	0.0942836
	50.5922	-0.0678216		0.591792	-0.342571	0.182056	0.139478	0.0857661							0.591792	0.694235	0.180947	0.145997	0.0944239
	50.5932	-0.0747587		0.592775	-0.343736	0.181917	0.139513	0.0862724							0.592775	0.695719	0.180793	0.142343	0.0945504
	50.5942	-0.0818125		0.593758	-0.344877	0.181786	0.139431	0.086798							0.593758	0.697203	0.180637	0.138711	0.0946637
	50.5952	-0.0889735		0.594741	-0.345992	0.181664	0.139233	0.0873414							0.594741	0.698687	0.18048	0.135105	0.0947643
	50.5962	-0.0962319		0.595724	-0.347081	0.181551	0.13892	0.0879011							0.595724	0.700171	0.180322	0.131527	0.0948529
	50.5972	-0.103578		0.596707	-0.348141	0.181447	0.138493	0.0884754							0.596707	0.701652	0.180162	0.127981	0.0949302
	50.5981	-0.111001		0.59769	-0.349171	0.181352	0.137954	0.0890629							0.59769	0.703132	0.180002	0.124471	0.0949967
	50.5991	-0.11849		0.598673	-0.350171	0.181266	0.137303	0.0896619							0.598673	0.704609	0.179841	0.121	0.0950531
	50.6001	-0.126036		0.599656	-0.351137	0.181189	0.136544	0.0902707							0.599656	0.706083	0.179679	0.117571	0.0951001
	50.6011	-0.133626		0.600639	-0.35207	0.181122	0.135676	0.0908878							0.600639	0.707552	0.179518	0.114188	0.0951384
	50.6021	-0.141251		0.601622	-0.352968	0.181063	0.134702	0.0915115							0.601622	0.709017	0.179356	0.110854	0.0951687
	50.6031	-0.148898		0.602605	-0.35383	0.181013	0.133625	0.0921401							0.602605	0.710477	0.179194	0.107571	0.0951917
	50.604	-0.156556		0.603588	-0.354654	0.180972	0.132446	0.092772							0.603588	0.711931	0.179032	0.104344	0.0952081
	50.605	-0.164213		0.604571	-0.35544	0.18094	0.131167	0.0934057							0.604571	0.713379	0.178871	0.101176	0.0952186
	50.606	-0.171857		0.605554	-0.356187	0.180916	0.129792	0.0940395							0.605554	0.714819	0.17871	0.098069	0.0952238
	50.607	-0.179476		0.606537	-0.356893	0.180902	0.128321	0.0946718							0.606537	0.716252	0.17855	0.0950268	0.0952245
	50.608	-0.187059		0.60752	-0.357558	0.180896	0.126759	0.0953012							0.60752	0.717677	0.17839	0.0920521	0.0952213
	50.609	-0.194591		0.608503	-0.358181	0.180899	0.125108	0.095926							0.608503	0.719093	0.178231	0.0891481	0.0952149
	50.6099	-0.202062		0.609486	-0.358761	0.18091	0.12337	0.0965449							0.609486	0.720499	0.178074	0.0863175	0.0952058
	50.6109	-0.209458		0.610469	-0.359298	0.180929	0.121549	0.0971564							0.610469	0.721895	0.177917	0.0835631	0.0951948
	50.6119	-0.216766		0.611452	-0.35979	0.180957	0.119647	0.097759							0.611452	0.72328	0.177761	0.0808878	0.0951824
	50.6129	-0.223974		0.612435	-0.360238	0.180993	0.117668	0.0983514							0.612435	0.724654	0.177606	0.0782941	0.0951691
	50.6139	-0.231069		0.613419	-0.360641	0.181037	0.115616	0.0989324							0.613419	0.726015	0.177452	0.0757847	0.0951556
	50.6149	-0.238037		0.614402	-0.360998	0.181089	0.113492	0.0995005							0.614402	0.727364	0.1773	0.0733622	0.0951422
	50.6158	-0.244866		0.615385	-0.361309	0.181148	0.111301	0.100055							0.615385	0.728698	0.177148	0.071029	0.0951296
	50.6168	-0.251543		0.616368	-0.361574	0.181215	0.109046	0.100594							0.616368	0.730018	0.176998	0.0687875	0.0951181
	50.6178	-0.258055		0.617351	-0.361793	0.18129	0.106731	0.101116							0.617351	0.731323	0.176848	0.0666401	0.0951082
	50.6188	-0.264388		0.618334	-0.361965	0.181371	0.104359	0.101622							0.618334	0.732611	0.176699	0.0645889	0.0951003
	50.6198	-0.27053		0.619317	-0.362091	0.18146	0.101933	0.102109							0.619317	0.733883	0.176552	0.0626361	0.0950946
	50.6207	-0.276468		0.6203	-0.36217	0.181555	0.0994577	0.102577							0.6203	0.735136	0.176405	0.0607839	0.0950915
	50.6217	-0.28219		0.621283	-0.362204	0.181657	0.0969366	0.103024							0.621283	0.736371	0.176258	0.0590341	0.0950912
	50.6227	-0.287682		0.622266	-0.362191	0.181766	0.0943731	0.103451							0.622266	0.737587	0.176113	0.0573888	0.0950941
	50.6237	-0.292933		0.623249	-0.362133	0.18188	0.0917712	0.103856							0.623249	0.738782	0.175968	0.0558498	0.0951002
	50.6247	-0.297929		0.624232	-0.36203	0.182	0.0891345	0.104238							0.624232	0.739955	0.175823	0.0544189	0.0951098
	50.6257	-0.302661		0.625215	-0.361882	0.182126	0.0864669	0.104597							0.625215	0.741107	0.175678	0.0530976	0.0951228
	50.6266	-0.307114		0.626198	-0.36169	0.182258	0.083772	0.104933							0.626198	0.742235	0.175533	0.0518877	0.0951395
	50.6276	-0.311279		0.627181	-0.361455	0.182395	0.0810538	0.105244							0.627181	0.743338	0.175389	0.0507906	0.0951598
	50.6286	-0.315144		0.628164	-0.361177	0.182536	0.078316	0.105531							0.628164	0.744417	0.175244	0.0498076	0.0951838
	50.6296	-0.318699		0.629147	-0.360858	0.182683	0.0755623	0.105792							0.629147	0.745469	0.175098	0.0489402	0.0952114
	50.6306	-0.321932		0.63013	-0.360498	0.182834	0.0727965	0.106028							0.63013	0.746494	0.174952	0.0481895	0.0952424
	50.6316	-0.324835		0.631113	-0.360097	0.182989	0.0700224	0.106238							0.631113	0.747491	0.174805	0.0475566	0.0952769
	50.6325	-0.327397		0.632096	-0.359659	0.183148	0.0672436	0.106423							0.632096	0.748458	0.174657	0.0470427	0.0953146
	50.6335	-0.32961		0.633079	-0.359182	0.183311	0.0644639	0.106581							0.633079	0.749395	0.174508	0.0466486	0.0953554
	50.6345	-0.331464		0.634062	-0.358669	0.183477	0.0616869	0.106713							0.634062	0.750301	0.174358	0.0463751	0.095399
	50.6355	-0.332953		0.635045	-0.358122	0.183646	0.0589161	0.106819							0.635045	0.751174	0.174206	0.046223	0.0954452
	50.6365	-0.334068		0.636029	-0.35754	0.183818	0.0561552	0.106899							0.636029	0.752014	0.174052	0.0461928	0.0954937
	50.6375	-0.334802		0.637012	-0.356927	0.183993	0.0534076	0.106952							0.637012	0.752819	0.173896	0.0462852	0.0955443
	50.6384	-0.335148		0.637995	-0.356283	0.184171	0.0506768	0.10698							0.637995	0.753589	0.173738	0.0465004	0.0955965
	50.6394	-0.335101		0.638978	-0.355609	0.18435	0.0479661	0.106982							0.638978	0.754322	0.173578	0.0468388	0.0956501
	50.6404	-0.334655		0.639961	-0.354908	0.184531	0.0452789	0.106959							0.639961	0.755017	0.173416	0.0473006	0.0957047
	50.6414	-0.333806		0.640944	-0.354182	0.184714	0.0426184	0.10691							0.640944	0.755674	0.173251	0.0478858	0.0957599
	50.6424	-0.332548		0.641927	-0.353431	0.184898	0.0399878	0.106837							0.641927	0.756291	0.173083	0.0485944	0.0958153
	50.6434	-0.330878		0.64291	-0.352658	0.185083	0.0373901	0.106739							0.64291	0.756867	0.172912	0.0494261	0.0958705
	50.6443	-0.328793		0.643893	-0.351864	0.185269	0.0348285	0.106618							0.643893	0.757402	0.172738	0.0503807	0.095925
	50.6453	-0.32629		0.644876	-0.351052	0.185455	0.0323057	0.106473							0.644876	0.757894	0.172561	0.0514578	0.0959785
	50.6463	-0.323368		0.645859	-0.350223	0.185642	0.0298247	0.106305							0.645859	0.758343	0.172381	0.0526568	0.0960305
	50.6473	-0.320024		0.646842	-0.34938	0.185829	0.0273881	0.106116							0.646842	0.758747	0.172198	0.053977	0.0960805
	50.6483	-0.316258		0.647825	-0.348523	0.186016	0.0249987	0.105904							0.647825	0.759106	0.172011	0.0554177	0.0961282
	50.6493	-0.31207		0.648808	-0.347655	0.186203	0.022659	0.105672							0.648808	0.759419	0.171821	0.0569779	0.0961731
	50.6502	-0.30746		0.649791	-0.346779	0.186389	0.0203714	0.10542							0.649791	0.759685	0.171627	0.0586565	0.0962147
	50.6512	-0.302428		0.650774	-0.345896	0.186575	0.0181384	0.105149							0.650774	0.759903	0.171429	0.0604525	0.0962527
	50.6522	-0.296977		0.651757	-0.345007	0.186759	0.0159621	0.10486							0.651757	0.760073	0.171228	0.0623644	0.0962866
	50.6532	-0.291107		0.65274	-0.344116	0.186943	0.0138447	0.104553							0.65274	0.760194	0.171023	0.0643908	0.096316
	50.6542	-0.284822		0.653723	-0.343224	0.187125	0.0117882	0.104229							0.653723	0.760264	0.170815	0.0665301	0.0963406
	50.6552	-0.278125		0.654706	-0.342334	0.187306	0.00979464	0.103889							0.654706	0.760285	0.170603	0.0687807	0.0963599
	50.6561	-0.27102		0.655689	-0.341447	0.187485	0.00786575	0.103535							0.655689	0.760254	0.170387	0.0711406	0.0963737
	50.6571	-0.26351		0.656672	-0.340565	0.187662	0.00600328	0.103167							0.656672	0.760172	0.170167	0.0736079	0.0963817
	50.6581	-0.2556		0.657655	-0.33969	0.187838	0.00420881	0.102787							0.657655	0.760038	0.169945	0.0761806	0.0963834
	50.6591	-0.247296		0.658638	-0.338825	0.188011	0.00248385	0.102394							0.658638	0.759851	0.169718	0.0788563	0.0963787
	50.6601	-0.238604		0.659622	-0.337971	0.188183	0.000829775	0.101991							0.659622	0.759612	0.169489	0.0816328	0.0963673
	50.6611	-0.229529		0.660605	-0.33713	0.188352	-0.000752155	0.101579							0.660605	0.75932	0.169256	0.0845075	0.096349
	50.662	-0.220079		0.661588	-0.336305	0.188519	-0.00226078	0.101157							0.661588	0.758974	0.169019	0.0874779	0.0963235
	50.663	-0.21026		0.662571	-0.335497	0.188684	-0.00369505	0.100729							0.662571	0.758575	0.16878	0.0905412	0.0962908
	50.664	-0.200082		0.663554	-0.334708	0.188846	-0.00505404	0.100293							0.663554	0.758122	0.168538	0.0936948	0.0962508
	50.665	-0.189551		0.664537	-0.333941	0.189005	-0.00633691	0.0998529							0.664537	0.757616	0.168293	0.0969355	0.0962032
	50.666	-0.178677		0.66552	-0.333196	0.189162	-0.00754295	0.0994083							0.66552	0.757056	0.168046	0.10026	0.0961481
	50.667	-0.16747		0.666503	-0.332476	0.189317	-0.00867155	0.0989604							0.666503	0.756442	0.167796	0.103667	0.0960854
	50.6679	-0.155938		0.667486	-0.331783	0.189468	-0.00972221	0.0985106							0.667486	0.755774	0.167543	0.10715	0.0960152
	50.6689	-0.144093		0.668469	-0.331118	0.189617	-0.0106945	0.0980597							0.668469	0.755053	0.167289	0.110709	0.0959375
	50.6699	-0.131944		0.669452	-0.330483	0.189763	-0.0115882	0.0976088							0.669452	0.754279	0.167033	0.114338	0.0958524
	50.6709	-0.119503		0.670435	-0.32988	0.189906	-0.012403	0.097159							0.670435	0.753452	0.166776	0.118035	0.0957599
	50.6719	-0.106782		0.671418	-0.32931	0.190047	-0.013139	0.0967112							0.671418	0.752572	0.166517	0.121797	0.0956604
	50.6729	-0.0937919		0.672401	-0.328775	0.190185	-0.0137959	0.0962665							0.672401	0.75164	0.166257	0.125618	0.0955539
	50.6738	-0.0805459		0.673384	-0.328277	0.190319	-0.0143741	0.0958257							0.673384	0.750656	0.165996	0.129496	0.0954407
	50.6748	-0.0670564		0.674367	-0.327817	0.190451	-0.0148736	0.0953898							0.674367	0.749621	0.165735	0.133428	0.095321
	50.6758	-0.0533366		0.67535	-0.327396	0.190581	-0.0152948	0.0949597							0.67535	0.748536	0.165473	0.137408	0.0951953
	50.6768	-0.0394002		0.676333	-0.327016	0.190707	-0.0156381	0.0945363							0.676333	0.7474	0.165211	0.141433	0.0950636
	50.6778	-0.025261		0.677316	-0.326679	0.190831	-0.0159038	0.0941201							0.677316	0.746215	0.164949	0.1455	0.0949266
	50.6787	-0.0109332		0.678299	-0.326385	0.190952	-0.0160926	0.0937122							0.678299	0.744982	0.164688	0.149603	0.0947844
	50.6797	0.00356845		0.679282	-0.326136	0.19107	-0.016205	0.093313							0.679282	0.743701	0.164428	0.15374	0.0946377
	50.6807	0.0182291		0.680265	-0.325933	0.191186	-0.0162419	0.0929234							0.680265	0.742373	0.164169	0.157906	0.0944867
	50.6817	0.0330335		0.681248	-0.325777	0.191299	-0.016204	0.0925437							0.681248	0.740999	0.163911	0.162097	0.0943321
	50.6827	0.0479661		0.682232	-0.325669	0.191409	-0.0160921	0.0921747							0.682232	0.73958	0.163656	0.166309	0.0941742
	50.6837	0.063011		0.683215	-0.32561	0.191517	-0.0159072	0.0918167							0.683215	0.738118	0.163402	0.170537	0.0940136
	50.6846	0.0781522		0.684198	-0.325601	0.191623	-0.0156503	0.0914702							0.684198	0.736612	0.16315	0.174778	0.0938509
	50.6856	0.0933734		0.685181	-0.325643	0.191726	-0.0153225	0.0911354							0.685181	0.735065	0.162901	0.179028	0.0936867
	50.6866	0.108658		0.686164	-0.325737	0.191827	-0.014925	0.0908127							0.686164	0.733477	0.162655	0.183281	0.0935214
	50.6876	0.123989		0.687147	-0.325883	0.191925	-0.0144589	0.0905024							0.687147	0.73185	0.162412	0.187535	0.0933557
	50.6886	0.13935		0.68813	-0.326083	0.192021	-0.0139256	0.0902044							0.68813	0.730186	0.162173	0.191784	0.0931902
	50.6896	0.154723		0.689113	-0.326336	0.192115	-0.0133263	0.089919							0.689113	0.728484	0.161938	0.196025	0.0930256
	50.6905	0.170091		0.690096	-0.326643	0.192207	-0.0126626	0.0896461							0.690096	0.726748	0.161707	0.200254	0.0928624
	50.6915	0.185437		0.691079	-0.327005	0.192297	-0.0119357	0.0893858							0.691079	0.724978	0.16148	0.204466	0.0927012
	50.6925	0.200744		0.692062	-0.327421	0.192385	-0.0111472	0.0891378							0.692062	0.723175	0.161258	0.208658	0.0925428
	50.6935	0.215994		0.693045	-0.327893	0.192471	-0.0102987	0.0889021							0.693045	0.721342	0.161041	0.212825	0.0923877
	50.6945	0.231169		0.694028	-0.32842	0.192555	-0.00939184	0.0886784							0.694028	0.71948	0.160829	0.216964	0.0922365
	50.6955	0.246252		0.695011	-0.329003	0.192637	-0.00842814	0.0884665							0.695011	0.717591	0.160622	0.22107	0.0920899
	50.6964	0.261225		0.695994	-0.329641	0.192717	-0.00740935	0.088266							0.695994	0.715676	0.160421	0.22514	0.0919485
	50.6974	0.276071		0.696977	-0.330335	0.192796	-0.00633718	0.0880766							0.696977	0.713737	0.160226	0.22917	0.0918129
	50.6984	0.290772		0.69796	-0.331083	0.192872	-0.00521341	0.0878978							0.69796	0.711776	0.160038	0.233156	0.0916836
	50.6994	0.305312		0.698943	-0.331887	0.192948	-0.00403985	0.0877292							0.698943	0.709794	0.159856	0.237094	0.0915613
	50.7004	0.319673		0.699926	-0.332745	0.193021	-0.00281833	0.0875704							0.699926	0.707794	0.15968	0.240981	0.0914466
	50.7014	0.333837		0.700909	-0.333657	0.193093	-0.00155071	0.0874207							0.700909	0.705778	0.159511	0.244814	0.0913399
	50.7023	0.347789		0.701892	-0.334623	0.193164	-0.000238915	0.0872797							0.701892	0.703746	0.159349	0.248588	0.0912418
	50.7033	0.361511		0.702875	-0.335642	0.193233	0.00111514	0.0871468							0.702875	0.701702	0.159194	0.252302	0.0911528
	50.7043	0.374987		0.703858	-0.336713	0.1933	0.0025095	0.0870215							0.703858	0.699647	0.159046	0.25595	0.0910734
	50.7053	0.388202		0.704841	-0.337835	0.193366	0.00394217	0.086903							0.704841	0.697583	0.158906	0.259531	0.0910039
	50.7063	0.401139		0.705825	-0.339008	0.193431	0.00541116	0.0867909							0.705825	0.695512	0.158773	0.263041	0.0909449
	50.7073	0.413782		0.706808	-0.340231	0.193494	0.00691445	0.0866845							0.706808	0.693437	0.158648	0.266477	0.0908968
	50.7082	0.426118		0.707791	-0.341502	0.193555	0.00844998	0.0865833							0.707791	0.691358	0.158531	0.269837	0.0908598
	50.7092	0.43813		0.708774	-0.34282	0.193615	0.0100157	0.0864867							0.708774	0.689279	0.158421	0.273118	0.0908343
	50.7102	0.449805		0.709757	-0.344184	0.193674	0.0116095	0.0863941							0.709757	0.687202	0.158319	0.276316	0.0908206
	50.7112	0.461128		0.71074	-0.345592	0.193731	0.0132294	0.086305							0.71074	0.685127	0.158225	0.279431	0.0908189
	50.7122	0.472086		0.711723	-0.347044	0.193787	0.0148732	0.0862189							0.711723	0.683058	0.158139	0.28246	0.0908295
	50.7132	0.482666		0.712706	-0.348538	0.193841	0.0165388	0.0861352							0.712706	0.680997	0.158061	0.285399	0.0908526
	50.7141	0.492855		0.713689	-0.350071	0.193894	0.0182242	0.0860536							0.713689	0.678945	0.157991	0.288249	0.0908882
	50.7151	0.502641		0.714672	-0.351643	0.193945	0.0199271	0.0859735							0.714672	0.676905	0.157928	0.291005	0.0909365
	50.7161	0.512013		0.715655	-0.353251	0.193995	0.0216455	0.0858947							0.715655	0.674878	0.157874	0.293668	0.0909976
	50.7171	0.520958		0.716638	-0.354895	0.194043	0.0233772	0.0858168							0.716638	0.672868	0.157827	0.296234	0.0910714
	50.7181	0.529467		0.717621	-0.356571	0.194088	0.0251202	0.0857395							0.717621	0.670874	0.157789	0.298704	0.091158
	50.7191	0.53753		0.718604	-0.358278	0.194133	0.0268723	0.0856626							0.718604	0.668901	0.157758	0.301074	0.0912573
	50.72	0.545137		0.719587	-0.360014	0.194175	0.0286314	0.0855859							0.719587	0.66695	0.157734	0.303345	0.0913692
	50.721	0.552279		0.72057	-0.361777	0.194215	0.0303955	0.0855093							0.72057	0.665022	0.157719	0.305515	0.0914935
	50.722	0.558949		0.721553	-0.363565	0.194253	0.0321623	0.0854327							0.721553	0.66312	0.157711	0.307583	0.0916301
	50.723	0.565139		0.722536	-0.365376	0.194289	0.03393	0.0853561							0.722536	0.661245	0.15771	0.309549	0.0917788
	50.724	0.570841		0.723519	-0.367207	0.194323	0.0356964	0.0852795							0.723519	0.6594	0.157717	0.311411	0.0919393
	50.725	0.576051		0.724502	-0.369056	0.194354	0.0374595	0.0852031							0.724502	0.657587	0.157731	0.31317	0.0921113
	50.7259	0.580762		0.725485	-0.370921	0.194382	0.0392173	0.085127							0.725485	0.655807	0.157752	0.314825	0.0922946
	50.7269	0.584969		0.726468	-0.372799	0.194408	0.0409678	0.0850514							0.726468	0.654062	0.157779	0.316376	0.0924886
	50.7279	0.588669		0.727451	-0.374689	0.194432	0.0427091	0.0849766							0.727451	0.652354	0.157814	0.317822	0.0926931
	50.7289	0.591858		0.728435	-0.376588	0.194452	0.0444392	0.084903							0.728435	0.650684	0.157856	0.319165	0.0929077
	50.7299	0.594534		0.729418	-0.378493	0.194469	0.0461564	0.084831							0.729418	0.649056	0.157903	0.320404	0.0931318
	50.7308	0.596695		0.730401	-0.380402	0.194483	0.0478587	0.0847609							0.730401	0.647469	0.157958	0.321539	0.093365
	50.7318	0.598339		0.731384	-0.382312	0.194494	0.0495443	0.0846933							0.731384	0.645926	0.158018	0.322571	0.0936068
	50.7328	0.599466		0.732367	-0.384222	0.194501	0.0512114	0.0846288							0.732367	0.644429	0.158085	0.323501	0.0938566
	50.7338	0.600076		0.73335	-0.386129	0.194505	0.0528585	0.0845678							0.73335	0.642979	0.158157	0.324329	0.0941138
	50.7348	0.600171		0.734333	-0.388031	0.194505	0.0544836	0.0845112							0.734333	0.641577	0.158235	0.325056	0.094378
	50.7358	0.599752		0.735316	-0.389924	0.194501	0.0560854	0.0844594							0.735316	0.640225	0.158319	0.325683	0.0946483
	50.7367	0.598821		0.736299	-0.391807	0.194494	0.0576621	0.0844132							0.736299	0.638925	0.158408	0.326211	0.0949244
	50.7377	0.597382		0.737282	-0.393678	0.194482	0.0592123	0.0843734							0.737282	0.637677	0.158502	0.326641	0.0952054
	50.7387	0.595438		0.738265	-0.395534	0.194466	0.0607345	0.0843406							0.738265	0.636484	0.158601	0.326975	0.0954907
	50.7397	0.592994		0.739248	-0.397373	0.194446	0.0622273	0.0843157							0.739248	0.635346	0.158705	0.327213	0.0957797
	50.7407	0.590056		0.740231	-0.399192	0.194421	0.0636893	0.0842994							0.740231	0.634264	0.158813	0.327358	0.0960716
	50.7417	0.586628		0.741214	-0.40099	0.194392	0.0651194	0.0842925							0.741214	0.63324	0.158926	0.327411	0.0963657
	50.7426	0.582718		0.742197	-0.402765	0.194358	0.0665162	0.0842957							0.742197	0.632275	0.159043	0.327373	0.0966613
	50.7436	0.578334		0.74318	-0.404514	0.194319	0.0678787	0.0843098							0.74318	0.631369	0.159164	0.327247	0.0969577
	50.7446	0.573482		0.744163	-0.406235	0.194276	0.0692058	0.0843355							0.744163	0.630524	0.159289	0.327034	0.0972541
	50.7456	0.568171		0.745146	-0.407927	0.194228	0.0704964	0.0843736							0.745146	0.62974	0.159418	0.326735	0.0975498
	50.7466	0.562411		0.746129	-0.409587	0.194175	0.0717496	0.0844248							0.746129	0.629019	0.159549	0.326354	0.0978441
	50.7476	0.55621		0.747112	-0.411214	0.194117	0.0729646	0.0844897							0.747112	0.62836	0.159685	0.325892	0.0981362
	50.7485	0.549579		0.748095	-0.412806	0.194054	0.0741406	0.0845689							0.748095	0.627765	0.159823	0.325351	0.0984253
	50.7495	0.542529		0.749078	-0.414361	0.193986	0.0752769	0.0846629							0.749078	0.627234	0.159964	0.324734	0.0987107
	50.7505	0.53507		0.750061	-0.415878	0.193914	0.0763729	0.0847724							0.750061	0.626767	0.160108	0.324042	0.0989917
	50.7515	0.527215		0.751044	-0.417354	0.193836	0.0774279	0.0848976							0.751044	0.626365	0.160254	0.323279	0.0992675
	50.7525	0.518975		0.752028	-0.418789	0.193753	0.0784417	0.0850391							0.752028	0.626029	0.160402	0.322446	0.0995374
	50.7535	0.510363		0.753011	-0.420182	0.193665	0.0794136	0.085197							0.753011	0.625758	0.160552	0.321545	0.0998006
	50.7544	0.501392		0.753994	-0.42153	0.193572	0.0803435	0.0853717							0.753994	0.625552	0.160705	0.32058	0.100056
	50.7554	0.492074		0.754977	-0.422832	0.193475	0.0812311	0.0855633							0.754977	0.625413	0.160858	0.319553	0.100304
	50.7564	0.482424		0.75596	-0.424088	0.193373	0.0820763	0.0857717							0.75596	0.625339	0.161014	0.318467	0.100543
	50.7574	0.472455		0.756943	-0.425296	0.193266	0.082879	0.0859971							0.756943	0.625331	0.16117	0.317323	0.100773
	50.7584	0.462182		0.757926	-0.426455	0.193154	0.0836391	0.0862393							0.757926	0.625388	0.161327	0.316125	0.100992
	50.7594	0.45162		0.758909	-0.427564	0.193038	0.0843568	0.0864981							0.758909	0.62551	0.161486	0.314876	0.101201
	50.7603	0.440782		0.759892	-0.428621	0.192918	0.0850322	0.0867733							0.759892	0.625698	0.161644	0.313577	0.101398
	50.7613	0.429684		0.760875	-0.429627	0.192793	0.0856656	0.0870644							0.760875	0.62595	0.161804	0.312233	0.101584
	50.7623	0.418341		0.761858	-0.430581	0.192664	0.0862573	0.087371							0.761858	0.626267	0.161963	0.310844	0.101757
	50.7633	0.406768		0.762841	-0.431481	0.192531	0.0868076	0.0876926							0.762841	0.626647	0.162122	0.309415	0.101917
	50.7643	0.394981		0.763824	-0.432326	0.192395	0.087317	0.0880285							0.763824	0.62709	0.162282	0.307947	0.102063
	50.7653	0.382996		0.764807	-0.433117	0.192255	0.0877861	0.088378							0.764807	0.627596	0.16244	0.306443	0.102196
	50.7662	0.370828		0.76579	-0.433853	0.192112	0.0882153	0.0887404							0.76579	0.628163	0.162599	0.304907	0.102314
	50.7672	0.358493		0.766773	-0.434533	0.191965	0.0886055	0.0891149							0.766773	0.628792	0.162756	0.30334	0.102417
	50.7682	0.346007		0.767756	-0.435156	0.191816	0.0889573	0.0895004							0.767756	0.629481	0.162913	0.301746	0.102505
	50.7692	0.333385		0.768739	-0.435723	0.191663	0.0892714	0.0898961							0.768739	0.630228	0.163068	0.300126	0.102578
	50.7702	0.320645		0.769722	-0.436233	0.191509	0.0895489	0.0903009							0.769722	0.631035	0.163222	0.298484	0.102635
	50.7712	0.3078		0.770705	-0.436685	0.191352	0.0897905	0.0907137							0.770705	0.631898	0.163374	0.296822	0.102676
	50.7721	0.294869		0.771688	-0.43708	0.191193	0.0899974	0.0911334							0.771688	0.632817	0.163525	0.295142	0.102701
	50.7731	0.281865		0.772671	-0.437417	0.191032	0.0901704	0.0915589							0.772671	0.633792	0.163674	0.293446	0.10271
	50.7741	0.268805		0.773654	-0.437696	0.190869	0.0903108	0.091989							0.773654	0.63482	0.16382	0.291738	0.102703
	50.7751	0.255704		0.774638	-0.437917	0.190706	0.0904197	0.0924224							0.774638	0.635901	0.163965	0.290019	0.102679
	50.7761	0.242578		0.775621	-0.43808	0.190541	0.0904983	0.0928579							0.775621	0.637033	0.164107	0.288292	0.102639
	50.7771	0.229442		0.776604	-0.438185	0.190376	0.0905479	0.0932943							0.776604	0.638215	0.164247	0.286558	0.102583
	50.778	0.21631		0.777587	-0.438232	0.190211	0.0905698	0.0937303							0.777587	0.639445	0.164384	0.284821	0.102511
	50.779	0.203199		0.77857	-0.438221	0.190045	0.0905655	0.0941646							0.77857	0.640722	0.164518	0.283082	0.102424
	50.78	0.190123		0.779553	-0.438152	0.18988	0.0905363	0.0945961							0.779553	0.642045	0.164649	0.281342	0.102321
	50.781	0.177095		0.780536	-0.438026	0.189715	0.0904836	0.0950235							0.780536	0.643412	0.164777	0.279604	0.102203
	50.782	0.16413		0.781519	-0.437842	0.18955	0.0904091	0.0954455							0.781519	0.644821	0.164902	0.277871	0.10207
	50.783	0.151243		0.782502	-0.437602	0.189387	0.0903143	0.095861							0.782502	0.64627	0.165024	0.276142	0.101923
	50.7839	0.138446		0.783485	-0.437304	0.189225	0.0902008	0.0962687							0.783485	0.647759	0.165142	0.274421	0.101762
	50.7849	0.125753		0.784468	-0.43695	0.189064	0.0900702	0.0966676							0.784468	0.649285	0.165256	0.272709	0.101588
	50.7859	0.113177		0.785451	-0.43654	0.188906	0.0899243	0.0970565							0.785451	0.650846	0.165367	0.271007	0.101401
	50.7869	0.100731		0.786434	-0.436075	0.188749	0.0897647	0.0974344							0.786434	0.652441	0.165475	0.269316	0.101203
	50.7879	0.0884266		0.787417	-0.435555	0.188595	0.0895931	0.0978002							0.787417	0.654069	0.165578	0.267639	0.100994
	50.7888	0.076277		0.7884	-0.434981	0.188443	0.0894114	0.0981529							0.7884	0.655726	0.165677	0.265977	0.100774
	50.7898	0.0642936		0.789383	-0.434353	0.188295	0.0892212	0.0984917							0.789383	0.657411	0.165773	0.26433	0.100545
	50.7908	0.052488		0.790366	-0.433672	0.188149	0.0890246	0.0988155							0.790366	0.659122	0.165864	0.2627	0.100308
	50.7918	0.0408713		0.791349	-0.432938	0.188007	0.0888232	0.0991237							0.791349	0.660858	0.165952	0.261088	0.100063
	50.7928	0.0294544		0.792332	-0.432154	0.187868	0.0886189	0.0994153							0.792332	0.662616	0.166035	0.259495	0.0998119
	50.7938	0.0182478		0.793315	-0.431318	0.187733	0.0884136	0.0996898							0.793315	0.664395	0.166114	0.257922	0.0995552
	50.7947	0.00726168		0.794298	-0.430433	0.187601	0.0882092	0.0999464							0.794298	0.666191	0.166188	0.25637	0.0992943
	50.7957	-0.00349414		0.795281	-0.429499	0.187474	0.0880075	0.100184							0.795281	0.668005	0.166259	0.25484	0.0990303
	50.7967	-0.0140101		0.796264	-0.428517	0.187352	0.0878104	0.100404							0.796264	0.669832	0.166325	0.253331	0.0987643
	50.7977	-0.0242771		0.797247	-0.427489	0.187233	0.0876198	0.100603							0.797247	0.671672	0.166386	0.251846	0.0984977
	50.7987	-0.0342862		0.798231	-0.426415	0.18712	0.0874376	0.100783							0.798231	0.673522	0.166444	0.250385	0.0982317
	50.7997	-0.0440289		0.799214	-0.425297	0.187011	0.0872656	0.100942							0.799214	0.675381	0.166497	0.248947	0.0979674
	50.8006	-0.053497		0.800197	-0.424135	0.186907	0.0871058	0.101081							0.800197	0.677245	0.166546	0.247534	0.0977064
	50.8016	-0.0626827		0.80118	-0.422931	0.186808	0.0869599	0.101199							0.80118	0.679114	0.16659	0.246147	0.0974497
	50.8026	-0.0715782		0.802163	-0.421687	0.186714	0.0868298	0.101297							0.802163	0.680985	0.16663	0.244784	0.0971988
	50.8036	-0.0801764		0.803146	-0.420404	0.186625	0.0867174	0.101373							0.803146	0.682856	0.166666	0.243447	0.096955
	50.8046	-0.0884703		0.804129	-0.419082	0.186541	0.0866243	0.101428							0.804129	0.684725	0.166697	0.242137	0.0967196
	50.8056	-0.0964532		0.805112	-0.417724	0.186462	0.0865523	0.101462							0.805112	0.68659	0.166724	0.240852	0.0964938
	50.8065	-0.104119		0.806095	-0.416332	0.186389	0.0865032	0.101475							0.806095	0.68845	0.166747	0.239593	0.0962789
	50.8075	-0.111461		0.807078	-0.414906	0.186321	0.0864786	0.101467							0.807078	0.690301	0.166766	0.238361	0.0960762
	50.8085	-0.118474		0.808061	-0.413448	0.186258	0.0864802	0.101439							0.808061	0.692143	0.166781	0.237155	0.095887
	50.8095	-0.125153		0.809044	-0.411961	0.1862	0.0865096	0.10139							0.809044	0.693974	0.166792	0.235975	0.0957122
	50.8105	-0.131491		0.810027	-0.410445	0.186148	0.0865683	0.101321							0.810027	0.69579	0.166799	0.234821	0.0955532
	50.8115	-0.137485		0.81101	-0.408903	0.186101	0.0866577	0.101232							0.81101	0.697592	0.166802	0.233693	0.0954109
	50.8124	-0.14313		0.811993	-0.407336	0.186059	0.0867794	0.101124							0.811993	0.699376	0.166801	0.232591	0.0952863
	50.8134	-0.148421		0.812976	-0.405746	0.186022	0.0869347	0.100997							0.812976	0.701142	0.166797	0.231515	0.0951804
	50.8144	-0.153354		0.813959	-0.404134	0.185991	0.0871249	0.100852							0.813959	0.702886	0.166789	0.230464	0.0950939
	50.8154	-0.157926		0.814942	-0.402504	0.185964	0.0873512	0.100689							0.814942	0.704609	0.166778	0.229437	0.0950277
	50.8164	-0.162133		0.815925	-0.400856	0.185942	0.0876149	0.100508							0.815925	0.706307	0.166763	0.228435	0.0949825
	50.8174	-0.165972		0.816908	-0.399193	0.185924	0.0879169	0.100312							0.816908	0.707981	0.166745	0.227457	0.0949587
	50.8183	-0.16944		0.817891	-0.397516	0.185912	0.0882584	0.100099							0.817891	0.709627	0.166725	0.226503	0.0949569
	50.8193	-0.172534		0.818874	-0.395827	0.185903	0.0886403	0.0998714							0.818874	0.711244	0.166701	0.225571	0.0949773
	50.8203	-0.175253		0.819857	-0.394129	0.185899	0.0890634	0.0996295							0.819857	0.712831	0.166674	0.224662	0.0950204
	50.8213	-0.177593		0.820841	-0.392423	0.1859	0.0895286	0.099374							0.820841	0.714388	0.166645	0.223774	0.0950861
	50.8223	-0.179554		0.821824	-0.390711	0.185904	0.0900364	0.099106							0.821824	0.715911	0.166613	0.222908	0.0951746
	50.8233	-0.181135		0.822807	-0.388996	0.185913	0.0905876	0.0988261							0.822807	0.7174	0.166579	0.222061	0.0952857
	50.8242	-0.182333		0.82379	-0.387278	0.185925	0.0911827	0.0985355							0.82379	0.718855	0.166543	0.221234	0.0954193
	50.8252	-0.183149		0.824773	-0.385561	0.18594	0.091822	0.0982349							0.824773	0.720273	0.166505	0.220426	0.095575
	50.8262	-0.183581		0.825756	-0.383846	0.18596	0.092506	0.0979254							0.825756	0.721653	0.166465	0.219635	0.0957524
	50.8272	-0.183631		0.826739	-0.382135	0.185982	0.0932349	0.0976081							0.826739	0.722996	0.166423	0.218861	0.0959509
	50.8282	-0.183297		0.827722	-0.380429	0.186008	0.0940088	0.0972838							0.827722	0.724299	0.16638	0.218102	0.09617
	50.8292	-0.182582		0.828705	-0.378732	0.186036	0.0948279	0.0969537							0.828705	0.725561	0.166336	0.217358	0.0964088
	50.8301	-0.181485		0.829688	-0.377043	0.186068	0.0956921	0.0966188							0.829688	0.726783	0.16629	0.216628	0.0966666
	50.8311	-0.180008		0.830671	-0.375367	0.186102	0.0966013	0.0962802							0.830671	0.727962	0.166244	0.215911	0.0969424
	50.8321	-0.178153		0.831654	-0.373703	0.186138	0.0975553	0.095939							0.831654	0.7291	0.166197	0.215205	0.0972352
	50.8331	-0.175922		0.832637	-0.372054	0.186177	0.098554	0.0955962							0.832637	0.730193	0.16615	0.21451	0.0975439
	50.8341	-0.173317		0.83362	-0.370422	0.186217	0.0995967	0.0952531							0.83362	0.731244	0.166102	0.213824	0.0978673
	50.8351	-0.170341		0.834603	-0.368808	0.18626	0.100683	0.0949105							0.834603	0.732249	0.166055	0.213146	0.0982043
	50.836	-0.166997		0.835586	-0.367213	0.186305	0.101813	0.0945698							0.835586	0.73321	0.166007	0.212474	0.0985534
	50.837	-0.16329		0.836569	-0.365641	0.186351	0.102985	0.0942319							0.836569	0.734126	0.16596	0.211809	0.0989135
	50.838	-0.159222		0.837552	-0.364091	0.186399	0.104199	0.0938981							0.837552	0.734997	0.165914	0.211148	0.099283
	50.839	-0.154799		0.838535	-0.362565	0.186448	0.105455	0.0935692							0.838535	0.735822	0.165868	0.210491	0.0996607
	50.84	-0.150025		0.839518	-0.361065	0.186498	0.10675	0.0932465							0.839518	0.736601	0.165823	0.209836	0.100045
	50.841	-0.144905		0.840501	-0.359593	0.186549	0.108084	0.0929309							0.840501	0.737334	0.16578	0.209181	0.100435
	50.8419	-0.139445		0.841484	-0.358149	0.186601	0.109457	0.0926234							0.841484	0.73802	0.165738	0.208527	0.100828
	50.8429	-0.13365		0.842467	-0.356735	0.186654	0.110867	0.0923251							0.842467	0.738661	0.165697	0.207872	0.101223
	50.8439	-0.127527		0.84345	-0.355351	0.186707	0.112313	0.092037							0.84345	0.739256	0.165658	0.207214	0.10162
	50.8449	-0.121083		0.844434	-0.354	0.186761	0.113793	0.0917599							0.844434	0.739805	0.165622	0.206552	0.102015
	50.8459	-0.114325		0.845417	-0.352682	0.186816	0.115307	0.0914947							0.845417	0.740308	0.165587	0.205886	0.102409
	50.8468	-0.10726		0.8464	-0.351399	0.18687	0.116853	0.0912423							0.8464	0.740766	0.165554	0.205214	0.102799
	50.8478	-0.0998951		0.847383	-0.350151	0.186925	0.118429	0.0910034							0.847383	0.741179	0.165525	0.204536	0.103184
	50.8488	-0.0922392		0.848366	-0.348939	0.18698	0.120034	0.0907789							0.848366	0.741547	0.165497	0.20385	0.103563
	50.8498	-0.0843004		0.849349	-0.347764	0.187034	0.121667	0.0905694							0.849349	0.741871	0.165473	0.203156	0.103934
	50.8508	-0.0760873		0.850332	-0.346627	0.187089	0.123326	0.0903755							0.850332	0.742152	0.165452	0.202452	0.104297
	50.8518	-0.067609		0.851315	-0.345529	0.187143	0.125008	0.0901978							0.851315	0.742389	0.165434	0.201738	0.104649
	50.8527	-0.0588745		0.852298	-0.344471	0.187197	0.126713	0.0900368							0.852298	0.742583	0.165419	0.201012	0.10499
	50.8537	-0.0498935		0.853281	-0.343453	0.18725	0.128439	0.089893							0.853281	0.742736	0.165408	0.200275	0.105318
	50.8547	-0.0406756		0.854264	-0.342476	0.187303	0.130183	0.0897667							0.854264	0.742848	0.1654	0.199526	0.105633
	50.8557	-0.0312307		0.855247	-0.34154	0.187355	0.131944	0.0896583							0.855247	0.742919	0.165396	0.198763	0.105933
	50.8567	-0.021569		0.85623	-0.340647	0.187407	0.13372	0.089568							0.85623	0.742951	0.165396	0.197986	0.106217
	50.8577	-0.0117009		0.857213	-0.339796	0.187458	0.135509	0.0894959							0.857213	0.742945	0.165401	0.197196	0.106484
	50.8586	-0.00163692		0.858196	-0.338987	0.187508	0.137309	0.0894422							0.858196	0.742901	0.165409	0.19639	0.106735
	50.8596	0.00861219		0.859179	-0.338223	0.187558	0.139118	0.0894068							0.859179	0.742821	0.165421	0.195569	0.106966
	50.8606	0.0190356		0.860162	-0.337502	0.187606	0.140933	0.0893898							0.860162	0.742705	0.165438	0.194733	0.107179
	50.8616	0.0296222		0.861145	-0.336825	0.187654	0.142753	0.0893911							0.861145	0.742556	0.16546	0.193881	0.107372
	50.8626	0.0403609		0.862128	-0.336192	0.187701	0.144575	0.0894104							0.862128	0.742373	0.165485	0.193012	0.107544
	50.8636	0.0512404		0.863111	-0.335603	0.187747	0.146398	0.0894475							0.863111	0.742158	0.165516	0.192128	0.107696
	50.8645	0.0622494		0.864094	-0.335059	0.187791	0.148219	0.089502							0.864094	0.741913	0.165551	0.191227	0.107826
	50.8655	0.0733763		0.865077	-0.33456	0.187835	0.150036	0.0895737							0.865077	0.741639	0.165591	0.190309	0.107933
	50.8665	0.0846098		0.86606	-0.334106	0.187878	0.151846	0.0896621							0.86606	0.741337	0.165636	0.189375	0.108019
	50.8675	0.0959381		0.867043	-0.333696	0.18792	0.153647	0.0897667							0.867043	0.741009	0.165686	0.188425	0.108081
	50.8685	0.10735		0.868027	-0.33333	0.187961	0.155438	0.0898869							0.868027	0.740656	0.16574	0.187457	0.108121
	50.8695	0.118833		0.86901	-0.333009	0.188001	0.157215	0.0900222							0.86901	0.740279	0.165799	0.186474	0.108137
	50.8704	0.130376		0.869993	-0.332733	0.18804	0.158976	0.0901718							0.869993	0.739881	0.165863	0.185474	0.10813
	50.8714	0.141967		0.870976	-0.3325	0.188079	0.16072	0.0903353							0.870976	0.739462	0.165933	0.184459	0.1081
	50.8724	0.153594		0.871959	-0.332311	0.188116	0.162443	0.0905117							0.871959	0.739024	0.166006	0.183427	0.108046
	50.8734	0.165246		0.872942	-0.332166	0.188152	0.164143	0.0907004							0.872942	0.738569	0.166085	0.182381	0.107968
	50.8744	0.176911		0.873925	-0.332063	0.188187	0.165819	0.0909006							0.873925	0.738098	0.166169	0.181319	0.107867
	50.8754	0.188576		0.874908	-0.332004	0.188221	0.167467	0.0911114							0.874908	0.737612	0.166257	0.180242	0.107742
	50.8763	0.200231		0.875891	-0.331986	0.188255	0.169085	0.0913321							0.875891	0.737115	0.16635	0.17915	0.107594
	50.8773	0.211863		0.876874	-0.33201	0.188287	0.170671	0.0915617							0.876874	0.736606	0.166447	0.178045	0.107423
	50.8783	0.223461		0.877857	-0.332076	0.188319	0.172223	0.0917995							0.877857	0.736088	0.166549	0.176926	0.107229
	50.8793	0.235013		0.87884	-0.332182	0.18835	0.173738	0.0920445							0.87884	0.735562	0.166656	0.175794	0.107013
	50.8803	0.246508		0.879823	-0.332327	0.18838	0.175215	0.0922958							0.879823	0.735031	0.166766	0.174649	0.106775
	50.8813	0.257933		0.880806	-0.332512	0.188409	0.176649	0.0925526							0.880806	0.734494	0.166881	0.173492	0.106515
	50.8822	0.269277		0.881789	-0.332736	0.188437	0.178041	0.092814							0.881789	0.733955	0.166999	0.172323	0.106234
	50.8832	0.280529		0.882772	-0.332997	0.188465	0.179386	0.093079							0.882772	0.733414	0.167122	0.171143	0.105932
	50.8842	0.291678		0.883755	-0.333294	0.188492	0.180683	0.0933468							0.883755	0.732874	0.167248	0.169952	0.10561
	50.8852	0.302712		0.884738	-0.333628	0.188519	0.18193	0.0936165							0.884738	0.732335	0.167377	0.168751	0.105268
	50.8862	0.31362		0.885721	-0.333997	0.188544	0.183125	0.0938873							0.885721	0.731799	0.16751	0.16754	0.104907
	50.8872	0.324391		0.886704	-0.3344	0.188569	0.184265	0.0941582							0.886704	0.731268	0.167646	0.16632	0.104528
	50.8881	0.335013		0.887687	-0.334836	0.188594	0.185349	0.0944285							0.887687	0.730743	0.167785	0.165092	0.104131
	50.8891	0.345476		0.88867	-0.335304	0.188617	0.186374	0.0946974							0.88867	0.730226	0.167926	0.163855	0.103718
	50.8901	0.355769		0.889653	-0.335802	0.18864	0.187338	0.0949639							0.889653	0.729717	0.168069	0.16261	0.103288
	50.8911	0.365881		0.890637	-0.336331	0.188663	0.18824	0.0952275							0.890637	0.729218	0.168215	0.161359	0.102842
	50.8921	0.375802		0.89162	-0.336889	0.188684	0.189078	0.0954872							0.89162	0.728731	0.168362	0.160101	0.102383
	50.8931	0.385521		0.892603	-0.337474	0.188705	0.189849	0.0957424							0.892603	0.728257	0.168511	0.158836	0.101909
	50.894	0.395028		0.893586	-0.338085	0.188726	0.190552	0.0959923							0.893586	0.727796	0.168662	0.157566	0.101423
	50.895	0.404313		0.894569	-0.338722	0.188745	0.191185	0.0962364							0.894569	0.72735	0.168813	0.156291	0.100924
	50.896	0.413365		0.895552	-0.339383	0.188764	0.191747	0.0964739							0.895552	0.72692	0.168965	0.155011	0.100415
	50.897	0.422175		0.896535	-0.340066	0.188783	0.192236	0.0967042							0.896535	0.726507	0.169118	0.153727	0.0998954
	50.898	0.430733		0.897518	-0.340771	0.1888	0.19265	0.0969268							0.897518	0.726113	0.16927	0.152439	0.0993667
	50.899	0.43903		0.898501	-0.341495	0.188817	0.192988	0.097141							0.898501	0.725737	0.169423	0.151148	0.0988298
	50.8999	0.447056		0.899484	-0.342239	0.188833	0.193249	0.0973465							0.899484	0.725381	0.169575	0.149853	0.0982856
	50.9009	0.454803		0.900467	-0.343	0.188848	0.193431	0.0975427							0.900467	0.725046	0.169726	0.148556	0.0977351
	50.9019	0.462261		0.90145	-0.343777	0.188862	0.193533	0.0977292							0.90145	0.724733	0.169876	0.147256	0.0971792
	50.9029	0.469422		0.902433	-0.344569	0.188875	0.193554	0.0979055							0.902433	0.724441	0.170025	0.145954	0.096619
	50.9039	0.476279		0.903416	-0.345374	0.188887	0.193493	0.0980713							0.903416	0.724173	0.170172	0.14465	0.0960554
	50.9048	0.482823		0.904399	-0.346192	0.188899	0.193348	0.0982262							0.904399	0.723928	0.170318	0.143345	0.0954893
	50.9058	0.489047		0.905382	-0.34702	0.188909	0.19312	0.09837							0.905382	0.723706	0.170461	0.142038	0.0949216
	50.9068	0.494943		0.906365	-0.347857	0.188918	0.192807	0.0985024							0.906365	0.72351	0.170602	0.140731	0.0943534
	50.9078	0.500505		0.907348	-0.348703	0.188925	0.192408	0.0986232							0.907348	0.723338	0.170739	0.139422	0.0937855
	50.9088	0.505727		0.908331	-0.349555	0.188932	0.191923	0.0987322							0.908331	0.723191	0.170874	0.138113	0.0932189
	50.9098	0.510603		0.909314	-0.350413	0.188937	0.191352	0.0988292							0.909314	0.72307	0.171006	0.136803	0.0926543
	50.9107	0.515127		0.910297	-0.351275	0.18894	0.190693	0.0989142							0.910297	0.722974	0.171133	0.135493	0.0920926
	50.9117	0.519294		0.91128	-0.35214	0.188943	0.189946	0.098987							0.91128	0.722905	0.171257	0.134182	0.0915347
	50.9127	0.523101		0.912263	-0.353006	0.188943	0.189112	0.0990476							0.912263	0.722861	0.171377	0.132871	0.0909812
	50.9137	0.526543		0.913246	-0.353873	0.188943	0.18819	0.0990961							0.913246	0.722844	0.171493	0.13156	0.0904331
	50.9147	0.529618		0.91423	-0.354739	0.18894	0.187179	0.0991324							0.91423	0.722853	0.171604	0.130249	0.0898909
	50.9157	0.532322		0.915213	-0.355602	0.188936	0.186081	0.0991567							0.915213	0.722888	0.17171	0.128938	0.0893553
	50.9166	0.534655		0.916196	-0.356463	0.18893	0.184894	0.099169							0.916196	0.722949	0.171812	0.127626	0.0888271
	50.9176	0.536613		0.917179	-0.357318	0.188922	0.18362	0.0991694							0.917179	0.723036	0.171908	0.126315	0.0883066
	50.9186	0.538198		0.918162	-0.358168	0.188913	0.182258	0.0991583							0.918162	0.723149	0.171999	0.125004	0.0877945
	50.9196	0.539409		0.919145	-0.359011	0.188901	0.180809	0.0991356							0.919145	0.723287	0.172084	0.123692	0.0872913
	50.9206	0.540246		0.920128	-0.359846	0.188888	0.179273	0.0991017							0.920128	0.723451	0.172164	0.12238	0.0867974
	50.9216	0.540711		0.921111	-0.360672	0.188872	0.177651	0.0990569							0.921111	0.723639	0.172238	0.121068	0.0863132
	50.9225	0.540806		0.922094	-0.361488	0.188854	0.175944	0.0990013							0.922094	0.723852	0.172306	0.119755	0.0858391
	50.9235	0.540533		0.923077	-0.362293	0.188835	0.174152	0.0989354							0.923077	0.72409	0.172368	0.118442	0.0853753
	50.9245	0.539897		0.92406	-0.363085	0.188813	0.172276	0.0988593							0.92406	0.724351	0.172424	0.117128	0.084922
	50.9255	0.5389		0.925043	-0.363864	0.188789	0.170318	0.0987736							0.925043	0.724635	0.172474	0.115813	0.0844795
	50.9265	0.537548		0.926026	-0.36463	0.188762	0.168278	0.0986784							0.926026	0.724942	0.172517	0.114498	0.084048
	50.9275	0.535846		0.927009	-0.36538	0.188734	0.166157	0.0985743							0.927009	0.725271	0.172554	0.113181	0.0836275
	50.9284	0.533799		0.927992	-0.366114	0.188703	0.163956	0.0984616							0.927992	0.725622	0.172585	0.111863	0.083218
	50.9294	0.531416		0.928975	-0.366832	0.18867	0.161678	0.0983407							0.928975	0.725994	0.172609	0.110543	0.0828197
	50.9304	0.528701		0.929958	-0.367532	0.188634	0.159323	0.098212							0.929958	0.726387	0.172626	0.109222	0.0824324
	50.9314	0.525664		0.930941	-0.368214	0.188596	0.156892	0.098076							0.930941	0.726799	0.172637	0.107898	0.0820561
	50.9324	0.522313		0.931924	-0.368878	0.188556	0.154388	0.0979331							0.931924	0.72723	0.172642	0.106572	0.0816907
	50.9334	0.518655		0.932907	-0.369521	0.188514	0.151812	0.0977837							0.932907	0.727679	0.17264	0.105244	0.0813361
	50.9343	0.514702		0.93389	-0.370144	0.188469	0.149166	0.0976283							0.93389	0.728146	0.172632	0.103913	0.0809921
	50.9353	0.510461		0.934873	-0.370747	0.188422	0.146452	0.0974672							0.934873	0.728629	0.172617	0.102579	0.0806585
	50.9363	0.505944		0.935856	-0.371328	0.188372	0.143672	0.097301							0.935856	0.729128	0.172596	0.101241	0.0803351
	50.9373	0.501161		0.93684	-0.371887	0.188321	0.140827	0.0971301							0.93684	0.729642	0.172568	0.0999004	0.0800218
	50.9383	0.496123		0.937823	-0.372425	0.188267	0.13792	0.0969549							0.937823	0.730171	0.172534	0.0985555	0.0797181
	50.9393	0.490841		0.938806	-0.372939	0.188211	0.134953	0.0967758							0.938806	0.730712	0.172494	0.0972064	0.079424
	50.9402	0.485326		0.939789	-0.373431	0.188153	0.131928	0.0965932							0.939789	0.731266	0.172448	0.095853	0.0791392
	50.9412	0.479591		0.940772	-0.373899	0.188093	0.128848	0.0964077							0.940772	0.731832	0.172396	0.0944948	0.0788633
	50.9422	0.473647		0.941755	-0.374344	0.188031	0.125716	0.0962194							0.941755	0.732408	0.172338	0.0931316	0.0785962
	50.9432	0.467506		0.942738	-0.374765	0.187967	0.122533	0.096029							0.942738	0.732994	0.172275	0.0917631	0.0783375
	50.9442	0.461181		0.943721	-0.375162	0.187902	0.119302	0.0958366							0.943721	0.733588	0.172206	0.090389	0.0780871
	50.9452	0.454684		0.944704	-0.375536	0.187834	0.116026	0.0956427							0.944704	0.73419	0.172131	0.0890092	0.0778446
	50.9461	0.448028		0.945687	-0.375886	0.187766	0.112708	0.0954477							0.945687	0.734799	0.172051	0.0876233	0.07761
	50.9471	0.441226		0.94667	-0.376212	0.187696	0.109351	0.0952519							0.94667	0.735413	0.171967	0.086231	0.0773829
	50.9481	0.434289		0.947653	-0.376515	0.187624	0.105957	0.0950555							0.947653	0.736033	0.171877	0.0848321	0.0771631
	50.9491	0.42723		0.948636	-0.376795	0.187552	0.10253	0.094859							0.948636	0.736656	0.171782	0.0834264	0.0769506
	50.9501	0.420063		0.949619	-0.377051	0.187479	0.0990722	0.0946626							0.949619	0.737282	0.171683	0.0820136	0.0767452
	50.9511	0.412799		0.950602	-0.377285	0.187404	0.095587	0.0944665							0.950602	0.73791	0.17158	0.0805936	0.0765467
	50.952	0.405451		0.951585	-0.377496	0.187329	0.0920774	0.0942711							0.951585	0.738538	0.171473	0.0791662	0.0763552
	50.953	0.398032		0.952568	-0.377685	0.187254	0.0885467	0.0940766							0.952568	0.739167	0.171361	0.0777311	0.0761704
	50.954	0.390552		0.953551	-0.377853	0.187178	0.0849982	0.0938832							0.953551	0.739795	0.171246	0.0762882	0.0759924
	50.955	0.383026		0.954534	-0.378	0.187103	0.0814351	0.0936911							0.954534	0.74042	0.171128	0.0748375	0.0758212
	50.956	0.375464		0.955517	-0.378127	0.187027	0.0778608	0.0935006							0.955517	0.741043	0.171006	0.0733787	0.0756568
	50.9569	0.367878		0.9565	-0.378234	0.186951	0.0742787	0.0933118							0.9565	0.741662	0.170881	0.0719118	0.0754993
	50.9579	0.360279		0.957483	-0.378323	0.186876	0.0706922	0.0931248							0.957483	0.742275	0.170754	0.0704368	0.0753487
	50.9589	0.35268		0.958466	-0.378393	0.186802	0.0671047	0.0929399							0.958466	0.742883	0.170624	0.0689537	0.0752052
	50.9599	0.34509		0.959449	-0.378446	0.186728	0.0635197	0.0927572							0.959449	0.743485	0.170492	0.0674624	0.0750689
	50.9609	0.337522		0.960433	-0.378483	0.186656	0.0599406	0.0925769							0.960433	0.744079	0.170358	0.0659631	0.0749399
	50.9619	0.329985		0.961416	-0.378505	0.186585	0.0563711	0.0923989							0.961416	0.744665	0.170222	0.0644558	0.0748184
	50.9628	0.32249		0.962399	-0.378512	0.186515	0.0528147	0.0922236							0.962399	0.745241	0.170085	0.0629406	0.0747047
	50.9638	0.315047		0.963382	-0.378506	0.186447	0.0492748	0.0920509							0.963382	0.745808	0.169947	0.0614178	0.0745989
	50.9648	0.307665		0.964365	-0.378487	0.18638	0.045755	0.0918809							0.964365	0.746364	0.169807	0.0598875	0.0745013
	50.9658	0.300355		0.965348	-0.378458	0.186316	0.0422589	0.0917137							0.965348	0.746908	0.169667	0.05835	0.0744121
	50.9668	0.293126		0.966331	-0.378419	0.186254	0.03879	0.0915494							0.966331	0.74744	0.169527	0.0568056	0.0743315
	50.9678	0.285987		0.967314	-0.37837	0.186194	0.0353517	0.0913881							0.967314	0.74796	0.169386	0.0552547	0.0742599
	50.9687	0.278946		0.968297	-0.378315	0.186137	0.0319478	0.0912298							0.968297	0.748466	0.169246	0.0536977	0.0741975
	50.9697	0.272012		0.96928	-0.378253	0.186082	0.0285815	0.0910746							0.96928	0.748958	0.169106	0.0521351	0.0741444
	50.9707	0.265193		0.970263	-0.378186	0.186031	0.0252565	0.0909224							0.970263	0.749435	0.168967	0.0505674	0.0741011
	50.9717	0.258498		0.971246	-0.378115	0.185982	0.0219761	0.0907734							0.971246	0.749897	0.168828	0.0489952	0.0740676
	50.9727	0.251933		0.972229	-0.378042	0.185937	0.0187437	0.0906276							0.972229	0.750343	0.168691	0.0474191	0.0740443
	50.9737	0.245507		0.973212	-0.377968	0.185895	0.0155628	0.0904849							0.973212	0.750773	0.168555	0.0458399	0.0740313
	50.9746	0.239226		0.974195	-0.377894	0.185857	0.0124366	0.0903455							0.974195	0.751186	0.16842	0.0442582	0.0740288
	50.9756	0.233097		0.975178	-0.377822	0.185822	0.00936835	0.0902094							0.975178	0.751583	0.168288	0.042675	0.074037
	50.9766	0.227126		0.976161	-0.377753	0.185791	0.00636139	0.0900765							0.976161	0.751962	0.168157	0.0410911	0.074056
	50.9776	0.221321		0.977144	-0.377688	0.185764	0.00341882	0.0899469							0.977144	0.752323	0.168029	0.0395075	0.0740858
	50.9786	0.215686		0.978127	-0.377629	0.185741	0.000543771	0.0898206							0.978127	0.752666	0.167903	0.0379251	0.0741266
	50.9796	0.210228		0.97911	-0.377577	0.185722	-0.00226073	0.0896977							0.97911	0.75299	0.16778	0.036345	0.0741783
	50.9805	0.204951		0.980093	-0.377534	0.185707	-0.0049917	0.0895781							0.980093	0.753296	0.16766	0.0347684	0.074241
	50.9815	0.199861		0.981076	-0.3775	0.185696	-0.00764625	0.0894618							0.981076	0.753583	0.167543	0.0331964	0.0743146
	50.9825	0.194963		0.982059	-0.377477	0.18569	-0.0102215	0.0893488							0.982059	0.753851	0.16743	0.0316302	0.074399
	50.9835	0.190262		0.983043	-0.377467	0.185688	-0.0127148	0.0892393							0.983043	0.7541	0.16732	0.0300712	0.074494
	50.9845	0.185761		0.984026	-0.37747	0.18569	-0.0151235	0.0891331							0.984026	0.754329	0.167213	0.0285207	0.0745994
	50.9855	0.181464		0.985009	-0.377488	0.185697	-0.0174449	0.0890302							0.985009	0.754539	0.16711	0.02698	0.074715
	50.9864	0.177375		0.985992	-0.377522	0.185709	-0.0196766	0.0889308							0.985992	0.754729	0.167011	0.0254507	0.0748404
	50.9874	0.173498		0.986975	-0.377573	0.185725	-0.0218161	0.0888347							0.986975	0.7549	0.166916	0.0239341	0.0749754
	50.9884	0.169835		0.987958	-0.377642	0.185745	-0.0238613	0.088742							0.987958	0.755051	0.166825	0.0224319	0.0751196
	50.9894	0.166389		0.988941	-0.377731	0.18577	-0.0258098	0.0886526							0.988941	0.755183	0.166739	0.0209456	0.0752724
	50.9904	0.163163		0.989924	-0.37784	0.1858	-0.0276596	0.0885666							0.989924	0.755294	0.166656	0.0194768	0.0754335
	50.9914	0.160159		0.990907	-0.37797	0.185834	-0.0294087	0.0884839							0.990907	0.755386	0.166578	0.0180271	0.0756022
	50.9923	0.157378		0.99189	-0.378123	0.185872	-0.0310551	0.0884046							0.99189	0.755458	0.166505	0.0165983	0.0757781
	50.9933	0.154822		0.992873	-0.378298	0.185916	-0.0325972	0.0883285							0.992873	0.755511	0.166436	0.015192	0.0759604
	50.9943	0.152493		0.993856	-0.378497	0.185964	-0.0340332	0.0882557							0.993856	0.755543	0.166371	0.01381	0.0761486
	50.9953	0.150391		0.994839	-0.378721	0.186016	-0.0353615	0.0881861							0.994839	0.755557	0.166311	0.0124539	0.0763419
	50.9963	0.148517		0.995822	-0.378971	0.186073	-0.0365808	0.0881198							0.995822	0.75555	0.166256	0.0111257	0.0765397
	50.9973	0.146871		0.996805	-0.379246	0.186134	-0.0376896	0.0880566							0.996805	0.755524	0.166205	0.00982694	0.0767411
	50.9982	0.145452		0.997788	-0.379547	0.1862	-0.0386868	0.0879964							0.997788	0.755479	0.166158	0.00855957	0.0769453
	50.9992	0.144261		0.998771	-0.379875	0.18627	-0.0395711	0.0879393							0.998771	0.755414	0.166117	0.00732534	0.0771517
	51.0002	0.143296		0.999754	-0.38023	0.186345	-0.0403418	0.0878851							0.999754	0.755331	0.166079	0.00612606	0.0773593
	51.0012	0.142556		1.00074	-0.380613	0.186424	-0.0409978	0.0878338							1.00074	0.755227	0.166046	0.00496353	0.0775674
	51.0022	0.142039		1.00172	-0.381023	0.186507	-0.0415385	0.0877853							1.00172	0.755105	0.166017	0.00383954	0.077775
	51.0032	0.141744		1.0027	-0.381461	0.186594	-0.0419631	0.0877394							1.0027	0.754964	0.165993	0.00275587	0.0779813
	51.0041	0.141668		1.00369	-0.381926	0.186686	-0.0422713	0.0876961							1.00369	0.754803	0.165973	0.00171429	0.0781855
	51.0051	0.141808		1.00467	-0.38242	0.186782	-0.0424626	0.0876552							1.00467	0.754624	0.165956	0.000716546	0.0783868
	51.0061	0.142161		1.00565	-0.382941	0.186882	-0.0425367	0.0876166							1.00565	0.754426	0.165944	-0.000235632	0.0785841
	51.0071	0.142723		1.00664	-0.383489	0.186986	-0.0424936	0.08758							1.00664	0.754209	0.165936	-0.00114055	0.0787768
	51.0081	0.143491		1.00762	-0.384065	0.187094	-0.0423332	0.0875455							1.00762	0.753974	0.165931	-0.00199655	0.0789639
	51.0091	0.14446		1.0086	-0.384667	0.187206	-0.0420555	0.0875127							1.0086	0.75372	0.16593	-0.002802	0.0791447
	51.01	0.145626		1.00958	-0.385296	0.187322	-0.0416609	0.0874814							1.00958	0.753448	0.165932	-0.00355532	0.0793184
	51.011	0.146983		1.01057	-0.38595	0.187442	-0.0411496	0.0874515							1.01057	0.753157	0.165938	-0.00425498	0.0794841
	51.012	0.148526		1.01155	-0.38663	0.187565	-0.0405222	0.0874228							1.01155	0.752848	0.165947	-0.00489948	0.0796412
	51.013	0.15025		1.01253	-0.387334	0.187693	-0.0397791	0.087395							1.01253	0.752521	0.165958	-0.00548738	0.0797888
	51.014	0.152148		1.01352	-0.388061	0.187824	-0.0389212	0.0873678							1.01352	0.752176	0.165973	-0.00601733	0.0799264
	51.0149	0.154215		1.0145	-0.388812	0.187959	-0.0379492	0.0873409							1.0145	0.751814	0.16599	-0.00648799	0.0800532
	51.0159	0.156442		1.01548	-0.389584	0.188098	-0.0368641	0.0873142							1.01548	0.751433	0.16601	-0.00689812	0.0801686
	51.0169	0.158824		1.01647	-0.390377	0.18824	-0.0356668	0.0872873							1.01647	0.751035	0.166032	-0.00724654	0.0802721
	51.0179	0.161353		1.01745	-0.39119	0.188386	-0.0343587	0.0872599							1.01745	0.75062	0.166057	-0.00753215	0.080363
	51.0189	0.164021		1.01843	-0.392021	0.188536	-0.0329408	0.0872317							1.01843	0.750187	0.166083	-0.00775391	0.080441
	51.0199	0.16682		1.01942	-0.392869	0.188689	-0.0314147	0.0872023							1.01942	0.749738	0.166111	-0.00791087	0.0805054
	51.0208	0.169743		1.0204	-0.393734	0.188845	-0.0297817	0.0871715							1.0204	0.749272	0.166141	-0.00800216	0.080556
	51.0218	0.172781		1.02138	-0.394612	0.189006	-0.0280436	0.087139							1.02138	0.748789	0.166173	-0.00802699	0.0805924
	51.0228	0.175924		1.02236	-0.395504	0.189169	-0.0262019	0.0871042							1.02236	0.74829	0.166206	-0.00798466	0.0806142
	51.0238	0.179166		1.02335	-0.396407	0.189337	-0.0242585	0.087067							1.02335	0.747775	0.16624	-0.00787455	0.0806213
	51.0248	0.182495		1.02433	-0.39732	0.189507	-0.0222153	0.0870269							1.02433	0.747245	0.166275	-0.00769614	0.0806133
	51.0258	0.185904		1.02531	-0.398241	0.189682	-0.0200742	0.0869836							1.02531	0.746699	0.166311	-0.00744899	0.0805903
	51.0267	0.189383		1.0263	-0.399168	0.189859	-0.0178374	0.0869367							1.0263	0.746138	0.166348	-0.00713276	0.080552
	51.0277	0.192922		1.02728	-0.400099	0.190041	-0.015507	0.0868859							1.02728	0.745563	0.166385	-0.00674719	0.0804985
	51.0287	0.196512		1.02826	-0.401034	0.190225	-0.0130853	0.0868308							1.02826	0.744973	0.166423	-0.00629214	0.0804299
	51.0297	0.200144		1.02925	-0.401969	0.190414	-0.0105747	0.086771							1.02925	0.74437	0.166462	-0.00576753	0.0803461
	51.0307	0.203807		1.03023	-0.402902	0.190606	-0.00797763	0.0867063							1.03023	0.743753	0.166501	-0.0051734	0.0802475
	51.0317	0.207493		1.03121	-0.403833	0.190801	-0.00529662	0.0866363							1.03121	0.743124	0.16654	-0.00450988	0.0801341
	51.0326	0.211191		1.03219	-0.404758	0.191	-0.00253429	0.0865606							1.03219	0.742482	0.166579	-0.00377719	0.0800064
	51.0336	0.214892		1.03318	-0.405675	0.191203	0.00030666	0.0864789							1.03318	0.741828	0.166618	-0.00297566	0.0798646
	51.0346	0.218587		1.03416	-0.406583	0.191409	0.00322345	0.086391							1.03416	0.741163	0.166657	-0.00210569	0.0797092
	51.0356	0.222267		1.03514	-0.40748	0.191619	0.00621324	0.0862965							1.03514	0.740487	0.166697	-0.0011678	0.0795407
	51.0366	0.225921		1.03613	-0.408362	0.191832	0.00927308	0.0861953							1.03613	0.739801	0.166736	-0.000162594	0.0793596
	51.0376	0.229542		1.03711	-0.409229	0.192049	0.0124	0.0860869							1.03711	0.739105	0.166775	0.000909235	0.0791667
	51.0385	0.23312		1.03809	-0.410077	0.19227	0.0155909	0.0859712							1.03809	0.7384	0.166813	0.00204689	0.0789625
	51.0395	0.236647		1.03908	-0.410906	0.192495	0.0188427	0.085848							1.03908	0.737687	0.166852	0.0032495	0.0787478
	51.0405	0.240114		1.04006	-0.411711	0.192723	0.0221521	0.0857171							1.04006	0.736967	0.16689	0.00451608	0.0785235
	51.0415	0.243512		1.04104	-0.412493	0.192955	0.0255159	0.0855784							1.04104	0.736239	0.166928	0.00584557	0.0782904
	51.0425	0.246834		1.04203	-0.413247	0.19319	0.0289308	0.0854317							1.04203	0.735505	0.166966	0.00723682	0.0780496
	51.0435	0.250072		1.04301	-0.413973	0.19343	0.0323934	0.0852769							1.04301	0.734766	0.167004	0.00868859	0.0778019
	51.0444	0.253219		1.04399	-0.414667	0.193673	0.0359002	0.0851139							1.04399	0.734022	0.167042	0.0101996	0.0775486
	51.0454	0.256266		1.04497	-0.415329	0.193919	0.0394478	0.0849428							1.04497	0.733274	0.167079	0.0117683	0.0772906
	51.0464	0.259208		1.04596	-0.415956	0.19417	0.0430326	0.0847634							1.04596	0.732522	0.167116	0.0133934	0.0770292
	51.0474	0.262038		1.04694	-0.416545	0.194424	0.0466511	0.0845758							1.04694	0.731768	0.167154	0.0150732	0.0767657
	51.0484	0.264749		1.04792	-0.417096	0.194681	0.0502996	0.0843802							1.04792	0.731013	0.167191	0.0168062	0.0765012
	51.0494	0.267335		1.04891	-0.417606	0.194942	0.0539744	0.0841765							1.04891	0.730256	0.167228	0.0185906	0.0762371
	51.0503	0.269792		1.04989	-0.418074	0.195207	0.0576718	0.083965							1.04989	0.729499	0.167266	0.0204246	0.0759748
	51.0513	0.272113		1.05087	-0.418497	0.195475	0.0613881	0.0837457							1.05087	0.728743	0.167304	0.0223064	0.0757155
	51.0523	0.274294		1.05186	-0.418874	0.195746	0.0651196	0.083519							1.05186	0.727989	0.167342	0.0242342	0.0754608
	51.0533	0.27633		1.05284	-0.419203	0.196021	0.0688623	0.0832851							1.05284	0.727236	0.16738	0.0262059	0.075212
	51.0543	0.278218		1.05382	-0.419483	0.196299	0.0726124	0.0830442							1.05382	0.726487	0.16742	0.0282196	0.0749705
	51.0553	0.279954		1.0548	-0.419712	0.19658	0.0763661	0.0827967							1.0548	0.725742	0.167459	0.0302732	0.0747378
	51.0562	0.281534		1.05579	-0.41989	0.196863	0.0801196	0.0825429							1.05579	0.725001	0.1675	0.0323647	0.0745152
	51.0572	0.282956		1.05677	-0.420013	0.19715	0.0838688	0.0822834							1.05677	0.724266	0.167541	0.0344918	0.0743043
	51.0582	0.284216		1.05775	-0.420082	0.197439	0.0876099	0.0820185							1.05775	0.723537	0.167583	0.0366525	0.0741062
	51.0592	0.285314		1.05874	-0.420096	0.197731	0.091339	0.0817486							1.05874	0.722815	0.167626	0.0388444	0.0739225
	51.0602	0.286247		1.05972	-0.420052	0.198025	0.0950522	0.0814745							1.05972	0.722101	0.16767	0.0410655	0.0737545
	51.0612	0.287013		1.0607	-0.419951	0.198321	0.0987454	0.0811965							1.0607	0.721395	0.167716	0.0433135	0.0736033
	51.0621	0.287612		1.06169	-0.419791	0.198619	0.102415	0.0809153							1.06169	0.720698	0.167763	0.0455861	0.0734701
	51.0631	0.288043		1.06267	-0.419571	0.198919	0.106056	0.0806316							1.06267	0.720012	0.167812	0.0478809	0.0733563
	51.0641	0.288306		1.06365	-0.419292	0.19922	0.109666	0.0803459							1.06365	0.719336	0.167862	0.0501959	0.0732627
	51.0651	0.288401		1.06464	-0.418952	0.199522	0.113241	0.080059							1.06464	0.718672	0.167914	0.0525286	0.0731903
	51.0661	0.288328		1.06562	-0.418551	0.199825	0.116776	0.0797716							1.06562	0.718019	0.167968	0.0548767	0.0731402
	51.0671	0.288088		1.0666	-0.418089	0.200129	0.120268	0.0794845							1.0666	0.717379	0.168023	0.0572381	0.073113
	51.068	0.287682		1.06758	-0.417565	0.200433	0.123712	0.0791983							1.06758	0.716752	0.168082	0.0596104	0.0731095
	51.069	0.287111		1.06857	-0.416979	0.200738	0.127106	0.0789139							1.06857	0.71614	0.168142	0.0619914	0.0731302
	51.07	0.286377		1.06955	-0.416332	0.201042	0.130445	0.0786321							1.06955	0.715541	0.168204	0.0643788	0.0731757
	51.071	0.285482		1.07053	-0.415624	0.201345	0.133725	0.0783537							1.07053	0.714957	0.168269	0.0667704	0.0732463
	51.072	0.284429		1.07152	-0.414854	0.201647	0.136943	0.0780794							1.07152	0.714389	0.168337	0.069164	0.0733422
	51.0729	0.28322		1.0725	-0.414024	0.201949	0.140096	0.0778102							1.0725	0.713837	0.168407	0.0715575	0.0734637
	51.0739	0.281857		1.07348	-0.413133	0.202248	0.143179	0.0775467							1.07348	0.713301	0.16848	0.0739486	0.0736107
	51.0749	0.280344		1.07447	-0.412182	0.202545	0.14619	0.0772899							1.07447	0.712781	0.168556	0.0763355	0.073783
	51.0759	0.278685		1.07545	-0.411172	0.202841	0.149123	0.0770405							1.07545	0.712279	0.168635	0.0787158	0.0739806
	51.0769	0.276883		1.07643	-0.410103	0.203133	0.151978	0.0767993							1.07643	0.711794	0.168717	0.0810877	0.074203
	51.0779	0.274941		1.07741	-0.408978	0.203422	0.154749	0.0765671							1.07741	0.711327	0.168802	0.0834491	0.0744498
	51.0788	0.272864		1.0784	-0.407795	0.203707	0.157433	0.0763446							1.0784	0.710878	0.16889	0.0857982	0.0747205
	51.0798	0.270657		1.07938	-0.406557	0.203989	0.160028	0.0761325							1.07938	0.710447	0.168981	0.0881329	0.0750143
	51.0808	0.268324		1.08036	-0.405265	0.204266	0.162531	0.0759316							1.08036	0.710034	0.169075	0.0904515	0.0753307
	51.0818	0.265869		1.08135	-0.40392	0.204538	0.164937	0.0757423							1.08135	0.70964	0.169173	0.0927523	0.0756687
	51.0828	0.263298		1.08233	-0.402524	0.204805	0.167245	0.0755654							1.08233	0.709264	0.169274	0.0950334	0.0760274
	51.0838	0.260615		1.08331	-0.401077	0.205067	0.169452	0.0754013							1.08331	0.708907	0.169378	0.0972931	0.0764058
	51.0847	0.257827		1.0843	-0.399582	0.205323	0.171554	0.0752507							1.0843	0.708569	0.169486	0.09953	0.0768028
	51.0857	0.254938		1.08528	-0.39804	0.205572	0.17355	0.0751139							1.08528	0.70825	0.169597	0.101742	0.0772175
	51.0867	0.251955		1.08626	-0.396453	0.205814	0.175436	0.0749913							1.08626	0.707949	0.169712	0.103929	0.0776485
	51.0877	0.248883		1.08725	-0.394823	0.20605	0.17721	0.0748832							1.08725	0.707667	0.16983	0.106088	0.0780946
	51.0887	0.245728		1.08823	-0.393151	0.206278	0.17887	0.07479							1.08823	0.707404	0.169951	0.108218	0.0785546
	51.0897	0.242497		1.08921	-0.391439	0.206498	0.180414	0.0747119							1.08921	0.707159	0.170076	0.110318	0.0790273
	51.0906	0.239195		1.09019	-0.389691	0.20671	0.18184	0.0746489							1.09019	0.706932	0.170203	0.112386	0.0795113
	51.0916	0.23583		1.09118	-0.387906	0.206913	0.183145	0.0746012							1.09118	0.706723	0.170335	0.114422	0.0800052
	51.0926	0.232407		1.09216	-0.386089	0.207108	0.184328	0.0745688							1.09216	0.706532	0.170469	0.116425	0.0805077
	51.0936	0.228933		1.09314	-0.38424	0.207294	0.185387	0.0745516							1.09314	0.706358	0.170607	0.118392	0.0810175
	51.0946	0.225415		1.09413	-0.382362	0.20747	0.186321	0.0745496							1.09413	0.706202	0.170747	0.120325	0.0815333
	51.0956	0.22186		1.09511	-0.380457	0.207637	0.187128	0.0745625							1.09511	0.706062	0.170891	0.12222	0.0820536
	51.0965	0.218274		1.09609	-0.378528	0.207794	0.187807	0.0745902							1.09609	0.705938	0.171038	0.124078	0.0825772
	51.0975	0.214665		1.09708	-0.376577	0.20794	0.188357	0.0746323							1.09708	0.705831	0.171187	0.125898	0.0831027
	51.0985	0.21104		1.09806	-0.374606	0.208077	0.188777	0.0746886							1.09806	0.705739	0.17134	0.127679	0.0836289
	51.0995	0.207406		1.09904	-0.372617	0.208203	0.189065	0.0747585							1.09904	0.705662	0.171495	0.12942	0.0841544
	51.1005	0.20377		1.10002	-0.370614	0.208318	0.189222	0.0748418							1.10002	0.7056	0.171652	0.131121	0.084678
	51.1015	0.200139		1.10101	-0.368597	0.208423	0.189247	0.0749379							1.10101	0.705553	0.171812	0.132782	0.0851985
	51.1024	0.19652		1.10199	-0.36657	0.208516	0.18914	0.0750463							1.10199	0.705519	0.171974	0.134401	0.0857146
	51.1034	0.192921		1.10297	-0.364536	0.208599	0.188899	0.0751665							1.10297	0.705498	0.172139	0.135979	0.0862254
	51.1044	0.189348		1.10396	-0.362495	0.208671	0.188526	0.0752979							1.10396	0.705489	0.172305	0.137515	0.0867295
	51.1054	0.18581		1.10494	-0.360452	0.208732	0.188019	0.0754399							1.10494	0.705493	0.172473	0.139008	0.087226
	51.1064	0.182312		1.10592	-0.358407	0.208782	0.18738	0.0755918							1.10592	0.705509	0.172643	0.14046	0.0877138
	51.1074	0.178863		1.10691	-0.356364	0.20882	0.186609	0.0757532							1.10691	0.705535	0.172815	0.141868	0.0881919
	51.1083	0.175469		1.10789	-0.354325	0.208848	0.185707	0.0759232							1.10789	0.705572	0.172987	0.143234	0.0886594
	51.1093	0.172137		1.10887	-0.352291	0.208865	0.184673	0.0761014							1.10887	0.705619	0.173162	0.144557	0.0891153
	51.1103	0.168875		1.10986	-0.350267	0.208871	0.183509	0.076287							1.10986	0.705675	0.173337	0.145837	0.0895588
	51.1113	0.165689		1.11084	-0.348253	0.208866	0.182216	0.0764795							1.11084	0.70574	0.173513	0.147075	0.0899891
	51.1123	0.162585		1.11182	-0.346251	0.208851	0.180795	0.0766782							1.11182	0.705812	0.173689	0.148269	0.0904055
	51.1133	0.159571		1.1128	-0.344265	0.208825	0.179248	0.0768825							1.1128	0.705893	0.173867	0.149421	0.0908071
	51.1142	0.156652		1.11379	-0.342296	0.208789	0.177575	0.0770918							1.11379	0.70598	0.174044	0.150531	0.0911933
	51.1152	0.153835		1.11477	-0.340347	0.208743	0.175779	0.0773056							1.11477	0.706074	0.174222	0.151598	0.0915636
	51.1162	0.151127		1.11575	-0.338419	0.208687	0.173861	0.0775233							1.11575	0.706174	0.174399	0.152624	0.0919173
	51.1172	0.148532		1.11674	-0.336515	0.208622	0.171822	0.0777443							1.11674	0.706279	0.174577	0.153607	0.0922538
	51.1182	0.146057		1.11772	-0.334636	0.208547	0.169666	0.0779683							1.11772	0.706389	0.174754	0.154549	0.0925728
	51.1192	0.143707		1.1187	-0.332784	0.208464	0.167395	0.0781948							1.1187	0.706503	0.174931	0.15545	0.0928738
	51.1201	0.141487		1.11969	-0.330962	0.208372	0.16501	0.0784232							1.11969	0.706621	0.175106	0.156311	0.0931564
	51.1211	0.139403		1.12067	-0.329171	0.208271	0.162514	0.0786533							1.12067	0.706741	0.175281	0.157131	0.0934202
	51.1221	0.137458		1.12165	-0.327412	0.208162	0.159909	0.0788847							1.12165	0.706865	0.175455	0.157911	0.093665
	51.1231	0.135658		1.12263	-0.325689	0.208046	0.1572	0.079117							1.12263	0.70699	0.175627	0.158652	0.0938905
	51.1241	0.134007		1.12362	-0.324001	0.207923	0.154387	0.0793499							1.12362	0.707118	0.175798	0.159354	0.0940965
	51.125	0.132508		1.1246	-0.322351	0.207792	0.151475	0.0795833							1.1246	0.707246	0.175968	0.160018	0.0942828
	51.126	0.131165		1.12558	-0.32074	0.207655	0.148466	0.0798168							1.12558	0.707375	0.176135	0.160645	0.0944493
	51.127	0.129983		1.12657	-0.31917	0.207513	0.145364	0.0800503							1.12657	0.707504	0.176301	0.161234	0.0945959
	51.128	0.128962		1.12755	-0.317642	0.207364	0.142173	0.0802836							1.12755	0.707633	0.176465	0.161786	0.0947226
	51.129	0.128107		1.12853	-0.316157	0.207211	0.138895	0.0805166							1.12853	0.707762	0.176626	0.162303	0.0948293
	51.13	0.12742		1.12952	-0.314717	0.207052	0.135534	0.0807491							1.12952	0.707889	0.176785	0.162785	0.0949162
	51.1309	0.126902		1.1305	-0.313321	0.20689	0.132094	0.0809812							1.1305	0.708015	0.176942	0.163232	0.0949831
	51.1319	0.126556		1.13148	-0.311973	0.206723	0.128579	0.0812126							1.13148	0.708139	0.177095	0.163645	0.0950304
	51.1329	0.126383		1.13246	-0.310672	0.206553	0.124993	0.0814434							1.13246	0.708261	0.177247	0.164025	0.095058
	51.1339	0.126383		1.13345	-0.309419	0.20638	0.12134	0.0816736							1.13345	0.708381	0.177395	0.164373	0.0950662
	51.1349	0.126557		1.13443	-0.308215	0.206205	0.117624	0.0819031							1.13443	0.708498	0.17754	0.16469	0.0950552
	51.1359	0.126905		1.13541	-0.307062	0.206028	0.11385	0.0821319							1.13541	0.708611	0.177682	0.164975	0.0950252
	51.1368	0.127427		1.1364	-0.305958	0.205849	0.110022	0.08236							1.1364	0.708722	0.177821	0.165231	0.0949764
	51.1378	0.128122		1.13738	-0.304906	0.20567	0.106143	0.0825875							1.13738	0.708828	0.177957	0.165457	0.0949092
	51.1388	0.12899		1.13836	-0.303905	0.205489	0.10222	0.0828143							1.13836	0.708931	0.17809	0.165654	0.0948239
	51.1398	0.130028		1.13935	-0.302955	0.205309	0.0982568	0.0830404							1.13935	0.70903	0.178219	0.165824	0.0947209
	51.1408	0.131234		1.14033	-0.302058	0.205128	0.0942576	0.0832659							1.14033	0.709124	0.178344	0.165967	0.0946004
	51.1418	0.132607		1.14131	-0.301212	0.204949	0.0902277	0.0834907							1.14131	0.709214	0.178466	0.166084	0.094463
	51.1427	0.134143		1.1423	-0.300419	0.204771	0.0861719	0.0837149							1.1423	0.709299	0.178584	0.166175	0.094309
	51.1437	0.135838		1.14328	-0.299679	0.204594	0.0820953	0.0839383							1.14328	0.709379	0.178699	0.166242	0.0941389
	51.1447	0.13769		1.14426	-0.29899	0.204419	0.0780028	0.0841609							1.14426	0.709455	0.178809	0.166285	0.0939531
	51.1457	0.139695		1.14524	-0.298353	0.204246	0.0738997	0.0843827							1.14524	0.709525	0.178916	0.166305	0.0937522
	51.1467	0.141846		1.14623	-0.297768	0.204076	0.0697911	0.0846036							1.14623	0.709591	0.179019	0.166303	0.0935366
	51.1477	0.144141		1.14721	-0.297234	0.20391	0.0656823	0.0848234							1.14721	0.709651	0.179119	0.16628	0.0933069
	51.1486	0.146574		1.14819	-0.296751	0.203746	0.0615785	0.085042							1.14819	0.709707	0.179214	0.166235	0.0930636
	51.1496	0.149138		1.14918	-0.296319	0.203587	0.0574852	0.0852592							1.14918	0.709757	0.179306	0.166171	0.0928074
	51.1506	0.151829		1.15016	-0.295936	0.203431	0.0534076	0.0854748							1.15016	0.709802	0.179393	0.166087	0.0925387
	51.1516	0.15464		1.15114	-0.295602	0.20328	0.0493512	0.0856886							1.15114	0.709842	0.179477	0.165985	0.0922581
	51.1526	0.157565		1.15213	-0.295317	0.203133	0.0453214	0.0859003							1.15213	0.709876	0.179556	0.165865	0.0919663
	51.1536	0.160597		1.15311	-0.295079	0.202991	0.0413237	0.0861096							1.15311	0.709906	0.179632	0.165727	0.0916639
	51.1545	0.16373		1.15409	-0.294887	0.202854	0.0373636	0.0863162							1.15409	0.709932	0.179704	0.165573	0.0913516
	51.1555	0.166956		1.15507	-0.294741	0.202723	0.0334466	0.0865198							1.15507	0.709952	0.179772	0.165403	0.0910299
	51.1565	0.170268		1.15606	-0.294639	0.202597	0.0295781	0.0867198							1.15606	0.709968	0.179835	0.165217	0.0906994
	51.1575	0.173659		1.15704	-0.294581	0.202476	0.0257636	0.0869159							1.15704	0.709979	0.179895	0.165017	0.090361
	51.1585	0.177121		1.15802	-0.294565	0.202361	0.0220087	0.0871076							1.15802	0.709986	0.179951	0.164802	0.0900152
	51.1595	0.180647		1.15901	-0.294589	0.202252	0.0183187	0.0872944							1.15901	0.709989	0.180003	0.164574	0.0896627
	51.1604	0.184228		1.15999	-0.294653	0.202149	0.0146991	0.0874758							1.15999	0.709989	0.180051	0.164332	0.0893042
	51.1614	0.187857		1.16097	-0.294755	0.202052	0.0111553	0.0876512							1.16097	0.709984	0.180095	0.164077	0.0889403
	51.1624	0.191527		1.16196	-0.294894	0.201961	0.00769258	0.0878201							1.16196	0.709977	0.180135	0.16381	0.0885718
	51.1634	0.195229		1.16294	-0.295068	0.201876	0.00431633	0.0879817							1.16294	0.709966	0.180172	0.163531	0.0881994
	51.1644	0.198955		1.16392	-0.295275	0.201796	0.00103177	0.0881354							1.16392	0.709952	0.180204	0.16324	0.0878236
	51.1654	0.202698		1.16491	-0.295514	0.201723	-0.00215592	0.0882807							1.16491	0.709936	0.180232	0.162939	0.0874453
	51.1663	0.206449		1.16589	-0.295784	0.201656	-0.00524163	0.0884167							1.16589	0.709918	0.180257	0.162626	0.0870651
	51.1673	0.210201		1.16687	-0.296082	0.201594	-0.00822032	0.0885429							1.16687	0.709898	0.180278	0.162302	0.0866838
	51.1683	0.213946		1.16785	-0.296407	0.201538	-0.0110871	0.0886584							1.16785	0.709877	0.180295	0.161969	0.0863019
	51.1693	0.217677		1.16884	-0.296756	0.201488	-0.013837	0.0887625							1.16884	0.709854	0.180308	0.161625	0.0859202
	51.1703	0.221386		1.16982	-0.297129	0.201443	-0.0164653	0.0888545							1.16982	0.709831	0.180317	0.161272	0.0855394
	51.1713	0.225065		1.1708	-0.297523	0.201403	-0.0189675	0.0889336							1.1708	0.709807	0.180322	0.160908	0.0851602
	51.1722	0.228708		1.17179	-0.297937	0.201368	-0.0213389	0.088999							1.17179	0.709783	0.180324	0.160536	0.0847833
	51.1732	0.232307		1.17277	-0.298367	0.201338	-0.0235752	0.0890501							1.17277	0.709759	0.180322	0.160154	0.0844093
	51.1742	0.235855		1.17375	-0.298814	0.201313	-0.0256722	0.0890861							1.17375	0.709737	0.180316	0.159763	0.0840389
	51.1752	0.239346		1.17474	-0.299273	0.201293	-0.0276256	0.0891061							1.17474	0.709715	0.180306	0.159363	0.0836729
	51.1762	0.242772		1.17572	-0.299744	0.201276	-0.0294315	0.0891095							1.17572	0.709695	0.180292	0.158955	0.0833118
	51.1772	0.246129		1.1767	-0.300225	0.201264	-0.0310862	0.0890955							1.1767	0.709677	0.180274	0.158537	0.0829564
	51.1781	0.24941		1.17768	-0.300712	0.201255	-0.0325858	0.0890635							1.17768	0.709661	0.180253	0.158111	0.0826073
	51.1791	0.252609		1.17867	-0.301205	0.201249	-0.033927	0.0890127							1.17867	0.709648	0.180228	0.157676	0.0822653
	51.1801	0.255721		1.17965	-0.301701	0.201247	-0.0351065	0.0889425							1.17965	0.709639	0.180199	0.157232	0.0819309
	51.1811	0.25874		1.18063	-0.302198	0.201247	-0.036121	0.0888523							1.18063	0.709632	0.180166	0.15678	0.0816049
	51.1821	0.261663		1.18162	-0.302693	0.20125	-0.0369676	0.0887414							1.18162	0.70963	0.180129	0.156319	0.0812878
	51.183	0.264484		1.1826	-0.303185	0.201255	-0.0376436	0.0886092							1.1826	0.709632	0.180088	0.155849	0.0809804
	51.184	0.2672		1.18358	-0.303672	0.201262	-0.0381464	0.0884554							1.18358	0.709639	0.180043	0.155371	0.0806833
	51.185	0.269807		1.18457	-0.304152	0.201271	-0.0384738	0.0882792							1.18457	0.70965	0.179995	0.154884	0.0803971
	51.186	0.272301		1.18555	-0.304621	0.20128	-0.0386234	0.0880804							1.18555	0.709667	0.179942	0.154388	0.0801224
	51.187	0.27468		1.18653	-0.305079	0.201291	-0.0385935	0.0878585							1.18653	0.70969	0.179885	0.153884	0.07986
	51.188	0.276941		1.18752	-0.305523	0.201302	-0.0383823	0.0876132							1.18752	0.709719	0.179825	0.15337	0.0796103
	51.1889	0.279082		1.1885	-0.305951	0.201314	-0.0379884	0.0873441							1.1885	0.709755	0.17976	0.152847	0.0793741
	51.1899	0.281102		1.18948	-0.30636	0.201326	-0.0374105	0.0870511							1.18948	0.709797	0.179691	0.152315	0.0791519
	51.1909	0.282999		1.19046	-0.30675	0.201337	-0.0366477	0.086734							1.19046	0.709846	0.179618	0.151774	0.0789443
	51.1919	0.284771		1.19145	-0.307117	0.201348	-0.0356991	0.0863926							1.19145	0.709902	0.179541	0.151224	0.078752
	51.1929	0.286419		1.19243	-0.307461	0.201357	-0.0345643	0.0860269							1.19243	0.709966	0.179459	0.150664	0.0785754
	51.1939	0.287943		1.19341	-0.307778	0.201366	-0.0332429	0.085637							1.19341	0.710038	0.179373	0.150095	0.0784151
	51.1948	0.289341		1.1944	-0.308068	0.201373	-0.031735	0.0852229							1.1944	0.710118	0.179283	0.149516	0.0782717
	51.1958	0.290616		1.19538	-0.308327	0.201378	-0.0300409	0.0847848							1.19538	0.710206	0.179189	0.148927	0.0781458
	51.1968	0.291768		1.19636	-0.308556	0.201382	-0.0281609	0.0843228							1.19636	0.710303	0.17909	0.148328	0.0780377
	51.1978	0.292799		1.19735	-0.308751	0.201383	-0.0260959	0.0838375							1.19735	0.710408	0.178987	0.14772	0.0779481
	51.1988	0.29371		1.19833	-0.308911	0.201382	-0.0238468	0.083329							1.19833	0.710521	0.178879	0.1471	0.0778773
	51.1998	0.294503		1.19931	-0.309035	0.201378	-0.021415	0.082798							1.19931	0.710644	0.178767	0.146471	0.0778258
	51.2007	0.295181		1.20029	-0.309122	0.201372	-0.0188019	0.0822449							1.20029	0.710775	0.178651	0.14583	0.0777941
	51.2017	0.295747		1.20128	-0.309168	0.201362	-0.0160094	0.0816704							1.20128	0.710915	0.178529	0.145179	0.0777825
	51.2027	0.296204		1.20226	-0.309175	0.20135	-0.0130395	0.0810752							1.20226	0.711065	0.178403	0.144517	0.0777914
	51.2037	0.296555		1.20324	-0.309139	0.201334	-0.00989457	0.0804602							1.20324	0.711223	0.178273	0.143843	0.0778212
	51.2047	0.296804		1.20423	-0.309061	0.201315	-0.0065771	0.0798262							1.20423	0.71139	0.178138	0.143158	0.0778722
	51.2057	0.296955		1.20521	-0.308938	0.201293	-0.00308995	0.0791742							1.20521	0.711566	0.177998	0.142462	0.0779446
	51.2066	0.297012		1.20619	-0.308771	0.201267	0.000563795	0.0785053							1.20619	0.71175	0.177853	0.141753	0.0780387
	51.2076	0.296981		1.20718	-0.308558	0.201238	0.0043808	0.0778208							1.20718	0.711944	0.177704	0.141032	0.0781547
	51.2086	0.296865		1.20816	-0.308298	0.201205	0.00835748	0.0771218							1.20816	0.712146	0.17755	0.140299	0.0782927
	51.2096	0.296671		1.20914	-0.307991	0.201169	0.01249	0.0764098							1.20914	0.712356	0.177391	0.139552	0.078453
	51.2106	0.296403		1.21013	-0.307637	0.201129	0.0167743	0.0756861							1.21013	0.712575	0.177227	0.138793	0.0786356
	51.2116	0.296066		1.21111	-0.307235	0.201086	0.0212061	0.0749524							1.21111	0.712802	0.177059	0.13802	0.0788405
	51.2125	0.295667		1.21209	-0.306784	0.20104	0.0257808	0.0742103							1.21209	0.713037	0.176886	0.137233	0.0790678
	51.2135	0.295212		1.21307	-0.306285	0.20099	0.0304937	0.0734616							1.21307	0.71328	0.176708	0.136432	0.0793174
	51.2145	0.294706		1.21406	-0.305737	0.200937	0.0353398	0.0727081							1.21406	0.71353	0.176526	0.135617	0.0795893
	51.2155	0.294156		1.21504	-0.305141	0.200882	0.0403139	0.0719516							1.21504	0.713788	0.176338	0.134787	0.0798834
	51.2165	0.293568		1.21602	-0.304497	0.200823	0.0454107	0.0711944							1.21602	0.714052	0.176147	0.133942	0.0801994
	51.2175	0.292948		1.21701	-0.303806	0.200762	0.0506244	0.0704383							1.21701	0.714323	0.175951	0.133081	0.0805371
	51.2184	0.292303		1.21799	-0.303066	0.200698	0.0559494	0.0696858							1.21799	0.714601	0.17575	0.132204	0.0808964
	51.2194	0.29164		1.21897	-0.30228	0.200632	0.0613797	0.0689389							1.21897	0.714885	0.175545	0.13131	0.0812769
	51.2204	0.290965		1.21996	-0.301449	0.200563	0.0669091	0.0682001							1.21996	0.715174	0.175335	0.1304	0.0816782
	51.2214	0.290285		1.22094	-0.300571	0.200493	0.0725313	0.0674717							1.22094	0.715469	0.175122	0.129473	0.0821
	51.2224	0.289607		1.22192	-0.29965	0.200422	0.0782399	0.0667563							1.22192	0.715769	0.174904	0.128528	0.0825417
	51.2234	0.288937		1.2229	-0.298685	0.200348	0.0840283	0.0660564							1.2229	0.716074	0.174682	0.127564	0.083003
	51.2243	0.288282		1.22389	-0.297679	0.200274	0.0898898	0.0653744							1.22389	0.716384	0.174457	0.126583	0.0834833
	51.2253	0.287648		1.22487	-0.296631	0.200199	0.0958175	0.0647131							1.22487	0.716697	0.174227	0.125582	0.0839819
	51.2263	0.287043		1.22585	-0.295545	0.200123	0.101804	0.0640749							1.22585	0.717015	0.173994	0.124563	0.0844982
	51.2273	0.286473		1.22684	-0.29442	0.200047	0.107844	0.0634625							1.22684	0.717336	0.173758	0.123523	0.0850317
	51.2283	0.285943		1.22782	-0.293259	0.199971	0.113928	0.0628784							1.22782	0.71766	0.173518	0.122464	0.0855815
	51.2293	0.285461		1.2288	-0.292064	0.199895	0.120049	0.0623251							1.2288	0.717987	0.173275	0.121384	0.0861468
	51.2302	0.285033		1.22979	-0.290836	0.199819	0.126202	0.0618052							1.22979	0.718317	0.17303	0.120284	0.086727
	51.2312	0.284665		1.23077	-0.289577	0.199745	0.132377	0.061321							1.23077	0.718649	0.172781	0.119162	0.0873211
	51.2322	0.284362		1.23175	-0.28829	0.199671	0.138568	0.0608747							1.23175	0.718983	0.17253	0.118019	0.0879282
	51.2332	0.284132		1.23274	-0.286975	0.199599	0.144768	0.0604686							1.23274	0.719319	0.172277	0.116854	0.0885475
	51.2342	0.283979		1.23372	-0.285636	0.199528	0.150968	0.0601045							1.23372	0.719657	0.172022	0.115668	0.0891779
	51.2352	0.283909		1.2347	-0.284275	0.19946	0.157161	0.0597843							1.2347	0.719995	0.171765	0.114459	0.0898185
	51.2361	0.283927		1.23568	-0.282894	0.199393	0.163341	0.0595096							1.23568	0.720335	0.171507	0.113228	0.0904682
	51.2371	0.284039		1.23667	-0.281494	0.199329	0.169499	0.0592817							1.23667	0.720675	0.171247	0.111974	0.091126
	51.2381	0.284249		1.23765	-0.280079	0.199267	0.175627	0.059102							1.23765	0.721017	0.170986	0.110698	0.0917908
	51.2391	0.284563		1.23863	-0.278652	0.199209	0.18172	0.0589711							1.23863	0.721358	0.170725	0.109399	0.0924615
	51.2401	0.284984		1.23962	-0.277213	0.199153	0.187769	0.0588899							1.23962	0.7217	0.170463	0.108078	0.093137
	51.241	0.285517		1.2406	-0.275767	0.199101	0.193767	0.0588585							1.2406	0.722042	0.170201	0.106734	0.093816
	51.242	0.286166		1.24158	-0.274315	0.199052	0.199706	0.0588772							1.24158	0.722384	0.169939	0.105368	0.0944974
	51.243	0.286935		1.24257	-0.27286	0.199007	0.205581	0.0589456							1.24257	0.722725	0.169678	0.103979	0.0951801
	51.244	0.287827		1.24355	-0.271405	0.198965	0.211383	0.0590634							1.24355	0.723067	0.169417	0.102568	0.0958627
	51.245	0.288844		1.24453	-0.269951	0.198928	0.217107	0.0592297							1.24453	0.723408	0.169158	0.101135	0.0965442
	51.246	0.28999		1.24551	-0.268502	0.198895	0.222744	0.0594436							1.24551	0.723749	0.1689	0.09968	0.0972231
	51.2469	0.291268		1.2465	-0.267061	0.198865	0.22829	0.0597038							1.2465	0.724089	0.168644	0.098204	0.0978985
	51.2479	0.292679		1.24748	-0.265629	0.198841	0.233736	0.0600088							1.24748	0.724428	0.16839	0.096707	0.0985688
	51.2489	0.294226		1.24846	-0.264209	0.198821	0.239078	0.060357							1.24846	0.724767	0.168138	0.0951897	0.0992331
	51.2499	0.29591		1.24945	-0.262804	0.198805	0.244308	0.0607464							1.24945	0.725105	0.167889	0.0936524	0.0998899
	51.2509	0.297732		1.25043	-0.261416	0.198794	0.249421	0.0611752							1.25043	0.725442	0.167644	0.0920958	0.100538
	51.2519	0.299693		1.25141	-0.260047	0.198787	0.254411	0.061641							1.25141	0.725779	0.167401	0.0905205	0.101176
	51.2528	0.301794		1.2524	-0.258701	0.198785	0.259273	0.0621417							1.2524	0.726114	0.167163	0.0889272	0.101804
	51.2538	0.304035		1.25338	-0.257378	0.198788	0.264001	0.0626748							1.25338	0.726449	0.166929	0.0873167	0.102419
	51.2548	0.306417		1.25436	-0.256082	0.198796	0.268589	0.063238							1.25436	0.726783	0.166699	0.0856897	0.10302
	51.2558	0.308938		1.25535	-0.254815	0.198808	0.273035	0.0638288							1.25535	0.727116	0.166474	0.0840471	0.103607
	51.2568	0.311599		1.25633	-0.253579	0.198826	0.277331	0.0644447							1.25633	0.727448	0.166255	0.0823898	0.104178
	51.2578	0.314398		1.25731	-0.252376	0.198847	0.281475	0.0650832							1.25731	0.727779	0.166041	0.0807189	0.104732
	51.2587	0.317334		1.25829	-0.251208	0.198874	0.285461	0.0657419							1.25829	0.72811	0.165832	0.0790352	0.105269
	51.2597	0.320407		1.25928	-0.250077	0.198905	0.289287	0.0664182							1.25928	0.728439	0.16563	0.0773398	0.105786
	51.2607	0.323613		1.26026	-0.248985	0.198941	0.292947	0.0671097							1.26026	0.728768	0.165435	0.0756339	0.106283
	51.2617	0.326952		1.26124	-0.247934	0.198981	0.29644	0.0678142							1.26124	0.729095	0.165246	0.0739186	0.106759
	51.2627	0.330421		1.26223	-0.246925	0.199026	0.299761	0.0685292							1.26223	0.729422	0.165064	0.0721951	0.107213
	51.2637	0.334017		1.26321	-0.245962	0.199075	0.302908	0.0692525							1.26321	0.729747	0.16489	0.0704646	0.107644
	51.2646	0.337739		1.26419	-0.245044	0.199128	0.305879	0.069982							1.26419	0.730072	0.164723	0.0687283	0.108052
	51.2656	0.341582		1.26518	-0.244174	0.199185	0.30867	0.0707157							1.26518	0.730396	0.164564	0.0669877	0.108434
	51.2666	0.345544		1.26616	-0.243353	0.199247	0.31128	0.0714514							1.26616	0.730718	0.164414	0.065244	0.108792
	51.2676	0.349622		1.26714	-0.242583	0.199313	0.313708	0.0721872							1.26714	0.731039	0.164272	0.0634985	0.109123
	51.2686	0.353812		1.26812	-0.241865	0.199382	0.315951	0.0729215							1.26812	0.73136	0.164138	0.0617527	0.109427
	51.2696	0.358111		1.26911	-0.2412	0.199455	0.318009	0.0736523							1.26911	0.731678	0.164014	0.060008	0.109704
	51.2705	0.362515		1.27009	-0.24059	0.199532	0.319881	0.0743782							1.27009	0.731996	0.163898	0.0582657	0.109953
	51.2715	0.36702		1.27107	-0.240035	0.199613	0.321566	0.0750974							1.27107	0.732312	0.163792	0.0565274	0.110174
	51.2725	0.371623		1.27206	-0.239537	0.199696	0.323064	0.0758086							1.27206	0.732627	0.163695	0.0547945	0.110365
	51.2735	0.376318		1.27304	-0.239097	0.199784	0.324375	0.0765103							1.27304	0.73294	0.163607	0.0530685	0.110527
	51.2745	0.381102		1.27402	-0.238715	0.199874	0.325499	0.0772014							1.27402	0.733251	0.16353	0.0513508	0.11066
	51.2755	0.385971		1.27501	-0.238393	0.199967	0.326437	0.0778805							1.27501	0.733561	0.163462	0.0496429	0.110762
	51.2764	0.39092		1.27599	-0.23813	0.200064	0.327191	0.0785466							1.27599	0.733869	0.163404	0.0479463	0.110835
	51.2774	0.395946		1.27697	-0.237928	0.200163	0.32776	0.0791985							1.27697	0.734174	0.163356	0.0462624	0.110877
	51.2784	0.401043		1.27796	-0.237787	0.200265	0.328147	0.0798355							1.27796	0.734478	0.163318	0.0445928	0.110888
	51.2794	0.406206		1.27894	-0.237708	0.200369	0.328353	0.0804565							1.27894	0.734779	0.16329	0.0429389	0.11087
	51.2804	0.411433		1.27992	-0.237691	0.200476	0.32838	0.0810607							1.27992	0.735077	0.163272	0.0413021	0.110821
	51.2814	0.416717		1.2809	-0.237736	0.200586	0.328231	0.0816474							1.2809	0.735373	0.163265	0.0396839	0.110742
	51.2823	0.422055		1.28189	-0.237843	0.200697	0.327908	0.082216							1.28189	0.735666	0.163267	0.0380855	0.110632
	51.2833	0.427442		1.28287	-0.238013	0.200811	0.327414	0.0827657							1.28287	0.735957	0.163279	0.0365086	0.110493
	51.2843	0.432873		1.28385	-0.238246	0.200927	0.326752	0.0832962							1.28385	0.736244	0.163302	0.0349542	0.110325
	51.2853	0.438343		1.28484	-0.238541	0.201045	0.325925	0.0838068							1.28484	0.736528	0.163334	0.0334239	0.110127
	51.2863	0.443849		1.28582	-0.238898	0.201165	0.324937	0.0842972							1.28582	0.736808	0.163376	0.0319189	0.109901
	51.2873	0.449385		1.2868	-0.239317	0.201286	0.323792	0.084767							1.2868	0.737085	0.163428	0.0304405	0.109647
	51.2882	0.454948		1.28779	-0.239797	0.20141	0.322493	0.0852158							1.28779	0.737358	0.163489	0.0289899	0.109365
	51.2892	0.460531		1.28877	-0.240338	0.201534	0.321045	0.0856435							1.28877	0.737628	0.16356	0.0275682	0.109056
	51.2902	0.466132		1.28975	-0.24094	0.201661	0.319451	0.0860498							1.28975	0.737893	0.16364	0.0261766	0.108721
	51.2912	0.471745		1.29073	-0.241602	0.201789	0.317717	0.0864345							1.29073	0.738154	0.163729	0.0248163	0.10836
	51.2922	0.477366		1.29172	-0.242323	0.201918	0.315848	0.0867976							1.29172	0.73841	0.163827	0.0234882	0.107974
	51.2931	0.48299		1.2927	-0.243102	0.202049	0.313848	0.087139							1.2927	0.738662	0.163934	0.0221934	0.107565
	51.2941	0.488614		1.29368	-0.243938	0.20218	0.311722	0.0874585							1.29368	0.73891	0.164049	0.0209328	0.107132
	51.2951	0.494233		1.29467	-0.24483	0.202313	0.309476	0.0877564							1.29467	0.739152	0.164172	0.0197074	0.106677
	51.2961	0.499842		1.29565	-0.245778	0.202448	0.307114	0.0880325							1.29565	0.739389	0.164304	0.0185178	0.106202
	51.2971	0.505439		1.29663	-0.246779	0.202583	0.304644	0.088287							1.29663	0.739621	0.164443	0.017365	0.105705
	51.2981	0.511018		1.29762	-0.247833	0.202719	0.302069	0.0885201							1.29762	0.739848	0.16459	0.0162497	0.10519
	51.299	0.516576		1.2986	-0.248938	0.202857	0.299396	0.0887318							1.2986	0.740069	0.164744	0.0151724	0.104657
	51.3	0.522108		1.29958	-0.250092	0.202995	0.29663	0.0889224							1.29958	0.740285	0.164905	0.0141339	0.104107
	51.301	0.527612		1.30057	-0.251295	0.203135	0.293779	0.0890922							1.30057	0.740495	0.165073	0.0131345	0.103541
	51.302	0.533084		1.30155	-0.252544	0.203275	0.290846	0.0892413							1.30155	0.740698	0.165248	0.0121747	0.102961
	51.303	0.53852		1.30253	-0.253839	0.203416	0.28784	0.0893701							1.30253	0.740896	0.165428	0.011255	0.102367
	51.304	0.543917		1.30351	-0.255176	0.203558	0.284765	0.0894789							1.30351	0.741088	0.165615	0.0103757	0.101761
	51.3049	0.549272		1.3045	-0.256554	0.203701	0.281628	0.089568							1.3045	0.741273	0.165807	0.0095369	0.101144
	51.3059	0.554582		1.30548	-0.257972	0.203845	0.278436	0.0896379							1.30548	0.741452	0.166005	0.00873887	0.100518
	51.3069	0.559843		1.30646	-0.259427	0.203989	0.275193	0.0896888							1.30646	0.741625	0.166208	0.0079817	0.0998824
	51.3079	0.565054		1.30745	-0.260918	0.204134	0.271908	0.0897214							1.30745	0.741791	0.166416	0.00726543	0.09924
	51.3089	0.570212		1.30843	-0.262441	0.20428	0.268585	0.0897359							1.30843	0.741951	0.166629	0.00659	0.0985915
	51.3099	0.575315		1.30941	-0.263996	0.204426	0.265231	0.0897329							1.30941	0.742104	0.166846	0.00595533	0.0979382
	51.3108	0.58036		1.3104	-0.26558	0.204573	0.261853	0.0897128							1.3104	0.742251	0.167067	0.00536124	0.0972812
	51.3118	0.585345		1.31138	-0.26719	0.204721	0.258456	0.0896763							1.31138	0.742391	0.167292	0.00480749	0.0966218
	51.3128	0.590269		1.31236	-0.268825	0.204869	0.255046	0.0896238							1.31236	0.742524	0.16752	0.00429378	0.0959611
	51.3138	0.595129		1.31334	-0.270482	0.205017	0.251631	0.0895559							1.31334	0.742651	0.167752	0.00381974	0.0953003
	51.3148	0.599925		1.31433	-0.272158	0.205166	0.248215	0.0894731							1.31433	0.742771	0.167987	0.00338495	0.0946403
	51.3158	0.604654		1.31531	-0.273852	0.205316	0.244805	0.0893762							1.31531	0.742884	0.168225	0.00298892	0.0939824
	51.3167	0.609316		1.31629	-0.275561	0.205466	0.241406	0.0892657							1.31629	0.742991	0.168465	0.0026311	0.0933274
	51.3177	0.613909		1.31728	-0.277283	0.205616	0.238025	0.0891422							1.31728	0.743092	0.168708	0.00231089	0.0926764
	51.3187	0.618432		1.31826	-0.279014	0.205766	0.234667	0.0890065							1.31826	0.743186	0.168953	0.00202764	0.0920303
	51.3197	0.622884		1.31924	-0.280753	0.205917	0.231337	0.0888592							1.31924	0.743273	0.1692	0.00178065	0.09139
	51.3207	0.627264		1.32023	-0.282497	0.206067	0.228042	0.0887009							1.32023	0.743355	0.169449	0.00156917	0.0907562
	51.3217	0.631571		1.32121	-0.284244	0.206218	0.224785	0.0885326							1.32121	0.74343	0.169699	0.0013924	0.0901298
	51.3226	0.635804		1.32219	-0.285991	0.206368	0.221574	0.0883548							1.32219	0.743499	0.169951	0.0012495	0.0895113
	51.3236	0.639963		1.32318	-0.287736	0.206518	0.218411	0.0881683							1.32318	0.743562	0.170204	0.00113961	0.0889015
	51.3246	0.644047		1.32416	-0.289476	0.206668	0.215303	0.087974							1.32416	0.743619	0.170458	0.00106179	0.0883008
	51.3256	0.648055		1.32514	-0.291208	0.206818	0.212254	0.0877726							1.32514	0.74367	0.170713	0.00101512	0.0877098
	51.3266	0.651987		1.32612	-0.292931	0.206967	0.209269	0.0875649							1.32612	0.743715	0.170968	0.000998599	0.0871289
	51.3276	0.655842		1.32711	-0.294642	0.207116	0.206351	0.0873517							1.32711	0.743755	0.171224	0.00101123	0.0865584
	51.3285	0.659619		1.32809	-0.296338	0.207264	0.203505	0.087134							1.32809	0.74379	0.171481	0.00105196	0.0859985
	51.3295	0.663319		1.32907	-0.298017	0.207411	0.200736	0.0869125							1.32907	0.743819	0.171738	0.00111974	0.0854495
	51.3305	0.666939		1.33006	-0.299677	0.207557	0.198046	0.0866881							1.33006	0.743843	0.171995	0.00121348	0.0849115
	51.3315	0.670481		1.33104	-0.301315	0.207702	0.195439	0.0864617							1.33104	0.743862	0.172252	0.00133207	0.0843846
	51.3325	0.673943		1.33202	-0.30293	0.207846	0.192918	0.0862343							1.33202	0.743876	0.172509	0.00147437	0.0838687
	51.3335	0.677325		1.33301	-0.304518	0.207988	0.190487	0.0860066							1.33301	0.743886	0.172765	0.00163922	0.0833637
	51.3344	0.680626		1.33399	-0.306078	0.208129	0.188149	0.0857797							1.33399	0.74389	0.173021	0.00182546	0.0828696
	51.3354	0.683846		1.33497	-0.307607	0.208269	0.185905	0.0855544							1.33497	0.743891	0.173277	0.00203188	0.0823862
	51.3364	0.686983		1.33595	-0.309104	0.208407	0.183759	0.0853317							1.33595	0.743886	0.173532	0.00225728	0.081913
	51.3374	0.690038		1.33694	-0.310566	0.208542	0.181712	0.0851125							1.33694	0.743878	0.173787	0.00250042	0.08145
	51.3384	0.693009		1.33792	-0.311992	0.208676	0.179767	0.0848977							1.33792	0.743865	0.17404	0.00276005	0.0809966
	51.3394	0.695897		1.3389	-0.313378	0.208808	0.177924	0.0846882							1.3389	0.743849	0.174293	0.0030349	0.0805526
	51.3403	0.698699		1.33989	-0.314725	0.208937	0.176186	0.0844851							1.33989	0.743828	0.174545	0.0033237	0.0801174
	51.3413	0.701415		1.34087	-0.316029	0.209064	0.174554	0.0842891							1.34087	0.743804	0.174795	0.00362514	0.0796907
	51.3423	0.704045		1.34185	-0.317289	0.209188	0.173027	0.0841013							1.34185	0.743776	0.175045	0.0039379	0.0792719
	51.3433	0.706587		1.34284	-0.318503	0.20931	0.171608	0.0839224							1.34284	0.743745	0.175293	0.00426068	0.0788604
	51.3443	0.709041		1.34382	-0.319669	0.209428	0.170296	0.0837535							1.34382	0.74371	0.17554	0.00459211	0.0784559
	51.3453	0.711406		1.3448	-0.320787	0.209543	0.169092	0.0835953							1.3448	0.743671	0.175785	0.00493086	0.0780577
	51.3462	0.713681		1.34579	-0.321854	0.209655	0.167995	0.0834486							1.34579	0.74363	0.176029	0.00527557	0.0776652
	51.3472	0.715864		1.34677	-0.322869	0.209764	0.167004	0.0833144							1.34677	0.743585	0.176271	0.00562486	0.077278
	51.3482	0.717955		1.34775	-0.32383	0.209869	0.16612	0.0831933							1.34775	0.743537	0.176511	0.00597735	0.0768955
	51.3492	0.719953		1.34873	-0.324737	0.209971	0.165341	0.0830862							1.34873	0.743486	0.176749	0.00633168	0.0765171
	51.3502	0.721857		1.34972	-0.325588	0.210069	0.164667	0.0829937							1.34972	0.743431	0.176986	0.00668644	0.0761425
	51.3511	0.723666		1.3507	-0.326383	0.210163	0.164095	0.0829166							1.3507	0.743374	0.17722	0.00704027	0.0757709
	51.3521	0.725379		1.35168	-0.327119	0.210253	0.163624	0.0828555							1.35168	0.743314	0.177452	0.00739176	0.0754021
	51.3531	0.726995		1.35267	-0.327796	0.210339	0.163252	0.082811							1.35267	0.743251	0.177682	0.00773954	0.0750356
	51.3541	0.728513		1.35365	-0.328413	0.210421	0.162978	0.0827837							1.35365	0.743185	0.17791	0.00808224	0.074671
	51.3551	0.729933		1.35463	-0.328969	0.210498	0.162798	0.082774							1.35463	0.743117	0.178134	0.00841849	0.0743079
	51.3561	0.731253		1.35562	-0.329464	0.210571	0.162711	0.0827825							1.35562	0.743045	0.178357	0.00874693	0.073946
	51.357	0.732473		1.3566	-0.329897	0.21064	0.162713	0.0828094							1.3566	0.742971	0.178576	0.00906622	0.073585
	51.358	0.733593		1.35758	-0.330267	0.210704	0.162802	0.0828553							1.35758	0.742894	0.178793	0.00937505	0.0732249
	51.359	0.734612		1.35856	-0.330574	0.210763	0.162974	0.0829204							1.35856	0.742815	0.179006	0.00967212	0.0728653
	51.36	0.735529		1.35955	-0.330817	0.210818	0.163226	0.0830049							1.35955	0.742732	0.179216	0.00995613	0.0725062
	51.361	0.736345		1.36053	-0.330996	0.210868	0.163555	0.083109							1.36053	0.742648	0.179423	0.0102259	0.0721475
	51.362	0.73706		1.36151	-0.33111	0.210913	0.163957	0.0832329							1.36151	0.742561	0.179627	0.0104801	0.0717893
	51.3629	0.737673		1.3625	-0.331161	0.210954	0.164427	0.0833766							1.3625	0.742471	0.179827	0.0107176	0.0714315
	51.3639	0.738185		1.36348	-0.331147	0.210989	0.164963	0.0835401							1.36348	0.742379	0.180023	0.0109372	0.0710744
	51.3649	0.738596		1.36446	-0.331068	0.21102	0.16556	0.0837235							1.36446	0.742285	0.180216	0.0111379	0.0707182
	51.3659	0.738907		1.36545	-0.330925	0.211046	0.166213	0.0839266							1.36545	0.742188	0.180404	0.0113185	0.070363
	51.3669	0.739119		1.36643	-0.330718	0.211068	0.166918	0.0841493							1.36643	0.74209	0.180588	0.0114781	0.0700092
	51.3679	0.739232		1.36741	-0.330447	0.211084	0.167671	0.0843914							1.36741	0.741989	0.180768	0.0116156	0.0696572
	51.3688	0.739248		1.3684	-0.330112	0.211096	0.168467	0.0846526							1.3684	0.741887	0.180944	0.0117302	0.0693074
	51.3698	0.739168		1.36938	-0.329714	0.211103	0.169301	0.0849328							1.36938	0.741783	0.181114	0.0118209	0.0689602
	51.3708	0.738993		1.37036	-0.329253	0.211105	0.170168	0.0852314							1.37036	0.741678	0.18128	0.011887	0.0686164
	51.3718	0.738725		1.37134	-0.328729	0.211103	0.171064	0.0855482							1.37134	0.741571	0.181441	0.0119277	0.0682763
	51.3728	0.738366		1.37233	-0.328145	0.211097	0.171984	0.0858827							1.37233	0.741463	0.181597	0.0119424	0.0679407
	51.3738	0.737917		1.37331	-0.327499	0.211085	0.172922	0.0862346							1.37331	0.741354	0.181748	0.0119303	0.0676104
	51.3747	0.737381		1.37429	-0.326793	0.21107	0.173873	0.0866032							1.37429	0.741244	0.181893	0.0118909	0.0672859
	51.3757	0.73676		1.37528	-0.326028	0.21105	0.174834	0.0869881							1.37528	0.741134	0.182033	0.0118237	0.0669682
	51.3767	0.736057		1.37626	-0.325204	0.211026	0.175797	0.0873887							1.37626	0.741024	0.182167	0.0117284	0.066658
	51.3777	0.735273		1.37724	-0.324323	0.210998	0.176759	0.0878044							1.37724	0.740914	0.182295	0.0116046	0.0663563
	51.3787	0.734411		1.37823	-0.323385	0.210966	0.177713	0.0882347							1.37823	0.740805	0.182417	0.0114519	0.0660638
	51.3797	0.733475		1.37921	-0.322392	0.21093	0.178656	0.0886788							1.37921	0.740696	0.182533	0.0112702	0.0657815
	51.3806	0.732466		1.38019	-0.321345	0.21089	0.179582	0.0891363							1.38019	0.740589	0.182643	0.0110594	0.0655103
	51.3816	0.731388		1.38117	-0.320245	0.210847	0.180486	0.0896063							1.38117	0.740483	0.182746	0.0108193	0.0652511
	51.3826	0.730245		1.38216	-0.319093	0.2108	0.181362	0.0900882							1.38216	0.740378	0.182843	0.0105502	0.065005
	51.3836	0.729038		1.38314	-0.317891	0.21075	0.182207	0.0905813							1.38314	0.740277	0.182933	0.0102519	0.0647728
	51.3846	0.727771		1.38412	-0.31664	0.210697	0.183015	0.0910849							1.38412	0.740178	0.183016	0.00992481	0.0645554
	51.3856	0.726447		1.38511	-0.315342	0.21064	0.183781	0.0915982							1.38511	0.740082	0.183092	0.00956909	0.0643538
	51.3865	0.72507		1.38609	-0.313998	0.21058	0.184501	0.0921205							1.38609	0.73999	0.183161	0.00918509	0.0641688
	51.3875	0.723642		1.38707	-0.31261	0.210518	0.18517	0.0926511							1.38707	0.739902	0.183223	0.00877324	0.0640014
	51.3885	0.722167		1.38806	-0.311179	0.210453	0.185783	0.0931893							1.38806	0.739818	0.183278	0.00833404	0.0638524
	51.3895	0.720647		1.38904	-0.309707	0.210385	0.186337	0.0937341							1.38904	0.73974	0.183325	0.00786806	0.0637225
	51.3905	0.719087		1.39002	-0.308196	0.210315	0.186826	0.0942849							1.39002	0.739667	0.183365	0.00737595	0.0636126
	51.3915	0.717489		1.39101	-0.306648	0.210242	0.187247	0.0948409							1.39101	0.739601	0.183397	0.00685844	0.0635233
	51.3924	0.715856		1.39199	-0.305064	0.210167	0.187596	0.0954013							1.39199	0.739541	0.183422	0.00631633	0.0634552
	51.3934	0.714191		1.39297	-0.303446	0.21009	0.187869	0.0959653							1.39297	0.739488	0.183439	0.00575048	0.0634091
	51.3944	0.712499		1.39395	-0.301796	0.210011	0.188062	0.0965321							1.39395	0.739444	0.183448	0.00516185	0.0633853
	51.3954	0.71078		1.39494	-0.300116	0.209931	0.188172	0.0971009							1.39494	0.739407	0.183449	0.00455144	0.0633843
	51.3964	0.70904		1.39592	-0.298408	0.209848	0.188195	0.0976708							1.39592	0.739379	0.183442	0.00392032	0.0634066
	51.3974	0.70728		1.3969	-0.296674	0.209764	0.188129	0.0982412							1.3969	0.739361	0.183428	0.00326962	0.0634524
	51.3983	0.705505		1.39789	-0.294917	0.209678	0.187969	0.0988111							1.39789	0.739352	0.183405	0.00260052	0.0635218
	51.3993	0.703716		1.39887	-0.293137	0.209591	0.187715	0.0993798							1.39887	0.739354	0.183375	0.00191427	0.0636151
	51.4003	0.701917		1.39985	-0.291337	0.209503	0.187362	0.0999463							1.39985	0.739366	0.183336	0.00121217	0.0637323
	51.4013	0.700111		1.40084	-0.289519	0.209413	0.186909	0.10051							1.40084	0.73939	0.183289	0.000495528	0.0638734
	51.4023	0.698302		1.40182	-0.287686	0.209322	0.186353	0.10107							1.40182	0.739426	0.183235	-0.000234263	0.0640382
	51.4033	0.696491		1.4028	-0.285839	0.20923	0.185693	0.101625							1.4028	0.739474	0.183172	-0.000975798	0.0642265
	51.4042	0.694684		1.40378	-0.283981	0.209137	0.184926	0.102175							1.40378	0.739534	0.183101	-0.00172763	0.0644382
	51.4052	0.692881		1.40477	-0.282113	0.209044	0.184052	0.102719							1.40477	0.739608	0.183023	-0.00248829	0.0646727
	51.4062	0.691088		1.40575	-0.280237	0.208949	0.18307	0.103255							1.40575	0.739695	0.182936	-0.00325629	0.0649296
	51.4072	0.689306		1.40673	-0.278357	0.208853	0.181977	0.103783							1.40673	0.739796	0.182842	-0.00403011	0.0652086
	51.4082	0.68754		1.40772	-0.276473	0.208757	0.180774	0.104303							1.40772	0.73991	0.182739	-0.00480822	0.0655088
	51.4091	0.685792		1.4087	-0.274589	0.20866	0.179459	0.104813							1.4087	0.740039	0.182629	-0.00558908	0.0658298
	51.4101	0.684066		1.40968	-0.272706	0.208563	0.178033	0.105313							1.40968	0.740183	0.182511	-0.00637115	0.0661708
	51.4111	0.682365		1.41067	-0.270826	0.208465	0.176496	0.105801							1.41067	0.740342	0.182386	-0.00715289	0.0665309
	51.4121	0.680693		1.41165	-0.268951	0.208366	0.174847	0.106277							1.41165	0.740516	0.182253	-0.00793273	0.0669095
	51.4131	0.679052		1.41263	-0.267084	0.208267	0.173088	0.106739							1.41263	0.740705	0.182112	-0.00870915	0.0673055
	51.4141	0.677448		1.41362	-0.265226	0.208167	0.171218	0.107188							1.41362	0.740909	0.181964	-0.00948061	0.0677182
	51.415	0.675883		1.4146	-0.26338	0.208067	0.169239	0.107622							1.4146	0.741129	0.181809	-0.0102456	0.0681464
	51.416	0.67436		1.41558	-0.261548	0.207966	0.167152	0.108041							1.41558	0.741365	0.181647	-0.0110026	0.0685893
	51.417	0.672885		1.41656	-0.259731	0.207866	0.164958	0.108443							1.41656	0.741616	0.181478	-0.0117501	0.0690457
	51.418	0.67146		1.41755	-0.257932	0.207764	0.162659	0.108828							1.41755	0.741883	0.181302	-0.0124867	0.0695147
	51.419	0.670089		1.41853	-0.256152	0.207663	0.160257	0.109195							1.41853	0.742165	0.181119	-0.0132109	0.0699951
	51.42	0.668776		1.41951	-0.254394	0.207561	0.157754	0.109543							1.41951	0.742463	0.18093	-0.0139213	0.0704858
	51.4209	0.667525		1.4205	-0.25266	0.207459	0.155152	0.109872							1.4205	0.742777	0.180734	-0.0146166	0.0709858
	51.4219	0.66634		1.42148	-0.25095	0.207357	0.152454	0.11018							1.42148	0.743107	0.180532	-0.0152953	0.0714939
	51.4229	0.665225		1.42246	-0.249268	0.207255	0.149662	0.110467							1.42246	0.743451	0.180325	-0.0159561	0.0720091
	51.4239	0.664184		1.42345	-0.247615	0.207152	0.146779	0.110733							1.42345	0.743811	0.180111	-0.0165977	0.07253
	51.4249	0.663221		1.42443	-0.245992	0.20705	0.143809	0.110975							1.42443	0.744187	0.179891	-0.0172189	0.0730558
	51.4259	0.662339		1.42541	-0.244402	0.206947	0.140755	0.111195							1.42541	0.744577	0.179666	-0.0178184	0.0735852
	51.4268	0.661544		1.42639	-0.242845	0.206845	0.13762	0.111391							1.42639	0.744982	0.179436	-0.0183951	0.0741171
	51.4278	0.660838		1.42738	-0.241324	0.206742	0.134409	0.111563							1.42738	0.745401	0.1792	-0.0189477	0.0746505
	51.4288	0.660225		1.42836	-0.239841	0.206639	0.131124	0.111709							1.42836	0.745834	0.178959	-0.0194752	0.0751842
	51.4298	0.65971		1.42934	-0.238396	0.206537	0.12777	0.11183							1.42934	0.746282	0.178714	-0.0199764	0.0757172
	51.4308	0.659297		1.43033	-0.236991	0.206435	0.124351	0.111925							1.43033	0.746743	0.178464	-0.0204503	0.0762484
	51.4318	0.658988		1.43131	-0.235628	0.206333	0.120872	0.111993							1.43131	0.747217	0.178209	-0.0208959	0.0767768
	51.4327	0.658787		1.43229	-0.234307	0.206231	0.117337	0.112034							1.43229	0.747705	0.177951	-0.0213122	0.0773014
	51.4337	0.658699		1.43328	-0.233031	0.20613	0.113751	0.112048							1.43328	0.748204	0.177688	-0.0216982	0.0778211
	51.4347	0.658726		1.43426	-0.2318	0.206029	0.110117	0.112033							1.43426	0.748716	0.177421	-0.0220532	0.0783351
	51.4357	0.658871		1.43524	-0.230616	0.205928	0.106442	0.111991							1.43524	0.74924	0.177151	-0.0223761	0.0788423
	51.4367	0.659139		1.43623	-0.229479	0.205828	0.10273	0.11192							1.43623	0.749775	0.176877	-0.0226663	0.0793419
	51.4377	0.65953		1.43721	-0.228391	0.205729	0.0989864	0.111821							1.43721	0.750321	0.1766	-0.0229229	0.079833
	51.4386	0.660049		1.43819	-0.227353	0.20563	0.0952157	0.111693							1.43819	0.750877	0.176319	-0.0231452	0.0803146
	51.4396	0.660697		1.43917	-0.226365	0.205532	0.0914233	0.111536							1.43917	0.751443	0.176035	-0.0233325	0.080786
	51.4406	0.661477		1.44016	-0.225428	0.205435	0.0876145	0.11135							1.44016	0.752018	0.175749	-0.0234842	0.0812463
	51.4416	0.662391		1.44114	-0.224543	0.205339	0.0837945	0.111136							1.44114	0.752602	0.175459	-0.0235997	0.0816948
	51.4426	0.66344		1.44212	-0.223711	0.205244	0.0799688	0.110892							1.44212	0.753194	0.175167	-0.0236784	0.0821307
	51.4436	0.664627		1.44311	-0.222933	0.20515	0.0761425	0.11062							1.44311	0.753794	0.174873	-0.0237199	0.0825534
	51.4445	0.665952		1.44409	-0.222208	0.205057	0.0723212	0.110319							1.44409	0.7544	0.174576	-0.0237236	0.082962
	51.4455	0.667417		1.44507	-0.221538	0.204966	0.0685102	0.10999							1.44507	0.755013	0.174276	-0.0236892	0.083356
	51.4465	0.669023		1.44606	-0.220922	0.204875	0.0647149	0.109633							1.44606	0.755632	0.173975	-0.0236163	0.0837347
	51.4475	0.67077		1.44704	-0.220361	0.204787	0.0609407	0.109248							1.44704	0.756255	0.173672	-0.0235046	0.0840976
	51.4485	0.672658		1.44802	-0.219855	0.2047	0.0571928	0.108837							1.44802	0.756883	0.173366	-0.0233538	0.0844441
	51.4495	0.674688		1.449	-0.219405	0.204614	0.0534767	0.108399							1.449	0.757515	0.173059	-0.0231638	0.0847736
	51.4504	0.67686		1.44999	-0.21901	0.204531	0.0497976	0.107935							1.44999	0.758149	0.17275	-0.0229342	0.0850858
	51.4514	0.679174		1.45097	-0.21867	0.204449	0.0461609	0.107447							1.45097	0.758785	0.17244	-0.0226651	0.0853801
	51.4524	0.681628		1.45195	-0.218386	0.204369	0.0425715	0.106933							1.45195	0.759423	0.172127	-0.0223563	0.0856561
	51.4534	0.684222		1.45294	-0.218156	0.204291	0.0390348	0.106397							1.45294	0.760061	0.171814	-0.0220078	0.0859134
	51.4544	0.686956		1.45392	-0.217982	0.204215	0.0355557	0.105838							1.45392	0.760699	0.171499	-0.0216196	0.0861518
	51.4554	0.689828		1.4549	-0.217862	0.204142	0.0321393	0.105257							1.4549	0.761335	0.171182	-0.0211918	0.0863709
	51.4563	0.692837		1.45589	-0.217796	0.20407	0.0287903	0.104656							1.45589	0.76197	0.170865	-0.0207244	0.0865704
	51.4573	0.695981		1.45687	-0.217784	0.204001	0.0255137	0.104036							1.45687	0.762602	0.170546	-0.0202175	0.08675
	51.4583	0.699259		1.45785	-0.217826	0.203935	0.022314	0.103397							1.45785	0.76323	0.170226	-0.0196715	0.0869097
	51.4593	0.70267		1.45884	-0.21792	0.203871	0.0191958	0.102742							1.45884	0.763854	0.169905	-0.0190864	0.0870492
	51.4603	0.706211		1.45982	-0.218066	0.203809	0.0161637	0.102072							1.45982	0.764472	0.169584	-0.0184626	0.0871684
	51.4612	0.70988		1.4608	-0.218263	0.203751	0.0132218	0.101388							1.4608	0.765083	0.169261	-0.0178004	0.0872673
	51.4622	0.713675		1.46178	-0.218511	0.203694	0.0103745	0.100691							1.46178	0.765687	0.168938	-0.0171	0.0873457
	51.4632	0.717594		1.46277	-0.218808	0.203641	0.0076258	0.0999843							1.46277	0.766283	0.168614	-0.0163619	0.0874038
	51.4642	0.721635		1.46375	-0.219155	0.203591	0.00497959	0.0992683							1.46375	0.766869	0.168289	-0.0155866	0.0874414
	51.4652	0.725796		1.46473	-0.219549	0.203543	0.00243968	0.0985451							1.46473	0.767446	0.167964	-0.0147744	0.0874588
	51.4662	0.730073		1.46572	-0.21999	0.203498	9.68418e-06	0.0978165							1.46572	0.768011	0.167638	-0.0139259	0.0874559
	51.4671	0.734465		1.4667	-0.220478	0.203456	-0.00230692	0.0970843							1.4667	0.768563	0.167313	-0.0130416	0.087433
	51.4681	0.738968		1.46768	-0.221009	0.203418	-0.00450682	0.0963505							1.46768	0.769103	0.166987	-0.0121221	0.0873903
	51.4691	0.743581		1.46867	-0.221585	0.203382	-0.00658686	0.095617							1.46867	0.769628	0.166661	-0.0111681	0.0873279
	51.4701	0.7483		1.46965	-0.222203	0.203349	-0.00854406	0.0948858							1.46965	0.770138	0.166335	-0.0101801	0.0872462
	51.4711	0.753123		1.47063	-0.222861	0.203319	-0.0103756	0.0941588							1.47063	0.770632	0.166009	-0.00915904	0.0871455
	51.4721	0.758047		1.47161	-0.22356	0.203293	-0.0120788	0.0934383							1.47161	0.771109	0.165684	-0.00810551	0.0870262
	51.473	0.76307		1.4726	-0.224297	0.203269	-0.0136513	0.0927261							1.4726	0.771567	0.165359	-0.00702034	0.0868885
	51.474	0.768188		1.47358	-0.225072	0.203248	-0.0150906	0.0920244							1.47358	0.772006	0.165035	-0.00590437	0.086733
	51.475	0.7734		1.47456	-0.225882	0.203231	-0.0163948	0.0913352							1.47456	0.772425	0.164712	-0.00475846	0.0865602
	51.476	0.778702		1.47555	-0.226726	0.203217	-0.0175618	0.0906606							1.47555	0.772823	0.164389	-0.00358353	0.0863705
	51.477	0.784092		1.47653	-0.227602	0.203205	-0.0185899	0.0900025							1.47653	0.773199	0.164068	-0.00238052	0.0861646
	51.478	0.789567		1.47751	-0.22851	0.203197	-0.0194774	0.089363							1.47751	0.773551	0.163748	-0.00115043	0.0859429
	51.4789	0.795124		1.4785	-0.229447	0.203191	-0.020223	0.088744							1.4785	0.77388	0.16343	0.000105714	0.0857062
	51.4799	0.800762		1.47948	-0.230412	0.203189	-0.0208254	0.0881474							1.47948	0.774183	0.163114	0.00138686	0.0854552
	51.4809	0.806478		1.48046	-0.231403	0.203189	-0.0212836	0.0875749							1.48046	0.77446	0.1628	0.00269189	0.0851904
	51.4819	0.812269		1.48145	-0.232419	0.203193	-0.0215967	0.0870282							1.48145	0.774711	0.162488	0.00401969	0.0849127
	51.4829	0.818132		1.48243	-0.233457	0.203199	-0.0217639	0.086509							1.48243	0.774934	0.162178	0.00536908	0.0846229
	51.4839	0.824066		1.48341	-0.234517	0.203207	-0.0217847	0.0860188							1.48341	0.775128	0.161871	0.00673888	0.0843218
	51.4848	0.830068		1.48439	-0.235595	0.203219	-0.0216588	0.0855588							1.48439	0.775292	0.161568	0.00812785	0.0840102
	51.4858	0.836135		1.48538	-0.236691	0.203233	-0.0213859	0.0851304							1.48538	0.775426	0.161267	0.00953475	0.0836891
	51.4868	0.842266		1.48636	-0.237802	0.203249	-0.020966	0.0847347							1.48636	0.77553	0.16097	0.0109583	0.0833592
	51.4878	0.848458		1.48734	-0.238927	0.203268	-0.0203993	0.0843724							1.48734	0.775601	0.160677	0.0123972	0.0830217
	51.4888	0.854708		1.48833	-0.240063	0.20329	-0.019686	0.0840445							1.48833	0.775639	0.160388	0.0138501	0.0826774
	51.4898	0.861015		1.48931	-0.24121	0.203313	-0.0188266	0.0837514							1.48931	0.775644	0.160104	0.0153158	0.0823273
	51.4907	0.867377		1.49029	-0.242364	0.203339	-0.0178217	0.0834936							1.49029	0.775615	0.159824	0.0167928	0.0819725
	51.4917	0.873791		1.49128	-0.243525	0.203367	-0.0166721	0.0832714							1.49128	0.775551	0.159549	0.0182798	0.0816141
	51.4927	0.880255		1.49226	-0.244689	0.203397	-0.0153787	0.0830846							1.49226	0.775451	0.159279	0.0197755	0.081253
	51.4937	0.886767		1.49324	-0.245856	0.203429	-0.0139425	0.0829333							1.49324	0.775316	0.159015	0.0212785	0.0808903
	51.4947	0.893325		1.49422	-0.247024	0.203462	-0.0123648	0.0828169							1.49422	0.775144	0.158757	0.0227874	0.0805272
	51.4957	0.899927		1.49521	-0.24819	0.203497	-0.0106469	0.0827351							1.49521	0.774935	0.158505	0.024301	0.0801648
	51.4966	0.906572		1.49619	-0.249352	0.203534	-0.00879025	0.0826871							1.49619	0.774688	0.15826	0.0258178	0.0798041
	51.4976	0.913257		1.49717	-0.25051	0.203572	-0.00679653	0.0826719							1.49717	0.774404	0.158021	0.0273364	0.0794462
	51.4986	0.91998		1.49816	-0.25166	0.203612	-0.00466746	0.0826887							1.49816	0.774081	0.157789	0.0288557	0.0790923
	51.4996	0.926741		1.49914	-0.252801	0.203652	-0.00240491	0.082736							1.49914	0.773719	0.157565	0.0303742	0.0787435
	51.5006	0.933536		1.50012	-0.253932	0.203694	-1.0896e-05	0.0828127							1.50012	0.773318	0.157348	0.0318908	0.0784009
	51.5016	0.940365		1.50111	-0.25505	0.203737	0.00251248	0.0829172							1.50111	0.772878	0.157139	0.033404	0.0780655
	51.5025	0.947227		1.50209	-0.256154	0.203781	0.00516299	0.0830479							1.50209	0.772398	0.156938	0.0349127	0.0777384
	51.5035	0.954118		1.50307	-0.257242	0.203825	0.00793828	0.0832031							1.50307	0.771879	0.156746	0.0364157	0.0774207
	51.5045	0.96104		1.50406	-0.258313	0.20387	0.0108359	0.0833809							1.50406	0.77132	0.156562	0.0379118	0.0771134
	51.5055	0.967988		1.50504	-0.259364	0.203916	0.0138533	0.0835795							1.50504	0.770721	0.156387	0.0393998	0.0768174
	51.5065	0.974964		1.50602	-0.260395	0.203962	0.0169878	0.0837969							1.50602	0.770082	0.156221	0.0408786	0.0765338
	51.5075	0.981965		1.507	-0.261403	0.204009	0.0202367	0.084031							1.507	0.769404	0.156065	0.0423471	0.0762633
	51.5084	0.98899		1.50799	-0.262388	0.204055	0.0235971	0.0842798							1.50799	0.768686	0.155918	0.0438044	0.076007
	51.5094	0.996039		1.50897	-0.263347	0.204102	0.0270661	0.0845412							1.50897	0.767928	0.15578	0.0452493	0.0757655
	51.5104	1.00311		1.50995	-0.26428	0.204149	0.0306406	0.084813							1.50995	0.76713	0.155652	0.0466809	0.0755398
	51.5114	1.0102		1.51094	-0.265184	0.204196	0.0343175	0.0850932							1.51094	0.766294	0.155534	0.0480984	0.0753303
	51.5124	1.01731		1.51192	-0.266059	0.204243	0.0380937	0.0853796							1.51192	0.765418	0.155426	0.0495008	0.0751379
	51.5134	1.02444		1.5129	-0.266904	0.20429	0.0419657	0.0856701							1.5129	0.764505	0.155328	0.0508872	0.0749631
	51.5143	1.03159		1.51389	-0.267717	0.204336	0.0459304	0.0859625							1.51389	0.763552	0.15524	0.052257	0.0748063
	51.5153	1.03876		1.51487	-0.268498	0.204382	0.0499843	0.086255							1.51487	0.762562	0.155163	0.0536093	0.0746681
	51.5163	1.04595		1.51585	-0.269244	0.204427	0.0541238	0.0865454							1.51585	0.761535	0.155096	0.0549434	0.0745488
	51.5173	1.05315		1.51683	-0.269956	0.204472	0.0583453	0.0868317							1.51683	0.760471	0.155038	0.0562586	0.0744487
	51.5183	1.06037		1.51782	-0.270633	0.204517	0.0626454	0.0871121							1.51782	0.759371	0.154992	0.0575545	0.0743679
	51.5192	1.0676		1.5188	-0.271273	0.204561	0.0670203	0.0873848							1.5188	0.758236	0.154955	0.0588303	0.0743067
	51.5202	1.07484		1.51978	-0.271875	0.204604	0.0714662	0.0876479							1.51978	0.757065	0.154928	0.0600855	0.074265
	51.5212	1.0821		1.52077	-0.272441	0.204646	0.0759793	0.0878996							1.52077	0.755861	0.154912	0.0613197	0.0742428
	51.5222	1.08937		1.52175	-0.272967	0.204688	0.0805559	0.0881385							1.52175	0.754623	0.154906	0.0625324	0.0742401
	51.5232	1.09666		1.52273	-0.273455	0.204729	0.085192	0.0883628							1.52273	0.753352	0.154909	0.0637233	0.0742566
	51.5242	1.10395		1.52372	-0.273904	0.20477	0.0898837	0.0885712							1.52372	0.75205	0.154922	0.0648919	0.0742921
	51.5251	1.11125		1.5247	-0.274313	0.204809	0.094627	0.0887622							1.5247	0.750717	0.154945	0.0660381	0.0743462
	51.5261	1.11856		1.52568	-0.274682	0.204848	0.099418	0.0889345							1.52568	0.749354	0.154978	0.0671614	0.0744185
	51.5271	1.12588		1.52667	-0.275012	0.204886	0.104253	0.0890869							1.52667	0.747962	0.155019	0.0682617	0.0745085
	51.5281	1.13321		1.52765	-0.275301	0.204923	0.109127	0.0892182							1.52765	0.746543	0.15507	0.0693388	0.0746156
	51.5291	1.14054		1.52863	-0.27555	0.204959	0.114037	0.0893273							1.52863	0.745096	0.155129	0.0703926	0.0747393
	51.5301	1.14787		1.52961	-0.275759	0.204995	0.118978	0.0894134							1.52961	0.743624	0.155198	0.071423	0.0748789
	51.531	1.1552		1.5306	-0.275928	0.20503	0.123946	0.0894756							1.5306	0.742127	0.155274	0.0724298	0.0750335
	51.532	1.16254		1.53158	-0.276057	0.205064	0.128938	0.089513							1.53158	0.740607	0.155359	0.073413	0.0752025
	51.533	1.16987		1.53256	-0.276147	0.205098	0.133949	0.089525							1.53256	0.739065	0.155452	0.0743727	0.075385
	51.534	1.17719		1.53355	-0.276199	0.205131	0.138975	0.089511							1.53355	0.737501	0.155552	0.0753089	0.07558
	51.535	1.18451		1.53453	-0.276211	0.205163	0.144012	0.0894706							1.53453	0.735918	0.155659	0.0762215	0.0757867
	51.536	1.19182		1.53551	-0.276186	0.205196	0.149055	0.0894032							1.53551	0.734316	0.155774	0.0771107	0.0760041
	51.5369	1.19912		1.5365	-0.276123	0.205227	0.154102	0.0893087							1.5365	0.732698	0.155895	0.0779766	0.0762312
	51.5379	1.2064		1.53748	-0.276023	0.205259	0.159147	0.0891868							1.53748	0.731063	0.156023	0.0788192	0.076467
	51.5389	1.21367		1.53846	-0.275888	0.20529	0.164186	0.0890374							1.53846	0.729413	0.156157	0.0796388	0.0767106
	51.5399	1.22091		1.53944	-0.275717	0.205322	0.169216	0.0888604							1.53944	0.727751	0.156297	0.0804355	0.0769607
	51.5409	1.22812		1.54043	-0.275511	0.205353	0.174233	0.088656							1.54043	0.726077	0.156442	0.0812094	0.0772165
	51.5419	1.23531		1.54141	-0.275273	0.205385	0.179232	0.0884244							1.54141	0.724392	0.156593	0.0819607	0.0774768
	51.5428	1.24246		1.54239	-0.275002	0.205417	0.18421	0.0881657							1.54239	0.722699	0.156748	0.0826898	0.0777406
	51.5438	1.24957		1.54338	-0.274699	0.20545	0.189163	0.0878805							1.54338	0.720998	0.156908	0.0833967	0.0780069
	51.5448	1.25664		1.54436	-0.274366	0.205483	0.194086	0.0875691							1.54436	0.719291	0.157072	0.0840816	0.0782747
	51.5458	1.26366		1.54534	-0.274004	0.205518	0.198977	0.0872322							1.54534	0.717579	0.157241	0.0847449	0.0785428
	51.5468	1.27063		1.54633	-0.273614	0.205553	0.20383	0.0868704							1.54633	0.715865	0.157413	0.0853867	0.0788104
	51.5478	1.27755		1.54731	-0.273197	0.205589	0.208643	0.0864844							1.54731	0.714148	0.157588	0.0860073	0.0790765
	51.5487	1.28439		1.54829	-0.272755	0.205627	0.213412	0.0860752							1.54829	0.712432	0.157767	0.0866069	0.0793401
	51.5497	1.29117		1.54928	-0.272289	0.205667	0.218133	0.0856438							1.54928	0.710717	0.157948	0.0871858	0.0796003
	51.5507	1.29788		1.55026	-0.2718	0.205708	0.222802	0.0851911							1.55026	0.709006	0.158133	0.0877442	0.0798562
	51.5517	1.3045		1.55124	-0.27129	0.205751	0.227416	0.0847183							1.55124	0.707298	0.158319	0.0882823	0.080107
	51.5527	1.31104		1.55222	-0.27076	0.205796	0.231971	0.0842269							1.55222	0.705597	0.158508	0.0888004	0.080352
	51.5537	1.31749		1.55321	-0.270212	0.205844	0.236465	0.083718							1.55321	0.703903	0.158699	0.0892988	0.0805902
	51.5546	1.32383		1.55419	-0.269647	0.205894	0.240893	0.0831932							1.55419	0.702219	0.158891	0.0897776	0.0808211
	51.5556	1.33007		1.55517	-0.269066	0.205947	0.245252	0.082654							1.55517	0.700545	0.159085	0.0902371	0.081044
	51.5566	1.3362		1.55616	-0.268471	0.206003	0.249539	0.0821022							1.55616	0.698883	0.15928	0.0906776	0.0812581
	51.5576	1.3422		1.55714	-0.267864	0.206062	0.253751	0.0815394							1.55714	0.697235	0.159476	0.0910992	0.081463
	51.5586	1.34808		1.55812	-0.267246	0.206124	0.257885	0.0809677							1.55812	0.695602	0.159673	0.0915022	0.0816582
	51.5596	1.35383		1.55911	-0.266618	0.20619	0.261937	0.0803888							1.55911	0.693986	0.159871	0.0918868	0.0818431
	51.5605	1.35943		1.56009	-0.265983	0.20626	0.265906	0.0798049							1.56009	0.692388	0.16007	0.0922532	0.0820173
	51.5615	1.36489		1.56107	-0.265342	0.206334	0.269787	0.079218							1.56107	0.69081	0.160269	0.0926017	0.0821805
	51.5625	1.37019		1.56205	-0.264695	0.206412	0.273578	0.0786305							1.56205	0.689253	0.160469	0.0929323	0.0823323
	51.5635	1.37533		1.56304	-0.264045	0.206495	0.277276	0.0780446							1.56304	0.687719	0.160669	0.0932454	0.0824726
	51.5645	1.3803		1.56402	-0.263393	0.206582	0.280879	0.0774626							1.56402	0.686209	0.160869	0.093541	0.082601
	51.5655	1.38509		1.565	-0.262741	0.206674	0.284384	0.076887							1.565	0.684724	0.161069	0.0938194	0.0827174
	51.5664	1.3897		1.56599	-0.26209	0.20677	0.287789	0.0763203							1.56599	0.683266	0.16127	0.0940808	0.0828218
	51.5674	1.39412		1.56697	-0.261441	0.206872	0.291092	0.075765							1.56697	0.681837	0.16147	0.0943254	0.082914
	51.5684	1.39834		1.56795	-0.260796	0.206979	0.294289	0.0752236							1.56795	0.680437	0.16167	0.0945532	0.0829941
	51.5694	1.40236		1.56894	-0.260156	0.207091	0.297379	0.0746987							1.56894	0.679068	0.16187	0.0947646	0.0830622
	51.5704	1.40617		1.56992	-0.259523	0.207209	0.30036	0.074193							1.56992	0.677731	0.16207	0.0949596	0.0831182
	51.5714	1.40975		1.5709	-0.258898	0.207332	0.303229	0.073709							1.5709	0.676427	0.16227	0.0951385	0.0831624
	51.5723	1.41312		1.57188	-0.258281	0.207461	0.305986	0.0732492							1.57188	0.675158	0.16247	0.0953014	0.0831949
	51.5733	1.41626		1.57287	-0.257675	0.207595	0.308627	0.0728162							1.57287	0.673925	0.162669	0.0954486	0.0832161
	51.5743	1.41916		1.57385	-0.257081	0.207736	0.311152	0.0724124							1.57385	0.672729	0.162868	0.0955803	0.083226
	51.5753	1.42182		1.57483	-0.256499	0.207882	0.313559	0.0720402							1.57483	0.671571	0.163067	0.0956966	0.0832252
	51.5763	1.42423		1.57582	-0.255931	0.208034	0.315847	0.0717019							1.57582	0.670451	0.163265	0.0957978	0.0832139
	51.5772	1.42639		1.5768	-0.255378	0.208192	0.318013	0.0713995							1.5768	0.669372	0.163464	0.0958841	0.0831925
	51.5782	1.4283		1.57778	-0.254841	0.208356	0.320057	0.0711353							1.57778	0.668333	0.163662	0.0959557	0.0831614
	51.5792	1.42995		1.57877	-0.254322	0.208526	0.321978	0.0709108							1.57877	0.667336	0.16386	0.0960129	0.0831211
	51.5802	1.43134		1.57975	-0.25382	0.208702	0.323774	0.0707279							1.57975	0.666381	0.164057	0.0960561	0.0830722
	51.5812	1.43246		1.58073	-0.253337	0.208883	0.325445	0.0705879							1.58073	0.66547	0.164255	0.0960854	0.083015
	51.5822	1.4333		1.58172	-0.252873	0.209071	0.326989	0.0704922							1.58172	0.664602	0.164452	0.0961011	0.0829502
	51.5831	1.43388		1.5827	-0.25243	0.209264	0.328407	0.0704417							1.5827	0.663779	0.164649	0.0961037	0.0828783
	51.5841	1.43418		1.58368	-0.252009	0.209463	0.329697	0.0704372							1.58368	0.663	0.164847	0.0960934	0.0827999
	51.5851	1.4342		1.58466	-0.251609	0.209668	0.330859	0.0704791							1.58466	0.662267	0.165043	0.0960707	0.0827156
	51.5861	1.43393		1.58565	-0.251233	0.209878	0.331893	0.0705678							1.58565	0.66158	0.16524	0.0960358	0.082626
	51.5871	1.43339		1.58663	-0.250879	0.210093	0.332798	0.0707033							1.58663	0.660938	0.165437	0.0959892	0.0825317
	51.5881	1.43257		1.58761	-0.25055	0.210314	0.333574	0.0708851							1.58761	0.660343	0.165633	0.0959313	0.0824334
	51.589	1.43146		1.5886	-0.250245	0.21054	0.334221	0.0711129							1.5886	0.659794	0.165829	0.0958627	0.0823318
	51.59	1.43006		1.58958	-0.249964	0.21077	0.33474	0.0713859							1.58958	0.659292	0.166026	0.0957836	0.0822274
	51.591	1.42838		1.59056	-0.249709	0.211006	0.33513	0.0717029							1.59056	0.658836	0.166222	0.0956947	0.082121
	51.592	1.42642		1.59155	-0.24948	0.211246	0.335392	0.0720628							1.59155	0.658426	0.166417	0.0955965	0.0820132
	51.593	1.42417		1.59253	-0.249277	0.21149	0.335526	0.072464							1.59253	0.658063	0.166613	0.0954894	0.0819047
	51.594	1.42164		1.59351	-0.249099	0.211739	0.335532	0.0729049							1.59351	0.657745	0.166808	0.095374	0.081796
	51.5949	1.41883		1.59449	-0.248949	0.211991	0.335412	0.0733837							1.59449	0.657474	0.167003	0.095251	0.0816879
	51.5959	1.41573		1.59548	-0.248824	0.212247	0.335166	0.0738982							1.59548	0.657248	0.167197	0.0951208	0.081581
	51.5969	1.41236		1.59646	-0.248726	0.212507	0.334795	0.0744464							1.59646	0.657067	0.167391	0.0949841	0.0814759
	51.5979	1.40871		1.59744	-0.248655	0.21277	0.3343	0.075026							1.59744	0.65693	0.167585	0.0948415	0.0813732
	51.5989	1.40478		1.59843	-0.248611	0.213036	0.333682	0.0756345							1.59843	0.656838	0.167778	0.0946937	0.0812736
	51.5999	1.40059		1.59941	-0.248593	0.213305	0.332943	0.0762696							1.59941	0.656789	0.16797	0.0945412	0.0811775
	51.6008	1.39612		1.60039	-0.248601	0.213576	0.332083	0.0769286							1.60039	0.656782	0.168162	0.0943847	0.0810856
	51.6018	1.39138		1.60138	-0.248635	0.21385	0.331105	0.077609							1.60138	0.656818	0.168352	0.0942249	0.0809983
	51.6028	1.38639		1.60236	-0.248695	0.214125	0.330009	0.0783081							1.60236	0.656895	0.168542	0.0940624	0.0809163
	51.6038	1.38113		1.60334	-0.248781	0.214403	0.328797	0.0790234							1.60334	0.657012	0.168731	0.0938979	0.0808399
	51.6048	1.37562		1.60433	-0.248891	0.214681	0.327472	0.0797521							1.60433	0.657169	0.168918	0.0937321	0.0807697
	51.6058	1.36986		1.60531	-0.249027	0.214961	0.326034	0.0804917							1.60531	0.657365	0.169104	0.0935655	0.0807061
	51.6067	1.36385		1.60629	-0.249187	0.215241	0.324487	0.0812395							1.60629	0.657598	0.169288	0.0933989	0.0806494
	51.6077	1.35761		1.60727	-0.249371	0.215523	0.322832	0.081993							1.60727	0.657868	0.169471	0.0932329	0.0806001
	51.6087	1.35112		1.60826	-0.249577	0.215804	0.321071	0.0827496							1.60826	0.658174	0.169652	0.0930681	0.0805585
	51.6097	1.3444		1.60924	-0.249807	0.216085	0.319207	0.0835068							1.60924	0.658514	0.169831	0.0929052	0.080525
	51.6107	1.33746		1.61022	-0.250058	0.216366	0.317241	0.0842623							1.61022	0.658888	0.170008	0.0927447	0.0804998
	51.6117	1.3303		1.61121	-0.250331	0.216647	0.315178	0.0850136							1.61121	0.659294	0.170183	0.0925873	0.0804832
	51.6126	1.32293		1.61219	-0.250624	0.216926	0.313018	0.0857585							1.61219	0.659731	0.170356	0.0924334	0.0804753
	51.6136	1.31534		1.61317	-0.250937	0.217205	0.310765	0.0864948							1.61317	0.660199	0.170525	0.0922837	0.0804766
	51.6146	1.30756		1.61416	-0.251268	0.217482	0.308422	0.0872202							1.61416	0.660695	0.170692	0.0921386	0.080487
	51.6156	1.29958		1.61514	-0.251618	0.217757	0.305991	0.0879327							1.61514	0.661219	0.170856	0.0919987	0.0805068
	51.6166	1.29142		1.61612	-0.251985	0.218031	0.303475	0.0886303							1.61612	0.661769	0.171017	0.0918644	0.080536
	51.6176	1.28307		1.6171	-0.252368	0.218302	0.300878	0.0893112							1.6171	0.662345	0.171175	0.0917361	0.0805749
	51.6185	1.27455		1.61809	-0.252767	0.218571	0.298201	0.0899735							1.61809	0.662944	0.171329	0.0916143	0.0806234
	51.6195	1.26587		1.61907	-0.253179	0.218837	0.29545	0.0906155							1.61907	0.663567	0.17148	0.0914992	0.0806816
	51.6205	1.25703		1.62005	-0.253605	0.219099	0.292626	0.0912354							1.62005	0.66421	0.171627	0.0913912	0.0807495
	51.6215	1.24803		1.62104	-0.254043	0.219359	0.289733	0.0918319							1.62104	0.664874	0.17177	0.0912906	0.0808271
	51.6225	1.2389		1.62202	-0.254492	0.219616	0.286774	0.0924033							1.62202	0.665557	0.171908	0.0911976	0.0809145
	51.6235	1.22964		1.623	-0.254951	0.219868	0.283753	0.0929483							1.623	0.666257	0.172043	0.0911125	0.0810116
	51.6244	1.22025		1.62399	-0.255419	0.220117	0.280673	0.0934657							1.62399	0.666974	0.172173	0.0910353	0.0811183
	51.6254	1.21074		1.62497	-0.255895	0.220362	0.277537	0.0939542							1.62497	0.667706	0.172299	0.0909663	0.0812346
	51.6264	1.20113		1.62595	-0.256378	0.220602	0.27435	0.0944127							1.62595	0.668452	0.17242	0.0909055	0.0813604
	51.6274	1.19142		1.62694	-0.256865	0.220838	0.271114	0.0948402							1.62694	0.669211	0.172536	0.0908529	0.0814956
	51.6284	1.18162		1.62792	-0.257357	0.221069	0.267833	0.0952357							1.62792	0.669981	0.172648	0.0908086	0.0816401
	51.6294	1.17175		1.6289	-0.257853	0.221296	0.264511	0.0955984							1.6289	0.670762	0.172754	0.0907725	0.0817937
	51.6303	1.1618		1.62988	-0.25835	0.221517	0.261152	0.0959276							1.62988	0.671551	0.172855	0.0907446	0.0819564
	51.6313	1.1518		1.63087	-0.258847	0.221734	0.257758	0.0962225							1.63087	0.672349	0.172951	0.0907246	0.0821279
	51.6323	1.14175		1.63185	-0.259345	0.221945	0.254334	0.0964827							1.63185	0.673153	0.173041	0.0907125	0.0823081
	51.6333	1.13165		1.63283	-0.25984	0.22215	0.250883	0.0967075							1.63283	0.673964	0.173126	0.0907081	0.0824968
	51.6343	1.12153		1.63382	-0.260333	0.222351	0.247409	0.0968966							1.63382	0.674778	0.173206	0.0907111	0.0826939
	51.6352	1.11139		1.6348	-0.260821	0.222545	0.243916	0.0970497							1.6348	0.675597	0.17328	0.0907213	0.082899
	51.6362	1.10124		1.63578	-0.261304	0.222734	0.240407	0.0971665							1.63578	0.676417	0.173348	0.0907384	0.083112
	51.6372	1.09109		1.63677	-0.261781	0.222917	0.236885	0.0972469							1.63677	0.677239	0.17341	0.0907621	0.0833326
	51.6382	1.08096		1.63775	-0.262249	0.223094	0.233355	0.0972908							1.63775	0.678062	0.173467	0.0907921	0.0835605
	51.6392	1.07085		1.63873	-0.26271	0.223265	0.229819	0.0972982							1.63873	0.678884	0.173517	0.090828	0.0837955
	51.6402	1.06077		1.63971	-0.26316	0.223431	0.226282	0.0972693							1.63971	0.679704	0.173562	0.0908694	0.0840373
	51.6411	1.05073		1.6407	-0.263599	0.22359	0.222747	0.0972042							1.6407	0.680522	0.1736	0.0909159	0.0842855
	51.6421	1.04074		1.64168	-0.264026	0.223742	0.219216	0.0971032							1.64168	0.681336	0.173633	0.0909672	0.0845397
	51.6431	1.03082		1.64266	-0.26444	0.223889	0.215695	0.0969666							1.64266	0.682146	0.17366	0.0910228	0.0847996
	51.6441	1.02097		1.64365	-0.26484	0.22403	0.212184	0.0967949							1.64365	0.682951	0.17368	0.0910823	0.0850649
	51.6451	1.01121		1.64463	-0.265224	0.224164	0.208689	0.0965885							1.64463	0.68375	0.173695	0.0911452	0.085335
	51.6461	1.00154		1.64561	-0.265593	0.224292	0.205212	0.0963481							1.64561	0.684543	0.173703	0.0912113	0.0856095
	51.647	0.991975		1.6466	-0.265944	0.224414	0.201756	0.0960743							1.6466	0.685327	0.173705	0.09128	0.085888
	51.648	0.982521		1.64758	-0.266277	0.22453	0.198325	0.0957679							1.64758	0.686104	0.173701	0.091351	0.08617
	51.649	0.973191		1.64856	-0.266592	0.224639	0.19492	0.0954296							1.64856	0.686871	0.173691	0.0914238	0.0864549
	51.65	0.963992		1.64955	-0.266887	0.224743	0.191545	0.0950604							1.64955	0.687629	0.173675	0.0914981	0.0867422
	51.651	0.954935		1.65053	-0.267162	0.22484	0.188203	0.0946613							1.65053	0.688377	0.173653	0.0915735	0.0870313
	51.652	0.946027		1.65151	-0.267416	0.224931	0.184897	0.0942332							1.65151	0.689113	0.173625	0.0916497	0.0873216
	51.6529	0.937278		1.65249	-0.267649	0.225016	0.181628	0.0937773							1.65249	0.689838	0.173591	0.0917263	0.0876125
	51.6539	0.928697		1.65348	-0.267859	0.225095	0.178399	0.0932948							1.65348	0.690551	0.173551	0.091803	0.0879033
	51.6549	0.92029		1.65446	-0.268046	0.225168	0.175212	0.0927868							1.65446	0.691252	0.173505	0.0918797	0.0881934
	51.6559	0.912067		1.65544	-0.268211	0.225235	0.17207	0.0922548							1.65544	0.691939	0.173452	0.0919559	0.0884821
	51.6569	0.904034		1.65643	-0.268351	0.225296	0.168975	0.0917							1.65643	0.692613	0.173394	0.0920315	0.0887687
	51.6579	0.8962		1.65741	-0.268468	0.225352	0.165929	0.091124							1.65741	0.693273	0.17333	0.0921064	0.0890524
	51.6588	0.88857		1.65839	-0.26856	0.225402	0.162933	0.0905282							1.65839	0.693918	0.173261	0.0921803	0.0893325
	51.6598	0.881151		1.65938	-0.268628	0.225446	0.159989	0.0899141							1.65938	0.694548	0.173185	0.0922531	0.0896083
	51.6608	0.873951		1.66036	-0.268671	0.225484	0.157098	0.0892835							1.66036	0.695163	0.173104	0.0923247	0.0898789
	51.6618	0.866974		1.66134	-0.26869	0.225517	0.154263	0.0886378							1.66134	0.695763	0.173017	0.0923952	0.0901436
	51.6628	0.860226		1.66232	-0.268683	0.225544	0.151484	0.0879789							1.66232	0.696347	0.172924	0.0924643	0.0904017
	51.6638	0.853712		1.66331	-0.268651	0.225566	0.148763	0.0873085							1.66331	0.696914	0.172826	0.0925323	0.0906523
	51.6647	0.847438		1.66429	-0.268595	0.225583	0.1461	0.0866284							1.66429	0.697465	0.172722	0.092599	0.0908946
	51.6657	0.841407		1.66527	-0.268514	0.225594	0.143496	0.0859404							1.66527	0.698	0.172613	0.0926646	0.0911279
	51.6667	0.835624		1.66626	-0.268408	0.2256	0.140953	0.0852465							1.66626	0.698518	0.172499	0.0927292	0.0913512
	51.6677	0.830092		1.66724	-0.268278	0.225601	0.13847	0.0845484							1.66724	0.699019	0.172379	0.0927929	0.091564
	51.6687	0.824815		1.66822	-0.268124	0.225597	0.136049	0.0838481							1.66822	0.699503	0.172253	0.0928558	0.0917653
	51.6697	0.819795		1.66921	-0.267946	0.225588	0.133689	0.0831476							1.66921	0.69997	0.172123	0.0929183	0.0919544
	51.6706	0.815036		1.67019	-0.267745	0.225574	0.13139	0.0824488							1.67019	0.700419	0.171988	0.0929804	0.0921305
	51.6716	0.810539		1.67117	-0.26752	0.225555	0.129154	0.0817537							1.67117	0.700851	0.171847	0.0930425	0.0922929
	51.6726	0.806307		1.67216	-0.267274	0.225531	0.126979	0.0810642							1.67216	0.701266	0.171702	0.0931048	0.0924409
	51.6736	0.80234		1.67314	-0.267005	0.225502	0.124865	0.0803823							1.67314	0.701663	0.171552	0.0931677	0.0925737
	51.6746	0.798641		1.67412	-0.266716	0.225469	0.122812	0.07971							1.67412	0.702043	0.171396	0.0932314	0.0926907
	51.6756	0.79521		1.6751	-0.266406	0.22543	0.120819	0.079049							1.6751	0.702406	0.171237	0.0932963	0.0927913
	51.6765	0.792048		1.67609	-0.266076	0.225387	0.118887	0.0784014							1.67609	0.702751	0.171073	0.0933628	0.0928747
	51.6775	0.789154		1.67707	-0.265727	0.22534	0.117014	0.0777689							1.67707	0.70308	0.170904	0.0934313	0.0929404
	51.6785	0.786529		1.67805	-0.265359	0.225288	0.115198	0.0771533							1.67805	0.703391	0.170731	0.0935022	0.0929878
	51.6795	0.784173		1.67904	-0.264974	0.225231	0.11344	0.0765564							1.67904	0.703685	0.170554	0.0935759	0.0930165
	51.6805	0.782084		1.68002	-0.264573	0.22517	0.111739	0.0759797							1.68002	0.703963	0.170373	0.0936529	0.0930258
	51.6815	0.780262		1.681	-0.264156	0.225104	0.110092	0.075425							1.681	0.704224	0.170187	0.0937336	0.0930155
	51.6824	0.778705		1.68199	-0.263725	0.225034	0.108499	0.0748935							1.68199	0.704469	0.169998	0.0938186	0.092985
	51.6834	0.777412		1.68297	-0.263279	0.224959	0.106958	0.0743868							1.68297	0.704698	0.169805	0.0939084	0.0929339
	51.6844	0.776381		1.68395	-0.262821	0.22488	0.105468	0.073906							1.68395	0.704911	0.169609	0.0940035	0.0928621
	51.6854	0.775609		1.68493	-0.262352	0.224797	0.104028	0.0734524							1.68493	0.705109	0.16941	0.0941044	0.0927692
	51.6864	0.775095		1.68592	-0.261872	0.224708	0.102635	0.0730269							1.68592	0.705291	0.169207	0.0942119	0.092655
	51.6873	0.774835		1.6869	-0.261382	0.224616	0.101288	0.0726304							1.6869	0.705458	0.169001	0.0943264	0.0925194
	51.6883	0.774827		1.68788	-0.260884	0.224519	0.0999859	0.0722637							1.68788	0.70561	0.168792	0.0944486	0.0923622
	51.6893	0.775068		1.68887	-0.260378	0.224418	0.0987261	0.0719273							1.68887	0.705748	0.16858	0.0945791	0.0921834
	51.6903	0.775553		1.68985	-0.259866	0.224312	0.0975068	0.0716217							1.68985	0.705872	0.168366	0.0947187	0.0919831
	51.6913	0.776279		1.69083	-0.259349	0.224201	0.0963264	0.0713471							1.69083	0.705982	0.16815	0.0948679	0.0917613
	51.6923	0.777243		1.69182	-0.258828	0.224086	0.0951829	0.0711037							1.69182	0.706079	0.167932	0.0950276	0.0915181
	51.6932	0.77844		1.6928	-0.258304	0.223967	0.0940743	0.0708915							1.6928	0.706163	0.167711	0.0951984	0.0912537
	51.6942	0.779865		1.69378	-0.257779	0.223843	0.0929988	0.0707102							1.69378	0.706235	0.167489	0.0953812	0.0909685
	51.6952	0.781514		1.69477	-0.257252	0.223715	0.0919542	0.0705595							1.69477	0.706294	0.167266	0.0955766	0.0906627
	51.6962	0.783383		1.69575	-0.256726	0.223581	0.0909387	0.070439							1.69575	0.706342	0.167041	0.0957856	0.0903368
	51.6972	0.785465		1.69673	-0.256202	0.223444	0.0899502	0.070348							1.69673	0.706378	0.166815	0.0960089	0.0899912
	51.6982	0.787755		1.69771	-0.25568	0.223301	0.0889869	0.0702857							1.69771	0.706403	0.166589	0.0962474	0.0896265
	51.6991	0.790249		1.6987	-0.255162	0.223154	0.0880467	0.0702513							1.6987	0.706418	0.166362	0.096502	0.0892433
	51.7001	0.792939		1.69968	-0.254649	0.223002	0.0871278	0.0702438							1.69968	0.706423	0.166134	0.0967737	0.0888423
	51.7011	0.795821		1.70066	-0.254142	0.222845	0.0862282	0.070262							1.70066	0.706418	0.165907	0.0970632	0.0884242
	51.7021	0.798887		1.70165	-0.253641	0.222683	0.085346	0.0703047							1.70165	0.706404	0.16568	0.0973717	0.08799
	51.7031	0.802132		1.70263	-0.253149	0.222517	0.0844795	0.0703707							1.70263	0.706381	0.165453	0.0977	0.0875404
	51.7041	0.805548		1.70361	-0.252665	0.222345	0.0836267	0.0704587							1.70361	0.70635	0.165227	0.0980492	0.0870765
	51.705	0.809129		1.7046	-0.252192	0.222168	0.0827861	0.0705671							1.7046	0.706312	0.165002	0.0984203	0.0865993
	51.706	0.812869		1.70558	-0.251729	0.221986	0.0819558	0.0706946							1.70558	0.706265	0.164779	0.0988144	0.08611
	51.707	0.816759		1.70656	-0.251279	0.221799	0.0811343	0.0708397							1.70656	0.706212	0.164557	0.0992325	0.0856097
	51.708	0.820792		1.70754	-0.250841	0.221606	0.0803199	0.0710008							1.70754	0.706152	0.164337	0.0996756	0.0850997
	51.709	0.82496		1.70853	-0.250417	0.221408	0.0795112	0.0711765							1.70853	0.706086	0.16412	0.100145	0.0845814
	51.71	0.829257		1.70951	-0.250008	0.221205	0.0787068	0.0713652							1.70951	0.706014	0.163904	0.100641	0.0840561
	51.7109	0.833673		1.71049	-0.249614	0.220997	0.0779051	0.0715654							1.71049	0.705937	0.163692	0.101166	0.0835252
	51.7119	0.838202		1.71148	-0.249237	0.220782	0.0771051	0.0717756							1.71148	0.705854	0.163483	0.101721	0.0829904
	51.7129	0.842834		1.71246	-0.248877	0.220563	0.0763053	0.0719945							1.71246	0.705768	0.163277	0.102306	0.0824531
	51.7139	0.847561		1.71344	-0.248535	0.220337	0.0755047	0.0722205							1.71344	0.705677	0.163074	0.102923	0.081915
	51.7149	0.852375		1.71443	-0.248212	0.220106	0.0747023	0.0724523							1.71443	0.705582	0.162876	0.103572	0.0813776
	51.7159	0.857268		1.71541	-0.247909	0.219869	0.0738969	0.0726886							1.71541	0.705484	0.162681	0.104256	0.0808428
	51.7168	0.862229		1.71639	-0.247626	0.219626	0.0730878	0.0729282							1.71639	0.705383	0.162492	0.104975	0.0803123
	51.7178	0.867252		1.71738	-0.247365	0.219378	0.072274	0.0731699							1.71738	0.705279	0.162307	0.10573	0.0797877
	51.7188	0.872326		1.71836	-0.247125	0.219123	0.0714549	0.0734125							1.71836	0.705173	0.162127	0.106522	0.079271
	51.7198	0.877443		1.71934	-0.246907	0.218863	0.0706297	0.073655							1.71934	0.705065	0.161952	0.107352	0.0787637
	51.7208	0.882594		1.72032	-0.246713	0.218596	0.0697979	0.0738965							1.72032	0.704955	0.161783	0.108222	0.0782679
	51.7218	0.887769		1.72131	-0.246542	0.218324	0.068959	0.074136							1.72131	0.704844	0.161619	0.109133	0.0777852
	51.7227	0.89296		1.72229	-0.246395	0.218045	0.0681125	0.0743728							1.72229	0.704732	0.161462	0.110084	0.0773174
	51.7237	0.898158		1.72327	-0.246274	0.217761	0.067258	0.0746062							1.72327	0.704619	0.161311	0.111078	0.0768663
	51.7247	0.903354		1.72426	-0.246177	0.21747	0.0663954	0.0748355							1.72426	0.704505	0.161166	0.112116	0.0764335
	51.7257	0.908538		1.72524	-0.246106	0.217174	0.0655244	0.0750602							1.72524	0.704392	0.161028	0.113197	0.0760208
	51.7267	0.913702		1.72622	-0.246062	0.216871	0.0646448	0.0752798							1.72622	0.704278	0.160896	0.114324	0.0756297
	51.7277	0.918837		1.72721	-0.246044	0.216563	0.0637566	0.0754939							1.72721	0.704165	0.160772	0.115496	0.0752618
	51.7286	0.923934		1.72819	-0.246054	0.216248	0.0628598	0.0757023							1.72819	0.704052	0.160655	0.116715	0.0749186
	51.7296	0.928984		1.72917	-0.246091	0.215928	0.0619545	0.0759047							1.72917	0.70394	0.160545	0.117981	0.0746014
	51.7306	0.933978		1.73015	-0.246155	0.215602	0.0610407	0.0761009							1.73015	0.703829	0.160443	0.119294	0.0743115
	51.7316	0.938908		1.73114	-0.246248	0.21527	0.0601188	0.0762911							1.73114	0.703719	0.160348	0.120656	0.07405
	51.7326	0.943766		1.73212	-0.246369	0.214932	0.0591889	0.0764751							1.73212	0.70361	0.160261	0.122067	0.073818
	51.7336	0.948543		1.7331	-0.24652	0.214589	0.0582513	0.076653							1.7331	0.703502	0.160181	0.123528	0.0736164
	51.7345	0.953232		1.73409	-0.246698	0.21424	0.0573065	0.0768251							1.73409	0.703396	0.16011	0.125037	0.073446
	51.7355	0.957823		1.73507	-0.246907	0.213886	0.0563547	0.0769916							1.73507	0.703291	0.160046	0.126597	0.0733074
	51.7365	0.962311		1.73605	-0.247144	0.213526	0.0553965	0.0771527							1.73605	0.703188	0.15999	0.128207	0.073201
	51.7375	0.966686		1.73704	-0.247411	0.213162	0.0544324	0.0773089							1.73704	0.703087	0.159942	0.129867	0.0731273
	51.7385	0.970942		1.73802	-0.247707	0.212792	0.0534628	0.0774605							1.73802	0.702987	0.159902	0.131577	0.0730863
	51.7395	0.975071		1.739	-0.248033	0.212417	0.0524885	0.0776081							1.739	0.702889	0.15987	0.133337	0.0730782
	51.7404	0.979067		1.73999	-0.248389	0.212038	0.05151	0.0777522							1.73999	0.702792	0.159846	0.135148	0.0731027
	51.7414	0.982923		1.74097	-0.248774	0.211655	0.0505279	0.0778933							1.74097	0.702697	0.15983	0.137008	0.0731595
	51.7424	0.986632		1.74195	-0.249189	0.211267	0.049543	0.0780321							1.74195	0.702603	0.159821	0.138918	0.0732483
	51.7434	0.990188		1.74293	-0.249633	0.210875	0.048556	0.0781693							1.74293	0.702511	0.15982	0.140877	0.0733683
	51.7444	0.993586		1.74392	-0.250107	0.210479	0.0475676	0.0783056							1.74392	0.70242	0.159826	0.142884	0.073519
	51.7453	0.996819		1.7449	-0.25061	0.21008	0.0465786	0.0784416							1.7449	0.70233	0.15984	0.144939	0.0736993
	51.7463	0.999882		1.74588	-0.251142	0.209677	0.0455899	0.0785782							1.74588	0.70224	0.159861	0.147042	0.0739084
	51.7473	1.00277		1.74687	-0.251702	0.209271	0.0446022	0.0787161							1.74687	0.702152	0.159889	0.149191	0.0741451
	51.7483	1.00548		1.74785	-0.252291	0.208862	0.0436164	0.0788562							1.74785	0.702063	0.159924	0.151386	0.0744082
	51.7493	1.008		1.74883	-0.252908	0.208451	0.0426334	0.0789992							1.74883	0.701975	0.159966	0.153625	0.0746964
	51.7503	1.01034		1.74982	-0.253553	0.208037	0.041654	0.079146							1.74982	0.701887	0.160014	0.155908	0.0750084
	51.7512	1.01248		1.7508	-0.254224	0.207621	0.0406792	0.0792974							1.7508	0.701798	0.160069	0.158233	0.0753426
	51.7522	1.01443		1.75178	-0.254923	0.207203	0.0397098	0.0794543							1.75178	0.701708	0.16013	0.160599	0.0756976
	51.7532	1.01618		1.75276	-0.255647	0.206784	0.0387468	0.0796175							1.75276	0.701616	0.160197	0.163005	0.0760717
	51.7542	1.01772		1.75375	-0.256397	0.206364	0.0377912	0.0797877							1.75375	0.701523	0.160269	0.165449	0.0764635
	51.7552	1.01907		1.75473	-0.257172	0.205943	0.0368438	0.079966							1.75473	0.701428	0.160347	0.167929	0.0768712
	51.7562	1.0202		1.75571	-0.25797	0.205522	0.0359056	0.0801529							1.75571	0.70133	0.16043	0.170445	0.0772932
	51.7571	1.02113		1.7567	-0.258793	0.2051	0.0349775	0.0803493							1.7567	0.701229	0.160518	0.172994	0.0777279
	51.7581	1.02185		1.75768	-0.259637	0.204679	0.0340605	0.0805561							1.75768	0.701124	0.160611	0.175574	0.0781736
	51.7591	1.02235		1.75866	-0.260504	0.204258	0.0331556	0.0807737							1.75866	0.701015	0.160708	0.178184	0.0786287
	51.7601	1.02265		1.75965	-0.261391	0.203838	0.0322636	0.0810031							1.75965	0.700902	0.160809	0.180822	0.0790915
	51.7611	1.02273		1.76063	-0.262298	0.203419	0.0313855	0.0812448							1.76063	0.700782	0.160914	0.183484	0.0795606
	51.7621	1.02261		1.76161	-0.263224	0.203001	0.0305222	0.0814995							1.76161	0.700657	0.161022	0.186171	0.0800342
	51.763	1.02227		1.7626	-0.264168	0.202585	0.0296747	0.0817676							1.7626	0.700525	0.161134	0.188878	0.080511
	51.764	1.02173		1.76358	-0.265129	0.202172	0.0288438	0.0820499							1.76358	0.700386	0.161248	0.191604	0.0809894
	51.765	1.02098		1.76456	-0.266105	0.201761	0.0280304	0.0823467							1.76456	0.700238	0.161365	0.194347	0.0814681
	51.766	1.02003		1.76554	-0.267097	0.201353	0.0272355	0.0826585							1.76554	0.700082	0.161485	0.197103	0.0819456
	51.767	1.01887		1.76653	-0.268101	0.200948	0.0264598	0.0829856							1.76653	0.699917	0.161607	0.199872	0.0824206
	51.768	1.01751		1.76751	-0.269118	0.200546	0.0257041	0.0833285							1.76751	0.699741	0.16173	0.202649	0.0828919
	51.7689	1.01596		1.76849	-0.270146	0.200149	0.0249694	0.0836873							1.76849	0.699554	0.161856	0.205433	0.0833583
	51.7699	1.01422		1.76948	-0.271184	0.199756	0.0242564	0.0840622							1.76948	0.699355	0.161982	0.20822	0.0838188
	51.7709	1.01228		1.77046	-0.27223	0.199367	0.0235658	0.0844536							1.77046	0.699144	0.162109	0.211009	0.0842721
	51.7719	1.01016		1.77144	-0.273284	0.198983	0.0228985	0.0848613							1.77144	0.69892	0.162238	0.213796	0.0847173
	51.7729	1.00787		1.77243	-0.274344	0.198605	0.022255	0.0852856							1.77243	0.698682	0.162367	0.216578	0.0851535
	51.7739	1.00539		1.77341	-0.275409	0.198232	0.0216362	0.0857263							1.77341	0.698428	0.162496	0.219353	0.0855798
	51.7748	1.00275		1.77439	-0.276477	0.197864	0.0210425	0.0861835							1.77439	0.698159	0.162625	0.222118	0.0859954
	51.7758	0.999941		1.77537	-0.277548	0.197503	0.0204748	0.0866569							1.77537	0.697874	0.162754	0.22487	0.0863996
	51.7768	0.996974		1.77636	-0.278619	0.197149	0.0199335	0.0871465							1.77636	0.697571	0.162883	0.227606	0.0867917
	51.7778	0.993854		1.77734	-0.279691	0.196801	0.0194192	0.0876519							1.77734	0.697251	0.163011	0.230323	0.0871711
	51.7788	0.990588		1.77832	-0.280761	0.196461	0.0189325	0.0881729							1.77832	0.696912	0.163138	0.233019	0.0875372
	51.7798	0.987181		1.77931	-0.281828	0.196128	0.0184738	0.0887092							1.77931	0.696553	0.163264	0.235689	0.0878895
	51.7807	0.98364		1.78029	-0.282891	0.195802	0.0180435	0.0892604							1.78029	0.696175	0.163389	0.238331	0.0882276
	51.7817	0.979972		1.78127	-0.283948	0.195485	0.0176422	0.089826							1.78127	0.695775	0.163513	0.240943	0.0885511
	51.7827	0.976184		1.78226	-0.285	0.195175	0.0172701	0.0904056							1.78226	0.695354	0.163635	0.243521	0.0888596
	51.7837	0.972282		1.78324	-0.286043	0.194874	0.0169276	0.0909988							1.78324	0.694911	0.163756	0.246061	0.089153
	51.7847	0.968274		1.78422	-0.287077	0.194582	0.016615	0.0916048							1.78422	0.694446	0.163875	0.248562	0.0894309
	51.7857	0.964167		1.78521	-0.288102	0.194299	0.0163326	0.0922232							1.78521	0.693957	0.163992	0.25102	0.0896932
	51.7866	0.959967		1.78619	-0.289115	0.194025	0.0160807	0.0928534							1.78619	0.693444	0.164107	0.253432	0.0899397
	51.7876	0.955682		1.78717	-0.290116	0.193761	0.0158594	0.0934946							1.78717	0.692907	0.16422	0.255795	0.0901704
	51.7886	0.951319		1.78815	-0.291103	0.193506	0.0156688	0.0941463							1.78815	0.692345	0.164331	0.258107	0.0903852
	51.7896	0.946885		1.78914	-0.292076	0.193261	0.0155093	0.0948077							1.78914	0.691759	0.164439	0.260363	0.090584
	51.7906	0.942388		1.79012	-0.293033	0.193026	0.0153808	0.0954782							1.79012	0.691146	0.164546	0.262562	0.0907669
	51.7916	0.937833		1.7911	-0.293973	0.192801	0.0152835	0.0961569							1.7911	0.690508	0.16465	0.264701	0.090934
	51.7925	0.933229		1.79209	-0.294896	0.192587	0.0152173	0.0968432							1.79209	0.689844	0.164752	0.266776	0.0910853
	51.7935	0.928581		1.79307	-0.295801	0.192383	0.0151824	0.0975362							1.79307	0.689154	0.164851	0.268785	0.0912209
	51.7945	0.923897		1.79405	-0.296686	0.19219	0.0151787	0.0982352							1.79405	0.688437	0.164948	0.270725	0.0913411
	51.7955	0.919183		1.79504	-0.29755	0.192007	0.0152063	0.0989394							1.79504	0.687694	0.165043	0.272594	0.0914459
	51.7965	0.914445		1.79602	-0.298393	0.191836	0.015265	0.099648							1.79602	0.686924	0.165135	0.274388	0.0915355
	51.7975	0.909689		1.797	-0.299214	0.191675	0.0153549	0.10036							1.797	0.686127	0.165225	0.276106	0.0916102
	51.7984	0.904922		1.79798	-0.300013	0.191526	0.0154758	0.101075							1.79798	0.685305	0.165313	0.277745	0.0916702
	51.7994	0.900149		1.79897	-0.300787	0.191388	0.0156276	0.101792							1.79897	0.684456	0.165399	0.279302	0.0917158
	51.8004	0.895375		1.79995	-0.301538	0.191261	0.0158102	0.10251							1.79995	0.683581	0.165482	0.280775	0.0917472
	51.8014	0.890607		1.80093	-0.302263	0.191145	0.0160236	0.103228							1.80093	0.68268	0.165564	0.282162	0.0917647
	51.8024	0.885848		1.80192	-0.302963	0.191041	0.0162674	0.103946							1.80192	0.681753	0.165643	0.283461	0.0917687
	51.8033	0.881104		1.8029	-0.303636	0.190948	0.0165417	0.104663							1.8029	0.680801	0.165721	0.28467	0.0917595
	51.8043	0.876379		1.80388	-0.304282	0.190866	0.0168462	0.105377							1.80388	0.679825	0.165797	0.285786	0.0917374
	51.8053	0.871678		1.80487	-0.304901	0.190796	0.0171808	0.106088							1.80487	0.678824	0.165871	0.286808	0.0917027
	51.8063	0.867004		1.80585	-0.305492	0.190736	0.0175452	0.106796							1.80585	0.677799	0.165943	0.287734	0.0916559
	51.8073	0.862361		1.80683	-0.306054	0.190688	0.0179393	0.107499							1.80683	0.676752	0.166015	0.288563	0.0915972
	51.8083	0.857754		1.80782	-0.306587	0.190651	0.0183628	0.108197							1.80782	0.675681	0.166084	0.289292	0.0915272
	51.8092	0.853184		1.8088	-0.307091	0.190626	0.0188157	0.108889							1.8088	0.674589	0.166153	0.289921	0.0914462
	51.8102	0.848656		1.80978	-0.307566	0.190611	0.0192975	0.109574							1.80978	0.673475	0.166221	0.290448	0.0913545
	51.8112	0.844171		1.81076	-0.30801	0.190607	0.0198082	0.110251							1.81076	0.672342	0.166287	0.290872	0.0912527
	51.8122	0.839733		1.81175	-0.308424	0.190613	0.0203476	0.11092							1.81175	0.671188	0.166353	0.291192	0.0911411
	51.8132	0.835343		1.81273	-0.308808	0.19063	0.0209152	0.111579							1.81273	0.670016	0.166418	0.291408	0.0910202
	51.8142	0.831003		1.81371	-0.30916	0.190658	0.0215111	0.112229							1.81371	0.668826	0.166483	0.291517	0.0908905
	51.8151	0.826716		1.8147	-0.309482	0.190696	0.0221348	0.112868							1.8147	0.667619	0.166548	0.291521	0.0907523
	51.8161	0.822482		1.81568	-0.309773	0.190743	0.0227862	0.113496							1.81568	0.666395	0.166612	0.291417	0.0906062
	51.8171	0.818303		1.81666	-0.310033	0.190801	0.023465	0.114112							1.81666	0.665157	0.166676	0.291206	0.0904526
	51.8181	0.81418		1.81765	-0.310262	0.190868	0.024171	0.114715							1.81765	0.663905	0.166741	0.290888	0.0902921
	51.8191	0.810113		1.81863	-0.31046	0.190945	0.0249039	0.115304							1.81863	0.662641	0.166805	0.290463	0.090125
	51.8201	0.806104		1.81961	-0.310627	0.19103	0.0256634	0.11588							1.81961	0.661364	0.16687	0.28993	0.0899519
	51.821	0.802152		1.82059	-0.310762	0.191125	0.0264493	0.116441							1.82059	0.660077	0.166936	0.289289	0.0897733
	51.822	0.798258		1.82158	-0.310868	0.191228	0.0272612	0.116986							1.82158	0.65878	0.167002	0.288542	0.0895897
	51.823	0.794422		1.82256	-0.310942	0.19134	0.0280991	0.117515							1.82256	0.657474	0.167069	0.287689	0.0894016
	51.824	0.790643		1.82354	-0.310986	0.191459	0.0289624	0.118028							1.82354	0.656162	0.167137	0.286729	0.0892095
	51.825	0.786921		1.82453	-0.311001	0.191587	0.029851	0.118523							1.82453	0.654843	0.167207	0.285665	0.089014
	51.826	0.783255		1.82551	-0.310985	0.191722	0.0307646	0.119							1.82551	0.65352	0.167277	0.284497	0.0888154
	51.8269	0.779645		1.82649	-0.31094	0.191864	0.0317029	0.119459							1.82649	0.652193	0.167349	0.283225	0.0886144
	51.8279	0.776089		1.82748	-0.310866	0.192013	0.0326655	0.119899							1.82748	0.650864	0.167422	0.281852	0.0884115
	51.8289	0.772586		1.82846	-0.310764	0.192168	0.0336521	0.120319							1.82846	0.649534	0.167497	0.280379	0.0882071
	51.8299	0.769135		1.82944	-0.310634	0.19233	0.0346624	0.120719							1.82944	0.648203	0.167574	0.278806	0.0880018
	51.8309	0.765735		1.83043	-0.310475	0.192498	0.0356961	0.121097							1.83043	0.646874	0.167652	0.277136	0.087796
	51.8319	0.762383		1.83141	-0.31029	0.192672	0.0367529	0.121455							1.83141	0.645548	0.167732	0.275371	0.0875903
	51.8328	0.759078		1.83239	-0.310079	0.192851	0.0378323	0.121791							1.83239	0.644226	0.167814	0.273511	0.0873851
	51.8338	0.755817		1.83337	-0.309842	0.193035	0.0389341	0.122104							1.83337	0.642908	0.167898	0.27156	0.0871809
	51.8348	0.752598		1.83436	-0.30958	0.193223	0.0400578	0.122394							1.83436	0.641597	0.167985	0.269519	0.0869781
	51.8358	0.74942		1.83534	-0.309293	0.193416	0.0412031	0.122661							1.83534	0.640294	0.168073	0.267391	0.0867771
	51.8368	0.746278		1.83632	-0.308983	0.193614	0.0423696	0.122904							1.83632	0.639	0.168164	0.265177	0.0865785
	51.8378	0.743171		1.83731	-0.308649	0.193814	0.0435568	0.123123							1.83731	0.637715	0.168257	0.262881	0.0863825
	51.8387	0.740096		1.83829	-0.308294	0.194019	0.0447645	0.123316							1.83829	0.636442	0.168352	0.260504	0.0861895
	51.8397	0.737049		1.83927	-0.307917	0.194226	0.045992	0.123485							1.83927	0.635181	0.168449	0.25805	0.086
	51.8407	0.734028		1.84026	-0.30752	0.194436	0.0472391	0.123628							1.84026	0.633934	0.168549	0.255521	0.0858142
	51.8417	0.73103		1.84124	-0.307103	0.194649	0.0485052	0.123745							1.84124	0.632702	0.168651	0.25292	0.0856324
	51.8427	0.72805		1.84222	-0.306668	0.194864	0.04979	0.123835							1.84222	0.631485	0.168755	0.25025	0.085455
	51.8437	0.725087		1.8432	-0.306214	0.195081	0.0510928	0.123899							1.8432	0.630286	0.168862	0.247513	0.0852821
	51.8446	0.722136		1.84419	-0.305744	0.195299	0.0524134	0.123935							1.84419	0.629104	0.168971	0.244714	0.0851139
	51.8456	0.719194		1.84517	-0.305259	0.195519	0.053751	0.123945							1.84517	0.627942	0.169082	0.241855	0.0849508
	51.8466	0.716259		1.84615	-0.304758	0.19574	0.0551054	0.123926							1.84615	0.6268	0.169195	0.238939	0.0847927
	51.8476	0.713325		1.84714	-0.304243	0.195961	0.0564758	0.123879							1.84714	0.62568	0.169311	0.23597	0.0846398
	51.8486	0.710391		1.84812	-0.303716	0.196183	0.0578619	0.123804							1.84812	0.624581	0.169428	0.23295	0.0844923
	51.8496	0.707452		1.8491	-0.303177	0.196405	0.0592631	0.1237							1.8491	0.623506	0.169548	0.229884	0.0843501
	51.8505	0.704505		1.85009	-0.302627	0.196627	0.0606788	0.123567							1.85009	0.622455	0.169669	0.226775	0.0842134
	51.8515	0.701547		1.85107	-0.302067	0.196848	0.0621085	0.123406							1.85107	0.621429	0.169793	0.223626	0.084082
	51.8525	0.698576		1.85205	-0.301498	0.197069	0.0635517	0.123215							1.85205	0.620428	0.169918	0.220441	0.0839559
	51.8535	0.695587		1.85304	-0.300922	0.197289	0.0650078	0.122995							1.85304	0.619454	0.170044	0.217223	0.0838351
	51.8545	0.692578		1.85402	-0.300339	0.197507	0.0664762	0.122746							1.85402	0.618508	0.170173	0.213977	0.0837194
	51.8554	0.689546		1.855	-0.299751	0.197724	0.0679564	0.122467							1.855	0.61759	0.170302	0.210705	0.0836087
	51.8564	0.686488		1.85598	-0.299158	0.19794	0.0694479	0.122158							1.85598	0.616701	0.170433	0.207411	0.0835028
	51.8574	0.683402		1.85697	-0.298561	0.198153	0.07095	0.12182							1.85697	0.615841	0.170565	0.2041	0.0834016
	51.8584	0.680285		1.85795	-0.297962	0.198365	0.0724622	0.121452							1.85795	0.615012	0.170698	0.200774	0.0833047
	51.8594	0.677134		1.85893	-0.297361	0.198573	0.0739839	0.121054							1.85893	0.614213	0.170831	0.197437	0.083212
	51.8604	0.673949		1.85992	-0.29676	0.19878	0.0755146	0.120628							1.85992	0.613446	0.170966	0.194094	0.0831232
	51.8613	0.670727		1.8609	-0.296159	0.198983	0.0770537	0.120171							1.8609	0.612711	0.171101	0.190747	0.0830379
	51.8623	0.667466		1.86188	-0.295559	0.199184	0.0786006	0.119686							1.86188	0.612008	0.171236	0.187401	0.0829559
	51.8633	0.664165		1.86287	-0.294961	0.199381	0.0801548	0.119171							1.86287	0.611338	0.171371	0.184059	0.0828768
	51.8643	0.660823		1.86385	-0.294367	0.199574	0.0817158	0.118628							1.86385	0.610701	0.171507	0.180725	0.0828003
	51.8653	0.657437		1.86483	-0.293776	0.199765	0.0832829	0.118056							1.86483	0.610098	0.171642	0.177402	0.082726
	51.8663	0.654009		1.86581	-0.29319	0.199951	0.0848556	0.117456							1.86581	0.609529	0.171777	0.174094	0.0826536
	51.8672	0.650537		1.8668	-0.29261	0.200133	0.0864334	0.116828							1.8668	0.608994	0.171911	0.170805	0.0825826
	51.8682	0.64702		1.86778	-0.292036	0.200311	0.0880157	0.116173							1.86778	0.608493	0.172045	0.167538	0.0825128
	51.8692	0.64346		1.86876	-0.291469	0.200485	0.0896021	0.11549							1.86876	0.608028	0.172178	0.164297	0.0824437
	51.8702	0.639855		1.86975	-0.290909	0.200654	0.0911919	0.114781							1.86975	0.607597	0.172309	0.161085	0.082375
	51.8712	0.636207		1.87073	-0.290359	0.200818	0.0927846	0.114046							1.87073	0.607201	0.172439	0.157905	0.0823063
	51.8722	0.632516		1.87171	-0.289817	0.200978	0.0943797	0.113286							1.87171	0.606841	0.172568	0.154762	0.0822372
	51.8731	0.628783		1.8727	-0.289284	0.201133	0.0959768	0.1125							1.8727	0.606516	0.172695	0.151657	0.0821675
	51.8741	0.62501		1.87368	-0.288762	0.201283	0.0975751	0.111691							1.87368	0.606227	0.17282	0.148595	0.0820968
	51.8751	0.621198		1.87466	-0.288251	0.201428	0.0991743	0.110858							1.87466	0.605973	0.172943	0.145579	0.0820248
	51.8761	0.617349		1.87565	-0.287751	0.201568	0.100774	0.110003							1.87565	0.605754	0.173063	0.142611	0.0819511
	51.8771	0.613466		1.87663	-0.287263	0.201703	0.102373	0.109125							1.87663	0.605571	0.173181	0.139695	0.0818757
	51.8781	0.60955		1.87761	-0.286787	0.201832	0.103971	0.108227							1.87761	0.605423	0.173296	0.136834	0.0817981
	51.879	0.605604		1.87859	-0.286323	0.201955	0.105569	0.107309							1.87859	0.605311	0.173409	0.13403	0.0817182
	51.88	0.601632		1.87958	-0.285873	0.202074	0.107164	0.106372							1.87958	0.605234	0.173518	0.131286	0.0816358
	51.881	0.597637		1.88056	-0.285436	0.202187	0.108757	0.105417							1.88056	0.605192	0.173623	0.128606	0.0815508
	51.882	0.593622		1.88154	-0.285012	0.202294	0.110347	0.104445							1.88154	0.605186	0.173726	0.125991	0.0814631
	51.883	0.58959		1.88253	-0.284603	0.202396	0.111933	0.103457							1.88253	0.605214	0.173824	0.123444	0.0813726
	51.884	0.585547		1.88351	-0.284208	0.202493	0.113515	0.102455							1.88351	0.605277	0.173919	0.120968	0.0812793
	51.8849	0.581495		1.88449	-0.283828	0.202584	0.115092	0.101439							1.88449	0.605374	0.174009	0.118565	0.0811831
	51.8859	0.57744		1.88548	-0.283462	0.202669	0.116664	0.100411							1.88548	0.605506	0.174095	0.116237	0.0810842
	51.8869	0.573386		1.88646	-0.283112	0.20275	0.11823	0.0993726							1.88646	0.605672	0.174177	0.113986	0.0809826
	51.8879	0.569338		1.88744	-0.282777	0.202824	0.119789	0.0983244							1.88744	0.605872	0.174254	0.111815	0.0808785
	51.8889	0.565301		1.88842	-0.282458	0.202894	0.12134	0.0972682							1.88842	0.606106	0.174326	0.109724	0.080772
	51.8899	0.56128		1.88941	-0.282155	0.202958	0.122884	0.0962054							1.88941	0.606373	0.174394	0.107716	0.0806634
	51.8908	0.55728		1.89039	-0.281868	0.203018	0.124418	0.0951373							1.89039	0.606673	0.174456	0.105793	0.0805529
	51.8918	0.553308		1.89137	-0.281598	0.203072	0.125943	0.0940656							1.89137	0.607006	0.174512	0.103955	0.080441
	51.8928	0.549367		1.89236	-0.281343	0.203121	0.127457	0.0929918							1.89236	0.607371	0.174564	0.102205	0.0803278
	51.8938	0.545464		1.89334	-0.281106	0.203166	0.128959	0.0919174							1.89334	0.607769	0.174609	0.100544	0.0802138
	51.8948	0.541605		1.89432	-0.280885	0.203206	0.13045	0.090844							1.89432	0.608198	0.174649	0.0989727	0.0800995
	51.8958	0.537795		1.89531	-0.280681	0.203241	0.131927	0.0897732							1.89531	0.608658	0.174683	0.0974922	0.0799854
	51.8967	0.53404		1.89629	-0.280493	0.203272	0.13339	0.0887067							1.89629	0.60915	0.174712	0.0961036	0.0798719
	51.8977	0.530346		1.89727	-0.280323	0.203299	0.134838	0.087646							1.89727	0.609673	0.174734	0.0948076	0.0797596
	51.8987	0.526719		1.89826	-0.28017	0.203321	0.136269	0.0865929							1.89826	0.610225	0.174749	0.0936049	0.0796491
	51.8997	0.523165		1.89924	-0.280033	0.20334	0.137683	0.085549							1.89924	0.610808	0.174759	0.0924961	0.0795411
	51.9007	0.51969		1.90022	-0.279914	0.203355	0.139079	0.0845159							1.90022	0.61142	0.174762	0.0914816	0.0794361
	51.9017	0.516299		1.9012	-0.279811	0.203367	0.140456	0.0834953							1.9012	0.612062	0.174759	0.0905616	0.0793348
	51.9026	0.512998		1.90219	-0.279726	0.203375	0.141812	0.0824887							1.90219	0.612731	0.174749	0.0897365	0.079238
	51.9036	0.509793		1.90317	-0.279657	0.20338	0.143146	0.0814979							1.90317	0.61343	0.174732	0.0890062	0.0791464
	51.9046	0.506689		1.90415	-0.279605	0.203383	0.144457	0.0805243							1.90415	0.614156	0.174709	0.0883707	0.0790606
	51.9056	0.503692		1.90514	-0.279569	0.203382	0.145744	0.0795696							1.90514	0.614909	0.174679	0.0878297	0.0789814
	51.9066	0.500808		1.90612	-0.279549	0.203379	0.147005	0.0786352							1.90612	0.615689	0.174642	0.087383	0.0789095
	51.9076	0.498042		1.9071	-0.279546	0.203374	0.148239	0.0777226							1.9071	0.616495	0.174599	0.0870302	0.0788457
	51.9085	0.495398		1.90809	-0.279558	0.203366	0.149445	0.0768332							1.90809	0.617328	0.174548	0.0867706	0.0787907
	51.9095	0.492883		1.90907	-0.279585	0.203357	0.150621	0.0759683							1.90907	0.618185	0.174491	0.0866036	0.0787452
	51.9105	0.490501		1.91005	-0.279627	0.203346	0.151766	0.0751293							1.91005	0.619068	0.174428	0.0865283	0.0787099
	51.9115	0.488257		1.91103	-0.279684	0.203333	0.152878	0.0743172							1.91103	0.619975	0.174357	0.0865439	0.0786855
	51.9125	0.486156		1.91202	-0.279755	0.20332	0.153956	0.0735332							1.91202	0.620906	0.17428	0.0866494	0.0786727
	51.9134	0.484201		1.913	-0.279839	0.203305	0.154999	0.0727783							1.913	0.621861	0.174195	0.0868435	0.0786719
	51.9144	0.482398		1.91398	-0.279937	0.20329	0.156005	0.0720534							1.91398	0.622838	0.174105	0.087125	0.0786839
	51.9154	0.480751		1.91497	-0.280047	0.203274	0.156972	0.0713594							1.91497	0.623837	0.174007	0.0874925	0.0787092
	51.9164	0.479264		1.91595	-0.280168	0.203257	0.157899	0.0706969							1.91595	0.624858	0.173903	0.0879444	0.0787481
	51.9174	0.477939		1.91693	-0.280301	0.203241	0.158784	0.0700665							1.91693	0.625901	0.173793	0.0884793	0.0788012
	51.9184	0.476782		1.91792	-0.280444	0.203224	0.159626	0.0694688							1.91792	0.626964	0.173676	0.0890953	0.0788687
	51.9193	0.475795		1.9189	-0.280597	0.203208	0.160424	0.068904							1.9189	0.628047	0.173553	0.0897906	0.0789511
	51.9203	0.474982		1.91988	-0.280758	0.203193	0.161174	0.0683724							1.91988	0.629149	0.173424	0.0905633	0.0790484
	51.9213	0.474345		1.92087	-0.280927	0.203178	0.161877	0.0678741							1.92087	0.630271	0.173289	0.0914114	0.079161
	51.9223	0.473888		1.92185	-0.281104	0.203164	0.162531	0.0674091							1.92185	0.631411	0.173148	0.0923327	0.0792887
	51.9233	0.473612		1.92283	-0.281286	0.203151	0.163133	0.0669772							1.92283	0.632568	0.173001	0.093325	0.0794317
	51.9243	0.47352		1.92381	-0.281473	0.20314	0.163682	0.0665782							1.92381	0.633742	0.172848	0.094386	0.0795899
	51.9252	0.473613		1.9248	-0.281665	0.20313	0.164177	0.0662117							1.9248	0.634933	0.17269	0.0955132	0.079763
	51.9262	0.473894		1.92578	-0.281859	0.203122	0.164617	0.0658773							1.92578	0.636139	0.172527	0.0967042	0.0799509
	51.9272	0.474364		1.92676	-0.282055	0.203115	0.164999	0.0655744							1.92676	0.637361	0.172358	0.0979564	0.0801533
	51.9282	0.475024		1.92775	-0.282252	0.203111	0.165322	0.0653022							1.92775	0.638597	0.172185	0.0992671	0.0803697
	51.9292	0.475874		1.92873	-0.282449	0.20311	0.165586	0.0650601							1.92873	0.639847	0.172007	0.100634	0.0805996
	51.9302	0.476916		1.92971	-0.282644	0.20311	0.165787	0.0648471							1.92971	0.64111	0.171825	0.102053	0.0808426
	51.9311	0.47815		1.9307	-0.282836	0.203113	0.165925	0.0646623							1.9307	0.642385	0.171638	0.103523	0.081098
	51.9321	0.479575		1.93168	-0.283025	0.203119	0.165999	0.0645047							1.93168	0.643672	0.171447	0.10504	0.081365
	51.9331	0.481191		1.93266	-0.283209	0.203128	0.166006	0.0643734							1.93266	0.644969	0.171252	0.106601	0.081643
	51.9341	0.482998		1.93364	-0.283386	0.203141	0.165947	0.0642671							1.93364	0.646277	0.171054	0.108204	0.0819311
	51.9351	0.484995		1.93463	-0.283555	0.203156	0.165818	0.0641848							1.93463	0.647595	0.170853	0.109845	0.0822285
	51.9361	0.48718		1.93561	-0.283716	0.203175	0.16562	0.0641252							1.93561	0.648921	0.170648	0.111521	0.0825342
	51.937	0.489553		1.93659	-0.283868	0.203197	0.165351	0.0640873							1.93659	0.650255	0.170441	0.11323	0.0828471
	51.938	0.492111		1.93758	-0.284007	0.203223	0.16501	0.0640698							1.93758	0.651597	0.170231	0.114967	0.0831664
	51.939	0.494853		1.93856	-0.284135	0.203253	0.164596	0.0640716							1.93856	0.652944	0.170018	0.116731	0.0834909
	51.94	0.497777		1.93954	-0.284249	0.203286	0.164107	0.0640913							1.93954	0.654297	0.169804	0.118517	0.0838196
	51.941	0.500879		1.94053	-0.284348	0.203324	0.163543	0.064128							1.94053	0.655655	0.169588	0.120322	0.0841513
	51.942	0.504159		1.94151	-0.284432	0.203366	0.162903	0.0641804							1.94151	0.657017	0.16937	0.122145	0.084485
	51.9429	0.507612		1.94249	-0.284498	0.203412	0.162186	0.0642474							1.94249	0.658382	0.169151	0.123981	0.0848194
	51.9439	0.511236		1.94348	-0.284546	0.203462	0.161391	0.0643278							1.94348	0.659749	0.168932	0.125827	0.0851533
	51.9449	0.515027		1.94446	-0.284575	0.203517	0.160518	0.0644208							1.94446	0.661117	0.168711	0.12768	0.0854858
	51.9459	0.518983		1.94544	-0.284584	0.203576	0.159565	0.0645251							1.94544	0.662486	0.16849	0.129538	0.0858155
	51.9469	0.523099		1.94642	-0.284572	0.203639	0.158532	0.0646398							1.94642	0.663854	0.168269	0.131397	0.0861413
	51.9479	0.527372		1.94741	-0.284537	0.203707	0.15742	0.0647641							1.94741	0.66522	0.168048	0.133254	0.0864622
	51.9488	0.531799		1.94839	-0.284479	0.20378	0.156226	0.0648969							1.94839	0.666585	0.167828	0.135107	0.086777
	51.9498	0.536374		1.94937	-0.284396	0.203857	0.154952	0.0650375							1.94937	0.667945	0.167608	0.136952	0.0870846
	51.9508	0.541094		1.95036	-0.284289	0.203939	0.153596	0.0651851							1.95036	0.669302	0.167389	0.138787	0.087384
	51.9518	0.545954		1.95134	-0.284155	0.204026	0.152159	0.0653389							1.95134	0.670653	0.167171	0.140609	0.0876741
	51.9528	0.55095		1.95232	-0.283996	0.204117	0.15064	0.0654982							1.95232	0.671998	0.166955	0.142416	0.087954
	51.9538	0.556076		1.95331	-0.283808	0.204212	0.14904	0.0656625							1.95331	0.673335	0.16674	0.144204	0.0882227
	51.9547	0.561328		1.95429	-0.283593	0.204313	0.147358	0.0658309							1.95429	0.674664	0.166527	0.145972	0.0884794
	51.9557	0.566701		1.95527	-0.283349	0.204418	0.145595	0.0660031							1.95527	0.675983	0.166317	0.147716	0.0887232
	51.9567	0.572189		1.95625	-0.283075	0.204527	0.143752	0.0661785							1.95625	0.677293	0.166108	0.149435	0.0889534
	51.9577	0.577787		1.95724	-0.282772	0.204641	0.141827	0.0663567							1.95724	0.67859	0.165902	0.151126	0.0891691
	51.9587	0.583488		1.95822	-0.282439	0.20476	0.139823	0.0665372							1.95822	0.679875	0.165699	0.152786	0.0893699
	51.9597	0.589289		1.9592	-0.282075	0.204883	0.137739	0.0667196							1.9592	0.681146	0.165499	0.154415	0.089555
	51.9606	0.595181		1.96019	-0.28168	0.20501	0.135576	0.0669035							1.96019	0.682403	0.165302	0.156009	0.0897239
	51.9616	0.60116		1.96117	-0.281253	0.205141	0.133336	0.0670888							1.96117	0.683643	0.165108	0.157568	0.0898763
	51.9626	0.607218		1.96215	-0.280795	0.205276	0.131018	0.0672749							1.96215	0.684867	0.164918	0.159088	0.0900117
[truncated: 252,317+ more rows]

## Sheet: Figure 4 heatmaps e, h
Figure 4e Pinky CaMP
animal number	trial	Z-Score	Z-Score	Z-Score	Z-Score	Z-Score	Z-Score	Z-Score	Z-Score	Z-Score	Z-Score	Z-Score	Z-Score	Z-Score	Z-Score	Z-Score	Z-Score	Z-Score	Z-Score	Z-Score	Z-Score	Z-Score	Z-Score	Z-Score	Z-Score	Z-Score	Z-Score	Z-Score	Z-Score	Z-Score	Z-Score	Z-Score	Z-Score	Z-Score	Z-Score	Z-Score	Z-Score	Z-Score	Z-Score	Z-Score	Z-Score	Z-Score	Z-Score	Z-Score	Z-Score	Z-Score	Z-Score	Z-Score	Z-Score
#931	1	-0.780267	-0.765645	-0.751298	-0.737231	-0.723449	-0.709959	-0.696764	-0.68387	-0.671281	-0.658999	-0.647028	-0.635372	-0.624032	-0.61301	-0.602308	-0.591927	-0.581867	-0.57213	-0.562715	-0.553621	-0.544849	-0.536397	-0.528263	-0.520446	-0.512944	-0.505754	-0.498873	-0.492299	-0.486027	-0.480055	-0.474379	-0.468993	-0.463893	-0.459075	-0.454533	-0.450262	-0.446257	-0.442511	-0.439019	-0.435774	-0.43277	-0.43	-0.427458	-0.425136	-0.423028	-0.421126	-0.419424	-0.417913
#931	2	-3.94883	-3.95121	-3.95342	-3.95547	-3.95735	-3.95906	-3.96061	-3.96199	-3.96322	-3.9643	-3.96522	-3.96599	-3.96661	-3.96709	-3.96743	-3.96764	-3.96771	-3.96764	-3.96746	-3.96714	-3.96671	-3.96616	-3.9655	-3.96473	-3.96386	-3.96288	-3.9618	-3.96062	-3.95935	-3.958	-3.95655	-3.95502	-3.9534	-3.95171	-3.94994	-3.9481	-3.94618	-3.94418	-3.94212	-3.93999	-3.93779	-3.93552	-3.93319	-3.93079	-3.92832	-3.92579	-3.92319	-3.92052
#931	3	-2.19933	-2.2008	-2.20213	-2.2033	-2.20434	-2.20523	-2.20599	-2.20661	-2.20711	-2.20747	-2.20772	-2.20784	-2.20785	-2.20775	-2.20755	-2.20724	-2.20684	-2.20634	-2.20576	-2.20509	-2.20435	-2.20354	-2.20265	-2.2017	-2.2007	-2.19964	-2.19853	-2.19737	-2.19618	-2.19495	-2.19369	-2.19241	-2.19111	-2.18979	-2.18846	-2.18712	-2.18578	-2.18444	-2.18311	-2.18179	-2.18049	-2.1792	-2.17794	-2.17672	-2.17552	-2.17436	-2.17325	-2.17219
#931	4	2.37804	2.37866	2.37909	2.37934	2.37941	2.37931	2.37904	2.3786	2.37801	2.37727	2.37639	2.37538	2.37424	2.37298	2.37162	2.37015	2.36859	2.36696	2.36525	2.36348	2.36167	2.35981	2.35793	2.35604	2.35413	2.35224	2.35036	2.34852	2.34672	2.34498	2.3433	2.34171	2.3402	2.33881	2.33753	2.33638	2.33538	2.33453	2.33384	2.33334	2.33302	2.3329	2.333	2.33331	2.33386	2.33464	2.33568	2.33697
#931	5	0.529515	0.54034	0.551274	0.562312	0.573453	0.584693	0.596028	0.607455	0.618972	0.630572	0.642254	0.654012	0.665843	0.677741	0.689702	0.701722	0.713794	0.725915	0.738078	0.750278	0.76251	0.774766	0.787042	0.79933	0.811625	0.823919	0.836207	0.84848	0.860733	0.872958	0.885148	0.897296	0.909394	0.921435	0.933411	0.945316	0.957141	0.96888	0.980525	0.992068	1.0035	1.01482	1.02602	1.03708	1.04801	1.0588	1.06944	1.07992
#931	6	2.01123	2.00537	1.99959	1.9939	1.98832	1.98285	1.97751	1.9723	1.96723	1.96232	1.95757	1.95299	1.94859	1.94437	1.94034	1.93652	1.9329	1.92949	1.9263	1.92333	1.9206	1.91809	1.91583	1.9138	1.91203	1.9105	1.90922	1.90819	1.90742	1.90691	1.90666	1.90667	1.90694	1.90747	1.90826	1.90931	1.91063	1.91221	1.91404	1.91613	1.91848	1.92109	1.92395	1.92706	1.93041	1.93402	1.93786	1.94195
#931	7	-4.2558	-4.25776	-4.25978	-4.26187	-4.26403	-4.26626	-4.26856	-4.27095	-4.27343	-4.27599	-4.27865	-4.2814	-4.28426	-4.28722	-4.29029	-4.29347	-4.29677	-4.30019	-4.30373	-4.3074	-4.3112	-4.31514	-4.3192	-4.32341	-4.32776	-4.33225	-4.33688	-4.34167	-4.3466	-4.35168	-4.35692	-4.36231	-4.36786	-4.37356	-4.37943	-4.38545	-4.39163	-4.39797	-4.40447	-4.41113	-4.41795	-4.42493	-4.43208	-4.43938	-4.44685	-4.45447	-4.46225	-4.47019
#931	8	4.6909	4.67727	4.66397	4.651	4.63836	4.62607	4.61411	4.60249	4.59122	4.58029	4.56972	4.55948	4.5496	4.54007	4.53088	4.52204	4.51355	4.5054	4.49759	4.49013	4.48301	4.47622	4.46977	4.46365	4.45786	4.4524	4.44726	4.44244	4.43793	4.43374	4.42985	4.42627	4.42299	4.42	4.41731	4.4149	4.41277	4.41092	4.40934	4.40803	4.40698	4.40619	4.40565	4.40536	4.40531	4.40549	4.40591	4.40656
#931	8	-1.01934	-1.0202	-1.02133	-1.02274	-1.02443	-1.02639	-1.02864	-1.03118	-1.03401	-1.03713	-1.04054	-1.04424	-1.04824	-1.05254	-1.05713	-1.06202	-1.06721	-1.07269	-1.07847	-1.08454	-1.0909	-1.09755	-1.1045	-1.11173	-1.11924	-1.12703	-1.13511	-1.14346	-1.15208	-1.16096	-1.17012	-1.17953	-1.18919	-1.19911	-1.20927	-1.21967	-1.23031	-1.24117	-1.25225	-1.26355	-1.27506	-1.28677	-1.29868	-1.31077	-1.32304	-1.33549	-1.34809	-1.36085
#932	9	-1.03944	-1.04913	-1.05889	-1.0687	-1.07856	-1.08845	-1.09836	-1.10829	-1.11823	-1.12816	-1.13807	-1.14797	-1.15782	-1.16764	-1.1774	-1.1871	-1.19673	-1.20628	-1.21575	-1.22512	-1.2344	-1.24356	-1.25261	-1.26153	-1.27033	-1.27899	-1.28751	-1.29589	-1.30412	-1.31219	-1.3201	-1.32785	-1.33543	-1.34284	-1.35008	-1.35714	-1.36403	-1.37074	-1.37726	-1.3836	-1.38977	-1.39574	-1.40154	-1.40714	-1.41257	-1.41781	-1.42286	-1.42774
#932	10	-1.14019	-1.14457	-1.14888	-1.15315	-1.15735	-1.16149	-1.16557	-1.16957	-1.17351	-1.17737	-1.18115	-1.18485	-1.18847	-1.192	-1.19545	-1.1988	-1.20206	-1.20522	-1.20829	-1.21125	-1.21411	-1.21686	-1.2195	-1.22204	-1.22445	-1.22676	-1.22894	-1.231	-1.23294	-1.23476	-1.23645	-1.23801	-1.23944	-1.24074	-1.2419	-1.24292	-1.24381	-1.24455	-1.24516	-1.24562	-1.24593	-1.2461	-1.24612	-1.24599	-1.24571	-1.24528	-1.24469	-1.24395
#932	11	0.65877	0.662552	0.666182	0.669655	0.672962	0.676099	0.679057	0.681833	0.684419	0.686812	0.689005	0.690995	0.692777	0.694346	0.695701	0.696837	0.697752	0.698444	0.698911	0.699151	0.699163	0.698947	0.698502	0.697829	0.696928	0.695801	0.694449	0.692875	0.691079	0.689066	0.686839	0.684401	0.681756	0.678909	0.675865	0.672629	0.669206	0.665603	0.661827	0.657883	0.653779	0.649522	0.645121	0.640582	0.635916	0.631129	0.626232	0.621234
#932	12	-0.873281	-0.874453	-0.875964	-0.877811	-0.879988	-0.88249	-0.885312	-0.888448	-0.891892	-0.895638	-0.899681	-0.904014	-0.90863	-0.913524	-0.918689	-0.924117	-0.929803	-0.935738	-0.941917	-0.948331	-0.954974	-0.961838	-0.968916	-0.976201	-0.983684	-0.991358	-0.999216	-1.00725	-1.01545	-1.02381	-1.03233	-1.04098	-1.04978	-1.0587	-1.06775	-1.0769	-1.08616	-1.09552	-1.10497	-1.1145	-1.1241	-1.13377	-1.14349	-1.15326	-1.16308	-1.17292	-1.1828	-1.19268
#932	13	0.838409	0.829497	0.820706	0.812052	0.803547	0.795206	0.787043	0.779069	0.771297	0.76374	0.756409	0.749316	0.742471	0.735884	0.729566	0.723527	0.717774	0.712317	0.707164	0.702322	0.697799	0.693601	0.689733	0.686203	0.683014	0.680171	0.677679	0.675541	0.673761	0.67234	0.671281	0.670585	0.670255	0.670289	0.67069	0.671455	0.672585	0.674079	0.675933	0.678148	0.680719	0.683644	0.68692	0.690541	0.694505	0.698807	0.70344	0.7084
#932	14	-0.913086	-0.909948	-0.906974	-0.904163	-0.901513	-0.899023	-0.896691	-0.894516	-0.892496	-0.890628	-0.88891	-0.88734	-0.885915	-0.884632	-0.883489	-0.882481	-0.881607	-0.880862	-0.880245	-0.87975	-0.879376	-0.879118	-0.878973	-0.878938	-0.879009	-0.879182	-0.879454	-0.879822	-0.880282	-0.88083	-0.881463	-0.882177	-0.882969	-0.883836	-0.884773	-0.885778	-0.886848	-0.887977	-0.889165	-0.890406	-0.891698	-0.893037	-0.89442	-0.895844	-0.897305	-0.898801	-0.900328	-0.901882
#932	15	-0.765942	-0.772656	-0.77958	-0.786706	-0.794026	-0.801532	-0.809215	-0.817068	-0.825081	-0.833245	-0.841551	-0.849991	-0.858554	-0.867231	-0.876012	-0.884888	-0.893849	-0.902884	-0.911985	-0.92114	-0.93034	-0.939576	-0.948836	-0.958111	-0.967392	-0.976668	-0.985929	-0.995166	-1.00437	-1.01353	-1.02264	-1.03169	-1.04066	-1.04956	-1.05837	-1.06709	-1.0757	-1.0842	-1.09258	-1.10083	-1.10896	-1.11694	-1.12477	-1.13245	-1.13998	-1.14733	-1.15452	-1.16154
#932	16	1.69193	1.6861	1.68038	1.67478	1.6693	1.66395	1.65873	1.65365	1.64871	1.6439	1.63924	1.63473	1.63037	1.62616	1.62211	1.61822	1.6145	1.61094	1.60755	1.60434	1.60131	1.59845	1.59578	1.59329	1.59099	1.58888	1.58697	1.58525	1.58373	1.58242	1.58131	1.5804	1.5797	1.57921	1.57894	1.57888	1.57903	1.5794	1.57999	1.58079	1.58182	1.58306	1.58453	1.58622	1.58813	1.59026	1.5926	1.59517
#933	17	-1.71475	-1.70935	-1.70403	-1.6988	-1.69365	-1.68861	-1.68367	-1.67885	-1.67415	-1.66958	-1.66515	-1.66085	-1.6567	-1.65269	-1.64884	-1.64514	-1.6416	-1.63822	-1.63501	-1.63196	-1.62908	-1.62636	-1.62382	-1.62144	-1.61923	-1.61718	-1.61531	-1.61359	-1.61204	-1.61065	-1.60942	-1.60834	-1.60741	-1.60663	-1.60599	-1.60549	-1.60513	-1.60489	-1.60477	-1.60478	-1.60489	-1.60511	-1.60543	-1.60584	-1.60633	-1.6069	-1.60754	-1.60825
#933	18	1.16465	1.15282	1.1408	1.12857	1.11616	1.10358	1.09082	1.07791	1.06485	1.05165	1.03832	1.02488	1.01132	0.997667	0.983924	0.970104	0.956217	0.942273	0.928282	0.914255	0.900202	0.886134	0.87206	0.857992	0.843938	0.82991	0.815917	0.801969	0.788076	0.774248	0.760494	0.746824	0.733247	0.719773	0.70641	0.693168	0.680055	0.667082	0.654255	0.641585	0.629079	0.616746	0.604594	0.592632	0.580867	0.569308	0.557963	0.546839
#933	19	-0.941717	-0.93201	-0.921994	-0.911682	-0.901089	-0.89023	-0.87912	-0.867775	-0.85621	-0.84444	-0.83248	-0.820347	-0.808055	-0.795621	-0.783059	-0.770386	-0.757615	-0.744764	-0.731846	-0.718877	-0.705871	-0.692844	-0.67981	-0.666784	-0.653779	-0.640811	-0.627893	-0.615039	-0.602262	-0.589577	-0.576997	-0.564534	-0.552203	-0.540016	-0.527986	-0.516124	-0.504445	-0.492959	-0.481679	-0.470617	-0.459784	-0.449191	-0.43885	-0.428771	-0.418964	-0.409441	-0.40021	-0.391282
#933	20	-1.6551	-1.65239	-1.65001	-1.64794	-1.6462	-1.64479	-1.6437	-1.64294	-1.6425	-1.64238	-1.64259	-1.64312	-1.64396	-1.64512	-1.64658	-1.64835	-1.65042	-1.65279	-1.65545	-1.65839	-1.66161	-1.6651	-1.66886	-1.67287	-1.67714	-1.68165	-1.68639	-1.69137	-1.69656	-1.70197	-1.70758	-1.71338	-1.71937	-1.72555	-1.73189	-1.73839	-1.74505	-1.75186	-1.7588	-1.76586	-1.77305	-1.78035	-1.78774	-1.79524	-1.80281	-1.81046	-1.81818	-1.82595
#933	21	0.277563	0.281556	0.285531	0.289492	0.293445	0.297396	0.301351	0.305314	0.309293	0.313292	0.317317	0.321374	0.325468	0.329605	0.33379	0.338029	0.342327	0.346688	0.351119	0.355623	0.360205	0.36487	0.369621	0.374463	0.379398	0.384432	0.389565	0.394802	0.400144	0.405593	0.411151	0.416819	0.422599	0.42849	0.434492	0.440607	0.446833	0.453168	0.459613	0.466165	0.472822	0.479583	0.486443	0.493401	0.500452	0.507593	0.514821	0.52213
#933	22	-1.51832	-1.5249	-1.53145	-1.53799	-1.54451	-1.55102	-1.55752	-1.56403	-1.57055	-1.57708	-1.58363	-1.59019	-1.59678	-1.6034	-1.61005	-1.61674	-1.62345	-1.63021	-1.637	-1.64382	-1.65069	-1.65759	-1.66453	-1.6715	-1.6785	-1.68553	-1.69258	-1.69966	-1.70675	-1.71385	-1.72096	-1.72807	-1.73518	-1.74226	-1.74933	-1.75637	-1.76337	-1.77033	-1.77722	-1.78405	-1.79081	-1.79748	-1.80405	-1.81051	-1.81685	-1.82306	-1.82912	-1.83503
#933	23	0.849529	0.852074	0.853949	0.855153	0.855684	0.855541	0.854722	0.853229	0.851061	0.848221	0.844709	0.840528	0.835681	0.830171	0.824002	0.817179	0.809707	0.801591	0.792838	0.783453	0.773444	0.762819	0.751585	0.739752	0.727327	0.714321	0.700744	0.686607	0.671919	0.656693	0.64094	0.624672	0.607904	0.590646	0.572914	0.554721	0.536082	0.517011	0.497525	0.477637	0.457365	0.436725	0.415734	0.394409	0.372766	0.350825	0.328603	0.306118
#933	24	-0.797475	-0.787929	-0.778126	-0.768081	-0.757805	-0.747315	-0.736623	-0.725745	-0.714695	-0.703489	-0.692142	-0.68067	-0.669088	-0.657413	-0.64566	-0.633846	-0.621987	-0.610097	-0.598194	-0.586293	-0.57441	-0.56256	-0.550759	-0.539021	-0.52736	-0.515793	-0.504332	-0.492991	-0.481784	-0.470723	-0.459821	-0.44909	-0.438542	-0.428187	-0.418036	-0.408099	-0.398385	-0.388904	-0.379663	-0.370672	-0.361936	-0.353464	-0.345261	-0.337332	-0.329684	-0.32232	-0.315245	-0.308463
#933	25	-0.0351252	-0.0349377	-0.0342889	-0.033179	-0.0316089	-0.0295801	-0.0270948	-0.0241557	-0.0207664	-0.0169308	-0.0126535	-0.00793973	-0.00279526	0.00277363	0.0087601	0.0151568	0.021956	0.0291493	0.036728	0.0446829	0.0530045	0.0616829	0.0707076	0.0800683	0.0897538	0.0997531	0.110055	0.120647	0.131518	0.142656	0.154049	0.165684	0.177549	0.189631	0.201918	0.214397	0.227054	0.239878	0.252855	0.265972	0.279215	0.292572	0.30603	0.319576	0.333195	0.346876	0.360604	0.374368
#934	26	-0.724331	-0.717866	-0.712154	-0.707201	-0.703011	-0.699588	-0.696934	-0.695052	-0.69394	-0.693599	-0.694026	-0.695221	-0.697177	-0.699892	-0.703359	-0.707572	-0.712522	-0.718202	-0.724602	-0.731711	-0.739518	-0.748011	-0.757175	-0.766997	-0.777462	-0.788554	-0.800256	-0.81255	-0.825418	-0.83884	-0.852796	-0.867265	-0.882226	-0.897657	-0.913534	-0.929833	-0.94653	-0.963601	-0.981019	-0.998758	-1.01679	-1.03509	-1.05364	-1.07239	-1.09133	-1.11042	-1.12965	-1.14896
#934	27	0.35916	0.366119	0.372941	0.379614	0.386128	0.39247	0.39863	0.404597	0.410362	0.415914	0.421245	0.426344	0.431205	0.435819	0.440179	0.444276	0.448105	0.45166	0.454933	0.457922	0.460619	0.463021	0.465124	0.466923	0.468417	0.469601	0.470474	0.471033	0.471277	0.471205	0.470814	0.470106	0.469078	0.467733	0.466069	0.464088	0.46179	0.459178	0.456252	0.453016	0.44947	0.445618	0.441463	0.437008	0.432256	0.427212	0.421879	0.416263
#934	28	-1.20736	-1.2219	-1.23643	-1.25091	-1.26535	-1.27973	-1.29405	-1.30828	-1.32243	-1.33648	-1.35042	-1.36425	-1.37795	-1.39151	-1.40494	-1.41821	-1.43132	-1.44426	-1.45703	-1.46961	-1.482	-1.4942	-1.50619	-1.51797	-1.52953	-1.54087	-1.55198	-1.56286	-1.57349	-1.58388	-1.59401	-1.60389	-1.61351	-1.62286	-1.63194	-1.64075	-1.64928	-1.65753	-1.6655	-1.67317	-1.68056	-1.68766	-1.69446	-1.70096	-1.70717	-1.71307	-1.71868	-1.72398
#934	29	0.432978	0.429059	0.425154	0.421269	0.41741	0.413583	0.409792	0.406044	0.402344	0.398697	0.395111	0.391589	0.388138	0.384764	0.381471	0.378266	0.375154	0.372141	0.369232	0.366432	0.363747	0.361182	0.358742	0.356431	0.354256	0.35222	0.350327	0.348582	0.346989	0.345551	0.344273	0.343156	0.342204	0.341419	0.340804	0.34036	0.340089	0.339992	0.340069	0.340322	0.34075	0.341352	0.342129	0.343079	0.3442	0.345491	0.346949	0.348572
#934	30	-1.85111	-1.84714	-1.84301	-1.83871	-1.83424	-1.8296	-1.82478	-1.81978	-1.8146	-1.80925	-1.8037	-1.79798	-1.79207	-1.78598	-1.7797	-1.77323	-1.76658	-1.75975	-1.75272	-1.74552	-1.73813	-1.73055	-1.7228	-1.71486	-1.70675	-1.69846	-1.69	-1.68136	-1.67256	-1.66359	-1.65446	-1.64517	-1.63573	-1.62613	-1.61638	-1.60649	-1.59646	-1.5863	-1.576	-1.56558	-1.55504	-1.54437	-1.5336	-1.52272	-1.51174	-1.50066	-1.48948	-1.47823
#934	31	0.431674	0.428055	0.424384	0.42067	0.416926	0.41316	0.409385	0.405612	0.40185	0.398112	0.394407	0.390747	0.387142	0.383603	0.38014	0.376763	0.373483	0.370309	0.36725	0.364315	0.361515	0.358856	0.356347	0.353997	0.351812	0.3498	0.347967	0.346319	0.344864	0.343605	0.342548	0.341698	0.341059	0.340636	0.34043	0.340447	0.340688	0.341156	0.341853	0.342781	0.34394	0.345333	0.346959	0.348818	0.350912	0.35324	0.3558	0.358592
#934	32	0.0705253	0.0736433	0.0765206	0.0791567	0.0815515	0.083705	0.0856177	0.0872902	0.0887235	0.0899186	0.0908771	0.0916003	0.0920903	0.0923488	0.0923781	0.0921805	0.0917585	0.0911145	0.0902514	0.0891719	0.0878789	0.0863754	0.0846644	0.0827489	0.0806323	0.0783175	0.0758078	0.0731063	0.0702163	0.0671409	0.0638833	0.0604466	0.0568339	0.0530482	0.0490925	0.0449698	0.040683	0.0362347	0.0316278	0.0268649	0.0219486	0.0168812	0.0116652	0.00630281	0.000796238	-0.00485247	-0.0106414	-0.0165686
#934	33	-2.18183	-2.18384	-2.18586	-2.1879	-2.18995	-2.19201	-2.19406	-2.19611	-2.19815	-2.20018	-2.20218	-2.20416	-2.20611	-2.20802	-2.20989	-2.21172	-2.21349	-2.21521	-2.21687	-2.21846	-2.21998	-2.22143	-2.2228	-2.22408	-2.22527	-2.22637	-2.22738	-2.22828	-2.22907	-2.22976	-2.23034	-2.23079	-2.23113	-2.23135	-2.23144	-2.23141	-2.23125	-2.23095	-2.23052	-2.22996	-2.22926	-2.22843	-2.22746	-2.22636	-2.22511	-2.22374	-2.22223	-2.22058
#920	34	-0.865013	-0.859818	-0.855248	-0.851315	-0.848026	-0.845388	-0.843409	-0.842095	-0.841452	-0.841486	-0.842199	-0.843597	-0.845682	-0.848457	-0.851923	-0.856082	-0.860933	-0.866476	-0.87271	-0.879634	-0.887244	-0.895538	-0.904511	-0.91416	-0.924478	-0.935459	-0.947098	-0.959386	-0.972315	-0.985877	-1.00006	-1.01486	-1.03026	-1.04626	-1.06283	-1.07996	-1.09766	-1.11589	-1.13464	-1.15391	-1.17367	-1.19391	-1.21461	-1.23575	-1.25732	-1.27929	-1.30166	-1.32439
#920	35	-0.0748253	-0.0719103	-0.0689947	-0.06608	-0.0631677	-0.0602595	-0.0573575	-0.0544638	-0.0515808	-0.0487111	-0.0458574	-0.0430228	-0.0402104	-0.0374235	-0.0346657	-0.0319408	-0.0292525	-0.0266049	-0.0240023	-0.021449	-0.0189496	-0.0165087	-0.0141311	-0.0118218	-0.00958575	-0.00742821	-0.00535441	-0.00336974	-0.00147965	0.000310326	0.00199457	0.00356742	0.00502315	0.006356	0.00756018	0.00862987	0.00955926	0.0103425	0.0109738	0.0114474	0.0117576	0.0118985	0.0118647	0.0116505	0.0112504	0.0106591	0.00987124	0.00888176
#920	36	1.01696	1.00763	0.998201	0.988677	0.979075	0.969411	0.959698	0.949949	0.940178	0.9304	0.920627	0.910874	0.901153	0.891478	0.881861	0.872315	0.862851	0.853483	0.844221	0.835076	0.826059	0.81718	0.808449	0.799875	0.791466	0.783231	0.775178	0.767313	0.759642	0.752173	0.74491	0.737858	0.731022	0.724404	0.718009	0.711838	0.705894	0.700179	0.694693	0.689436	0.68441	0.679612	0.675043	0.6707	0.666583	0.662688	0.659013	0.655555
#920	37	0.935856	0.925314	0.914314	0.902863	0.890972	0.878649	0.865905	0.85275	0.839196	0.825253	0.810934	0.796252	0.78122	0.765851	0.75016	0.734161	0.717869	0.701301	0.684472	0.667398	0.650098	0.632587	0.614885	0.59701	0.57898	0.560814	0.542532	0.524154	0.5057	0.48719	0.468645	0.450085	0.431531	0.413005	0.394528	0.37612	0.357803	0.339598	0.321526	0.303608	0.285864	0.268316	0.250983	0.233885	0.217041	0.200472	0.184195	0.16823
#920	38	-1.2701	-1.25733	-1.24423	-1.23081	-1.21709	-1.20308	-1.1888	-1.17427	-1.1595	-1.14452	-1.12934	-1.11398	-1.09846	-1.0828	-1.06702	-1.05114	-1.03518	-1.01916	-1.0031	-0.987031	-0.970964	-0.954921	-0.938924	-0.922993	-0.907149	-0.891413	-0.875803	-0.860341	-0.845044	-0.829933	-0.815026	-0.800341	-0.785896	-0.771708	-0.757793	-0.744168	-0.730848	-0.717848	-0.705182	-0.692864	-0.680907	-0.669323	-0.658125	-0.647322	-0.636926	-0.626945	-0.617389	-0.608266
#920	39	0.505616	0.50192	0.498136	0.494266	0.490313	0.486281	0.482173	0.477993	0.473745	0.469434	0.465066	0.460646	0.456179	0.451672	0.447132	0.442566	0.437981	0.433384	0.428784	0.424189	0.419607	0.415046	0.410517	0.406027	0.401587	0.397204	0.39289	0.388652	0.384501	0.380447	0.376498	0.372664	0.368955	0.365379	0.361947	0.358667	0.355549	0.352601	0.349831	0.347249	0.344862	0.342679	0.340707	0.338953	0.337426	0.336132	0.335077	0.334268
#920	40	0.924034	0.933428	0.943463	0.954123	0.965394	0.977259	0.989701	1.0027	1.01625	1.03031	1.04488	1.05993	1.07545	1.0914	1.10778	1.12455	1.1417	1.1592	1.17703	1.19516	1.21358	1.23225	1.25116	1.27028	1.28959	1.30906	1.32866	1.34838	1.36818	1.38804	1.40795	1.42787	1.44777	1.46764	1.48746	1.50718	1.5268	1.54629	1.56562	1.58478	1.60373	1.62246	1.64095	1.65917	1.67709	1.69471	1.712	1.72893
#920	41	0.489932	0.476724	0.463831	0.451268	0.43905	0.427191	0.415705	0.404605	0.393903	0.383612	0.373742	0.364305	0.355311	0.346769	0.338689	0.331079	0.323947	0.3173	0.311145	0.305488	0.300334	0.295689	0.291557	0.287942	0.284848	0.282276	0.28023	0.27871	0.277719	0.277257	0.277324	0.27792	0.279043	0.280693	0.282867	0.285564	0.28878	0.292512	0.296756	0.301508	0.306763	0.312515	0.318759	0.325488	0.332695	0.340373	0.348515	0.35711
#919	42	-1.43124	-1.42458	-1.41811	-1.41182	-1.40573	-1.39984	-1.39414	-1.38864	-1.38335	-1.37825	-1.37337	-1.36869	-1.36421	-1.35994	-1.35588	-1.35203	-1.34839	-1.34495	-1.34172	-1.33869	-1.33587	-1.33325	-1.33084	-1.32862	-1.32661	-1.32478	-1.32316	-1.32172	-1.32048	-1.31942	-1.31854	-1.31785	-1.31733	-1.317	-1.31683	-1.31683	-1.317	-1.31733	-1.31782	-1.31847	-1.31926	-1.32021	-1.32131	-1.32254	-1.32392	-1.32543	-1.32707	-1.32885
#919	43	-0.631926	-0.640576	-0.64928	-0.65803	-0.666822	-0.675647	-0.684498	-0.693369	-0.702252	-0.71114	-0.720026	-0.728902	-0.73776	-0.746594	-0.755395	-0.764156	-0.772869	-0.781526	-0.79012	-0.798644	-0.807088	-0.815446	-0.82371	-0.831872	-0.839924	-0.847859	-0.855668	-0.863345	-0.870881	-0.878268	-0.8855	-0.892568	-0.899465	-0.906184	-0.912717	-0.919056	-0.925194	-0.931125	-0.93684	-0.942334	-0.947599	-0.952627	-0.957414	-0.961952	-0.966235	-0.970257	-0.974012	-0.977494
#919	44	1.05472	1.05053	1.04628	1.04198	1.03762	1.0332	1.02871	1.02415	1.01952	1.01482	1.01004	1.00518	1.00024	0.995214	0.990105	0.984908	0.979622	0.974247	0.96878	0.963221	0.957571	0.951827	0.94599	0.940061	0.934039	0.927926	0.921722	0.915429	0.909047	0.902578	0.896025	0.88939	0.882674	0.87588	0.869011	0.862071	0.855062	0.847987	0.84085	0.833656	0.826407	0.819108	0.811763	0.804376	0.796952	0.789494	0.782009	0.774499
#919	45	-0.586834	-0.57207	-0.557309	-0.542572	-0.527881	-0.513258	-0.498724	-0.4843	-0.470006	-0.455861	-0.441886	-0.428098	-0.414516	-0.401156	-0.388037	-0.375174	-0.362582	-0.350276	-0.33827	-0.326577	-0.31521	-0.30418	-0.293497	-0.283172	-0.273213	-0.263629	-0.254427	-0.245613	-0.237194	-0.229172	-0.221553	-0.214339	-0.207532	-0.201133	-0.195143	-0.189561	-0.184385	-0.179614	-0.175244	-0.17127	-0.167689	-0.164495	-0.161682	-0.159242	-0.157167	-0.155449	-0.154079	-0.153046
#873	46	-0.223738	-0.214487	-0.205547	-0.196921	-0.18861	-0.180614	-0.172935	-0.165573	-0.158529	-0.151801	-0.14539	-0.139295	-0.133514	-0.128046	-0.12289	-0.118042	-0.1135	-0.109263	-0.105325	-0.101685	-0.098339	-0.0952821	-0.0925107	-0.0900202	-0.087806	-0.0858632	-0.0841865	-0.0827708	-0.0816104	-0.0806996	-0.0800326	-0.0796032	-0.0794053	-0.0794326	-0.0796785	-0.0801366	-0.0808002	-0.0816625	-0.0827169	-0.0839564	-0.0853743	-0.0869637	-0.0887176	-0.0906293	-0.0926919	-0.0948986	-0.0972427	-0.0997173
#873	47	-0.703969	-0.707263	-0.710471	-0.713588	-0.716604	-0.719514	-0.722308	-0.72498	-0.72752	-0.729922	-0.732177	-0.734276	-0.736213	-0.737978	-0.739565	-0.740964	-0.742169	-0.743171	-0.743965	-0.744541	-0.744895	-0.745019	-0.744907	-0.744554	-0.743954	-0.743102	-0.741994	-0.740627	-0.738995	-0.737096	-0.734929	-0.732489	-0.729778	-0.726792	-0.723532	-0.719998	-0.716192	-0.712113	-0.707765	-0.70315	-0.698271	-0.693132	-0.687738	-0.682093	-0.676204	-0.670076	-0.663716	-0.657132
#873	48	-0.947718	-0.939937	-0.931898	-0.923605	-0.915063	-0.906277	-0.897252	-0.887994	-0.878509	-0.868802	-0.858881	-0.848752	-0.838422	-0.827898	-0.817188	-0.806298	-0.795239	-0.784016	-0.77264	-0.761119	-0.749462	-0.737677	-0.725776	-0.713766	-0.701659	-0.689464	-0.677192	-0.664853	-0.652458	-0.640018	-0.627543	-0.615046	-0.602537	-0.590028	-0.577531	-0.565057	-0.552618	-0.540225	-0.527891	-0.515627	-0.503445	-0.491357	-0.479374	-0.467509	-0.455772	-0.444174	-0.432728	-0.421445
#873	49	0.477021	0.484897	0.492578	0.500058	0.507331	0.514392	0.521235	0.527857	0.534252	0.540418	0.546349	0.552044	0.557499	0.56271	0.567676	0.572395	0.576863	0.58108	0.585044	0.588752	0.592206	0.595402	0.598341	0.601021	0.603442	0.605605	0.607508	0.609152	0.610536	0.611662	0.61253	0.613139	0.613492	0.613589	0.613431	0.613019	0.612354	0.611439	0.610275	0.608863	0.607207	0.605307	0.603167	0.60079	0.598177	0.595332	0.592258	0.588958
#873	50	-0.0118141	-0.0225827	-0.0332525	-0.0438053	-0.0542234	-0.064489	-0.0745844	-0.0844924	-0.094196	-0.103678	-0.112923	-0.121914	-0.130636	-0.139073	-0.147211	-0.155035	-0.162531	-0.169686	-0.176487	-0.182921	-0.188977	-0.194644	-0.199909	-0.204765	-0.2092	-0.213206	-0.216775	-0.219898	-0.222569	-0.224782	-0.226529	-0.227806	-0.228608	-0.228932	-0.228773	-0.22813	-0.226999	-0.22538	-0.223272	-0.220674	-0.217587	-0.214013	-0.209952	-0.205408	-0.200384	-0.194883	-0.188909	-0.182468
#873	51	0.08642	0.0817093	0.0770941	0.0725787	0.0681668	0.0638624	0.0596688	0.0555895	0.0516276	0.0477859	0.0440672	0.040474	0.0370087	0.0336735	0.0304704	0.0274012	0.0244675	0.021671	0.019013	0.0164946	0.014117	0.0118811	0.00978772	0.00783743	0.00603081	0.00436823	0.00284997	0.00147616	0.000246828	-0.000838147	-0.00177899	-0.00257604	-0.00322977	-0.00374078	-0.00410975	-0.00433751	-0.00442501	-0.00437331	-0.00418357	-0.00385711	-0.00339535	-0.00279981	-0.00207217	-0.0012142	-0.000227808	0.00088497	0.00212198	0.00348096
#873	52	-0.154513	-0.159595	-0.164398	-0.168919	-0.173156	-0.177106	-0.180768	-0.18414	-0.18722	-0.190007	-0.192501	-0.194699	-0.196602	-0.198209	-0.199519	-0.200532	-0.201248	-0.201667	-0.20179	-0.201618	-0.20115	-0.200389	-0.199334	-0.197987	-0.196351	-0.194426	-0.192214	-0.189718	-0.18694	-0.183883	-0.18055	-0.176943	-0.173067	-0.168926	-0.164523	-0.159862	-0.15495	-0.14979	-0.144388	-0.13875	-0.132882	-0.12679	-0.12048	-0.113961	-0.107238	-0.10032	-0.0932146	-0.0859294
#873	53	0.252344	0.251111	0.250007	0.249035	0.248196	0.247493	0.246927	0.246501	0.246216	0.246073	0.246074	0.246221	0.246513	0.246952	0.247539	0.248274	0.249158	0.250192	0.251374	0.252706	0.254187	0.255817	0.257596	0.259522	0.261597	0.263818	0.266185	0.268697	0.271352	0.274149	0.277087	0.280165	0.283379	0.286729	0.290212	0.293827	0.297569	0.301438	0.305431	0.309544	0.313774	0.318118	0.322573	0.327135	0.3318	0.336565	0.341424	0.346374
Figure 4e heatmap control (mCherry)
animal number	trial	Z-Score	Z-Score	Z-Score	Z-Score	Z-Score	Z-Score	Z-Score	Z-Score	Z-Score	Z-Score	Z-Score	Z-Score	Z-Score	Z-Score	Z-Score	Z-Score	Z-Score	Z-Score	Z-Score	Z-Score	Z-Score	Z-Score	Z-Score	Z-Score	Z-Score	Z-Score	Z-Score	Z-Score	Z-Score	Z-Score	Z-Score	Z-Score	Z-Score	Z-Score	Z-Score	Z-Score	Z-Score	Z-Score	Z-Score	Z-Score	Z-Score	Z-Score	Z-Score	Z-Score	Z-Score	Z-Score	Z-Score	Z-Score
#870	1	-0.374622	-0.376592	-0.378476	-0.380279	-0.382007	-0.383667	-0.385265	-0.386805	-0.388294	-0.389737	-0.391139	-0.392505	-0.393839	-0.395145	-0.396427	-0.397689	-0.398934	-0.400164	-0.401381	-0.402588	-0.403786	-0.404975	-0.406157	-0.407331	-0.408496	-0.409652	-0.410796	-0.411928	-0.413044	-0.414141	-0.415216	-0.416264	-0.417282	-0.418263	-0.419202	-0.420094	-0.420932	-0.421708	-0.422415	-0.423046	-0.423592	-0.424044	-0.424395	-0.424633	-0.42475	-0.424735	-0.424578	-0.42427
#870	2	0.139835	0.143344	0.146491	0.149277	0.1517	0.153759	0.155454	0.156786	0.157755	0.158364	0.158615	0.15851	0.158054	0.157249	0.156101	0.154614	0.152794	0.150647	0.148179	0.145398	0.14231	0.138924	0.135248	0.131291	0.12706	0.122567	0.117821	0.112831	0.107608	0.102162	0.0965052	0.0906474	0.0846002	0.0783748	0.0719829	0.065436	0.0587457	0.051924	0.0449824	0.0379328	0.030787	0.0235568	0.0162537	0.00888942	0.0014754	-0.005977	-0.0134566	-0.0209522
#870	3	-0.0818476	-0.0918155	-0.101538	-0.111004	-0.120203	-0.129126	-0.137763	-0.146105	-0.154144	-0.161872	-0.16928	-0.176363	-0.183113	-0.189525	-0.195592	-0.20131	-0.206673	-0.211679	-0.216322	-0.2206	-0.22451	-0.22805	-0.231217	-0.234012	-0.236431	-0.238476	-0.240146	-0.241442	-0.242365	-0.242915	-0.243096	-0.242908	-0.242355	-0.241439	-0.240164	-0.238535	-0.236554	-0.234226	-0.231558	-0.228552	-0.225217	-0.221556	-0.217577	-0.213286	-0.20869	-0.203795	-0.19861	-0.193141
#870	4	0.385335	0.381739	0.378048	0.374266	0.370393	0.366433	0.362388	0.358259	0.354051	0.349765	0.345406	0.340977	0.336481	0.331923	0.327307	0.322636	0.317917	0.313154	0.308351	0.303516	0.298652	0.293767	0.288867	0.283958	0.279046	0.274139	0.269244	0.264368	0.259519	0.254704	0.249932	0.24521	0.240546	0.23595	0.231429	0.226993	0.222649	0.218407	0.214275	0.210263	0.206379	0.202633	0.199033	0.195587	0.192306	0.189198	0.186271	0.183534
#870	5	-0.334207	-0.334686	-0.334968	-0.335054	-0.334942	-0.334634	-0.334131	-0.333433	-0.33254	-0.331455	-0.330177	-0.328709	-0.327052	-0.325207	-0.323175	-0.320959	-0.318561	-0.315982	-0.313224	-0.31029	-0.307182	-0.303903	-0.300456	-0.296842	-0.293066	-0.289129	-0.285036	-0.280789	-0.276393	-0.27185	-0.267164	-0.262339	-0.257379	-0.252289	-0.247071	-0.241731	-0.236273	-0.2307	-0.225019	-0.219232	-0.213346	-0.207364	-0.201292	-0.195133	-0.188894	-0.182578	-0.176192	-0.169738
#871	6	0.105045	0.0886606	0.0721775	0.0556042	0.0389496	0.0222228	0.00543262	-0.0114119	-0.0283016	-0.0452276	-0.0621808	-0.0791519	-0.0961319	-0.113111	-0.130081	-0.147032	-0.163954	-0.180837	-0.197673	-0.214452	-0.231163	-0.247797	-0.264344	-0.280793	-0.297136	-0.31336	-0.329457	-0.345416	-0.361225	-0.376875	-0.392355	-0.407654	-0.422762	-0.437667	-0.452359	-0.466826	-0.481058	-0.495044	-0.508773	-0.522234	-0.535416	-0.548308	-0.560899	-0.573179	-0.585137	-0.596761	-0.608043	-0.618971
#871	7	0.835176	0.828658	0.822167	0.815709	0.809288	0.802911	0.796582	0.790306	0.784088	0.777933	0.771846	0.765831	0.759892	0.754034	0.748261	0.742577	0.736987	0.731494	0.726101	0.720813	0.715634	0.710566	0.705612	0.700778	0.696064	0.691475	0.687013	0.682681	0.678482	0.674418	0.670492	0.666706	0.663062	0.659562	0.656209	0.653003	0.649947	0.647043	0.644291	0.641693	0.63925	0.636963	0.634833	0.63286	0.631046	0.62939	0.627894	0.626556
#871	8	-0.605269	-0.616625	-0.627436	-0.637692	-0.647381	-0.656495	-0.665024	-0.67296	-0.680295	-0.687023	-0.693137	-0.698632	-0.703503	-0.707746	-0.711358	-0.714338	-0.716683	-0.718392	-0.719466	-0.719906	-0.719713	-0.718889	-0.717439	-0.715364	-0.712672	-0.709366	-0.705453	-0.70094	-0.695834	-0.690145	-0.683881	-0.677051	-0.669667	-0.661739	-0.653278	-0.644298	-0.63481	-0.624829	-0.614368	-0.603441	-0.592064	-0.580252	-0.568021	-0.555386	-0.542365	-0.528975	-0.515232	-0.501154
#871	9	0.235658	0.235842	0.235926	0.235912	0.235802	0.2356	0.235307	0.234928	0.234464	0.233919	0.233298	0.232604	0.23184	0.231011	0.230122	0.229176	0.228178	0.227133	0.226046	0.224922	0.223765	0.222581	0.221374	0.220151	0.218916	0.217674	0.216432	0.215192	0.213962	0.212747	0.21155	0.210377	0.209234	0.208123	0.207052	0.206023	0.205041	0.204109	0.203233	0.202416	0.201661	0.200971	0.20035	0.1998	0.199323	0.198923	0.198601	0.198358
#871	10	-0.345542	-0.333864	-0.322332	-0.310957	-0.299751	-0.288727	-0.277894	-0.267264	-0.256848	-0.246655	-0.236697	-0.226981	-0.217517	-0.208314	-0.199381	-0.190725	-0.182353	-0.174273	-0.166492	-0.159014	-0.151847	-0.144995	-0.138463	-0.132255	-0.126374	-0.120825	-0.115609	-0.11073	-0.106188	-0.101984	-0.0981202	-0.0945958	-0.0914107	-0.0885639	-0.0860541	-0.0838794	-0.0820375	-0.0805256	-0.0793403	-0.0784778	-0.0779338	-0.0777036	-0.077782	-0.0781632	-0.0788413	-0.0798096	-0.0810613	-0.0825888
#876	11	0.105729	0.103265	0.10077	0.0982407	0.0956768	0.093076	0.0904367	0.0877571	0.0850357	0.082271	0.0794615	0.0766058	0.0737027	0.070751	0.0677499	0.0646983	0.0615956	0.0584412	0.0552346	0.0519755	0.0486639	0.0452999	0.0418836	0.0384155	0.0348963	0.0313266	0.0277076	0.0240405	0.0203266	0.0165676	0.0127653	0.00892169	0.00503899	0.00111965	-0.00283371	-0.00681823	-0.0108309	-0.0148685	-0.0189275	-0.0230044	-0.0270953	-0.0311962	-0.0353031	-0.0394115	-0.043517	-0.0476149	-0.0517004	-0.0557686
#876	12	0.235952	0.227576	0.219253	0.210992	0.202804	0.194698	0.186682	0.178766	0.170959	0.163269	0.155706	0.148278	0.140994	0.133861	0.126889	0.120084	0.113454	0.107008	0.100752	0.0946928	0.0888382	0.0831943	0.0777677	0.0725642	0.0675899	0.0628503	0.0583506	0.054096	0.0500912	0.0463406	0.0428484	0.0396185	0.0366545	0.0339597	0.031537	0.0293892	0.0275185	0.025927	0.0246166	0.0235885	0.022844	0.0223838	0.0222084	0.0223179	0.0227124	0.0233912	0.0243536	0.0255985
#876	13	-0.244574	-0.249841	-0.254839	-0.25956	-0.264	-0.268151	-0.272009	-0.275567	-0.278821	-0.281766	-0.284398	-0.286713	-0.288707	-0.290377	-0.29172	-0.292735	-0.293419	-0.293771	-0.29379	-0.293475	-0.292827	-0.291846	-0.290532	-0.288888	-0.286915	-0.284615	-0.281991	-0.279046	-0.275785	-0.272211	-0.268329	-0.264143	-0.259661	-0.254886	-0.249827	-0.244489	-0.23888	-0.233008	-0.22688	-0.220504	-0.21389	-0.207047	-0.199983	-0.192709	-0.185234	-0.177568	-0.169723	-0.161709
#876	14	0.0137625	0.0170352	0.0200555	0.0228191	0.0253222	0.0275614	0.0295336	0.0312367	0.0326685	0.0338279	0.0347139	0.0353263	0.0356651	0.0357313	0.0355259	0.0350509	0.0343085	0.0333016	0.0320334	0.0305079	0.0287294	0.0267027	0.0244332	0.0219266	0.0191892	0.0162277	0.0130493	0.00966164	0.00607265	0.00229078	-0.00167513	-0.00581589	-0.0101219	-0.0145833	-0.0191897	-0.0239307	-0.0287953	-0.0337723	-0.0388504	-0.0440179	-0.0492628	-0.0545731	-0.0599365	-0.0653406	-0.0707728	-0.0762205	-0.0816708	-0.0871111
#876	15	0.011963	0.0180496	0.0239582	0.0296847	0.035225	0.0405756	0.0457327	0.0506932	0.0554537	0.0600113	0.0643631	0.0685065	0.072439	0.0761583	0.0796621	0.0829484	0.0860154	0.0888613	0.0914845	0.0938835	0.0960571	0.0980041	0.0997233	0.101214	0.102475	0.103506	0.104306	0.104876	0.105213	0.105319	0.105194	0.104836	0.104247	0.103427	0.102375	0.101093	0.0995812	0.09784	0.0958704	0.0936734	0.09125	0.0886014	0.0857289	0.0826339	0.079318	0.0757829	0.0720304	0.0680626
#918	16	-0.0354542	-0.0272959	-0.0193982	-0.0117625	-0.00439001	0.00271878	0.00956388	0.0161458	0.0224656	0.0285248	0.0343255	0.03987	0.0451613	0.0502029	0.0549984	0.0595521	0.0638686	0.0679526	0.0718096	0.0754451	0.078865	0.0820753	0.0850826	0.0878934	0.0905147	0.0929532	0.0952164	0.0973113	0.0992454	0.101026	0.102661	0.104157	0.105523	0.106765	0.107891	0.108908	0.109824	0.110645	0.111379	0.112032	0.11261	0.113121	0.113569	0.113962	0.114303	0.114599	0.114855	0.115075
#918	17	0.806253	0.813705	0.821081	0.82837	0.83556	0.842639	0.849597	0.856421	0.863099	0.869622	0.875977	0.882153	0.88814	0.893926	0.899502	0.904857	0.909981	0.914864	0.919496	0.923869	0.927974	0.931801	0.935344	0.938593	0.941543	0.944184	0.946512	0.94852	0.950201	0.951552	0.952566	0.953241	0.953572	0.953555	0.953189	0.95247	0.951398	0.949971	0.948188	0.94605	0.943557	0.94071	0.93751	0.933961	0.930065	0.925824	0.921244	0.916327
#918	18	0.473134	0.474024	0.47487	0.475675	0.476444	0.477178	0.477882	0.478557	0.479206	0.479832	0.480437	0.481024	0.481593	0.482147	0.482688	0.483217	0.483735	0.484242	0.484741	0.485232	0.485714	0.486188	0.486655	0.487114	0.487565	0.488007	0.48844	0.488862	0.489273	0.489672	0.490057	0.490427	0.49078	0.491115	0.49143	0.491722	0.49199	0.492232	0.492445	0.492628	0.492777	0.492891	0.492967	0.493003	0.492996	0.492944	0.492843	0.492693
#918	19	-0.373179	-0.370672	-0.368226	-0.365841	-0.363514	-0.361245	-0.359032	-0.356873	-0.354767	-0.352712	-0.350705	-0.348745	-0.346829	-0.344954	-0.34312	-0.341322	-0.339558	-0.337826	-0.336122	-0.334445	-0.332791	-0.331158	-0.329543	-0.327942	-0.326354	-0.324775	-0.323203	-0.321635	-0.320069	-0.318501	-0.316929	-0.315352	-0.313766	-0.312169	-0.31056	-0.308935	-0.307294	-0.305634	-0.303953	-0.302251	-0.300525	-0.298774	-0.296997	-0.295192	-0.29336	-0.291498	-0.289607	-0.287685
#918	20	0.531238	0.528621	0.525737	0.522578	0.519141	0.515419	0.511409	0.507106	0.502505	0.497603	0.492395	0.486878	0.481049	0.474905	0.468444	0.461662	0.454559	0.447132	0.43938	0.431302	0.422898	0.414166	0.405108	0.395723	0.386012	0.375977	0.365618	0.354938	0.343939	0.332624	0.320996	0.309057	0.296812	0.284265	0.27142	0.258283	0.244859	0.231153	0.217172	0.202922	0.188411	0.173644	0.158631	0.143378	0.127895	0.11219	0.0962729	0.0801522
Figure 4h heatmap sDarken
animal number	trial	Z-Score	Z-Score	Z-Score	Z-Score	Z-Score	Z-Score	Z-Score	Z-Score	Z-Score	Z-Score	Z-Score	Z-Score	Z-Score	Z-Score	Z-Score	Z-Score	Z-Score	Z-Score	Z-Score	Z-Score	Z-Score	Z-Score	Z-Score	Z-Score	Z-Score	Z-Score	Z-Score	Z-Score	Z-Score	Z-Score	Z-Score	Z-Score	Z-Score	Z-Score	Z-Score	Z-Score	Z-Score	Z-Score	Z-Score	Z-Score	Z-Score	Z-Score	Z-Score	Z-Score	Z-Score	Z-Score	Z-Score	Z-Score
#873	1	-0.457283	-0.459591	-0.461694	-0.463588	-0.465267	-0.466728	-0.467965	-0.468976	-0.469754	-0.470298	-0.470603	-0.470666	-0.470483	-0.470053	-0.469372	-0.468437	-0.467248	-0.465801	-0.464096	-0.462131	-0.459904	-0.457416	-0.454666	-0.451654	-0.44838	-0.444845	-0.441049	-0.436995	-0.432682	-0.428114	-0.423292	-0.418219	-0.412899	-0.407333	-0.401527	-0.395484	-0.389207	-0.382703	-0.375976	-0.36903	-0.361873	-0.35451	-0.346947	-0.339191	-0.331249	-0.323128	-0.314836	-0.30638
#873	2	-3.89691	-3.89244	-3.88804	-3.88369	-3.8794	-3.87518	-3.87102	-3.86693	-3.86292	-3.85897	-3.85511	-3.85132	-3.84761	-3.84399	-3.84046	-3.83701	-3.83365	-3.83039	-3.82722	-3.82414	-3.82117	-3.8183	-3.81553	-3.81287	-3.81031	-3.80785	-3.80551	-3.80328	-3.80115	-3.79914	-3.79724	-3.79545	-3.79377	-3.7922	-3.79075	-3.78941	-3.78817	-3.78705	-3.78604	-3.78513	-3.78433	-3.78364	-3.78305	-3.78256	-3.78217	-3.78188	-3.78169	-3.78159
#873	3	-0.736299	-0.720833	-0.705435	-0.690112	-0.674875	-0.659731	-0.64469	-0.629759	-0.614945	-0.600256	-0.585698	-0.571279	-0.557003	-0.542876	-0.528904	-0.515092	-0.501442	-0.487961	-0.47465	-0.461514	-0.448556	-0.435776	-0.423179	-0.410765	-0.398536	-0.386492	-0.374636	-0.362966	-0.351484	-0.340189	-0.32908	-0.318157	-0.307418	-0.296863	-0.28649	-0.276297	-0.266283	-0.256445	-0.24678	-0.237287	-0.227963	-0.218804	-0.209808	-0.200973	-0.192294	-0.183768	-0.175393	-0.167164
#873	4	4.63568	4.63779	4.63953	4.64091	4.64192	4.64258	4.64287	4.64281	4.6424	4.64165	4.64054	4.63909	4.63731	4.63519	4.63274	4.62996	4.62686	4.62344	4.61971	4.61566	4.61132	4.60667	4.60172	4.59649	4.59097	4.58516	4.57908	4.57273	4.56612	4.55924	4.55211	4.54472	4.53709	4.52923	4.52112	4.51279	4.50424	4.49547	4.48649	4.47731	4.46792	4.45834	4.44857	4.43863	4.4285	4.41821	4.40776	4.39714
#873	5	4.16957	4.17394	4.17815	4.1822	4.18608	4.18979	4.19331	4.19665	4.19981	4.20277	4.20552	4.20808	4.21043	4.21256	4.21447	4.21616	4.21762	4.21884	4.21983	4.22058	4.22108	4.22132	4.22131	4.22105	4.22052	4.21973	4.21867	4.21733	4.21573	4.21385	4.21169	4.20925	4.20653	4.20353	4.20025	4.19668	4.19284	4.18871	4.18431	4.17962	4.17465	4.16941	4.16389	4.15811	4.15205	4.14572	4.13914	4.13229
#873	6	3.65975	3.65791	3.65586	3.65359	3.65111	3.64841	3.64551	3.6424	3.63907	3.63554	3.63181	3.62787	3.62373	3.61939	3.61486	3.61014	3.60522	3.60012	3.59484	3.58939	3.58375	3.57795	3.57198	3.56585	3.55956	3.55312	3.54653	3.5398	3.53292	3.52591	3.51876	3.51149	3.5041	3.49658	3.48895	3.4812	3.47335	3.46539	3.45733	3.44917	3.44092	3.43258	3.42415	3.41563	3.40703	3.39835	3.3896	3.38076
#873	7	1.82091	1.82064	1.82034	1.82001	1.81966	1.8193	1.81891	1.81852	1.81812	1.81771	1.8173	1.8169	1.8165	1.81612	1.81574	1.81539	1.81505	1.81474	1.81446	1.81421	1.81399	1.81381	1.81367	1.81357	1.81352	1.81351	1.81355	1.81364	1.81379	1.81398	1.81424	1.81455	1.81492	1.81535	1.81584	1.81638	1.81699	1.81766	1.81839	1.81918	1.82003	1.82094	1.82192	1.82295	1.82403	1.82518	1.82638	1.82764
#873	8	0.355689	0.340874	0.326359	0.312157	0.29828	0.284741	0.271551	0.258722	0.246266	0.234193	0.222513	0.211238	0.200376	0.189938	0.179932	0.170367	0.161252	0.152593	0.144398	0.136674	0.129428	0.122665	0.116391	0.110611	0.10533	0.100551	0.0962789	0.0925165	0.0892666	0.0865314	0.0843129	0.0826123	0.0814306	0.0807682	0.080625	0.0810004	0.0818936	0.083303	0.0852266	0.0876621	0.0906065	0.0940564	0.0980081	0.102457	0.107399	0.112828	0.118739	0.125125
#919	9	-3.07254	-3.08025	-3.08763	-3.09467	-3.10135	-3.10766	-3.11359	-3.11913	-3.12426	-3.12899	-3.13329	-3.13717	-3.14061	-3.14361	-3.14616	-3.14825	-3.14989	-3.15107	-3.15178	-3.15202	-3.15179	-3.1511	-3.14993	-3.1483	-3.1462	-3.14364	-3.14061	-3.13712	-3.13319	-3.1288	-3.12397	-3.1187	-3.113	-3.10688	-3.10035	-3.09341	-3.08608	-3.07835	-3.07026	-3.0618	-3.05298	-3.04382	-3.03434	-3.02454	-3.01443	-3.00404	-2.99337	-2.98244
#919	10	1.76618	1.75578	1.74529	1.73472	1.72408	1.7134	1.70269	1.69197	1.68124	1.67054	1.65988	1.64927	1.63872	1.62827	1.61792	1.60769	1.59759	1.58764	1.57786	1.56827	1.55886	1.54967	1.5407	1.53197	1.5235	1.51528	1.50735	1.4997	1.49235	1.48531	1.47859	1.47221	1.46616	1.46046	1.45511	1.45013	1.44552	1.44128	1.43743	1.43396	1.43088	1.42819	1.42589	1.424	1.4225	1.4214	1.42071	1.42041
#919	11	0.241237	0.231701	0.222295	0.213026	0.203903	0.194933	0.186124	0.177485	0.169023	0.160746	0.152662	0.144779	0.137103	0.129643	0.122405	0.115397	0.108626	0.102097	0.095819	0.0897967	0.0840368	0.0785452	0.0733276	0.0683895	0.0637361	0.0593724	0.0553031	0.0515326	0.0480652	0.0449048	0.042055	0.0395191	0.0373002	0.0354011	0.0338244	0.0325722	0.0316465	0.0310489	0.0307809	0.0308434	0.0312374	0.0319634	0.0330215	0.0344118	0.036134	0.0381876	0.0405715	0.0432849
#919	12	0.571796	0.569956	0.568375	0.567054	0.565995	0.565199	0.564667	0.564401	0.5644	0.564667	0.565201	0.566003	0.567072	0.56841	0.570016	0.57189	0.57403	0.576436	0.579108	0.582044	0.585243	0.588703	0.592422	0.596398	0.600629	0.605113	0.609846	0.614825	0.620048	0.62551	0.631208	0.637138	0.643294	0.649673	0.656269	0.663077	0.670092	0.677308	0.684718	0.692317	0.700098	0.708054	0.716178	0.724462	0.7329	0.741484	0.750206	0.759058
#920	13	1.54804	1.55159	1.55545	1.55959	1.56403	1.56875	1.57374	1.579	1.58451	1.59028	1.59628	1.60253	1.60899	1.61568	1.62258	1.62967	1.63696	1.64443	1.65208	1.65989	1.66787	1.67599	1.68425	1.69264	1.70116	1.7098	1.71854	1.72738	1.73631	1.74532	1.75441	1.76357	1.77279	1.78207	1.79139	1.80075	1.81015	1.81957	1.82901	1.83847	1.84794	1.85741	1.86688	1.87634	1.88579	1.89523	1.90464	1.91403
#920	14	3.56961	3.57391	3.57812	3.58223	3.58624	3.59014	3.59391	3.59756	3.60107	3.60444	3.60765	3.61071	3.61361	3.61634	3.61889	3.62126	3.62345	3.62545	3.62725	3.62885	3.63026	3.63145	3.63244	3.63322	3.63379	3.63415	3.63428	3.6342	3.63391	3.63339	3.63266	3.63171	3.63054	3.62915	3.62755	3.62573	3.6237	3.62146	3.619	3.61634	3.61347	3.6104	3.60714	3.60367	3.60001	3.59616	3.59213	3.58791
#920	15	-0.596258	-0.582679	-0.568768	-0.554537	-0.539994	-0.525152	-0.510019	-0.494607	-0.478926	-0.462986	-0.446798	-0.430373	-0.41372	-0.39685	-0.379774	-0.362503	-0.345046	-0.327413	-0.309616	-0.291665	-0.273569	-0.255339	-0.236984	-0.218516	-0.199943	-0.181277	-0.162526	-0.143701	-0.124811	-0.105867	-0.0868768	-0.0678513	-0.0487999	-0.029732	-0.010657	0.00841547	0.0274762	0.046516	0.0655254	0.0844954	0.103417	0.122281	0.141078	0.159799	0.178437	0.19698	0.215422	0.233754
#920	16	0.104061	0.100068	0.0960493	0.0920047	0.0879342	0.0838374	0.0797136	0.0755622	0.071382	0.0671717	0.0629299	0.0586548	0.0543446	0.0499971	0.0456101	0.0411811	0.0367075	0.0321865	0.0276153	0.0229908	0.0183098	0.0135691	0.00876536	0.00389507	-0.00104522	-0.00605907	-0.0111501	-0.0163218	-0.021578	-0.0269222	-0.032358	-0.0378891	-0.0435188	-0.0492508	-0.0550885	-0.061035	-0.0670938	-0.0732678	-0.07956	-0.0859734	-0.0925106	-0.0991741	-0.105966	-0.112889	-0.119945	-0.127136	-0.134462	-0.141926
#920	17	-1.05351	-1.04932	-1.04491	-1.04029	-1.03546	-1.03045	-1.02526	-1.01991	-1.01441	-1.00876	-1.00298	-0.997088	-0.991088	-0.984993	-0.978814	-0.972563	-0.96625	-0.959886	-0.953482	-0.947046	-0.94059	-0.934122	-0.927652	-0.921188	-0.914739	-0.908313	-0.901919	-0.895562	-0.889251	-0.882991	-0.876789	-0.870652	-0.864583	-0.858588	-0.852672	-0.846839	-0.841092	-0.835435	-0.82987	-0.824401	-0.819028	-0.813753	-0.808579	-0.803505	-0.798531	-0.793658	-0.788886	-0.784212
#920	18	3.90763	3.91089	3.91446	3.91834	3.92253	3.92703	3.93185	3.93697	3.94241	3.94816	3.95421	3.96056	3.96722	3.97417	3.98141	3.98895	3.99677	4.00487	4.01324	4.02189	4.0308	4.03996	4.04938	4.05904	4.06893	4.07906	4.0894	4.09995	4.11071	4.12166	4.13279	4.14409	4.15556	4.16718	4.17894	4.19083	4.20284	4.21496	4.22717	4.23947	4.25184	4.26427	4.27675	4.28926	4.30179	4.31433	4.32687	4.3394
#920	19	1.17558	1.18454	1.19331	1.20189	1.21028	1.21847	1.22645	1.23421	1.24176	1.24907	1.25615	1.26299	1.26958	1.27592	1.282	1.28782	1.29337	1.29864	1.30363	1.30834	1.31275	1.31687	1.3207	1.32421	1.32742	1.33032	1.33291	1.33517	1.33711	1.33873	1.34001	1.34097	1.34159	1.34188	1.34183	1.34144	1.34071	1.33964	1.33823	1.33647	1.33437	1.33193	1.32914	1.32601	1.32254	1.31873	1.31458	1.31009
#920	20	1.869	1.86771	1.86651	1.86538	1.86432	1.86335	1.86246	1.86164	1.86091	1.86025	1.85968	1.85918	1.85877	1.85844	1.8582	1.85804	1.85796	1.85797	1.85807	1.85825	1.85853	1.85889	1.85935	1.8599	1.86055	1.86129	1.86213	1.86306	1.8641	1.86523	1.86647	1.86782	1.86927	1.87083	1.87249	1.87427	1.87616	1.87816	1.88028	1.88252	1.88488	1.88736	1.88996	1.89268	1.89554	1.89852	1.90163	1.90487
#931	21	1.28696	1.29707	1.30689	1.31639	1.32558	1.33444	1.34296	1.35114	1.35896	1.36642	1.37351	1.38023	1.38656	1.39251	1.39806	1.40321	1.40795	1.41229	1.41621	1.41972	1.42281	1.42548	1.42773	1.42956	1.43097	1.43195	1.43251	1.43265	1.43237	1.43167	1.43056	1.42904	1.42711	1.42478	1.42206	1.41894	1.41545	1.41157	1.40733	1.40273	1.39778	1.39249	1.38687	1.38093	1.37469	1.36815	1.36132	1.35423
#931	22	2.17291	2.18537	2.19777	2.21009	2.22232	2.23446	2.24648	2.25838	2.27015	2.28178	2.29326	2.30457	2.3157	2.32665	2.3374	2.34795	2.35828	2.36838	2.37825	2.38787	2.39724	2.40634	2.41517	2.42373	2.43199	2.43997	2.44764	2.455	2.46205	2.46878	2.47519	2.48126	2.487	2.49241	2.49747	2.50218	2.50655	2.51057	2.51424	2.51755	2.52051	2.52312	2.52537	2.52726	2.5288	2.52998	2.53081	2.53129
#931	23	-0.171797	-0.169227	-0.166619	-0.163979	-0.161314	-0.158628	-0.155927	-0.153216	-0.150499	-0.147783	-0.14507	-0.142367	-0.139676	-0.137003	-0.13435	-0.131723	-0.129123	-0.126555	-0.124021	-0.121525	-0.119068	-0.116653	-0.114282	-0.111958	-0.109681	-0.107453	-0.105275	-0.103149	-0.101075	-0.0990528	-0.0970838	-0.0951678	-0.0933047	-0.0914943	-0.0897361	-0.0880294	-0.0863737	-0.0847678	-0.0832109	-0.0817016	-0.0802388	-0.078821	-0.0774467	-0.0761145	-0.0748225	-0.0735693	-0.072353	-0.071172
#931	24	1.31259	1.31252	1.31226	1.31179	1.31113	1.31027	1.30921	1.30795	1.30648	1.30482	1.30295	1.30089	1.29862	1.29616	1.29351	1.29065	1.28761	1.28438	1.28096	1.27735	1.27356	1.2696	1.26546	1.26116	1.25668	1.25205	1.24726	1.24233	1.23724	1.23202	1.22667	1.22119	1.21559	1.20988	1.20406	1.19815	1.19214	1.18605	1.17989	1.17365	1.16737	1.16103	1.15465	1.14824	1.1418	1.13535	1.1289	1.12246
#931	25	0.919261	0.929009	0.938575	0.947955	0.957147	0.966149	0.97496	0.983576	0.991996	1.00022	1.00825	1.01607	1.0237	1.03112	1.03835	1.04537	1.0522	1.05882	1.06524	1.07146	1.07749	1.08332	1.08895	1.09438	1.09962	1.10467	1.10953	1.1142	1.11868	1.12297	1.12709	1.13102	1.13478	1.13836	1.14176	1.145	1.14807	1.15097	1.15371	1.15629	1.15871	1.16098	1.1631	1.16508	1.1669	1.16859	1.17014	1.17156
#931	26	1.19708	1.20103	1.20481	1.20841	1.21183	1.21506	1.2181	1.22095	1.2236	1.22605	1.2283	1.23033	1.23216	1.23377	1.23516	1.23633	1.23728	1.238	1.2385	1.23876	1.23879	1.23859	1.23815	1.23748	1.23656	1.23541	1.23402	1.23239	1.23052	1.22841	1.22606	1.22347	1.22064	1.21757	1.21427	1.21074	1.20697	1.20297	1.19874	1.19429	1.18962	1.18473	1.17962	1.1743	1.16877	1.16304	1.15711	1.15099
#931	27	-1.32928	-1.33167	-1.33387	-1.33585	-1.33764	-1.33922	-1.34059	-1.34177	-1.34275	-1.34352	-1.34411	-1.34449	-1.34469	-1.34469	-1.3445	-1.34413	-1.34357	-1.34283	-1.3419	-1.3408	-1.33953	-1.33808	-1.33646	-1.33467	-1.33273	-1.33062	-1.32835	-1.32593	-1.32336	-1.32065	-1.31779	-1.31479	-1.31165	-1.30838	-1.30498	-1.30146	-1.29781	-1.29405	-1.29018	-1.28619	-1.2821	-1.27791	-1.27362	-1.26924	-1.26477	-1.26022	-1.25558	-1.25087
#931	28	1.95804	1.94962	1.94123	1.93287	1.92457	1.91633	1.90816	1.90007	1.89208	1.88419	1.87641	1.86876	1.86124	1.85387	1.84666	1.8396	1.83272	1.82602	1.81951	1.8132	1.80709	1.80119	1.79552	1.79007	1.78486	1.77989	1.77516	1.77069	1.76647	1.76252	1.75883	1.75541	1.75227	1.7494	1.74681	1.74451	1.74249	1.74075	1.7393	1.73814	1.73727	1.73668	1.73639	1.73637	1.73664	1.7372	1.73803	1.73914
#931	29	-0.00621742	-0.0103637	-0.0146629	-0.0191073	-0.0236889	-0.0283996	-0.0332311	-0.0381751	-0.0432229	-0.048366	-0.0535958	-0.0589033	-0.0642799	-0.0697166	-0.0752046	-0.0807348	-0.0862984	-0.0918865	-0.0974903	-0.103101	-0.108709	-0.114308	-0.119886	-0.125438	-0.130953	-0.136424	-0.141844	-0.147203	-0.152495	-0.157713	-0.162848	-0.167894	-0.172845	-0.177694	-0.182434	-0.18706	-0.191566	-0.195946	-0.200195	-0.204309	-0.208283	-0.212112	-0.215793	-0.219321	-0.222693	-0.225907	-0.228958	-0.231845
#932	30	-0.844696	-0.831579	-0.818641	-0.805891	-0.793336	-0.780985	-0.768844	-0.75692	-0.74522	-0.73375	-0.722516	-0.711523	-0.700777	-0.690282	-0.680044	-0.670066	-0.660352	-0.650906	-0.64173	-0.632829	-0.624203	-0.615856	-0.607788	-0.600002	-0.592498	-0.585277	-0.578339	-0.571685	-0.565312	-0.559222	-0.553412	-0.547882	-0.542628	-0.537649	-0.532943	-0.528506	-0.524335	-0.520426	-0.516777	-0.513382	-0.510237	-0.507337	-0.504677	-0.502253	-0.500058	-0.498087	-0.496333	-0.494792
#932	31	0.283395	0.271538	0.260077	0.249021	0.238379	0.228158	0.218367	0.209012	0.200098	0.191634	0.183622	0.176069	0.168978	0.162352	0.156195	0.150509	0.145296	0.140557	0.136294	0.132505	0.129191	0.126351	0.123984	0.122087	0.120659	0.119696	0.119195	0.119152	0.119563	0.120422	0.121726	0.123467	0.12564	0.128239	0.131256	0.134684	0.138515	0.142742	0.147356	0.152348	0.157709	0.163431	0.169502	0.175914	0.182656	0.189718	0.19709	0.20476
#932	32	1.21039	1.21033	1.2099	1.20912	1.20797	1.20645	1.20457	1.20232	1.19972	1.19675	1.19342	1.18973	1.1857	1.18131	1.17657	1.1715	1.16608	1.16034	1.15426	1.14787	1.14116	1.13415	1.12683	1.11922	1.11133	1.10316	1.09472	1.08602	1.07707	1.06789	1.05847	1.04883	1.03899	1.02895	1.01872	1.00832	0.997752	0.987035	0.976178	0.965195	0.954098	0.942899	0.931611	0.920247	0.908819	0.897341	0.885825	0.874285
#932	33	0.203647	0.201116	0.19859	0.196077	0.193585	0.191123	0.188699	0.186323	0.184001	0.181744	0.17956	0.177457	0.175444	0.17353	0.171723	0.170032	0.168465	0.167031	0.165737	0.164592	0.163604	0.16278	0.162127	0.161652	0.161363	0.161266	0.161368	0.161674	0.162189	0.16292	0.163871	0.165046	0.166449	0.168084	0.169955	0.172063	0.174411	0.177001	0.179833	0.182908	0.186227	0.189788	0.193592	0.197635	0.201917	0.206434	0.211183	0.216161
#932	34	0.318932	0.335038	0.351267	0.367608	0.384049	0.40058	0.41719	0.433867	0.450601	0.467381	0.484197	0.501039	0.517896	0.534758	0.551617	0.568461	0.585283	0.602072	0.61882	0.635519	0.65216	0.668735	0.685236	0.701656	0.717987	0.734222	0.750354	0.766376	0.782283	0.798068	0.813725	0.829248	0.844632	0.859871	0.874961	0.889896	0.904672	0.919284	0.933728	0.947999	0.962093	0.976006	0.989735	1.00328	1.01662	1.02978	1.04273	1.05548
#932	35	0.229896	0.225469	0.220723	0.215662	0.210291	0.204615	0.19864	0.192373	0.185819	0.178986	0.171882	0.164514	0.156891	0.149022	0.140915	0.13258	0.124027	0.115266	0.106308	0.0971627	0.0878424	0.0783583	0.068722	0.0589456	0.0490413	0.0390217	0.0288995	0.0186878	0.00839963	-0.00195158	-0.0123523	-0.0227889	-0.0332475	-0.0437141	-0.0541748	-0.0646154	-0.0750218	-0.0853796	-0.0956747	-0.105893	-0.116019	-0.126041	-0.135942	-0.14571	-0.155329	-0.164787	-0.174069	-0.183162
#932	36	-0.22231	-0.2296	-0.236628	-0.243385	-0.249865	-0.256061	-0.261965	-0.267572	-0.272875	-0.277869	-0.28255	-0.286913	-0.290955	-0.294671	-0.298059	-0.301117	-0.303843	-0.306234	-0.30829	-0.310011	-0.311396	-0.312446	-0.313161	-0.313543	-0.313593	-0.313314	-0.312707	-0.311777	-0.310525	-0.308956	-0.307075	-0.304884	-0.30239	-0.299597	-0.296512	-0.293138	-0.289484	-0.285555	-0.281358	-0.2769	-0.272188	-0.26723	-0.262033	-0.256605	-0.250954	-0.245089	-0.239018	-0.232749
#932	37	0.417203	0.408694	0.400107	0.391455	0.382751	0.374009	0.365242	0.356463	0.347686	0.338926	0.330196	0.32151	0.312883	0.30433	0.295864	0.2875	0.279253	0.271137	0.263167	0.255358	0.247723	0.240278	0.233036	0.226012	0.21922	0.212674	0.206387	0.200375	0.194648	0.189222	0.18411	0.179323	0.174874	0.170776	0.167041	0.16368	0.160705	0.158126	0.155955	0.154201	0.152874	0.151985	0.151542	0.151553	0.152028	0.152974	0.154398	0.156307
#933	38	-0.893473	-0.88746	-0.88171	-0.87624	-0.871067	-0.866206	-0.861674	-0.857486	-0.853656	-0.850197	-0.847124	-0.844448	-0.84218	-0.840332	-0.838914	-0.837934	-0.837402	-0.837324	-0.837708	-0.838559	-0.839882	-0.841682	-0.843961	-0.846723	-0.849967	-0.853696	-0.857908	-0.862602	-0.867777	-0.873428	-0.879553	-0.886147	-0.893203	-0.900716	-0.908677	-0.91708	-0.925914	-0.935171	-0.944839	-0.954908	-0.965365	-0.976198	-0.987394	-0.998938	-1.01082	-1.02301	-1.03551	-1.0483
#933	39	0.87171	0.860056	0.848786	0.837903	0.827412	0.817317	0.807621	0.798328	0.789439	0.780957	0.772885	0.765222	0.757972	0.751133	0.744707	0.738694	0.733092	0.727902	0.723122	0.71875	0.714785	0.711224	0.708065	0.705305	0.70294	0.700967	0.699381	0.698178	0.697355	0.696905	0.696823	0.697104	0.697742	0.698731	0.700064	0.701735	0.703737	0.706062	0.708703	0.711653	0.714904	0.718447	0.722275	0.72638	0.730752	0.735385	0.740268	0.745393
#933	40	-0.154094	-0.143307	-0.132791	-0.122547	-0.112578	-0.102883	-0.093463	-0.084318	-0.0754479	-0.0668522	-0.0585301	-0.0504806	-0.0427027	-0.0351947	-0.027955	-0.0209817	-0.0142727	-0.00782572	-0.00163829	0.00429223	0.00996863	0.0153938	0.020571	0.0255032	0.0301939	0.0346464	0.0388643	0.0428512	0.0466108	0.050147	0.0534634	0.0565641	0.059453	0.0621339	0.0646111	0.0668885	0.0689701	0.07086	0.0725624	0.0740812	0.0754206	0.0765845	0.0775771	0.0784022	0.0790639	0.0795661	0.0799125	0.0801071
#933	41	0.57651	0.586	0.595505	0.605025	0.61456	0.62411	0.633674	0.643253	0.652846	0.662453	0.672075	0.681711	0.691362	0.701027	0.710707	0.720401	0.730109	0.73983	0.749566	0.759314	0.769076	0.778849	0.788634	0.798429	0.808234	0.818047	0.827867	0.837693	0.847523	0.857354	0.867185	0.877014	0.886837	0.896652	0.906457	0.916247	0.926019	0.935769	0.945494	0.955188	0.964847	0.974466	0.98404	0.993563	1.00303	1.01243	1.02177	1.03102
#933	42	-0.713597	-0.714306	-0.71481	-0.715109	-0.715204	-0.715097	-0.714787	-0.714277	-0.71357	-0.712666	-0.711568	-0.71028	-0.708804	-0.707144	-0.705303	-0.703286	-0.701097	-0.698741	-0.696222	-0.693547	-0.69072	-0.687748	-0.684637	-0.681393	-0.678022	-0.674533	-0.670932	-0.667227	-0.663425	-0.659535	-0.655564	-0.651521	-0.647414	-0.643252	-0.639043	-0.634797	-0.630522	-0.626226	-0.62192	-0.617612	-0.61331	-0.609024	-0.604763	-0.600535	-0.596349	-0.592212	-0.588135	-0.584124
#933	43	0.322975	0.327296	0.331293	0.334961	0.338293	0.341286	0.343933	0.346231	0.348177	0.349767	0.351	0.351872	0.352383	0.352532	0.352319	0.351744	0.350808	0.349512	0.347857	0.345847	0.343485	0.340772	0.337714	0.334315	0.33058	0.326514	0.322122	0.317411	0.312388	0.30706	0.301434	0.295519	0.289322	0.282852	0.276118	0.26913	0.261898	0.254431	0.24674	0.238835	0.230728	0.22243	0.213952	0.205306	0.196503	0.187557	0.178479	0.169282
#933	44	0.0804599	0.0825583	0.0846525	0.0867414	0.088824	0.0908993	0.0929666	0.0950252	0.0970745	0.0991139	0.101143	0.103162	0.10517	0.107167	0.109154	0.111131	0.113097	0.115054	0.117001	0.11894	0.120871	0.122796	0.124714	0.126628	0.128538	0.130445	0.132351	0.134257	0.136165	0.138075	0.139989	0.141909	0.143837	0.145773	0.14772	0.149678	0.15165	0.153637	0.15564	0.15766	0.1597	0.16176	0.163842	0.165947	0.168075	0.170229	0.172409	0.174617
#933	45	0.756231	0.768121	0.779867	0.79146	0.802893	0.814158	0.825248	0.836155	0.846873	0.857393	0.867709	0.877813	0.887699	0.89736	0.906789	0.915979	0.924926	0.933621	0.94206	0.950237	0.958146	0.965782	0.973141	0.980216	0.987004	0.993501	0.999702	1.0056	1.0112	1.0165	1.02148	1.02615	1.03051	1.03455	1.03828	1.04168	1.04477	1.04754	1.04998	1.0521	1.05391	1.05539	1.05655	1.05739	1.05792	1.05813	1.05802	1.05761
#933	46	0.274557	0.272193	0.269667	0.266981	0.264136	0.261134	0.257977	0.254666	0.251206	0.247598	0.243846	0.239953	0.235923	0.231761	0.227471	0.223056	0.218523	0.213876	0.20912	0.204262	0.199307	0.194261	0.18913	0.183922	0.178641	0.173296	0.167893	0.16244	0.156943	0.15141	0.145849	0.140268	0.134674	0.129075	0.12348	0.117896	0.112331	0.106795	0.101294	0.0958387	0.0904362	0.0850953	0.0798246	0.0746324	0.0695275	0.0645182	0.0596132	0.054821
#934	47	0.19503	0.198022	0.20076	0.20324	0.205462	0.207423	0.209121	0.210556	0.211725	0.212628	0.213264	0.213632	0.213733	0.213566	0.21313	0.212428	0.21146	0.210226	0.208729	0.20697	0.204951	0.202676	0.200146	0.197366	0.194339	0.191068	0.18756	0.183817	0.179846	0.175653	0.171243	0.166623	0.161799	0.15678	0.151573	0.146185	0.140626	0.134905	0.12903	0.123012	0.11686	0.110585	0.104197	0.0977081	0.0911289	0.0844711	0.0777464	0.0709669
#934	48	-0.150401	-0.158415	-0.166586	-0.17491	-0.18338	-0.19199	-0.200734	-0.209605	-0.218597	-0.227704	-0.236918	-0.246234	-0.255644	-0.265141	-0.274718	-0.28437	-0.294087	-0.303864	-0.313694	-0.323568	-0.333481	-0.343425	-0.353393	-0.363378	-0.373372	-0.383368	-0.39336	-0.403341	-0.413302	-0.423238	-0.433141	-0.443004	-0.452821	-0.462584	-0.472287	-0.481923	-0.491486	-0.500968	-0.510365	-0.519668	-0.528873	-0.537974	-0.546963	-0.555836	-0.564587	-0.57321	-0.5817	-0.590052
#934	49	1.47234	1.46822	1.46417	1.46021	1.45633	1.45255	1.44887	1.44529	1.44182	1.43848	1.43526	1.43216	1.42921	1.42639	1.42373	1.42121	1.41886	1.41666	1.41464	1.41278	1.41111	1.40961	1.4083	1.40717	1.40623	1.40549	1.40494	1.40459	1.40444	1.40448	1.40473	1.40518	1.40582	1.40667	1.40772	1.40897	1.41041	1.41204	1.41387	1.41588	1.41809	1.42047	1.42303	1.42576	1.42866	1.43173	1.43495	1.43832
#934	50	1.21151	1.20225	1.19281	1.18319	1.17341	1.16349	1.15344	1.14328	1.13302	1.12267	1.11226	1.1018	1.09131	1.08079	1.07027	1.05977	1.04929	1.03886	1.02849	1.0182	1.008	0.9979	0.987925	0.978087	0.968399	0.958875	0.94953	0.940377	0.931429	0.922697	0.914196	0.905936	0.897929	0.890185	0.882716	0.875531	0.86864	0.862053	0.855776	0.84982	0.844191	0.838896	0.833943	0.829337	0.825084	0.821189	0.817657	0.814492
#934	51	2.10046	2.11334	2.12563	2.13732	2.14839	2.15886	2.16871	2.17793	2.18652	2.19448	2.2018	2.20848	2.21452	2.21993	2.22468	2.2288	2.23227	2.23511	2.2373	2.23886	2.23978	2.24007	2.23973	2.23877	2.23719	2.23499	2.23219	2.22878	2.22478	2.22019	2.21502	2.20928	2.20297	2.19611	2.1887	2.18075	2.17228	2.16329	2.1538	2.14381	2.13334	2.1224	2.11101	2.09916	2.08689	2.0742	2.06111	2.04763
#934	52	1.43644	1.43397	1.43175	1.42977	1.42805	1.42659	1.42538	1.42443	1.42375	1.42334	1.42319	1.42331	1.4237	1.42436	1.42529	1.42648	1.42795	1.42968	1.43168	1.43394	1.43645	1.43923	1.44225	1.44552	1.44904	1.4528	1.45679	1.461	1.46544	1.4701	1.47496	1.48003	1.4853	1.49075	1.49638	1.50218	1.50815	1.51428	1.52055	1.52696	1.5335	1.54017	1.54695	1.55383	1.56081	1.56787	1.57501	1.58222
#934	53	0.445187	0.452554	0.460016	0.467569	0.475209	0.482931	0.490731	0.498602	0.506541	0.514541	0.522598	0.530705	0.538857	0.547047	0.55527	0.563519	0.571787	0.580068	0.588355	0.596641	0.604918	0.613181	0.62142	0.629629	0.637799	0.645924	0.653994	0.662003	0.669942	0.677803	0.685577	0.693257	0.700834	0.708299	0.715646	0.722864	0.729946	0.736884	0.74367	0.750295	0.756751	0.763031	0.769127	0.775031	0.780736	0.786234	0.791518	0.796582
#934	54	0.441078	0.428743	0.41646	0.404238	0.392083	0.380005	0.368011	0.35611	0.344311	0.332622	0.321051	0.309609	0.298303	0.287142	0.276137	0.265295	0.254626	0.24414	0.233846	0.223752	0.213868	0.204204	0.194768	0.185571	0.17662	0.167924	0.159494	0.151337	0.143463	0.135879	0.128595	0.121618	0.114956	0.108617	0.102609	0.096938	0.0916122	0.0866377	0.0820211	0.0777682	0.0738848	0.0703762	0.0672474	0.0645028	0.0621466	0.0601825	0.0586137	0.0574431
Figure 4e heatmap null mutant
animal number	trial	Z-score	Z-score	Z-score	Z-score	Z-score	Z-score	Z-score	Z-score	Z-score	Z-score	Z-score	Z-score	Z-score	Z-score	Z-score	Z-score	Z-score	Z-score	Z-score	Z-score	Z-score	Z-score	Z-score	Z-score	Z-score	Z-score	Z-score	Z-score	Z-score	Z-score	Z-score	Z-score	Z-score	Z-score	Z-score	Z-score	Z-score	Z-score	Z-score	Z-score	Z-score	Z-score	Z-score	Z-score	Z-score	Z-score	Z-score	Z-score
#870	1	0.354637	0.356091	0.357369	0.358467	0.35938	0.360105	0.360638	0.360976	0.361118	0.361059	0.360799	0.360336	0.359667	0.358793	0.357713	0.356426	0.354932	0.353233	0.351327	0.349218	0.346906	0.344393	0.341681	0.338772	0.335671	0.332379	0.3289	0.325239	0.321399	0.317385	0.313201	0.308852	0.304345	0.299684	0.294876	0.289926	0.284841	0.279628	0.274293	0.268844	0.263287	0.257631	0.251883	0.246051	0.240143	0.234166	0.228131	0.222044
#870	2	-0.60301	-0.609447	-0.615762	-0.621946	-0.627994	-0.633897	-0.639648	-0.645242	-0.65067	-0.655927	-0.661007	-0.665904	-0.670611	-0.675124	-0.679437	-0.683545	-0.687445	-0.69113	-0.694599	-0.697845	-0.700868	-0.703662	-0.706226	-0.708557	-0.710654	-0.712513	-0.714134	-0.715516	-0.716658	-0.717559	-0.71822	-0.71864	-0.718821	-0.718762	-0.718467	-0.717935	-0.717168	-0.71617	-0.714942	-0.713486	-0.711806	-0.709905	-0.707786	-0.705453	-0.70291	-0.70016	-0.697207	-0.694056
#870	3	0.305855	0.292134	0.278299	0.264366	0.25035	0.236267	0.222132	0.207962	0.193772	0.179578	0.165397	0.151243	0.137134	0.123086	0.109113	0.0952312	0.0814569	0.0678051	0.054291	0.0409297	0.0277358	0.0147239	0.00190814	-0.0106975	-0.0230793	-0.0352242	-0.0471191	-0.0587516	-0.0701093	-0.0811807	-0.0919542	-0.102419	-0.112565	-0.122381	-0.131859	-0.140989	-0.149762	-0.158171	-0.166207	-0.173864	-0.181135	-0.188014	-0.194495	-0.200572	-0.206242	-0.211499	-0.216341	-0.220764
#870	4	-0.741135	-0.730356	-0.719316	-0.708026	-0.696498	-0.684745	-0.672778	-0.660609	-0.648252	-0.635718	-0.623019	-0.610167	-0.597176	-0.584058	-0.570823	-0.557486	-0.544058	-0.530551	-0.516976	-0.503347	-0.489674	-0.475969	-0.462244	-0.44851	-0.434777	-0.421058	-0.407361	-0.393699	-0.380081	-0.366517	-0.353017	-0.339591	-0.326248	-0.312996	-0.299845	-0.286803	-0.273879	-0.26108	-0.248414	-0.235888	-0.22351	-0.211286	-0.199223	-0.187327	-0.175605	-0.164062	-0.152703	-0.141535
#870	5	0.268242	0.276279	0.284375	0.292521	0.30071	0.308934	0.317184	0.325453	0.333733	0.342014	0.350288	0.358547	0.366782	0.374984	0.383145	0.391255	0.399307	0.407291	0.415199	0.423021	0.430751	0.438378	0.445894	0.453292	0.460563	0.467699	0.474691	0.481532	0.488215	0.49473	0.501073	0.507234	0.513206	0.518984	0.52456	0.529928	0.535081	0.540013	0.544719	0.549193	0.553429	0.557422	0.561167	0.564659	0.567895	0.570869	0.573578	0.576017
#871	6	0.811868	0.806129	0.800235	0.794193	0.788012	0.781698	0.775261	0.768709	0.762049	0.75529	0.748439	0.741506	0.734498	0.727424	0.720292	0.71311	0.705886	0.698629	0.691345	0.684043	0.67673	0.669415	0.662104	0.654805	0.647525	0.64027	0.633047	0.625864	0.618725	0.611637	0.604607	0.597638	0.590737	0.583909	0.577159	0.570491	0.563908	0.557416	0.551019	0.544718	0.538518	0.532421	0.52643	0.520548	0.514775	0.509115	0.503568	0.498136
#871	7	0.683949	0.682369	0.680698	0.678932	0.677069	0.675108	0.673047	0.670885	0.668621	0.666253	0.663781	0.661205	0.658526	0.655742	0.652856	0.649867	0.646776	0.643585	0.640296	0.63691	0.63343	0.629858	0.626195	0.622446	0.618614	0.614701	0.610712	0.606649	0.602518	0.598322	0.594065	0.589753	0.58539	0.580981	0.576531	0.572044	0.567527	0.562985	0.558423	0.553846	0.549261	0.544672	0.540085	0.535507	0.530941	0.526394	0.521871	0.517378
#871	8	-0.32028	-0.327605	-0.334626	-0.341344	-0.347761	-0.353881	-0.359706	-0.365239	-0.370486	-0.375451	-0.380138	-0.384554	-0.388704	-0.392596	-0.396235	-0.399629	-0.402785	-0.405713	-0.408419	-0.410913	-0.413203	-0.415299	-0.41721	-0.418947	-0.420518	-0.421934	-0.423206	-0.424344	-0.425358	-0.426259	-0.427059	-0.427767	-0.428396	-0.428955	-0.429457	-0.429911	-0.430328	-0.430721	-0.431098	-0.431471	-0.43185	-0.432245	-0.432667	-0.433125	-0.433628	-0.434187	-0.43481	-0.435505
#871	9	0.164833	0.15743	0.150289	0.143412	0.1368	0.130453	0.124372	0.118556	0.113005	0.107717	0.102691	0.0979259	0.0934184	0.0891663	0.0851667	0.0814163	0.0779115	0.0746484	0.0716227	0.0688299	0.0662653	0.0639238	0.0618	0.0598885	0.0581835	0.056679	0.0553689	0.054247	0.0533067	0.0525416	0.0519448	0.0515097	0.0512292	0.0510965	0.0511045	0.0512462	0.0515145	0.0519023	0.0524025	0.0530081	0.0537121	0.0545073	0.055387	0.0563442	0.0573721	0.0584641	0.0596134	0.0608137
#871	10	-0.0951118	-0.101591	-0.107843	-0.113865	-0.119653	-0.125204	-0.130517	-0.135587	-0.140414	-0.144994	-0.149327	-0.153411	-0.157244	-0.160825	-0.164154	-0.167229	-0.170049	-0.172615	-0.174926	-0.176982	-0.178783	-0.180328	-0.181618	-0.182653	-0.183433	-0.183959	-0.184231	-0.18425	-0.184016	-0.183531	-0.182795	-0.181809	-0.180574	-0.179091	-0.177361	-0.175386	-0.173166	-0.170704	-0.168001	-0.165059	-0.161878	-0.158462	-0.154812	-0.15093	-0.146819	-0.14248	-0.137917	-0.133132
#876	11	-0.228205	-0.216751	-0.205251	-0.193715	-0.182152	-0.170571	-0.158982	-0.147394	-0.135818	-0.124262	-0.112739	-0.101256	-0.0898247	-0.0784553	-0.0671579	-0.0559428	-0.0448207	-0.0338018	-0.0228967	-0.0121158	-0.00146971	0.00903116	0.0193764	0.0295556	0.0395584	0.0493747	0.0589943	0.0684072	0.0776036	0.0865737	0.0953082	0.103798	0.112033	0.120005	0.127706	0.135128	0.142261	0.1491	0.155636	0.161862	0.167772	0.173361	0.178622	0.18355	0.18814	0.192388	0.196291	0.199846
#876	12	0.33513	0.327313	0.31935	0.311248	0.303018	0.294667	0.286206	0.277643	0.268989	0.260252	0.251443	0.242571	0.233648	0.224681	0.215682	0.206661	0.197628	0.188593	0.179567	0.170559	0.161581	0.152642	0.143752	0.134923	0.126163	0.117483	0.108893	0.100404	0.0920249	0.0837657	0.0756362	0.0676463	0.0598054	0.0521231	0.0446086	0.0372712	0.03012	0.0231637	0.0164111	0.00987082	0.00355106	-0.00254	-0.00839444	-0.0140046	-0.0193629	-0.0244622	-0.0292954	-0.0338559
#876	13	0.190972	0.1894	0.1878	0.186174	0.184525	0.182856	0.181169	0.179467	0.177753	0.176027	0.174293	0.172553	0.170808	0.169061	0.167312	0.165564	0.163817	0.162072	0.16033	0.158592	0.156859	0.155129	0.153404	0.151682	0.149963	0.148247	0.146532	0.144816	0.143099	0.141379	0.139653	0.137919	0.136175	0.134418	0.132646	0.130855	0.129042	0.127205	0.125339	0.123441	0.121508	0.119536	0.11752	0.115458	0.113344	0.111176	0.108949	0.106658
#876	14	0.777492	0.777966	0.778184	0.778148	0.77786	0.77732	0.776531	0.775495	0.774215	0.772693	0.770932	0.768937	0.76671	0.764256	0.76158	0.758686	0.755579	0.752264	0.748746	0.745033	0.74113	0.737042	0.732778	0.728343	0.723745	0.718991	0.714089	0.709046	0.70387	0.69857	0.693153	0.687628	0.682004	0.676288	0.67049	0.664619	0.658684	0.652692	0.646655	0.640579	0.634476	0.628353	0.622219	0.616085	0.609958	0.603847	0.597763	0.591712
#876	15	-0.116869	-0.115888	-0.114724	-0.113374	-0.111834	-0.110099	-0.108166	-0.106033	-0.103697	-0.101157	-0.0984116	-0.0954596	-0.0923008	-0.0889356	-0.0853645	-0.0815886	-0.0776096	-0.0734296	-0.069051	-0.0644768	-0.0597105	-0.054756	-0.0496175	-0.0442999	-0.0388083	-0.0331482	-0.0273257	-0.0213472	-0.0152194	-0.00894958	-0.00254517	0.00398594	0.0106355	0.0173951	0.0242557	0.0312083	0.0382435	0.0453514	0.0525223	0.0597459	0.0670119	0.0743095	0.0816281	0.0889566	0.0962841	0.103599	0.11089	0.118147
#918	16	0.758122	0.75725	0.756122	0.754735	0.75309	0.751187	0.749026	0.746608	0.743934	0.741004	0.737818	0.73438	0.730689	0.726748	0.722558	0.718121	0.71344	0.708516	0.703353	0.697952	0.692317	0.686451	0.680356	0.674036	0.667495	0.660735	0.653762	0.646578	0.639188	0.631596	0.623806	0.615823	0.607651	0.599296	0.590762	0.582054	0.573179	0.56414	0.554944	0.545597	0.536104	0.526471	0.516706	0.506814	0.496802	0.486677	0.476446	0.466116
#918	17	0.546906	0.554118	0.560877	0.567175	0.573003	0.578353	0.583219	0.587595	0.591474	0.594852	0.597724	0.600085	0.601933	0.603265	0.604078	0.604371	0.604144	0.603395	0.602126	0.600337	0.598029	0.595205	0.591867	0.58802	0.583666	0.57881	0.573457	0.567614	0.561287	0.554481	0.547206	0.539469	0.531279	0.522646	0.513578	0.504087	0.494184	0.48388	0.473188	0.462119	0.450689	0.43891	0.426798	0.414366	0.40163	0.388607	0.375313	0.361764
#918	18	0.454848	0.454444	0.454019	0.453569	0.45309	0.452577	0.452026	0.451433	0.450795	0.450108	0.44937	0.448575	0.447723	0.44681	0.445834	0.444793	0.443684	0.442506	0.441257	0.439936	0.438543	0.437075	0.435534	0.433918	0.432227	0.430462	0.428622	0.426709	0.424724	0.422666	0.420539	0.418342	0.416078	0.413748	0.411355	0.408901	0.406387	0.403817	0.401193	0.398518	0.395795	0.393026	0.390214	0.387363	0.384476	0.381557	0.378607	0.375632
#918	19	0.558654	0.55423	0.549647	0.544904	0.540003	0.534946	0.529734	0.524369	0.518852	0.513185	0.50737	0.50141	0.495305	0.489059	0.482675	0.476154	0.469499	0.462713	0.4558	0.448762	0.441603	0.434325	0.426933	0.419431	0.411822	0.40411	0.396299	0.388394	0.380399	0.372319	0.364157	0.35592	0.347612	0.339238	0.330803	0.322313	0.313772	0.305185	0.296559	0.287899	0.279209	0.270496	0.261764	0.25302	0.244268	0.235514	0.226762	0.218019
#918	20	0.157105	0.14184	0.126585	0.111354	0.0961597	0.0810158	0.0659351	0.0509305	0.0360146	0.0211998	0.00649841	-0.00807764	-0.0225166	-0.0368071	-0.0509379	-0.064898	-0.078677	-0.0922643	-0.10565	-0.118825	-0.131778	-0.144502	-0.156987	-0.169225	-0.181208	-0.192927	-0.204376	-0.215546	-0.226431	-0.237025	-0.247321	-0.257312	-0.266994	-0.276361	-0.285408	-0.29413	-0.302522	-0.310582	-0.318304	-0.325685	-0.332723	-0.339414	-0.345756	-0.351747	-0.357385	-0.362669	-0.367597	-0.372168
[truncated: 5,000 more columns]
