# Supplementary material for: PinkyCaMP: an mScarlet-based calcium sensor with enhanced brightness, photostability and multiplexing capabilities
Source: Nat Methods. 2026 Apr 24;23(5):998–1010. doi: 10.1038/s41592-026-03065-2 (PMC13167472; doi:10.1038/s41592-026-03065-2)
Supplement: Supplementary file 13 — Statistical source data. [file 41592_2026_3065_MOESM13_ESM.xlsx]

## Sheet: Fig5e
	EGFP group			GtACR2 Group
Time (s)	MousePPGt1pl	MousePPGt2p	MousePPGt3pl	MousePPCn1pl	MousePPCn2pl	MouseQPCn1pl
0.898201	0.0100621	0.283022	0.453386	0.762071	0.0949708	-0.338439
0.906404	0.0100621	0.551972	0.920958	1.20859	0.0577787	-0.75094
0.914608	0.0100621	0.551972	0.932469	1.21114	0.0565526	-0.75492
0.922811	0.0100621	0.551972	0.934425	1.21279	0.0558952	-0.757631
0.931014	0.0100621	0.551972	0.939148	1.21484	0.0529737	-0.75866
0.939217	0.0100621	0.551972	0.94426	1.21716	0.0498996	-0.759755
0.94742	0.0100621	0.551972	0.945416	1.21944	0.0467638	-0.760545
0.955623	0.0100621	0.551972	0.952529	1.2207	0.043987	-0.762069
0.963826	0.0100621	0.551972	0.962381	1.22127	0.0406638	-0.76498
0.972029	0.00978696	0.551972	0.967657	1.22998	0.0375576	-0.767157
0.980232	0.00177055	0.551972	0.971734	1.25238	0.0373755	-0.768771
0.988436	-0.0079219	0.551972	0.979704	1.28495	0.0363004	-0.769482
0.996639	-0.0140398	0.551972	0.985589	1.32562	0.0291397	-0.769482
1.00484	-0.0464845	0.551972	0.9881	1.37174	0.0157705	-0.770106
1.01304	-0.0711387	0.551972	0.991705	1.4198	0.00635726	-0.770169
1.02125	-0.0711387	0.551972	1.00974	1.46604	0.00306374	-0.770535
1.02945	-0.0711387	0.5481	1.04079	1.50698	0.00186706	-0.771288
1.03765	-0.0711387	0.545056	1.05009	1.53996	-0.000852779	-0.771922
1.04586	-0.0711387	0.54256	1.05009	1.5636	-0.00374976	-0.772363
1.05406	-0.0711387	0.540073	1.05009	1.57798	-0.00496189	-0.773097
1.06226	-0.0711387	0.536955	1.05009	1.58473	-0.00791362	-0.773097
1.07047	-0.0711387	0.532648	1.05009	1.58673	-0.0111496	-0.773097
1.07867	-0.0711387	0.52684	1.05009	1.58763	-0.0135602	-0.773097
1.08687	-0.0711387	0.519567	1.05009	1.59123	-0.0153217	-0.773097
1.09508	-0.0711387	0.517951	1.05009	1.60078	-0.0174061	-0.773097
1.10328	-0.0711387	0.517951	1.05009	1.61841	-0.0272833	-0.773097
1.11148	-0.0711387	0.517951	1.05009	1.64467	-0.0452866	-0.773097
1.11969	-0.0711387	0.517951	1.05009	1.67845	-0.0646742	-0.773097
1.12789	-0.0711387	0.517951	1.05009	1.71714	-0.0837238	-0.772363
1.13609	-0.0189783	0.517951	1.05009	1.7571	-0.101045	-0.772363
1.1443	0.0859848	0.517951	1.05009	1.79301	-0.115774	-0.772363
1.1525	0.203014	0.517951	1.05549	1.81023	-0.12764	-0.772363
1.1607	0.323506	0.517951	1.05549	1.81154	-0.136899	-0.772363
1.1689	0.437448	0.517951	1.05549	1.8125	-0.144192	-0.772363
1.17711	0.535405	0.517951	1.05549	1.81645	-0.150338	-0.772363
1.18531	0.61052	0.517951	1.05549	1.82123	-0.156142	-0.772363
1.19351	0.628048	0.517951	1.05549	1.82781	-0.162245	-0.772363
1.20172	0.628048	0.517951	1.05549	1.83422	-0.169054	-0.772134
1.20992	0.628048	0.517951	1.05549	1.83708	-0.17675	-0.770922
1.21812	0.628048	0.524238	1.05549	1.8436	-0.185339	-0.770106
1.22633	0.628048	0.533581	1.05549	1.84886	-0.194722	-0.769438
1.23453	0.628048	0.546215	1.05549	1.85213	-0.204731	-0.769311
1.24273	0.628048	0.562467	1.05549	1.85682	-0.215123	-0.768918
1.25094	0.628048	0.582003	1.05549	1.85993	-0.225561	-0.76483
1.25914	0.628048	0.603758	1.05549	1.86389	-0.235595	-0.759229
1.26734	0.659922	0.626046	1.05549	1.87462	-0.244714	-0.754155
1.27554	0.678181	0.646836	1.09022	1.89024	-0.252455	-0.749555
1.28375	0.679591	0.662072	1.15602	1.90362	-0.258539	-0.745446
1.29195	0.683958	0.667906	1.21351	1.91454	-0.262996	-0.74194
1.30015	0.687771	0.669973	1.25841	1.92342	-0.266202	-0.740178
1.30836	0.690746	0.671858	1.28925	1.93121	-0.268816	-0.73985
1.31656	0.693134	0.672339	1.30732	1.9391	-0.271611	-0.739505
1.32476	0.69378	0.675576	1.31604	1.94832	-0.275256	-0.738718
1.33297	0.703033	0.679838	1.31981	1.95986	-0.275904	-0.738103
1.34117	0.715416	0.681718	1.32271	1.97424	-0.275904	-0.738103
1.34937	0.715416	0.682798	1.32761	1.99143	-0.275904	-0.738103
1.35758	0.715416	0.68406	1.3356	2.0108	-0.277387	-0.738103
1.36578	0.715416	0.691321	1.34618	2.02609	-0.277664	-0.738103
1.37398	0.712336	0.707696	1.35003	2.03049	-0.280367	-0.738103
1.38219	0.712336	0.728522	1.35003	2.03049	-0.282858	-0.738103
1.39039	0.712336	0.750573	1.35003	2.03049	-0.283612	-0.738103
1.39859	0.712336	0.771792	1.35003	2.03049	-0.286516	-0.738103
1.4068	0.712336	0.783735	1.35003	2.03049	-0.289112	-0.738103
1.415	0.712336	0.785881	1.35003	2.03049	-0.291937	-0.738103
1.4232	0.712336	0.788434	1.35003	2.03049	-0.294728	-0.738103
1.43141	0.729096	0.791063	1.35003	2.03049	-0.295838	-0.738718
1.43961	0.740161	0.795082	1.35003	2.03049	-0.29898	-0.739505
1.44781	0.745501	0.799056	1.35003	2.03049	-0.302301	-0.73985
1.45601	0.76635	0.800653	1.35786	2.03049	-0.305037	-0.741048
1.46422	0.783892	0.804896	1.36454	2.03049	-0.306887	-0.746895
1.47242	0.787874	0.809277	1.36982	2.03049	-0.307727	-0.756306
1.48062	0.801319	0.809277	1.37874	2.03049	-0.309655	-0.764971
1.48883	0.817378	0.809277	1.38704	2.03256	-0.311278	-0.772239
1.49703	0.827058	0.809277	1.39509	2.03256	-0.312157	-0.77771
1.50523	0.83361	0.809277	1.4017	2.03256	-0.316712	-0.781277
1.51344	0.837466	0.809277	1.407	2.03256	-0.327821	-0.782968
1.52164	0.86751	0.810941	1.4168	2.03256	-0.339026	-0.78337
1.52984	0.923631	0.813042	1.42821	2.03049	-0.343576	-0.783528
1.53805	0.975307	0.816007	1.43662	2.02897	-0.344416	-0.783687
1.54625	1.01852	0.817769	1.44316	2.02774	-0.345802	-0.783901
1.55445	1.05103	0.818404	1.44456	2.0267	-0.346773	-0.785015
1.56265	1.07299	0.820862	1.44456	2.02572	-0.3477	-0.787447
1.57086	1.08713	0.825428	1.43802	2.02417	-0.349773	-0.790947
1.57906	1.09839	0.833064	1.43088	2.02096	-0.352116	-0.795224
1.58726	1.1129	0.841298	1.4246	2.01758	-0.354593	-0.799815
1.59547	1.13664	0.844405	1.4246	2.01508	-0.356065	-0.80269
1.60367	1.17397	0.851653	1.4246	2.01166	-0.357238	-0.803275
1.61187	1.22627	0.854339	1.42955	2.00911	-0.359381	-0.803783
1.62008	1.25636	0.854339	1.43134	2.00876	-0.360821	-0.804333
1.62828	1.2648	0.854339	1.43802	2.00876	-0.36187	-0.805236
1.63648	1.2733	0.854339	1.44462	2.00876	-0.363043	-0.806154
1.64469	1.29552	0.854339	1.45385	2.00876	-0.366122	-0.806258
1.65289	1.32026	0.847441	1.4641	2.00876	-0.371151	-0.807256
1.66109	1.32474	0.844405	1.47484	2.00876	-0.376232	-0.808348
1.66929	1.35282	0.842414	1.48625	2.0091	-0.381617	-0.8089
1.6775	1.38851	0.835806	1.4894	2.01203	-0.387487	-0.809788
1.6857	1.3987	0.829214	1.49802	2.01545	-0.393839	-0.810297
1.6939	1.42214	0.825428	1.50992	2.02078	-0.400457	-0.810711
1.70211	1.45208	0.821785	1.52129	2.02625	-0.406957	-0.811214
1.71031	1.45208	0.815776	1.53003	2.03077	-0.411067	-0.811544
1.71851	1.45208	0.810229	1.53318	2.03691	-0.412135	-0.812131
1.72672	1.45208	0.815776	1.54219	2.03977	-0.412858	-0.812648
1.73492	1.45208	0.823944	1.54219	2.04093	-0.413967	-0.812817
1.74312	1.46268	0.829214	1.54219	2.04287	-0.415055	-0.812817
1.75133	1.47586	0.83192	1.54219	2.04287	-0.415833	-0.812817
1.75953	1.49023	0.836886	1.54463	2.05071	-0.41732	-0.812817
1.76773	1.49725	0.842414	1.56032	2.06947	-0.418813	-0.812817
1.77594	1.49725	0.847091	1.56934	2.06947	-0.419475	-0.812817
1.78414	1.49725	0.854339	1.57207	2.06947	-0.420816	-0.812817
1.79234	1.49725	0.854492	1.57322	2.06947	-0.422214	-0.812817
1.80055	1.5077	0.854492	1.5742	2.06947	-0.423099	-0.812817
1.80875	1.54397	0.854492	1.57515	2.06947	-0.423682	-0.812817
1.81695	1.5701	0.854492	1.57794	2.06947	-0.424079	-0.812817
1.82516	1.58057	0.854492	1.57794	2.06947	-0.427546	-0.812817
1.83336	1.61686	0.854492	1.57794	2.06947	-0.427546	-0.812817
1.84156	1.64573	0.854492	1.57794	2.06947	-0.427546	-0.812817
1.84976	1.64749	0.855204	1.57794	2.06947	-0.427546	-0.812817
1.85797	1.67076	0.874198	1.57794	2.06947	-0.427546	-0.811325
1.86617	1.69258	0.901047	1.57794	2.06947	-0.427546	-0.799673
1.87437	1.70066	0.923435	1.57794	2.06947	-0.427546	-0.779573
1.88258	1.70066	0.933905	1.57794	2.06947	-0.427546	-0.767652
1.89078	1.70066	0.935237	1.57794	2.06558	-0.427546	-0.765653
1.89898	1.70044	0.935685	1.57794	2.03801	-0.427546	-0.765653
1.90719	1.68121	0.938946	1.57794	2.00571	-0.43128	-0.765653
1.91539	1.65962	0.942259	1.57707	1.97236	-0.431926	-0.765653
1.92359	1.65794	0.946545	1.5761	1.94032	-0.434849	-0.765653
1.93179	1.65794	0.946545	1.5761	1.91187	-0.439847	-0.765653
1.94	1.65794	0.946545	1.56437	1.88887	-0.442336	-0.765653
1.9482	1.65794	0.946545	1.54872	1.87529	-0.443224	-0.765653
1.9564	1.65794	0.946545	1.54764	1.8711	-0.446596	-0.765653
1.96461	1.65794	0.946545	1.53651	1.86951	-0.446596	-0.765653
1.97281	1.65794	0.946545	1.52542	1.86729	-0.446396	-0.765653
1.98101	1.65794	0.946545	1.50724	1.86488	-0.443025	-0.765653
1.98922	1.65794	0.946545	1.48413	1.86341	-0.442336	-0.765545
1.99742	1.65794	0.946545	1.4767	1.86168	-0.438642	-0.764884
2.00562	1.6446	0.946545	1.46288	1.86011	-0.433644	-0.762695
2.01383	1.59343	0.942388	1.43968	1.85424	-0.431926	-0.762695
2.02203	1.5524	0.942203	1.42476	1.8375	-0.431926	-0.762695
2.03023	1.53463	0.938946	1.41935	1.8127	-0.431926	-0.762695
2.03844	1.53463	0.935369	1.41452	1.79948	-0.431926	-0.762695
2.04664	1.53463	0.933905	1.38247	1.79794	-0.431926	-0.762695
2.05484	1.53463	0.932278	1.34704	1.79652	-0.431926	-0.762695
2.06304	1.53463	0.927382	1.33988	1.79192	-0.431926	-0.762695
2.07125	1.53463	0.919428	1.33169	1.78622	-0.432872	-0.762695
2.07945	1.53463	0.911953	1.3232	1.77947	-0.434591	-0.762695
2.08765	1.53463	0.903395	1.30987	1.771	-0.438864	-0.762695
2.09586	1.53463	0.89232	1.2961	1.76727	-0.443025	-0.762695
2.10406	1.53463	0.877918	1.29419	1.76284	-0.444435	-0.76141
2.11226	1.53463	0.860338	1.27952	1.75176	-0.448157	-0.754902
2.12047	1.53463	0.844041	1.26164	1.74412	-0.451042	-0.748104
2.12867	1.53463	0.836495	1.25652	1.73978	-0.453663	-0.74255
2.13687	1.53463	0.834276	1.24986	1.73324	-0.456359	-0.7385
2.14508	1.53463	0.831762	1.24226	1.72558	-0.456359	-0.735834
2.15328	1.55067	0.829561	1.22859	1.72071	-0.456359	-0.734148
2.16148	1.59074	0.825942	1.20136	1.71765	-0.456359	-0.732902
2.16969	1.64332	0.819896	1.17554	1.71295	-0.456359	-0.7316
2.17789	1.68741	0.814093	1.16237	1.71015	-0.453557	-0.729934
2.18609	1.68741	0.811608	1.15818	1.71015	-0.449439	-0.727837
2.1943	1.68741	0.811608	1.15701	1.71015	-0.44666	-0.725454
2.2025	1.68741	0.811608	1.1564	1.71015	-0.444435	-0.72303
2.2107	1.68741	0.811608	1.14738	1.71015	-0.440274	-0.720766
2.2189	1.68741	0.811608	1.12095	1.71015	-0.439695	-0.718694
2.22711	1.68741	0.811608	1.0744	1.71015	-0.439695	-0.716631
2.23531	1.68741	0.811608	1.00753	1.71015	-0.439695	-0.714199
2.24351	1.68741	0.811608	0.923952	1.70728	-0.439695	-0.710925
2.25172	1.68741	0.811608	0.83042	1.70199	-0.439695	-0.706385
2.25992	1.68741	0.813824	0.73555	1.69213	-0.439695	-0.700332
2.26812	1.68741	0.819462	0.687128	1.67618	-0.438006	-0.692786
2.27633	1.68741	0.82305	0.683154	1.65363	-0.430069	-0.684053
2.28453	1.68741	0.825942	0.678532	1.62517	-0.42887	-0.67625
2.29273	1.68741	0.830602	0.670482	1.59257	-0.426356	-0.673095
2.30094	1.67562	0.834276	0.658334	1.55841	-0.423779	-0.671519
2.30914	1.60188	0.836495	0.645514	1.52567	-0.422806	-0.669944
2.31734	1.50717	0.840636	0.625469	1.49715	-0.419414	-0.66979
2.32555	1.40309	0.853691	0.60959	1.48297	-0.415964	-0.667249
2.33375	1.29807	0.871005	0.607097	1.48141	-0.412466	-0.66372
2.34195	1.19982	0.88373	0.588698	1.47946	-0.412466	-0.661678
2.35015	1.1142	0.891269	0.563468	1.47679	-0.412466	-0.659662
2.35836	1.04455	0.893861	0.550336	1.47327	-0.412466	-0.655595
2.36656	0.991563	0.89433	0.539879	1.46831	-0.412466	-0.652547
2.37476	0.9535	0.89473	0.52053	1.46586	-0.412466	-0.652351
2.38297	0.926793	0.897564	0.504569	1.46415	-0.412466	-0.649353
2.39117	0.906709	0.906849	0.495514	1.45902	-0.412466	-0.646249
2.39937	0.888077	0.924319	0.487415	1.45545	-0.412466	-0.643984
2.40758	0.865982	0.950611	0.486153	1.45389	-0.415964	-0.641612
2.41578	0.836391	0.984643	0.476317	1.45235	-0.41798	-0.640809
2.42398	0.79667	1.02372	0.462551	1.44416	-0.421371	-0.639668
2.43219	0.745936	1.06397	0.45499	1.42727	-0.423779	-0.638752
2.44039	0.68519	1.10114	0.438097	1.40952	-0.426356	-0.638154
2.44859	0.617186	1.13143	0.418999	1.39179	-0.42887	-0.632713
2.4568	0.545983	1.14634	0.412103	1.37459	-0.430069	-0.621734
2.465	0.476321	1.14928	0.390526	1.35806	-0.432472	-0.611007
2.4732	0.412889	1.15208	0.364386	1.34203	-0.437483	-0.602826
2.48141	0.359541	1.15531	0.343677	1.32612	-0.437483	-0.598035
2.48961	0.318634	1.15844	0.318541	1.3099	-0.437483	-0.59644
2.49781	0.290552	1.16174	0.298272	1.29313	-0.437483	-0.596047
2.50601	0.273508	1.16454	0.271834	1.27583	-0.437483	-0.595647
2.51422	0.263673	1.16725	0.248597	1.25841	-0.437483	-0.595383
2.52242	0.255631	1.18079	0.228979	1.24166	-0.437483	-0.595017
2.53062	0.243118	1.20828	0.204126	1.22657	-0.437483	-0.593668
2.53883	0.219947	1.24098	0.190028	1.21417	-0.437483	-0.590366
2.54703	0.180958	1.26307	0.169679	1.20526	-0.437483	-0.585406
2.55523	0.122819	1.26981	0.15108	1.20161	-0.437483	-0.579801
2.56344	0.0445555	1.27205	0.146211	1.20092	-0.437483	-0.574249
2.57164	-0.0522782	1.27739	0.139967	1.20022	-0.437483	-0.569286
2.57984	-0.163766	1.28346	0.106939	1.1993	-0.437483	-0.56514
2.58805	-0.284083	1.28753	0.0761891	1.19849	-0.437483	-0.56412
2.59625	-0.406166	1.28753	0.0720072	1.19652	-0.436661	-0.56412
2.60445	-0.522482	1.28753	0.0669558	1.18846	-0.429073	-0.563992
2.61266	-0.579266	1.28753	0.0534842	1.17239	-0.422308	-0.562079
2.62086	-0.581283	1.28753	0.0399228	1.1487	-0.416235	-0.560507
2.62906	-0.583479	1.28753	0.0290874	1.11786	-0.410332	-0.560132
2.63726	-0.587694	1.28753	0.0142883	1.08139	-0.403695	-0.558623
2.64547	-0.593464	1.28753	-0.000506892	1.0666	-0.395203	-0.556054
2.65367	-0.601151	1.28753	-0.0166768	1.0666	-0.383828	-0.554393
2.66187	-0.611236	1.28753	-0.0236737	1.0666	-0.368998	-0.553563
2.67008	-0.622646	1.28753	-0.0368327	1.06394	-0.350887	-0.551639
2.67828	-0.637976	1.28346	-0.0513351	1.06148	-0.330517	-0.549193
2.68648	-0.653043	1.27739	-0.0590848	1.05904	-0.3096	-0.547054
2.69469	-0.666238	1.27205	-0.0658843	1.05252	-0.290164	-0.545534
2.70289	-0.681608	1.26981	-0.0699033	1.04588	-0.274063	-0.545534
2.71109	-0.69247	1.26731	-0.0944123	1.04176	-0.262512	-0.545534
2.7193	-0.71476	1.25483	-0.119813	1.03646	-0.255788	-0.545534
2.7275	-0.739772	1.23301	-0.126867	1.03106	-0.253594	-0.545534
2.7357	-0.746104	1.21608	-0.135948	1.02751	-0.253468	-0.545534
2.7439	-0.759624	1.20662	-0.147838	1.02526	-0.253009	-0.545534
2.75211	-0.784118	1.20333	-0.157959	1.0235	-0.252164	-0.546919
2.76031	-0.787656	1.20231	-0.181008	1.02202	-0.249053	-0.54948
2.76851	-0.787656	1.20205	-0.181008	1.02111	-0.248571	-0.551925
2.77672	-0.787656	1.20138	-0.181008	1.02049	-0.248571	-0.55416
2.78492	-0.792178	1.19726	-0.181008	1.02049	-0.248571	-0.555526
2.79312	-0.849858	1.18602	-0.181008	1.02049	-0.248571	-0.558096
2.80133	-0.927119	1.1672	-0.181008	1.02049	-0.248571	-0.560172
2.80953	-1.00503	1.14272	-0.181008	1.02049	-0.248571	-0.560547
2.81773	-1.07762	1.11513	-0.181008	1.02049	-0.248571	-0.561871
2.82594	-1.13952	1.08751	-0.181008	1.02049	-0.248571	-0.563552
2.83414	-1.18713	1.06286	-0.181008	1.02049	-0.248571	-0.563552
2.84234	-1.21934	1.04335	-0.181008	1.02049	-0.248571	-0.563552
2.85055	-1.23786	1.03	-0.157959	1.02049	-0.248571	-0.563552
2.85875	-1.24677	1.02255	-0.152563	1.02049	-0.248571	-0.564555
2.86695	-1.25167	1.0197	-0.140673	1.0184	-0.248571	-0.565132
2.87515	-1.25848	1.01913	-0.126867	1.01424	-0.248571	-0.565942
2.88336	-1.27224	1.01874	-0.119813	1.00903	-0.248571	-0.565942
2.89156	-1.29613	1.01667	-0.0839133	1.00319	-0.254356	-0.565942
2.89976	-1.33081	1.01131	-0.00179945	0.997235	-0.258248	-0.565942
2.90797	-1.37442	1.00217	0.0942862	0.991636	-0.259367	-0.565942
2.91617	-1.42305	0.989445	0.15491	0.986695	-0.260857	-0.565942
2.92437	-1.47158	0.973936	0.172556	0.982468	-0.263082	-0.565942
2.93258	-1.51492	0.956797	0.176483	0.978787	-0.264967	-0.565942
2.94078	-1.53933	0.939215	0.185621	0.975332	-0.265846	-0.565942
2.94898	-1.53933	0.922136	0.195368	0.97173	-0.269517	-0.565942
2.95719	-1.53933	0.906073	0.205629	0.967642	-0.272774	-0.565942
2.96539	-1.53933	0.891034	0.217625	0.96283	-0.274243	-0.565942
2.97359	-1.53933	0.876558	0.222657	0.957193	-0.277052	-0.565942
2.9818	-1.53933	0.861861	0.238078	0.950782	-0.280417	-0.565942
2.99	-1.53933	0.846052	0.252845	0.94379	-0.282653	-0.565942
2.9982	-1.53933	0.828384	0.259502	0.94379	-0.28328	-0.564319
3.0064	-1.53933	0.808487	0.272076	0.94379	-0.284059	-0.554753
3.01461	-1.53933	0.78654	0.279648	0.94379	-0.290735	-0.539908
3.02281	-1.53933	0.763336	0.285891	0.94379	-0.298568	-0.525378
3.03102	-1.53933	0.740221	0.292874	0.94379	-0.298568	-0.511945
3.03922	-1.53933	0.720405	0.294711	0.94379	-0.298568	-0.500256
3.04742	-1.53933	0.711302	0.296981	0.94379	-0.298568	-0.490766
3.05562	-1.53933	0.709798	0.299136	0.94379	-0.298568	-0.484305
3.06383	-1.53575	0.70817	0.299634	0.94379	-0.298568	-0.482266
3.07203	-1.51736	0.706161	0.302947	0.94379	-0.298568	-0.482266
3.08023	-1.49538	0.700882	0.308037	0.94379	-0.298568	-0.482266
3.08844	-1.47072	0.696703	0.31064	0.94379	-0.298568	-0.482266
3.09664	-1.44435	0.694956	0.313262	0.94379	-0.298568	-0.482266
3.10484	-1.41735	0.690685	0.329812	0.94379	-0.298568	-0.482266
3.11305	-1.39079	0.685745	0.364914	0.945319	-0.298568	-0.482266
3.12125	-1.36572	0.682602	0.410675	0.959083	-0.298568	-0.482266
3.12945	-1.34306	0.68127	0.463181	0.979121	-0.298568	-0.482266
3.13766	-1.32349	0.680291	0.51731	1.00465	-0.298568	-0.482266
3.14586	-1.30723	0.6702	0.567715	1.03499	-0.296072	-0.482266
3.15406	-1.2938	0.649396	0.59585	1.06848	-0.291808	-0.482266
3.16227	-1.28196	0.626756	0.59585	1.10254	-0.291808	-0.482266
3.17047	-1.26974	0.604809	0.59585	1.13412	-0.291808	-0.482266
3.17867	-1.25473	0.592755	0.59585	1.15307	-0.291808	-0.482266
3.18687	-1.23454	0.591246	0.59585	1.15805	-0.291808	-0.484077
3.19508	-1.20733	0.590349	0.59585	1.16188	-0.291808	-0.48797
3.20328	-1.17224	0.589312	0.59585	1.16588	-0.291808	-0.493439
3.21148	-1.12973	0.587822	0.59585	1.16916	-0.291808	-0.500294
3.21969	-1.08149	0.585667	0.59585	1.17444	-0.291808	-0.508144
3.22789	-1.03025	0.58385	0.59585	1.18025	-0.291808	-0.516461
3.23609	-0.97935	0.58094	0.596435	1.18419	-0.291808	-0.524692
3.2443	-0.932131	0.578817	0.609463	1.18579	-0.291808	-0.532376
3.2525	-0.891519	0.577516	0.623476	1.18807	-0.291808	-0.539244
3.2607	-0.860766	0.57587	0.625664	1.20056	-0.291808	-0.545293
3.26891	-0.848256	0.573574	0.625664	1.22928	-0.291808	-0.550777
3.27711	-0.847117	0.571467	0.625664	1.26738	-0.293726	-0.55612
3.28531	-0.844634	0.569818	0.620752	1.29992	-0.297044	-0.561773
3.29352	-0.842887	0.566904	0.609463	1.31455	-0.299765	-0.568043
3.30172	-0.838967	0.564308	0.598841	1.31767	-0.303163	-0.5721
3.30992	-0.832942	0.563179	0.594914	1.32312	-0.308311	-0.57306
3.31812	-0.829762	0.562589	0.57601	1.32895	-0.315826	-0.573293
3.32633	-0.828098	0.562589	0.558126	1.33274	-0.325781	-0.573721
3.33453	-0.824392	0.562589	0.555344	1.34266	-0.337786	-0.574606
3.34273	-0.821487	0.562589	0.536141	1.35526	-0.351161	-0.575095
3.35094	-0.817019	0.562589	0.518154	1.36191	-0.365133	-0.575591
3.35914	-0.801403	0.55992	0.506672	1.36793	-0.378965	-0.576728
3.36734	-0.777499	0.555792	0.489396	1.38176	-0.392016	-0.57791
3.37555	-0.75624	0.551	0.483198	1.3911	-0.398838	-0.578493
3.38375	-0.745669	0.545426	0.471266	1.39208	-0.400714	-0.57904
3.39195	-0.743119	0.539038	0.459354	1.40044	-0.402041	-0.581296
3.40015	-0.740779	0.531918	0.455025	1.40803	-0.405071	-0.583082
3.40836	-0.735942	0.524319	0.438013	1.4109	-0.408616	-0.584457
3.41656	-0.730072	0.520135	0.386187	1.41852	-0.410088	-0.5871
3.42476	-0.722598	0.519418	0.306523	1.43854	-0.413158	-0.588464
3.43297	-0.716557	0.517245	0.225235	1.46606	-0.416555	-0.590458
3.44117	-0.708619	0.515115	0.14597	1.48719	-0.419733	-0.593125
3.44937	-0.702029	0.513847	0.0718903	1.49675	-0.42269	-0.594728
3.45758	-0.698909	0.510989	0.00556138	1.49769	-0.424687	-0.594728
3.46578	-0.692044	0.507741	-0.0511595	1.49952	-0.426005	-0.594728
3.47398	-0.692044	0.505651	-0.097256	1.50159	-0.426395	-0.594728
3.48219	-0.692044	0.504298	-0.132703	1.50368	-0.436584	-0.594728
3.49039	-0.692044	0.502755	-0.134514	1.5055	-0.458276	-0.599939
3.49859	-0.692044	0.501046	-0.134514	1.50675	-0.481191	-0.609048
3.5068	-0.692044	0.499965	-0.134514	1.50945	-0.500128	-0.618477
3.515	-0.692044	0.493638	-0.134514	1.51733	-0.507817	-0.627294
3.5232	-0.695156	0.476104	-0.134514	1.52958	-0.50959	-0.634695
3.5314	-0.702029	0.450681	-0.134514	1.53499	-0.511717	-0.64021
3.53961	-0.707994	0.421592	-0.134514	1.53499	-0.512304	-0.643797
3.54781	-0.715931	0.390721	-0.134514	1.53499	-0.515009	-0.64583
3.55601	-0.722598	0.35987	-0.134514	1.53499	-0.519162	-0.64697
3.56422	-0.729443	0.330457	-0.134514	1.53499	-0.522988	-0.64797
3.57242	-0.73223	0.303338	-0.134933	1.53499	-0.525885	-0.649459
3.58062	-0.732629	0.278785	-0.135344	1.53499	-0.529279	-0.649459
3.58883	-0.732629	0.256604	-0.135344	1.53499	-0.529279	-0.649459
3.59703	-0.732431	0.236338	-0.135344	1.53499	-0.529279	-0.649459
3.60523	-0.729443	0.217483	-0.135344	1.53499	-0.529279	-0.649459
3.61344	-0.72389	0.199646	-0.12245	1.53499	-0.529279	-0.649459
3.62164	-0.72389	0.182611	-0.12162	1.53499	-0.529279	-0.649459
3.62984	-0.72389	0.166307	-0.112919	1.53499	-0.529279	-0.649459
3.63805	-0.72389	0.150716	-0.102966	1.53499	-0.529279	-0.649459
3.64625	-0.72389	0.135778	-0.0942716	1.53499	-0.528673	-0.649459
3.65445	-0.72389	0.121341	-0.0942716	1.53372	-0.522988	-0.649459
3.66266	-0.72389	0.107178	-0.0942716	1.53154	-0.519162	-0.649459
3.67086	-0.72389	0.0930463	-0.0942716	1.528	-0.515009	-0.649459
3.67906	-0.72389	0.0787523	-0.0942716	1.52275	-0.513566	-0.649459
3.68727	-0.72389	0.064196	-0.0942716	1.51562	-0.513566	-0.649459
3.69547	-0.72389	0.0493473	-0.0942716	1.51558	-0.517719	-0.646089
3.70367	-0.72389	0.0341657	-0.0942716	1.51558	-0.522648	-0.63693
3.71187	-0.72389	0.018486	-0.0942716	1.51558	-0.528402	-0.626842
3.72008	-0.72389	0.00191406	-0.0942716	1.51558	-0.532968	-0.616259
3.72828	-0.701748	-0.0162029	-0.0942716	1.51558	-0.534044	-0.605664
3.73648	-0.667351	-0.0366998	-0.0942716	1.51558	-0.53916	-0.595494
3.74469	-0.623122	-0.0604084	-0.102966	1.51558	-0.53916	-0.586046
3.75289	-0.585197	-0.0878963	-0.113339	1.51558	-0.53916	-0.577438
3.76109	-0.585197	-0.119201	-0.12245	1.51558	-0.53916	-0.569617
3.7693	-0.585197	-0.153636	-0.142076	1.51558	-0.53916	-0.562426
3.7775	-0.585197	-0.189748	-0.164319	1.51558	-0.53916	-0.555678
3.7857	-0.585197	-0.225473	-0.164319	1.51558	-0.536042	-0.549244
3.79391	-0.585197	-0.258478	-0.164319	1.51558	-0.534044	-0.543108
3.80211	-0.585197	-0.286633	-0.164438	1.51558	-0.532675	-0.537371
3.81031	-0.585197	-0.308474	-0.178612	1.51558	-0.528794	-0.532225
3.81852	-0.585197	-0.323563	-0.193702	1.53306	-0.525282	-0.529243
3.82672	-0.585197	-0.332616	-0.213145	1.54425	-0.52251	-0.52837
3.83492	-0.585197	-0.337392	-0.233012	1.54425	-0.52251	-0.52804
3.84312	-0.585197	-0.340342	-0.240902	1.54425	-0.52251	-0.527316
3.85133	-0.585197	-0.344115	-0.258187	1.54425	-0.52251	-0.526294
3.85953	-0.585197	-0.351037	-0.277507	1.54425	-0.52251	-0.525809
3.86773	-0.585197	-0.362688	-0.287678	1.54425	-0.523259	-0.525323
3.87594	-0.604688	-0.379659	-0.287678	1.54425	-0.525282	-0.524166
3.88414	-0.668384	-0.401537	-0.287678	1.54425	-0.528794	-0.523248
3.89234	-0.724218	-0.427083	-0.287678	1.54425	-0.532989	-0.522555
3.90055	-0.754337	-0.454547	-0.287678	1.54425	-0.535949	-0.521708
3.90875	-0.759312	-0.482025	-0.287678	1.54425	-0.537634	-0.521248
3.91695	-0.764413	-0.507792	-0.277507	1.54425	-0.540845	-0.520924
3.92516	-0.770846	-0.530523	-0.254548	1.54425	-0.544221	-0.520806
3.93336	-0.778839	-0.549382	-0.234449	1.54425	-0.548081	-0.516945
3.94156	-0.785474	-0.563997	-0.230198	1.54425	-0.552336	-0.507724
3.94977	-0.785474	-0.57122	-0.213145	1.53681	-0.554483	-0.495637
3.95797	-0.785474	-0.572815	-0.193702	1.52486	-0.557328	-0.481157
3.96617	-0.785474	-0.572815	-0.178612	1.5094	-0.557328	-0.46513
3.97438	-0.785474	-0.572815	-0.164438	1.49044	-0.557328	-0.44864
3.98258	-0.785474	-0.572815	-0.159395	1.4685	-0.557328	-0.432825
3.99078	-0.785474	-0.572815	-0.153604	1.44455	-0.557328	-0.418655
3.99898	-0.785474	-0.572815	-0.148839	1.41975	-0.557328	-0.406749
4.00719	-0.785474	-0.572815	-0.11327	1.39526	-0.565459	-0.397274
4.01539	-0.785474	-0.572815	-0.0757251	1.37204	-0.578681	-0.389935
4.02359	-0.785474	-0.572815	-0.0703368	1.35076	-0.582496	-0.384055
4.0318	-0.778839	-0.572815	-0.0660957	1.3317	-0.584398	-0.378744
4.04	-0.770846	-0.572815	-0.0568562	1.31478	-0.586398	-0.373085
4.0482	-0.767057	-0.572815	-0.0476394	1.29966	-0.589233	-0.366322
4.05641	-0.762105	-0.572815	-0.0338475	1.28575	-0.592672	-0.35801
4.06461	-0.759312	-0.572815	-0.0206404	1.27237	-0.593478	-0.348088
4.07281	-0.752054	-0.572815	-0.0130442	1.25879	-0.597595	-0.336877
4.08101	-0.73929	-0.571531	-0.00232344	1.2444	-0.602442	-0.325007
4.08922	-0.733576	-0.560574	-0.00050289	1.22872	-0.60391	-0.313489
4.09742	-0.733405	-0.538586	-0.00050289	1.21154	-0.606751	-0.307786
4.10562	-0.732404	-0.525679	-0.00050289	1.19293	-0.610287	-0.307108
4.11383	-0.732404	-0.523755	-0.00050289	1.17326	-0.612257	-0.306399
4.12203	-0.732404	-0.520721	-0.00050289	1.15317	-0.613663	-0.304471
4.13023	-0.732404	-0.516648	-0.00050289	1.1335	-0.620488	-0.301917
4.13844	-0.732404	-0.509986	-0.00050289	1.11513	-0.632408	-0.299363
4.14664	-0.732404	-0.504338	-0.00050289	1.09889	-0.640084	-0.297527
4.15484	-0.732404	-0.502807	-0.00050289	1.0853	-0.642433	-0.295226
4.16305	-0.732404	-0.494689	-0.00050289	1.0745	-0.643912	-0.292365
4.17125	-0.732404	-0.48653	-0.00050289	1.06613	-0.64671	-0.290794
4.17945	-0.732404	-0.484665	-0.00050289	1.05937	-0.649048	-0.288321
4.18766	-0.732404	-0.478849	-0.00050289	1.05315	-0.650141	-0.285802
4.19586	-0.732404	-0.471888	-0.00050289	1.04633	-0.65432	-0.2842
4.20406	-0.732404	-0.467521	0.00444712	1.04069	-0.658059	-0.283279
4.21227	-0.732518	-0.464426	0.0116247	1.03889	-0.658715	-0.282903
4.22047	-0.733576	-0.46277	0.019377	1.03607	-0.662263	-0.277522
4.22867	-0.74407	-0.449014	0.024142	1.03336	-0.666022	-0.267211
4.23688	-0.77752	-0.422659	0.030285	1.03303	-0.667784	-0.258024
4.24508	-0.808387	-0.396357	0.0351159	1.0277	-0.669731	-0.252337
4.25328	-0.818426	-0.371182	0.0375503	1.02235	-0.67093	-0.250554
4.26148	-0.822518	-0.347696	0.0399267	1.02203	-0.671991	-0.249896
4.26969	-0.830209	-0.326007	0.0409378	1.0156	-0.676281	-0.249896
4.27789	-0.839708	-0.305927	0.0717714	1.00895	-0.684353	-0.249896
4.28609	-0.844349	-0.287145	0.141658	1.00859	-0.687838	-0.249896
4.2943	-0.851674	-0.269388	0.22639	1.00859	-0.687838	-0.249896
4.3025	-0.863335	-0.260399	0.318426	1.00859	-0.687838	-0.249896
4.3107	-0.874808	-0.260399	0.404409	1.00859	-0.687838	-0.2489
4.31891	-0.881839	-0.260399	0.444895	1.00859	-0.687838	-0.248006
4.32711	-0.888097	-0.260399	0.449693	1.00859	-0.687838	-0.247514
4.33531	-0.896393	-0.260399	0.456513	1.00859	-0.687838	-0.24656
4.34352	-0.899834	-0.260399	0.463462	1.00859	-0.687838	-0.245748
4.35172	-0.901576	-0.260399	0.480004	1.00859	-0.687838	-0.245714
4.35992	-0.904027	-0.260399	0.497051	1.01537	-0.687838	-0.245581
4.36813	-0.906468	-0.260399	0.513516	1.02234	-0.687838	-0.244236
4.37633	-0.908378	-0.260399	0.531728	1.02428	-0.687838	-0.240264
4.38453	-0.909652	-0.260399	0.539203	1.02931	-0.687838	-0.237329
4.39273	-0.910864	-0.260399	0.558656	1.03305	-0.687838	-0.235188
4.40094	-0.910864	-0.260399	0.571654	1.03607	-0.687838	-0.232263
4.40914	-0.914674	-0.260399	0.571654	1.03889	-0.674944	-0.230916
4.41734	-0.936848	-0.260399	0.571654	1.04695	-0.650997	-0.228676
4.42555	-0.98228	-0.268941	0.571654	1.0697	-0.628138	-0.226453
4.43375	-1.04659	-0.287535	0.571654	1.09783	-0.608494	-0.225477
4.44195	-1.12537	-0.307639	0.571654	1.11114	-0.593199	-0.222374
4.45016	-1.21122	-0.328758	0.571654	1.11206	-0.582252	-0.213468
4.45836	-1.29524	-0.349984	0.5614	1.11541	-0.574672	-0.202085
4.46656	-1.36885	-0.366822	0.551099	1.11941	-0.56889	-0.196818
4.47477	-1.42548	-0.374648	0.543568	1.12614	-0.563248	-0.196408
4.48297	-1.45298	-0.376293	0.539203	1.13153	-0.556434	-0.19622
4.49117	-1.45765	-0.378	0.536437	1.13275	-0.547733	-0.195461
4.49937	-1.46223	-0.381907	0.536437	1.13755	-0.537055	-0.19441
4.50758	-1.46655	-0.385154	0.536437	1.14223	-0.524757	-0.193253
4.51578	-1.47087	-0.390086	0.536437	1.14459	-0.511363	-0.191573
4.52398	-1.47611	-0.394604	0.541901	1.15202	-0.497298	-0.190947
4.53219	-1.47991	-0.398707	0.551099	1.17312	-0.482737	-0.190947
4.54039	-1.48417	-0.402827	0.55933	1.2048	-0.467611	-0.190947
4.54859	-1.4998	-0.404494	0.564798	1.23772	-0.451753	-0.190947
4.5568	-1.52995	-0.407515	0.564798	1.26877	-0.435107	-0.190947
4.565	-1.56276	-0.409904	0.564798	1.2955	-0.417921	-0.190947
4.5732	-1.5949	-0.416876	0.564798	1.31653	-0.40084	-0.190947
4.58141	-1.62419	-0.434855	0.564798	1.33161	-0.384839	-0.190947
4.58961	-1.65012	-0.449588	0.564798	1.33707	-0.371014	-0.190947
4.59781	-1.67363	-0.453313	0.564798	1.33707	-0.360274	-0.191846
4.60602	-1.6967	-0.455196	0.564798	1.33707	-0.353041	-0.193108
4.61422	-1.72154	-0.457909	0.564798	1.33707	-0.349053	-0.193889
4.62242	-1.74989	-0.46199	0.564798	1.33707	-0.349053	-0.19441
4.63063	-1.78248	-0.466182	0.564798	1.33707	-0.349053	-0.195545
4.63883	-1.81878	-0.466182	0.564798	1.33707	-0.349053	-0.196408
4.64703	-1.85716	-0.466182	0.575918	1.33707	-0.349053	-0.196818
4.65523	-1.88749	-0.466182	0.590636	1.33707	-0.349053	-0.197417
4.66344	-1.89156	-0.466182	0.593651	1.33707	-0.349053	-0.200624
4.67164	-1.89156	-0.466182	0.59575	1.33707	-0.349053	-0.207527
4.67984	-1.89602	-0.466182	0.599422	1.33707	-0.349053	-0.216632
4.68805	-1.90618	-0.466182	0.60899	1.33707	-0.349053	-0.22793
4.69625	-1.91629	-0.466182	0.615732	1.33707	-0.349053	-0.241197
4.70445	-1.91936	-0.466182	0.617497	1.33707	-0.349053	-0.256001
4.71266	-1.93304	-0.466182	0.623573	1.33011	-0.349053	-0.271744
4.72086	-1.94675	-0.46199	0.630179	1.31705	-0.349053	-0.287703
4.72906	-1.95184	-0.457909	0.633451	1.30331	-0.349053	-0.295485
4.73727	-1.96405	-0.455196	0.633451	1.28888	-0.352486	-0.295485
4.74547	-1.97383	-0.453715	0.633451	1.27356	-0.363555	-0.295485
4.75367	-1.98528	-0.453173	0.633451	1.25706	-0.37572	-0.295485
4.76187	-1.99632	-0.443841	0.633451	1.23904	-0.386717	-0.295485
4.77008	-2.00086	-0.432991	0.633451	1.21935	-0.392608	-0.295485
4.77828	-2.00827	-0.430009	0.633451	1.19802	-0.392608	-0.295485
4.78648	-2.01321	-0.427446	0.633451	1.17541	-0.392608	-0.295485
4.79469	-2.01902	-0.423563	0.631389	1.15218	-0.392608	-0.295485
4.80289	-2.02427	-0.418947	0.622041	1.12928	-0.392608	-0.295485
4.81109	-2.02701	-0.414941	0.615732	1.10777	-0.392608	-0.295485
4.8193	-2.02969	-0.411741	0.60899	1.08871	-0.392608	-0.295485
4.8275	-2.04452	-0.405966	0.605932	1.07291	-0.392608	-0.295485
4.8357	-2.08957	-0.40049	0.605932	1.06083	-0.392608	-0.295485
4.84391	-2.152	-0.396475	0.605932	1.05246	-0.392608	-0.295485
4.85211	-2.21825	-0.392672	0.604333	1.04734	-0.392608	-0.296994
4.86031	-2.28882	-0.391506	0.560201	1.04467	-0.392608	-0.296994
4.86852	-2.36492	-0.389782	0.493662	1.04345	-0.392608	-0.296994
4.87672	-2.4414	-0.378711	0.426272	1.04267	-0.392608	-0.296994
4.88492	-2.46625	-0.355745	0.375007	1.04149	-0.392608	-0.296994
4.89313	-2.46728	-0.329286	0.353563	1.03926	-0.390307	-0.296994
4.90133	-2.47955	-0.304696	0.349387	1.03561	-0.382358	-0.296994
4.90953	-2.48573	-0.284228	0.338011	1.03038	-0.370149	-0.296994
4.91774	-2.50594	-0.27508	0.32616	1.02353	-0.35356	-0.296994
4.92594	-2.52475	-0.274462	0.325306	1.01512	-0.333405	-0.296994
4.93414	-2.54888	-0.273316	0.308896	1.00519	-0.311247	-0.296994
4.94234	-2.57607	-0.271563	0.290369	0.993808	-0.288979	-0.296994
4.95055	-2.5912	-0.268847	0.27467	0.981075	-0.268323	-0.296994
4.95875	-2.60873	-0.266313	0.256495	0.96717	-0.250375	-0.296994
4.96695	-2.63853	-0.264439	0.247225	0.952402	-0.235348	-0.296994
4.97516	-2.6682	-0.261906	0.225719	0.9372	-0.222568	-0.302116
4.98336	-2.68079	-0.259716	0.205781	0.922056	-0.210754	-0.306207
4.99156	-2.6875	-0.258363	0.199023	0.90739	-0.19849	-0.307202
4.99977	-2.7	-0.257431	0.181553	0.8934	-0.184752	-0.307781
5.00797	-2.70956	-0.253025	0.161013	0.879921	-0.169334	-0.308767
5.01617	-2.7098	-0.243083	0.152961	0.866372	-0.153004	-0.309642
5.02438	-2.712	-0.231004	0.142187	0.851805	-0.143365	-0.310212
5.03258	-2.712	-0.217934	0.125743	0.835081	-0.140912	-0.310838
5.04078	-2.712	-0.20372	0.118846	0.815133	-0.139323	-0.314201
5.04899	-2.712	-0.187887	0.111518	0.79125	-0.136194	-0.321859
5.05719	-2.712	-0.169806	0.111518	0.763313	-0.131973	-0.331556
5.06539	-2.712	-0.148932	0.111518	0.731904	-0.130146	-0.342173
5.07359	-2.712	-0.125077	0.0939051	0.698272	-0.127611	-0.35245
5.0818	-2.712	-0.0986351	0.0774043	0.664157	-0.122051	-0.361295
5.09	-2.712	-0.0706912	0.0734122	0.633962	-0.118235	-0.368055
5.0982	-2.712	-0.0429509	0.0734122	0.621104	-0.117546	-0.372664
5.10641	-2.712	-0.018924	0.0734122	0.619745	-0.115192	-0.37565
5.11461	-2.712	-0.00744687	0.0734122	0.617498	-0.112824	-0.377981
5.12281	-2.712	-0.00602579	0.0734122	0.61602	-0.110722	-0.380807
5.13102	-2.712	-0.00540358	0.0734122	0.614528	-0.110722	-0.385138
5.13922	-2.712	-0.0025143	0.0734122	0.610783	-0.110722	-0.391575
5.14742	-2.712	0.0016787	0.0734122	0.60712	-0.110722	-0.400139
5.15563	-2.712	0.00634431	0.0731447	0.601992	-0.110722	-0.410251
5.16383	-2.712	0.0111031	0.0704638	0.597952	-0.110722	-0.420878
5.17203	-2.712	0.0141592	0.0681239	0.594411	-0.110722	-0.430781
5.18023	-2.712	0.0173461	0.064209	0.589859	-0.106547	-0.438817
5.18844	-2.712	0.0216846	0.0615693	0.587169	-0.103348	-0.444141
5.19664	-2.712	0.0252734	0.0598095	0.585589	-0.097649	-0.446134
5.20484	-2.7098	0.0274219	0.0578895	0.583842	-0.0926623	-0.446296
5.21305	-2.69566	0.0294828	0.0572089	0.581361	-0.0893119	-0.44668
5.22125	-2.64794	0.0381845	0.0559348	0.580508	-0.0848185	-0.447258
5.22945	-2.57869	0.0535204	0.054539	0.580371	-0.0796784	-0.448583
5.23766	-2.50857	0.0680852	0.0540845	0.580371	-0.0758319	-0.453419
5.24586	-2.44248	0.0816951	0.0537535	0.580371	-0.0733975	-0.463458
5.25406	-2.38484	0.094919	0.0533702	0.580371	-0.0707798	-0.478421
5.26227	-2.3389	0.10891	0.0531526	0.580371	-0.068078	-0.497816
5.27047	-2.30614	0.125092	0.0531526	0.580371	-0.0632025	-0.52041
5.27867	-2.28594	0.144771	0.0531526	0.580371	-0.0632025	-0.544422
5.28688	-2.27564	0.168764	0.0449742	0.580371	-0.0632025	-0.567808
5.29508	-2.27098	0.197125	0.0223339	0.580371	-0.0632025	-0.587525
5.30328	-2.26688	0.229047	-0.00572576	0.580165	-0.0632025	-0.596699
5.31149	-2.25847	0.26294	-0.0346883	0.579214	-0.0632025	-0.597749
5.31969	-2.24205	0.296668	-0.0618574	0.576889	-0.0632025	-0.598273
5.32789	-2.21599	0.327916	-0.0772619	0.57321	-0.0632025	-0.60032
5.3361	-2.18117	0.354607	-0.0807416	0.56925	-0.0632025	-0.603605
5.3443	-2.14084	0.375293	-0.08231	0.567174	-0.0632025	-0.606961
5.3525	-2.09996	0.38946	-0.086058	0.566828	-0.0575878	-0.610485
5.3607	-2.06403	0.39766	-0.0894665	0.566828	-0.0507007	-0.61363
5.36891	-2.03756	0.401488	-0.0923171	0.566828	-0.0427114	-0.615513
5.37711	-2.02428	0.403373	-0.096711	0.566828	-0.0362583	-0.618167
5.38531	-2.02035	0.406226	-0.100858	0.566828	-0.0331283	-0.620859
5.39352	-2.01885	0.412987	-0.105132	0.566828	-0.0321072	-0.62225
5.40172	-2.01833	0.42615	-0.107592	0.566828	-0.0312093	-0.625554
5.40992	-2.0112	0.447344	-0.110516	0.566828	-0.0293104	-0.634868
5.41813	-1.98714	0.477068	-0.113432	0.566828	-0.0268422	-0.648899
5.42633	-1.94282	0.514613	-0.119071	0.566828	-0.0248397	-0.662343
5.43453	-1.87924	0.558187	-0.138663	0.566828	-0.0239352	-0.672276
5.44273	-1.8014	0.605216	-0.17105	0.566828	-0.0222529	-0.675214
5.45094	-1.71798	0.652778	-0.209953	0.566828	-0.0207925	-0.675214
5.45914	-1.63946	0.69809	-0.253209	0.566828	-0.0179118	-0.675214
5.46734	-1.58119	0.738952	-0.285419	0.567132	-0.00834417	-0.675214
5.47555	-1.55714	0.774075	-0.297208	0.567401	0.00573679	-0.675214
5.48375	-1.55175	0.803229	-0.301788	0.57086	0.0205349	-0.675214
5.49195	-1.54726	0.82721	-0.309593	0.579216	0.0349652	-0.675214
5.50016	-1.53587	0.84763	-0.316959	0.590406	0.0485995	-0.675214
5.50836	-1.52354	0.866576	-0.322088	0.603855	0.0617313	-0.675214
5.51656	-1.52014	0.886194	-0.3309	0.618648	0.0751781	-0.675214
5.52477	-1.51643	0.908274	-0.3309	0.633574	0.0898805	-0.675214
5.53297	-1.48374	0.933918	-0.3309	0.64164	0.0979831	-0.675214
5.54117	-1.40408	0.963352	-0.3309	0.642512	0.0987413	-0.675214
5.54938	-1.29201	0.995888	-0.3309	0.643875	0.100293	-0.675214
5.55758	-1.1605	1.03005	-0.3309	0.645463	0.101772	-0.675214
5.56578	-1.02183	1.06382	-0.3309	0.648067	0.103632	-0.674126
5.57399	-0.888685	1.09503	-0.3309	0.650781	0.10381	-0.673118
5.58219	-0.771703	1.12172	-0.3309	0.652463	0.10381	-0.672081
5.59039	-0.735728	1.14251	-0.3309	0.655302	0.10381	-0.670817
5.5986	-0.735728	1.15682	-0.3309	0.657425	0.10381	-0.669048
5.6068	-0.735728	1.16468	-0.319888	0.660637	0.10381	-0.66645
5.615	-0.735728	1.16468	-0.309593	0.663447	0.104136	-0.662718
5.6232	-0.735728	1.16468	-0.301788	0.664104	0.10535	-0.657656
5.63141	-0.735728	1.16468	-0.297358	0.666636	0.106052	-0.651254
5.63961	-0.735728	1.16468	-0.295419	0.668874	0.108046	-0.643747
5.64781	-0.735728	1.16468	-0.274898	0.669803	0.111082	-0.635632
5.65602	-0.735728	1.16468	-0.261323	0.67062	0.113899	-0.627608
5.66422	-0.735728	1.16468	-0.261323	0.672623	0.117597	-0.622042
5.67242	-0.735728	1.16468	-0.261323	0.674518	0.117597	-0.620143
5.68063	-0.735728	1.16468	-0.261323	0.674748	0.117597	-0.619224
5.68883	-0.735728	1.16468	-0.261323	0.675327	0.117597	-0.617874
5.69703	-0.735728	1.16468	-0.261323	0.675924	0.117597	-0.616755
5.70524	-0.735728	1.16468	-0.261323	0.676408	0.117597	-0.615905
5.71344	-0.747958	1.16468	-0.261323	0.676852	0.117597	-0.614094
5.72164	-0.747958	1.16468	-0.261323	0.678225	0.113335	-0.612584
5.72985	-0.747958	1.15538	-0.261323	0.682686	0.111082	-0.611517
5.73805	-0.747958	1.13192	-0.261323	0.690473	0.108046	-0.610494
5.74625	-0.747958	1.10971	-0.261323	0.700472	0.106052	-0.60971
5.75445	-0.747958	1.09154	-0.261323	0.70901	0.10535	-0.603422
5.76266	-0.747958	1.08323	-0.261323	0.713098	0.10535	-0.590641
5.77086	-0.747958	1.08248	-0.261323	0.714877	0.10535	-0.574924
5.77906	-0.747958	1.08065	-0.284675	0.716562	0.10535	-0.557302
5.78727	-0.747958	1.07715	-0.31595	0.720098	0.10535	-0.539082
5.79547	-0.747958	1.075	-0.343588	0.722821	0.104481	-0.521976
5.80367	-0.747958	1.07459	-0.368552	0.725537	0.103267	-0.513848
5.81188	-0.747958	1.07328	-0.39337	0.729501	0.102813	-0.513848
5.82008	-0.747958	1.06632	-0.42147	0.73364	0.100798	-0.513848
5.82828	-0.747958	1.04938	-0.442496	0.737066	0.0999615	-0.513848
5.83648	-0.728813	1.02415	-0.442496	0.738139	0.0999615	-0.513848
5.84469	-0.697298	0.994272	-0.442496	0.739829	0.0999615	-0.513848
5.85289	-0.661208	0.962529	-0.442496	0.741269	0.0973244	-0.513848
5.86109	-0.626062	0.931771	-0.442496	0.750638	0.0852451	-0.513848
5.8693	-0.609151	0.904353	-0.442496	0.772061	0.0758407	-0.513848
5.8775	-0.606655	0.881714	-0.442496	0.796636	0.0716985	-0.513848
5.8857	-0.603501	0.864202	-0.442496	0.812365	0.0704219	-0.513848
5.89391	-0.597239	0.851179	-0.442496	0.816461	0.0684882	-0.513848
5.90211	-0.597239	0.841348	-0.442496	0.818923	0.0659814	-0.513848
5.91031	-0.597239	0.833197	-0.442496	0.823136	0.0641181	-0.513848
5.91852	-0.597239	0.825419	-0.442496	0.827831	0.0604572	-0.513848
5.92672	-0.597239	0.817219	-0.442496	0.830362	0.0570905	-0.514242
5.93492	-0.597239	0.808421	-0.442496	0.83559	0.056486	-0.515576
5.94313	-0.597239	0.79938	-0.442496	0.840876	0.056486	-0.51838
5.95133	-0.597239	0.790719	-0.428769	0.843941	0.056486	-0.522594
5.95953	-0.597239	0.78299	-0.400629	0.84883	0.056486	-0.528092
5.96774	-0.597239	0.776376	-0.400629	0.853184	0.056486	-0.534613
5.97594	-0.597239	0.77051	-0.400629	0.855914	0.056486	-0.541831
5.98414	-0.597239	0.764493	-0.400629	0.858451	0.056486	-0.549412
5.99235	-0.597239	0.757076	-0.400629	0.871741	0.056486	-0.557051
6.00055	-0.603501	0.746965	-0.400629	0.894381	0.056486	-0.564487
6.00875	-0.603501	0.733163	-0.400629	0.914094	0.0572074	-0.571516
6.01695	-0.603501	0.715252	-0.400629	0.923033	0.0592017	-0.57798
6.02516	-0.603501	0.693536	-0.400629	0.924822	0.0615424	-0.583765
6.03336	-0.603501	0.669029	-0.400629	0.926058	0.0627979	-0.588803
6.04156	-0.596769	0.643279	-0.400629	0.928083	0.0632475	-0.593071
6.04977	-0.586355	0.618099	-0.400629	0.931609	0.0640342	-0.596602
6.05797	-0.576653	0.595254	-0.400629	0.937422	0.0640342	-0.596602
6.06617	-0.560124	0.576192	-0.400629	0.941747	0.0640342	-0.596602
6.07438	-0.550882	0.561842	-0.400629	0.941888	0.0640342	-0.596602
6.08258	-0.578474	0.555385	-0.419404	0.945959	0.0640342	-0.596602
6.09078	-0.588176	0.554401	-0.472788	0.951133	0.0661205	-0.596602
6.09899	-0.615164	0.553558	-0.500877	0.953912	0.0701344	-0.596602
6.10719	-0.641611	0.551679	-0.505617	0.956082	0.0763217	-0.596602
6.11539	-0.663256	0.549898	-0.512984	0.957102	0.084158	-0.596602
6.12359	-0.684243	0.549347	-0.524369	0.957102	0.092521	-0.596602
6.1318	-0.703365	0.5483	-0.531522	0.957102	0.100059	-0.596602
6.14	-0.721486	0.547082	-0.534859	0.957102	0.105637	-0.597247
6.1482	-0.728597	0.544052	-0.54728	0.957102	0.108116	-0.597684
6.15641	-0.728597	0.535628	-0.562286	0.957102	0.108468	-0.597739
6.16461	-0.728597	0.52273	-0.569575	0.956496	0.108973	-0.597739
6.17281	-0.728597	0.508036	-0.575414	0.953717	0.109511	-0.597739
6.18102	-0.728597	0.493167	-0.579383	0.951403	0.109975	-0.597231
6.18922	-0.728597	0.485113	-0.579607	0.951403	0.112675	-0.596961
6.19742	-0.728597	0.484055	-0.580328	0.951403	0.116123	-0.596524
6.20563	-0.728597	0.482193	-0.583999	0.951403	0.117266	-0.59603
6.21383	-0.728597	0.479319	-0.594613	0.951403	0.118343	-0.595214
6.22203	-0.728597	0.476219	-0.604193	0.951403	0.119664	-0.594915
6.23024	-0.728597	0.474131	-0.607343	0.951403	0.121066	-0.594915
6.23844	-0.735227	0.470883	-0.607343	0.951403	0.122735	-0.594915
6.24664	-0.738178	0.467501	-0.607343	0.938499	0.124197	-0.594915
6.25485	-0.741369	0.46641	-0.607343	0.925424	0.126897	-0.594915
6.26305	-0.744066	0.46449	-0.607343	0.91329	0.129805	-0.594915
6.27125	-0.747025	0.462737	-0.596668	0.901856	0.131558	-0.594915
6.27945	-0.748722	0.462104	-0.596668	0.890678	0.134062	-0.594915
6.28766	-0.759838	0.461032	-0.596668	0.879165	0.137797	-0.594915
6.29586	-0.788316	0.45804	-0.596668	0.866696	0.139714	-0.594915
6.30406	-0.83073	0.454033	-0.596668	0.852778	0.142914	-0.595458
6.31227	-0.87579	0.451661	-0.596668	0.83722	0.146171	-0.59603
6.32047	-0.88923	0.446803	-0.596668	0.820237	0.146436	-0.596426
6.32867	-0.88923	0.440039	-0.596668	0.802468	0.148364	-0.596426
6.33688	-0.889359	0.436301	-0.596668	0.784858	0.150233	-0.596426
6.34508	-0.889359	0.428661	-0.623341	0.768439	0.155292	-0.596426
6.35328	-0.889359	0.42239	-0.660217	0.754045	0.170109	-0.596426
6.36149	-0.889359	0.420177	-0.680012	0.742045	0.192942	-0.596426
6.36969	-0.889359	0.413043	-0.685342	0.732158	0.222101	-0.596426
6.37789	-0.889359	0.406102	-0.723033	0.723429	0.257096	-0.596426
6.3861	-0.889359	0.406102	-0.761083	0.714372	0.296428	-0.596154
6.3943	-0.889359	0.406102	-0.784977	0.703278	0.337771	-0.595458
6.4025	-0.889359	0.406102	-0.7923	0.688609	0.378372	-0.594866
6.4107	-0.889359	0.406102	-0.7923	0.669393	0.415599	-0.59402
6.41891	-0.889359	0.403943	-0.7923	0.645524	0.447476	-0.593426
6.42711	-0.889359	0.401303	-0.774081	0.617865	0.473068	-0.593055
6.43531	-0.889359	0.398271	-0.738241	0.588145	0.49262	-0.592673
6.44352	-0.881801	0.398271	-0.694874	0.558632	0.507385	-0.589068
6.45172	-0.880958	0.398271	-0.680012	0.531671	0.519211	-0.579286
6.45992	-0.879667	0.397302	-0.656621	0.509198	0.529986	-0.566472
6.46813	-0.871276	0.393935	-0.608383	0.492342	0.54111	-0.558645
6.47633	-0.843157	0.38589	-0.571731	0.481207	0.553138	-0.556314
6.48453	-0.788261	0.37963	-0.559553	0.474887	0.559566	-0.555092
6.49274	-0.705007	0.37963	-0.527918	0.471676	0.559566	-0.552105
6.50094	-0.596457	0.37963	-0.492437	0.469447	0.559566	-0.548529
6.50914	-0.470327	0.37963	-0.470781	0.466081	0.559566	-0.547361
6.51734	-0.337398	0.37963	-0.450806	0.459862	0.559566	-0.5439
6.52555	-0.209288	0.37963	-0.445327	0.449753	0.559566	-0.538741
6.53375	-0.0961523	0.37963	-0.445327	0.435517	0.559566	-0.535881
6.54195	-0.0048785	0.37963	-0.445327	0.417686	0.559566	-0.533524
6.55016	0.0618349	0.385762	-0.445327	0.397392	0.559566	-0.528794
6.55836	0.105371	0.392009	-0.445327	0.376121	0.559566	-0.524855
6.56656	0.130178	0.393935	-0.445327	0.355437	0.559566	-0.523273
6.57477	0.14223	0.399733	-0.441885	0.336725	0.559566	-0.521008
6.58297	0.147445	0.405924	-0.438173	0.321	0.559566	-0.519104
6.59117	0.150545	0.405924	-0.434225	0.308802	0.559566	-0.517913
6.59938	0.154654	0.405924	-0.427447	0.300172	0.559566	-0.512155
6.60758	0.161604	0.405924	-0.419965	0.294691	0.558942	-0.499726
6.61578	0.172651	0.405924	-0.417714	0.29157	0.556035	-0.485603
6.62399	0.189167	0.407616	-0.412959	0.289779	0.551044	-0.47369
6.63219	0.212921	0.408626	-0.405548	0.288182	0.544978	-0.464693
6.64039	0.245748	0.408626	-0.401503	0.285695	0.538869	-0.459283
6.6486	0.28873	0.408626	-0.397059	0.28143	0.533702	-0.459283
6.6568	0.341228	0.408626	-0.376446	0.274815	0.530058	-0.459283
6.665	0.400199	0.411669	-0.339266	0.265685	0.527891	-0.459283
6.67321	0.445605	0.419772	-0.295137	0.254296	0.526492	-0.459283
6.68141	0.46266	0.427564	-0.244695	0.241271	0.524654	-0.459283
6.68961	0.470049	0.428891	-0.188246	0.227462	0.520981	-0.459283
6.69781	0.480791	0.436865	-0.125803	0.213761	0.514274	-0.459283
6.70602	0.488006	0.44528	-0.0573109	0.200903	0.503866	-0.459283
6.71422	0.488006	0.447961	0.01698	0.189311	0.489852	-0.459283
6.72242	0.488006	0.454098	0.0876151	0.179029	0.473135	-0.459283
6.73063	0.488006	0.458736	0.110524	0.169747	0.455263	-0.459283
6.73883	0.488006	0.463265	0.113678	0.160933	0.438094	-0.459283
6.74703	0.488006	0.467552	0.127745	0.156162	0.423366	-0.459283
6.75524	0.488006	0.469284	0.136237	0.156162	0.41228	-0.459283
6.76344	0.488006	0.473238	0.149208	0.156162	0.405216	-0.463704
6.77164	0.493008	0.488369	0.17067	0.156162	0.401653	-0.47698
6.77984	0.501257	0.511784	0.199535	0.156162	0.400314	-0.491561
6.78805	0.512218	0.531107	0.220876	0.156162	0.399491	-0.505772
6.79625	0.528556	0.545114	0.226741	0.156162	0.397466	-0.517926
6.80445	0.541232	0.553718	0.256553	0.156162	0.392889	-0.526714
6.81266	0.544607	0.557968	0.287712	0.156162	0.385034	-0.530203
6.82086	0.544607	0.559815	0.296723	0.156162	0.373858	-0.530628
6.82906	0.544607	0.561666	0.296723	0.156162	0.3599	-0.531828
6.83727	0.544607	0.565835	0.296723	0.156162	0.344052	-0.532762
6.84547	0.544607	0.565835	0.296723	0.156162	0.327297	-0.532916
6.85367	0.548809	0.565835	0.296723	0.156162	0.310482	-0.536782
6.86188	0.567562	0.565835	0.296723	0.156162	0.294189	-0.547425
6.87008	0.588146	0.565835	0.2912	0.15626	0.278714	-0.563803
6.87828	0.600654	0.565835	0.285422	0.157067	0.264135	-0.574174
6.88649	0.610356	0.565835	0.271989	0.157418	0.250446	-0.575209
6.89469	0.61485	0.565835	0.269118	0.158344	0.23769	-0.578802
6.90289	0.649874	0.565835	0.269118	0.159304	0.226047	-0.58256
6.9111	0.70093	0.565835	0.269118	0.160533	0.218391	-0.589351
6.9193	0.720201	0.565835	0.269118	0.162134	0.218391	-0.595877
6.9275	0.722903	0.565835	0.269118	0.162633	0.218391	-0.595992
6.9357	0.727385	0.565835	0.266858	0.163552	0.218391	-0.603635
6.94391	0.732152	0.565835	0.261807	0.165671	0.218391	-0.612656
6.95211	0.735511	0.565835	0.261807	0.16632	0.218391	-0.612656
6.96031	0.7407	0.563005	0.261807	0.16632	0.216084	-0.612656
6.96852	0.749634	0.552064	0.261807	0.16632	0.213542	-0.612656
6.97672	0.758104	0.542239	0.261807	0.16632	0.209765	-0.612656
6.98492	0.764881	0.532454	0.261807	0.16632	0.20611	-0.612656
6.99313	0.772366	0.520655	0.261807	0.16632	0.203126	-0.612656
7.00133	0.776727	0.505125	0.266858	0.16632	0.200635	-0.612656
7.00953	0.780988	0.484956	0.273933	0.165073	0.198822	-0.612656
7.01774	0.785716	0.460312	0.273933	0.163552	0.198304	-0.610078
7.02594	0.793211	0.432436	0.273933	0.16218	0.197522	-0.602436
7.03414	0.811723	0.403398	0.273933	0.160533	0.197175	-0.595877
7.04235	0.834687	0.375644	0.273933	0.159304	0.197175	-0.595877
7.05055	0.856223	0.351462	0.273933	0.159219	0.197175	-0.595877
7.05875	0.876252	0.332456	0.273933	0.158339	0.197175	-0.595877
7.06696	0.895353	0.319191	0.273933	0.157418	0.197522	-0.595877
7.07516	0.914427	0.311066	0.273933	0.157067	0.198304	-0.595877
7.08336	0.934267	0.30646	0.281164	0.154413	0.20026	-0.598512
7.09156	0.955128	0.3031	0.286994	0.146781	0.202073	-0.60507
7.09977	0.976484	0.298577	0.290872	0.136495	0.204038	-0.610078
7.10797	0.997045	0.290886	0.294082	0.124242	0.204038	-0.612774
7.11617	1.01409	0.278873	0.300437	0.109972	0.204038	-0.617237
7.12438	1.0215	0.262484	0.335024	0.0938699	0.204038	-0.617237
7.13258	1.02245	0.242775	0.394525	0.0763613	0.204038	-0.617237
7.14078	1.02501	0.221664	0.416678	0.0580749	0.203711	-0.611581
7.14899	1.02718	0.201506	0.416678	0.039771	0.19979	-0.608191
7.15719	1.03051	0.186918	0.416678	0.0222563	0.197248	-0.604376
7.16539	1.03386	0.181702	0.416678	0.00629491	0.19369	-0.598354
7.17359	1.03636	0.17965	0.416678	-0.00747126	0.189294	-0.595313
7.1818	1.03888	0.177475	0.416678	-0.0185892	0.187447	-0.592077
7.19	1.04019	0.175961	0.422955	-0.0268438	0.186696	-0.586622
7.1982	1.05093	0.173259	0.42707	-0.0322899	0.185169	-0.583878
7.20641	1.07209	0.169911	0.439701	-0.0352684	0.1824	-0.58097
7.21461	1.07209	0.167343	0.455112	-0.036361	0.179622	-0.576873
7.22281	1.07209	0.165724	0.466917	-0.0365615	0.179622	-0.576873
7.23102	1.07209	0.162495	0.480836	-0.036837	0.179622	-0.576873
7.23922	1.07209	0.148892	0.493451	-0.0382242	0.179622	-0.576873
7.24742	1.07209	0.122599	0.502663	-0.0418906	0.179622	-0.576873
7.25563	1.07209	0.0896521	0.516215	-0.0486049	0.179622	-0.576873
7.26383	1.07209	0.0518509	0.534529	-0.0587978	0.179622	-0.576873
7.27203	1.07209	0.0114742	0.548138	-0.0724289	0.179622	-0.571795
7.28024	1.07209	-0.0290141	0.546004	-0.088982	0.173824	-0.565553
7.28844	1.07209	-0.0672677	0.532396	-0.107558	0.163165	-0.560512
7.29664	1.07209	-0.101347	0.516215	-0.127052	0.150359	-0.556003
7.30485	1.07209	-0.129948	0.502663	-0.146367	0.137286	-0.551459
7.31305	1.07209	-0.152537	0.49898	-0.16462	0.128605	-0.546574
7.32125	1.07209	-0.169365	0.486365	-0.181276	0.125866	-0.541368
7.32946	1.05937	-0.181219	0.469272	-0.19619	0.123884	-0.536149
7.33766	0.986923	-0.183301	0.461713	-0.209552	0.121974	-0.531389
7.34586	0.881488	-0.183301	0.460674	-0.221758	0.121388	-0.52767
7.35406	0.764169	-0.183631	0.460674	-0.23326	0.119155	-0.52607
7.36227	0.646728	-0.186153	0.460674	-0.244431	0.116364	-0.525968
7.37047	0.588473	-0.186302	0.463029	-0.255484	0.115031	-0.525557
7.37867	0.586826	-0.189479	0.478934	-0.266474	0.113759	-0.525142
7.38688	0.585008	-0.193044	0.496027	-0.277342	0.106062	-0.524616
7.39508	0.581992	-0.194007	0.501936	-0.28801	0.0949506	-0.524108
7.40328	0.577417	-0.194841	0.51864	-0.298458	0.0902719	-0.523851
7.41149	0.571603	-0.194841	0.534821	-0.308772	0.0884782	-0.523195
7.41969	0.563579	-0.194841	0.546004	-0.319131	0.0860738	-0.520882
7.42789	0.554645	-0.194841	0.563706	-0.329729	0.0838096	-0.516396
7.4361	0.542552	-0.194841	0.576182	-0.340673	0.0809775	-0.51065
7.4443	0.530563	-0.194841	0.576182	-0.351887	0.078596	-0.503798
7.4525	0.514398	-0.194841	0.576182	-0.363068	0.0741425	-0.495965
7.4607	0.500062	-0.194841	0.576182	-0.373726	0.0694594	-0.488692
7.46891	0.49569	-0.194841	0.562854	-0.383305	0.0674375	-0.488692
7.47711	0.480397	-0.193604	0.545152	-0.391367	0.065163	-0.488692
7.48531	0.46568	-0.189479	0.534821	-0.397769	0.0617549	-0.488692
7.49352	0.451478	-0.186169	0.514958	-0.402788	0.0583688	-0.488692
7.50172	0.441298	-0.185575	0.496027	-0.407122	0.0571077	-0.488692
7.50992	0.447848	-0.183186	0.486978	-0.411783	0.056294	-0.488692
7.51813	0.458027	-0.180912	0.472112	-0.417877	0.0547648	-0.488692
7.52633	0.46568	-0.1798	0.463029	-0.426348	0.0547648	-0.488692
7.53453	0.467964	-0.175233	0.450153	-0.437741	0.0547648	-0.488692
7.54274	0.480891	-0.163452	0.438094	-0.452057	0.056294	-0.488692
7.55094	0.495717	-0.147141	0.435846	-0.468734	0.0571077	-0.488692
7.55914	0.495717	-0.13103	0.443948	-0.486771	0.0583688	-0.488692
7.56735	0.495717	-0.116661	0.45066	-0.504962	0.0617549	-0.488692
7.57555	0.495717	-0.10521	0.45066	-0.522174	0.0662555	-0.488692
7.58375	0.495398	-0.0973306	0.45066	-0.53759	0.0666676	-0.492762
7.59195	0.480891	-0.0939757	0.443379	-0.550864	0.0666676	-0.506222
7.60016	0.467964	-0.0933121	0.435277	-0.562143	0.0666676	-0.517559
7.60836	0.459845	-0.0924437	0.42098	-0.571949	0.0666676	-0.526451
7.61656	0.447848	-0.0918515	0.407857	-0.58097	0.0659274	-0.532995
7.62477	0.441298	-0.0918035	0.406498	-0.5898	0.0657721	-0.537632
7.63297	0.4389	-0.0889872	0.387179	-0.598721	0.0657721	-0.541014
7.64117	0.436909	-0.0807659	0.368112	-0.607594	0.0655116	-0.543856
7.64938	0.431923	-0.0670976	0.355369	-0.614433	0.0663886	-0.546797
7.65758	0.425619	-0.0478918	0.336394	-0.617315	0.0663886	-0.550293
7.66578	0.420883	-0.0237865	0.330229	-0.618471	0.0663886	-0.554577
7.67399	0.420883	0.00387443	0.330229	-0.619493	0.0673025	-0.559656
7.68219	0.420883	0.0332501	0.330229	-0.620288	0.0675747	-0.565344
7.69039	0.420883	0.0623232	0.32709	-0.62279	0.0677301	-0.571328
7.6986	0.420883	0.0892697	0.323085	-0.624929	0.0682367	-0.577233
7.7068	0.420883	0.112809	0.309614	-0.625435	0.068977	-0.58268
7.715	0.380665	0.13246	0.294936	-0.627039	0.0695218	-0.587346
7.72321	0.298117	0.148624	0.294915	-0.628803	0.0718068	-0.58959
7.73141	0.223786	0.162475	0.294915	-0.629695	0.0761568	-0.589791
7.73961	0.223786	0.175649	0.294915	-0.632193	0.0795863	-0.590296
7.74781	0.223786	0.189816	0.294915	-0.640285	0.0834255	-0.591199
7.75602	0.223786	0.198673	0.294915	-0.653064	0.0878037	-0.591973
7.76422	0.223786	0.198673	0.2888	-0.666991	0.0925643	-0.592415
7.77242	0.223786	0.198673	0.2888	-0.681056	0.0970976	-0.593185
7.78063	0.223786	0.198673	0.2888	-0.694493	0.0989508	-0.594137
7.78883	0.223786	0.198673	0.2888	-0.706904	0.102243	-0.594679
7.79703	0.223786	0.198673	0.2888	-0.718297	0.102243	-0.595052
7.80524	0.223786	0.198673	0.2888	-0.72902	0.102243	-0.595395
7.81344	0.223786	0.198673	0.2888	-0.73964	0.109668	-0.598753
7.82164	0.223786	0.198673	0.278115	-0.750778	0.136894	-0.606238
7.82985	0.223786	0.198673	0.276067	-0.762971	0.171816	-0.615901
7.83805	0.223786	0.198673	0.268367	-0.776551	0.210457	-0.627276
7.84625	0.223786	0.198673	0.258449	-0.791592	0.249688	-0.639641
7.85445	0.22702	0.198673	0.247959	-0.807894	0.286302	-0.649117
7.86266	0.310515	0.198673	0.243371	-0.825012	0.317622	-0.652476
7.87086	0.408808	0.198673	0.243371	-0.842309	0.342015	-0.653328
7.87906	0.481969	0.195444	0.243371	-0.859042	0.359159	-0.654495
7.88727	0.505469	0.188593	0.239051	-0.874461	0.370016	-0.656368
7.89547	0.51476	0.185525	0.221377	-0.887915	0.376514	-0.657968
7.90367	0.526857	0.184472	0.21999	-0.898958	0.38101	-0.658547
7.91188	0.546275	0.183331	0.21999	-0.907431	0.385696	-0.661001
7.92008	0.561371	0.180097	0.21999	-0.913487	0.392095	-0.663458
7.92828	0.565738	0.173276	0.218714	-0.917562	0.40079	-0.666433
7.93649	0.565738	0.162168	0.21312	-0.920285	0.411425	-0.669162
7.94469	0.565738	0.146979	0.207195	-0.922338	0.422974	-0.669372
7.95289	0.565738	0.128751	0.198913	-0.924311	0.434176	-0.672153
7.9611	0.565738	0.109137	0.198913	-0.926505	0.444005	-0.675366
7.9693	0.565738	0.0900532	0.198913	-0.927731	0.452055	-0.675366
7.9775	0.575926	0.0732919	0.198913	-0.92806	0.458708	-0.675366
7.98571	0.588652	0.0601645	0.198913	-0.928711	0.465066	-0.675366
7.99391	0.603684	0.0512675	0.198913	-0.929818	0.472639	-0.675366
8.00211	0.612761	0.04676	0.198913	-0.931068	0.482883	-0.672153
8.01032	0.619799	0.0454243	0.189824	-0.931693	0.496698	-0.669372
8.01852	0.619799	0.0450753	0.181586	-0.932504	0.508875	-0.66737
8.02672	0.619799	0.0447738	0.173611	-0.933671	0.513333	-0.664641
8.03492	0.619799	0.0445742	0.167019	-0.934707	0.513339	-0.663458
8.04313	0.619799	0.0431468	0.157193	-0.935567	0.513339	-0.661001
8.05133	0.619799	0.0394846	0.149162	-0.936052	0.513339	-0.658302
8.05953	0.619799	0.034371	0.141982	-0.937293	0.513339	-0.656368
8.06774	0.63803	0.0286244	0.136085	-0.942983	0.513339	-0.654495
8.07594	0.655103	0.0231143	0.131053	-0.952042	0.513339	-0.653848
8.08414	0.664572	0.0185397	0.106034	-0.955076	0.513339	-0.653848
8.09235	0.670927	0.015221	0.0582962	-0.955076	0.513339	-0.653737
8.10055	0.675232	0.0130107	0.00346735	-0.955076	0.513339	-0.645335
8.10875	0.712388	0.011354	-0.0273962	-0.955076	0.513339	-0.636317
8.11696	0.781242	0.00948094	-0.0321139	-0.955076	0.513339	-0.635326
8.12516	0.81821	0.00666912	-0.0355693	-0.955076	0.513339	-0.635326
8.13336	0.822533	0.00309295	-0.0440948	-0.955076	0.513339	-0.635326
8.14156	0.823734	0.00118276	-0.0534131	-0.955076	0.513339	-0.634389
8.14977	0.835491	0.000584332	-0.0667761	-0.955076	0.513194	-0.632975
8.15797	0.848315	-0.000875731	-0.080971	-0.955076	0.508329	-0.631122
8.16617	0.863975	-0.00186035	-0.0839505	-0.955076	0.494951	-0.629183
8.17438	0.87989	-0.00399486	-0.0983054	-0.955076	0.474635	-0.626506
8.18258	0.87989	-0.00660591	-0.115197	-0.955076	0.448872	-0.624595
8.19078	0.87989	-0.00660591	-0.12901	-0.955076	0.420381	-0.623316
8.19899	0.87989	-0.00660591	-0.144014	-0.955076	0.392485	-0.620657
8.20719	0.87989	-0.00660591	-0.152227	-0.953399	0.368334	-0.617636
8.21539	0.87989	-0.00660591	-0.152227	-0.952928	0.350185	-0.613896
8.2236	0.87989	-0.00660591	-0.152227	-0.952716	0.338907	-0.61093
8.2318	0.87989	-0.00660591	-0.152227	-0.952618	0.334512	-0.610305
8.24	0.87989	-0.00660591	-0.152227	-0.951341	0.333694	-0.609438
8.24821	0.885226	-0.00660591	-0.152227	-0.947509	0.333023	-0.609438
8.25641	0.893378	-0.00660591	-0.147145	-0.940735	0.332288	-0.610472
8.26461	0.893378	-0.00660591	-0.132141	-0.930931	0.328433	-0.613375
8.27281	0.893378	-0.00485951	-0.115632	-0.918571	0.318721	-0.616173
8.28102	0.893378	-0.00224846	-0.112478	-0.9046	0.303647	-0.617636
8.28922	0.893378	-0.00186035	-0.112478	-0.890216	0.284192	-0.619804
8.29742	0.899778	-0.000330295	-0.112478	-0.876589	0.262193	-0.619988
8.30563	0.915204	0.00118276	-0.112478	-0.864577	0.239885	-0.619988
8.31383	0.932361	0.00913464	-0.115632	-0.854543	0.219392	-0.619988
8.32203	0.936934	0.0285345	-0.123952	-0.846302	0.202292	-0.619988
8.33024	0.938907	0.052129	-0.137742	-0.839237	0.18935	-0.618763
8.33844	0.940904	0.0756408	-0.151013	-0.832524	0.180467	-0.617898
8.34664	0.943063	0.0896899	-0.156421	-0.825406	0.174832	-0.617898
8.35485	0.945984	0.0932087	-0.168727	-0.817421	0.171231	-0.617898
8.36305	0.945984	0.095636	-0.171264	-0.808533	0.168389	-0.617898
8.37125	0.945984	0.0990788	-0.171264	-0.799116	0.165264	-0.617898
8.37946	0.945984	0.103534	-0.171264	-0.789824	0.161207	-0.617528
8.38766	0.945984	0.107483	-0.171264	-0.781364	0.155967	-0.616663
8.39586	0.945984	0.109677	-0.159283	-0.774261	0.149579	-0.615879
8.40406	0.945984	0.114911	-0.151338	-0.768695	0.142189	-0.615323
8.41227	0.945984	0.119467	-0.137742	-0.764442	0.133901	-0.614636
8.42047	0.945984	0.122513	-0.127413	-0.76095	0.124695	-0.614636
8.42867	0.945984	0.125608	-0.119093	-0.757524	0.114436	-0.614636
8.43688	0.945984	0.126038	-0.108477	-0.753543	0.10296	-0.614636
8.44508	0.945984	0.136729	-0.0952223	-0.748649	0.0902047	-0.614636
8.45328	0.945984	0.151571	-0.0859617	-0.742835	0.076338	-0.614636
8.46149	0.945984	0.15777	-0.0839035	-0.736406	0.0618333	-0.614636
8.46969	0.948708	0.160365	-0.0743704	-0.729813	0.0474712	-0.614636
8.47789	0.951023	0.164831	-0.0662877	-0.72344	0.0342457	-0.614636
8.4861	0.952769	0.170367	-0.0616695	-0.717397	0.0231797	-0.614636
8.4943	0.956125	0.17294	-0.0616695	-0.711402	0.0150811	-0.614086
8.5025	0.966387	0.179651	-0.057257	-0.704796	0.0106883	-0.612515
8.5107	0.979676	0.186417	-0.0311556	-0.696677	0.00933532	-0.60652
8.51891	0.98902	0.192501	0.000688758	-0.686118	0.00893944	-0.596344
8.52711	0.998076	0.198144	0.0270949	-0.672398	0.00850503	-0.584726
8.53532	1.01405	0.199483	0.0484156	-0.655172	0.00787876	-0.572613
8.54352	1.02655	0.203067	0.0663266	-0.634528	0.00443536	-0.560942
8.55172	1.03253	0.206218	0.0833976	-0.610927	-0.00415077	-0.550453
8.55992	1.04917	0.219721	0.102382	-0.585044	-0.0177608	-0.541544
8.56813	1.06472	0.252935	0.125422	-0.557559	-0.0359807	-0.5342
8.57633	1.06904	0.294755	0.15342	-0.528973	-0.0575466	-0.5342
8.58453	1.07909	0.336669	0.185828	-0.499491	-0.0805979	-0.5342
8.59274	1.08961	0.374194	0.220913	-0.468998	-0.103057	-0.5342
8.60094	1.09287	0.391442	0.256407	-0.437156	-0.123058	-0.5342
8.60914	1.09201	0.392168	0.29024	-0.403566	-0.139344	-0.533181
8.61735	1.09201	0.39574	0.321151	-0.367966	-0.151524	-0.530523
8.62555	1.09713	0.401354	0.349042	-0.3304	-0.160165	-0.529489
8.63375	1.10442	0.407312	0.375058	-0.291305	-0.166647	-0.527642
8.64196	1.11399	0.413127	0.401377	-0.251493	-0.172829	-0.527431
8.65016	1.11919	0.419128	0.43073	-0.21204	-0.180575	-0.527431
8.65836	1.12903	0.423691	0.465742	-0.174098	-0.191265	-0.527431
8.66657	1.14392	0.426549	0.482267	-0.138692	-0.205407	-0.527431
8.67477	1.14429	0.429114	0.482267	-0.106549	-0.22248	-0.527431
8.68297	1.14429	0.441168	0.482267	-0.0779842	-0.241051	-0.527431
8.69117	1.14429	0.467139	0.485129	-0.0528817	-0.259129	-0.527431
8.69938	1.14429	0.482433	0.499548	-0.0307474	-0.272852	-0.527431
8.70758	1.14429	0.484056	0.514319	-0.0108179	-0.272852	-0.528384
8.71578	1.14429	0.485779	0.523141	0.00780278	-0.272852	-0.528384
8.72399	1.14429	0.491082	0.540378	0.0260006	-0.272852	-0.528384
8.73219	1.14429	0.496879	0.556444	0.0445193	-0.272852	-0.528384
8.74039	1.14516	0.504923	0.57317	0.0638513	-0.272852	-0.528384
8.7486	1.15882	0.511792	0.584062	0.0841666	-0.272852	-0.528384
8.7568	1.15882	0.51296	0.597818	0.105294	-0.272852	-0.528384
8.765	1.15882	0.52234	0.608624	0.126766	-0.272852	-0.528384
8.77321	1.15882	0.530745	0.608624	0.147912	-0.272852	-0.528384
8.78141	1.15882	0.532687	0.608624	0.168007	-0.279291	-0.528384
8.78961	1.15882	0.539454	0.608624	0.186426	-0.281124	-0.528384
8.79781	1.15882	0.546179	0.608624	0.202784	-0.285911	-0.528384
8.80602	1.14645	0.548511	0.608624	0.217026	-0.290485	-0.528384
8.81422	1.14059	0.549179	0.595888	0.229439	-0.290924	-0.527416
8.82242	1.13842	0.549889	0.583783	0.240588	-0.291233	-0.526096
8.83063	1.13719	0.550747	0.57317	0.251186	-0.29157	-0.522703
8.83883	1.13719	0.551987	0.56143	0.261914	-0.292385	-0.519264
8.84703	1.13719	0.554497	0.554297	0.273238	-0.292385	-0.518204
8.85524	1.13719	0.558781	0.546364	0.285264	-0.292385	-0.517374
8.86344	1.13719	0.562751	0.546364	0.29768	-0.292385	-0.515862
8.87164	1.13842	0.564239	0.546364	0.309818	-0.294347	-0.513452
8.87985	1.13842	0.568291	0.546364	0.320822	-0.295791	-0.510375
8.88805	1.13842	0.572934	0.546364	0.329914	-0.296331	-0.507845
8.89625	1.13842	0.574372	0.546364	0.33666	-0.296827	-0.507049
8.90446	1.13842	0.576379	0.554297	0.341192	-0.296827	-0.5046
8.91266	1.13842	0.578551	0.571023	0.344297	-0.296827	-0.502335
8.92086	1.14059	0.583636	0.583783	0.347338	-0.296331	-0.501348
8.92906	1.15659	0.59507	0.587711	0.352018	-0.294432	-0.499412
8.93727	1.18141	0.608242	0.598796	0.360027	-0.293618	-0.493802
8.94547	1.18141	0.618944	0.608624	0.372669	-0.293618	-0.485245
8.95368	1.18141	0.626378	0.617228	0.390544	-0.293618	-0.478422
8.96188	1.18141	0.630565	0.626418	0.413381	-0.293618	-0.4754
8.97008	1.18141	0.632264	0.631666	0.440044	-0.293618	-0.475043
8.97828	1.18141	0.632721	0.635665	0.468729	-0.293618	-0.474103
8.98649	1.18141	0.633306	0.638212	0.497288	-0.293618	-0.473185
8.99469	1.1667	0.635159	0.667219	0.523633	-0.293618	-0.472821
9.00289	1.15199	0.63892	0.716242	0.546112	-0.293618	-0.472386
9.0111	1.1324	0.644612	0.760084	0.56378	-0.293618	-0.469705
9.0193	1.10956	0.651691	0.796745	0.57652	-0.293618	-0.462345
9.0275	1.08913	0.659246	0.825552	0.584994	-0.293618	-0.450612
9.03571	1.08545	0.66627	0.846986	0.590441	-0.287949	-0.435474
9.04391	1.08545	0.671936	0.85688	0.594384	-0.273318	-0.418078
9.05211	1.08545	0.675807	0.858772	0.598334	-0.266519	-0.400012
9.06031	1.08545	0.677933	0.861657	0.603532	-0.265882	-0.383063
9.06852	1.10587	0.678835	0.864917	0.610804	-0.263369	-0.368906
9.07672	1.14251	0.679387	0.867391	0.620522	-0.261392	-0.362079
9.08493	1.1667	0.680637	0.871184	0.628787	-0.260401	-0.360617
9.09313	1.17164	0.683609	0.871184	0.628787	-0.258868	-0.359644
9.10133	1.17164	0.689105	0.871184	0.628787	-0.253395	-0.357648
9.10953	1.17164	0.697564	0.871184	0.628787	-0.238177	-0.355336
9.11774	1.16704	0.708973	0.871184	0.628787	-0.216958	-0.354163
9.12594	1.14694	0.722857	0.871184	0.635421	-0.20401	-0.352993
9.13414	1.11046	0.738339	0.871184	0.640242	-0.201352	-0.352121
9.14235	1.08897	0.754258	0.871184	0.645646	-0.200664	-0.347018
9.15055	1.07722	0.769346	0.871184	0.652203	-0.19348	-0.334842
9.15875	1.0609	0.78242	0.871184	0.659036	-0.185745	-0.32381
9.16696	1.05138	0.792593	0.871184	0.667076	-0.179956	-0.319533
9.17516	1.0498	0.799441	0.870076	0.670688	-0.170954	-0.318148
9.18336	1.0498	0.802982	0.864917	0.678789	-0.16458	-0.315195
9.19157	1.0498	0.804076	0.861657	0.687852	-0.156477	-0.312258
9.19977	1.0498	0.804235	0.858772	0.690264	-0.149463	-0.311027
9.20797	1.0546	0.804235	0.853605	0.696634	-0.141832	-0.308019
9.21617	1.05666	0.804235	0.82749	0.705395	-0.135196	-0.308019
9.22438	1.05832	0.804235	0.805388	0.711918	-0.134334	-0.308019
9.23258	1.06037	0.804235	0.802255	0.714906	-0.131418	-0.308019
9.24078	1.06262	0.804235	0.798992	0.718302	-0.122117	-0.308019
9.24899	1.06658	0.804235	0.798155	0.723064	-0.114544	-0.308019
9.25719	1.0736	0.804235	0.79208	0.7265	-0.11235	-0.308019
9.26539	1.08342	0.804336	0.786535	0.728935	-0.110212	-0.308019
9.2736	1.08897	0.805493	0.777952	0.73397	-0.106611	-0.308019
9.2818	1.0902	0.809111	0.768937	0.750407	-0.104681	-0.308019
9.29	1.0902	0.813746	0.768937	0.771104	-0.104681	-0.308608
9.29821	1.0902	0.816671	0.768937	0.789364	-0.104681	-0.312258
9.30641	1.0902	0.818505	0.768937	0.805869	-0.104681	-0.313685
9.31461	1.0902	0.824569	0.768937	0.821566	-0.101387	-0.315979
9.32282	1.0902	0.830129	0.768937	0.837347	-0.0956132	-0.318148
9.33102	1.0902	0.83186	0.768937	0.853804	-0.0901995	-0.319533
9.33922	1.0902	0.832889	0.768937	0.871112	-0.0874539	-0.321962
9.34742	1.08358	0.833567	0.768937	0.889056	-0.0865297	-0.325278
9.35563	1.0736	0.8356	0.777952	0.907182	-0.0858818	-0.326901
9.36383	1.0736	0.838281	0.786535	0.925003	-0.0837944	-0.328208
9.37203	1.0736	0.840057	0.792626	0.942185	-0.081785	-0.329655
9.38024	1.0736	0.841202	0.798992	0.95864	-0.073641	-0.331063
9.38844	1.0736	0.841202	0.802255	0.960485	-0.0641336	-0.333199
9.39664	1.0736	0.841202	0.805388	0.960485	-0.059196	-0.334687
9.40485	1.0736	0.841202	0.806622	0.960485	-0.0508298	-0.337477
9.41305	1.08465	0.841202	0.840141	0.960485	-0.0437045	-0.339768
9.42125	1.10021	0.841202	0.875115	0.961628	-0.0361532	-0.34125
9.42946	1.11204	0.841202	0.881984	0.966996	-0.0293007	-0.343941
9.43766	1.12316	0.84462	0.889098	0.968131	-0.0260831	-0.345652
9.44586	1.13442	0.847132	0.904797	0.975634	-0.0230106	-0.34771
9.45406	1.14738	0.849528	0.921399	0.983014	-0.0052885	-0.34771
9.46227	1.1685	0.851449	0.93248	0.983909	0.025549	-0.34771
9.47047	1.1685	0.851449	0.953814	0.990862	0.0503567	-0.34771
9.47868	1.1685	0.851449	0.968755	0.9985	0.0675513	-0.34771
9.48688	1.1685	0.851449	0.985385	1.00105	0.0773045	-0.34771
9.49508	1.1685	0.851449	1.00861	1.00767	0.0812309	-0.347322
9.50328	1.1592	0.851449	1.02272	1.01357	0.0820603	-0.344561
9.51149	1.13807	0.851449	1.02272	1.01776	0.0824824	-0.343238
9.51969	1.12956	0.851449	1.02272	1.02387	0.0846791	-0.341136
9.52789	1.12956	0.851449	1.02272	1.02387	0.0883764	-0.339268
9.5361	1.12956	0.84993	1.02272	1.02387	0.0905687	-0.33709
9.5443	1.12956	0.847132	1.02272	1.01869	0.0922276	-0.334848
9.5525	1.12956	0.845139	1.02272	1.01548	0.0936275	-0.334235
9.56071	1.12956	0.843742	1.02272	1.00864	0.0936275	-0.332102
9.56891	1.12956	0.843742	1.00812	1.00213	0.0936275	-0.329967
9.57711	1.12956	0.843742	0.986845	1.00045	0.0936275	-0.329967
9.58531	1.13807	0.843742	0.97171	0.992296	0.0936275	-0.329967
9.59352	1.17154	0.843742	0.968755	0.984658	0.0936275	-0.329967
9.60172	1.19146	0.842505	0.960787	0.983909	0.0936275	-0.327943
9.60993	1.19146	0.841341	0.94577	0.976342	0.0936275	-0.323402
9.61813	1.19146	0.840892	0.94577	0.968439	0.0936275	-0.318538
9.62633	1.19146	0.838748	0.94577	0.968439	0.0936275	-0.314852
9.63453	1.19146	0.836333	0.94577	0.968439	0.0936275	-0.314852
9.64274	1.19146	0.835197	0.94577	0.968439	0.0936275	-0.314852
9.65094	1.19146	0.834067	0.94577	0.968439	0.0936275	-0.314852
9.65914	1.19146	0.832957	0.929919	0.968439	0.0922861	-0.314852
9.66735	1.15861	0.829788	0.913456	0.968439	0.0905687	-0.314852
9.67555	1.13018	0.82193	0.900006	0.958966	0.08782	-0.314852
9.68375	1.11638	0.810965	0.892844	0.940942	0.0834692	-0.314852
9.69196	1.09112	0.799905	0.887702	0.922854	0.0803962	-0.314852
9.70016	1.06377	0.79001	0.884395	0.905065	0.0778004	-0.314852
9.70836	1.05481	0.783062	0.873998	0.88795	0.0714815	-0.314852
9.71656	1.03717	0.780474	0.864052	0.871853	0.0627893	-0.314852
9.72477	1.01945	0.779709	0.863898	0.857033	0.0572036	-0.314852
9.73297	1.01395	0.778754	0.85408	0.843591	0.0499952	-0.314852
9.74118	1.01395	0.778291	0.843926	0.831414	0.040079	-0.314852
9.74938	1.00664	0.777173	0.836783	0.820173	0.040079	-0.317328
9.75758	0.995008	0.775902	0.829556	0.809361	0.040079	-0.325684
9.76578	0.993372	0.775257	0.826712	0.798381	0.040079	-0.335822
9.77399	0.991915	0.773491	0.819582	0.786672	0.040079	-0.346927
9.78219	0.989492	0.770423	0.780137	0.773835	0.040079	-0.357944
9.79039	0.987112	0.770423	0.704247	0.759735	0.040079	-0.367795
9.7986	0.984654	0.770423	0.620108	0.744549	0.040079	-0.373047
9.8068	0.973617	0.770423	0.537531	0.728731	0.040079	-0.373945
9.815	0.952454	0.770423	0.465719	0.712911	0.040079	-0.374248
9.82321	0.92509	0.770423	0.41133	0.697747	0.0499952	-0.374724
9.83141	0.893108	0.770423	0.378576	0.683768	0.061019	-0.375516
9.83961	0.857769	0.770423	0.368034	0.671261	0.0714815	-0.376147
9.84782	0.819524	0.770423	0.36664	0.660209	0.078954	-0.376944
9.85602	0.777855	0.770423	0.363723	0.650312	0.0832943	-0.377959
9.86422	0.731466	0.770423	0.360349	0.641057	0.0852138	-0.37851
9.87242	0.678757	0.770423	0.357447	0.631839	0.112349	-0.378781
9.88063	0.618466	0.770423	0.343497	0.622067	0.165328	-0.379234
9.88883	0.550293	0.770423	0.311383	0.611264	0.214444	-0.37999
9.89703	0.475306	0.770423	0.269072	0.599134	0.256845	-0.380676
9.90524	0.395991	0.782799	0.227147	0.585611	0.291704	-0.380676
9.91344	0.315934	0.807559	0.207069	0.570876	0.319851	-0.380676
9.92164	0.239192	0.818913	0.202549	0.555355	0.343227	-0.380676
9.92985	0.169558	0.820828	0.19849	0.539688	0.360705	-0.380676
9.93805	0.109903	0.822509	0.194604	0.52467	0.36141	-0.37999
9.94625	0.0617326	0.826057	0.194604	0.511162	0.36141	-0.379309
9.95446	0.0577203	0.83037	0.194604	0.502371	0.36141	-0.378856
9.96266	0.0577203	0.832022	0.194604	0.499228	0.36141	-0.37851
9.97086	0.0577203	0.833708	0.194604	0.498527	0.36141	-0.37813
9.97907	0.0577203	0.835747	0.194604	0.496805	0.36141	-0.378354
9.98727	0.0577203	0.84395	0.194604	0.495105	0.36141	-0.378856
9.99547	0.0577203	0.864481	0.194604	0.494672	0.36141	-0.379309
10.0037	0.0577203	0.893537	0.194604	0.492664	0.36141	-0.37999
10.0119	0.0577203	0.926587	0.194604	0.489719	0.36141	-0.380826
10.0201	0.0577203	0.960615	0.194604	0.487823	0.36141	-0.381564
10.0283	0.0577203	0.992642	0.194604	0.487027	0.36141	-0.38209
10.0365	0.0394409	1.02024	0.194604	0.485967	0.36141	-0.382947
10.0447	0.0323919	1.04194	0.200206	0.485035	0.36141	-0.383721
10.0529	0.0180014	1.05177	0.204265	0.480614	0.36141	-0.384119
10.0611	-0.00146696	1.05177	0.207069	0.469611	0.351846	-0.384687
10.0693	-0.0133225	1.05177	0.228751	0.455004	0.346603	-0.38565
10.0775	-0.0191712	1.05177	0.269903	0.43799	0.344349	-0.386322
10.0857	-0.0259061	1.05177	0.304175	0.418846	0.343282	-0.386847
10.0939	-0.0333219	1.05453	0.304175	0.397927	0.341538	-0.387412
10.1021	-0.0315361	1.06012	0.304175	0.375779	0.337595	-0.387631
10.1103	-0.0191712	1.06505	0.304175	0.353232	0.330593	-0.389234
10.1185	-0.000674116	1.06873	0.304175	0.33142	0.320502	-0.395037
10.1267	0.0196939	1.07297	0.304175	0.311688	0.308085	-0.403291
10.1349	0.0323919	1.07563	0.304175	0.295389	0.294685	-0.411576
10.1431	0.0560604	1.0771	0.304175	0.287868	0.281847	-0.419253
10.1513	0.0743399	1.07937	0.304175	0.287242	0.270912	-0.425806
10.1595	0.0895499	1.08101	0.304175	0.285226	0.26264	-0.430981
10.1677	0.115447	1.08351	0.304175	0.283435	0.256987	-0.434874
10.1759	0.131428	1.08853	0.304175	0.281191	0.253062	-0.437935
10.1841	0.150943	1.09187	0.304175	0.278854	0.249288	-0.440876
10.1923	0.171094	1.09473	0.304175	0.276983	0.243725	-0.444495
10.2005	0.186405	1.09765	0.304175	0.275013	0.234511	-0.44947
10.2088	0.205593	1.09912	0.290932	0.274624	0.220317	-0.456149
10.217	0.216741	1.10071	0.260629	0.267717	0.200745	-0.464426
10.2252	0.226598	1.10214	0.254658	0.252772	0.176563	-0.473724
10.2334	0.207051	1.11152	0.251954	0.2358	0.149706	-0.4831
10.2416	0.197735	1.12988	0.244471	0.218813	0.133974	-0.491462
10.2498	0.182659	1.14443	0.236959	0.203683	0.130749	-0.497294
10.258	0.167347	1.14443	0.225261	0.191743	0.12723	-0.499548
10.2662	0.16374	1.14443	0.213716	0.183538	0.122043	-0.500097
10.2744	0.174561	1.14443	0.211717	0.178778	0.114599	-0.500912
10.2826	0.188178	1.14443	0.197805	0.176484	0.109255	-0.501414
10.2908	0.197735	1.14443	0.18471	0.175281	0.106287	-0.502166
10.299	0.204226	1.14443	0.172658	0.173756	0.0967368	-0.502909
10.3072	0.223773	1.14443	0.15887	0.170781	0.089036	-0.504757
10.3154	0.240045	1.14443	0.153171	0.165754	0.0864623	-0.510742
10.3236	0.246532	1.14443	0.139525	0.158681	0.0805739	-0.520208
10.3318	0.262605	1.14443	0.127044	0.150123	0.0765877	-0.530302
10.34	0.277678	1.14443	0.121103	0.141021	0.0741709	-0.535138
10.3482	0.290379	1.14443	0.112615	0.132458	0.0638586	-0.536146
10.3564	0.301215	1.14443	0.106254	0.125402	0.0411103	-0.537286
10.3646	0.313152	1.14443	0.101599	0.121521	0.0140048	-0.537718
10.3728	0.325618	1.14168	0.0930908	0.120578	-0.00803955	-0.539845
10.381	0.333671	1.12478	0.0869607	0.1198	-0.0223961	-0.542377
10.3892	0.344094	1.11473	0.085528	0.119009	-0.0276568	-0.544989
10.3974	0.338434	1.11308	0.0840768	0.118767	-0.0281657	-0.545071
10.4056	0.325618	1.11006	0.0840768	0.11818	-0.0295772	-0.545071
10.4138	0.316165	1.10572	0.0840768	0.11749	-0.03142	-0.545071
10.422	0.306092	1.09947	0.0840768	0.115883	-0.032136	-0.545071
10.4302	0.292243	1.09499	0.0840768	0.110909	-0.0383071	-0.545071
10.4384	0.277678	1.09229	0.0840768	0.102447	-0.0542893	-0.545071
10.4466	0.265393	1.08315	0.0840768	0.0917159	-0.0770814	-0.545071
10.4548	0.249321	1.076	0.0840768	0.0794513	-0.104492	-0.545071
10.4631	0.240045	1.0752	0.0840768	0.0665926	-0.133287	-0.545071
10.4713	0.225531	1.06762	0.0840768	0.0541179	-0.159901	-0.543111
10.4795	0.225531	1.06183	0.0840768	0.042864	-0.179813	-0.542377
10.4877	0.225531	1.06053	0.0840768	0.0333693	-0.187668	-0.539845
10.4959	0.225531	1.06011	0.0840768	0.0257801	-0.189059	-0.537718
10.5041	0.225531	1.05908	0.0840768	0.0198492	-0.191543	-0.536331
10.5123	0.225531	1.0564	0.0857159	0.015026	-0.193277	-0.535138
10.5205	0.225531	1.05249	0.0992243	0.010616	-0.196298	-0.534444
10.5287	0.221144	1.05042	0.128441	0.00596719	-0.199539	-0.528182
10.5369	0.173185	1.05	0.164637	0.000637147	-0.201269	-0.518743
10.5451	0.122086	1.04831	0.203113	-0.00550423	-0.204936	-0.517413
10.5533	0.0797213	1.0478	0.240693	-0.0122593	-0.217703	-0.517413
10.5615	0.0482968	1.0409	0.274272	-0.0177984	-0.240277	-0.515706
10.5697	0.0274497	1.03491	0.299047	-0.0177984	-0.265345	-0.512331
10.5779	0.0144845	1.03491	0.309014	-0.0177984	-0.282633	-0.509391
10.5861	0.00519095	1.03491	0.311228	-0.0177984	-0.287228	-0.50746
10.5943	-0.00498817	1.03491	0.31416	-0.0177984	-0.29095	-0.502544
10.6025	-0.019758	1.03491	0.315842	-0.0177984	-0.295719	-0.497518
10.6107	-0.0410259	1.03491	0.320381	-0.0177984	-0.298693	-0.494782
10.6189	-0.0684612	1.03491	0.32586	-0.0177984	-0.303365	-0.491069
10.6271	-0.0684612	1.03491	0.32586	-0.0177984	-0.310954	-0.484979
10.6353	-0.0684612	1.03216	0.32586	-0.0177984	-0.31636	-0.480786
10.6435	-0.0684612	1.02874	0.32586	-0.0177984	-0.31636	-0.479008
10.6517	-0.0684612	1.02438	0.32586	-0.0177984	-0.31636	-0.477967
10.6599	-0.0684612	1.02438	0.32586	-0.0177984	-0.31636	-0.477967
10.6681	-0.0684612	1.02438	0.32586	-0.0177984	-0.317255	-0.477967
10.6763	-0.0684612	1.02874	0.32586	-0.0177984	-0.320037	-0.477967
10.6845	-0.0684612	1.0314	0.32586	-0.0152958	-0.322799	-0.477967
10.6927	-0.0684612	1.03415	0.32586	-0.00610697	-0.323988	-0.479008
10.7009	-0.0684612	1.03715	0.32586	0.00273239	-0.325035	-0.48331
10.7091	-0.0684612	1.03715	0.320381	0.0102783	-0.333525	-0.487503
10.7173	-0.0684612	1.03715	0.315842	0.0158372	-0.341952	-0.491069
10.7256	-0.0684612	1.03715	0.312557	0.019063	-0.343995	-0.494555
10.7338	-0.0684612	1.0314	0.309014	0.0201229	-0.343995	-0.495697
10.742	-0.0632337	1.02874	0.299434	0.0201996	-0.343995	-0.495697
10.7502	-0.0648453	1.02789	0.267584	0.0204221	-0.343995	-0.495697
10.7584	-0.0648453	1.02789	0.226489	0.0210578	-0.343995	-0.495697
10.7666	-0.0648453	1.02789	0.195075	0.0234418	-0.343995	-0.495697
10.7748	-0.0648453	1.02789	0.172886	0.0288095	-0.343995	-0.49188
10.783	-0.0648453	1.02789	0.157456	0.0370761	-0.345433	-0.487503
10.7912	-0.0648453	1.02789	0.145063	0.0478481	-0.349257	-0.48578
10.7994	-0.0648453	1.02789	0.13178	0.0556291	-0.356579	-0.481478
10.8076	-0.0648453	1.02789	0.114553	0.0580243	-0.356579	-0.477967
10.8158	-0.0426445	1.02789	0.0932385	0.0596931	-0.356579	-0.475104
10.824	-0.0407787	1.02112	0.0932385	0.0625696	-0.356579	-0.471231
10.8322	-0.0180292	1.01765	0.0932385	0.0654694	-0.356579	-0.469744
10.8404	0.00877979	1.01709	0.0932385	0.0671404	-0.356579	-0.466759
10.8486	0.0284564	1.01627	0.0932385	0.0709806	-0.356579	-0.463725
10.8568	0.0465931	1.01355	0.0932385	0.0754333	-0.351415	-0.462479
10.865	0.0628305	1.01018	0.0932385	0.0777855	-0.34812	-0.462479
10.8732	0.0867751	1.00841	0.0932385	0.0824113	-0.347592	-0.461422
10.8814	0.112593	1.00773	0.0932385	0.0866408	-0.347592	-0.451658
10.8896	0.129895	1.00242	0.0932385	0.0884506	-0.351415	-0.437901
10.8978	0.13564	0.996159	0.0932385	0.0915601	-0.353354	-0.4249
10.906	0.130608	0.994858	0.0932385	0.095165	-0.357382	-0.413322
10.9142	0.130608	0.986378	0.0932385	0.0976652	-0.361631	-0.40372
10.9224	0.130608	0.977895	0.0932385	0.0992458	-0.364116	-0.396447
10.9306	0.130608	0.971377	0.0932385	0.101075	-0.365866	-0.391584
10.9388	0.130608	0.962334	0.0969252	0.10442	-0.365866	-0.388894
10.947	0.130608	0.958151	0.0969252	0.107834	-0.364116	-0.387843
10.9552	0.130608	0.949532	0.0969252	0.109479	-0.35902	-0.38764
10.9634	0.137284	0.941354	0.0969252	0.112778	-0.354771	-0.387379
10.9716	0.146989	0.93865	0.0969252	0.116535	-0.354771	-0.386166
10.9798	0.16272	0.93209	0.0969252	0.119167	-0.354771	-0.383245
10.9881	0.181355	0.925594	0.0969252	0.122736	-0.354771	-0.378155
10.9963	0.196814	0.923703	0.107657	0.127629	-0.354771	-0.370783
11.0045	0.213494	0.920876	0.121005	0.132212	-0.354771	-0.361375
11.0127	0.230055	0.916083	0.131696	0.137626	-0.354771	-0.350467
11.0209	0.247569	0.907778	0.142965	0.141752	-0.354771	-0.338758
11.0291	0.266815	0.896099	0.161144	0.141908	-0.354771	-0.326954
11.0373	0.282369	0.884408	0.176958	0.145191	-0.354771	-0.315623
11.0455	0.291138	0.871882	0.192232	0.148702	-0.354771	-0.305096
11.0537	0.293389	0.858131	0.206447	0.150562	-0.354771	-0.295435
11.0619	0.327013	0.843328	0.22671	0.152302	-0.354771	-0.286483
11.0701	0.388345	0.828147	0.246379	0.162821	-0.354138	-0.277967
11.0783	0.43941	0.813507	0.25678	0.193998	-0.352198	-0.269609
11.0865	0.43941	0.800228	0.278558	0.240042	-0.349009	-0.261221
11.0947	0.43941	0.78868	0.282129	0.293497	-0.346318	-0.252747
11.1029	0.43941	0.77857	0.282129	0.351007	-0.343672	-0.244248
11.1111	0.43941	0.768906	0.279567	0.408379	-0.342751	-0.235859
11.1193	0.43941	0.758189	0.25678	0.461146	-0.343619	-0.227713
11.1275	0.43941	0.744779	0.237503	0.497451	-0.345041	-0.219878
11.1357	0.43941	0.727357	0.217834	0.510962	-0.345041	-0.212315
11.1439	0.43941	0.705363	0.206447	0.513916	-0.345041	-0.204891
11.1521	0.43941	0.679268	0.185048	0.519535	-0.345041	-0.197411
11.1603	0.452531	0.650607	0.177129	0.52436	-0.345041	-0.189706
11.1685	0.463759	0.621745	0.177129	0.527877	-0.345041	-0.181702
11.1767	0.475051	0.595418	0.198528	0.535158	-0.345041	-0.173481
11.1849	0.484057	0.575241	0.217834	0.544872	-0.345041	-0.165301
11.1931	0.485026	0.566166	0.237787	0.552137	-0.338422	-0.157551
11.2013	0.486855	0.564957	0.257065	0.555056	-0.338422	-0.150652
11.2095	0.489981	0.564344	0.279567	0.559652	-0.338422	-0.144931
11.2177	0.495589	0.561522	0.30661	0.562964	-0.338422	-0.140479
11.2259	0.505439	0.556789	0.321151	0.575679	-0.338422	-0.137059
11.2341	0.518962	0.553954	0.349188	0.606016	-0.338422	-0.134074
11.2423	0.535157	0.553341	0.372071	0.641203	-0.338422	-0.130631
11.2506	0.552867	0.552105	0.383106	0.674391	-0.338422	-0.12568
11.2588	0.565646	0.543001	0.39447	0.697411	-0.338422	-0.11822
11.267	0.583146	0.52261	0.398008	0.705141	-0.33712	-0.107523
11.2752	0.597353	0.495654	0.404005	0.705141	-0.328418	-0.0933324
11.2834	0.608552	0.465433	0.415976	0.705141	-0.324334	-0.0823161
11.2916	0.608552	0.434465	0.425474	0.705141	-0.321384	-0.0811384
11.2998	0.608552	0.405095	0.428359	0.705141	-0.316744	-0.0811384
11.308	0.63032	0.379135	0.428359	0.705141	-0.3135	-0.0810241
11.3162	0.637316	0.357618	0.428359	0.705141	-0.308825	-0.0801189
11.3244	0.639057	0.340698	0.425578	0.705141	-0.308825	-0.0793601
11.3326	0.643476	0.327691	0.41608	0.705141	-0.308825	-0.0791412
11.3408	0.64958	0.317221	0.404005	0.705141	-0.309775	-0.0791412
11.349	0.654161	0.307452	0.404005	0.705141	-0.31269	-0.0791412
11.3572	0.654161	0.296361	0.404005	0.705141	-0.31269	-0.0791412
11.3654	0.654161	0.28203	0.404005	0.705141	-0.31269	-0.0791412
11.3736	0.654161	0.262947	0.404005	0.705141	-0.31269	-0.0791412
11.3818	0.654161	0.238275	0.404005	0.705141	-0.31269	-0.0791412
11.39	0.654161	0.208055	0.404005	0.703092	-0.31269	-0.0791412
11.3982	0.654161	0.173296	0.404005	0.690616	-0.31269	-0.0791412
11.4064	0.654161	0.135904	0.404005	0.665665	-0.31269	-0.0791412
11.4146	0.654161	0.0984543	0.404005	0.634931	-0.31269	-0.0793601
11.4228	0.654161	0.0638079	0.404005	0.600562	-0.31269	-0.0797781
11.431	0.65927	0.0346249	0.404005	0.565212	-0.31269	-0.0805368
11.4392	0.65927	0.0128499	0.398008	0.531645	-0.31269	-0.0818778
11.4474	0.65927	0.00173222	0.37207	0.502307	-0.331623	-0.0827976
11.4556	0.65927	-0.00129001	0.348944	0.478952	-0.357522	-0.0829119
11.4638	0.65927	-0.00295145	0.341791	0.46236	-0.38604	-0.0834274
11.472	0.65927	-0.00463502	0.334135	0.452216	-0.401654	-0.0854213
11.4802	0.65927	-0.00550083	0.333418	0.447146	-0.40427	-0.0896759
11.4884	0.65927	-0.00668702	0.319215	0.444924	-0.406777	-0.0954294
11.4966	0.65927	-0.0107343	0.303687	0.44282	-0.412698	-0.101814
11.5048	0.65927	-0.0219218	0.284099	0.438045	-0.422203	-0.108511
11.5131	0.65927	-0.0410294	0.262332	0.428229	-0.432812	-0.115236
11.5213	0.65927	-0.0640699	0.251923	0.411842	-0.438664	-0.121315
11.5295	0.65927	-0.0806379	0.231678	0.388499	-0.446553	-0.124328
11.5377	0.65927	-0.0859328	0.213077	0.359065	-0.458005	-0.124744
11.5459	0.65927	-0.0883669	0.188117	0.325535	-0.458005	-0.125015
11.5541	0.671576	-0.0926013	0.166304	0.290693	-0.458005	-0.12598
11.5623	0.679522	-0.0975883	0.160604	0.257601	-0.458005	-0.127193
11.5705	0.682996	-0.0999724	0.135662	0.229029	-0.458005	-0.129043
11.5787	0.687122	-0.102735	0.114204	0.20692	-0.458005	-0.130541
11.5869	0.68807	-0.102735	0.110074	0.192028	-0.458005	-0.130714
11.5951	0.692569	-0.102735	0.097482	0.183768	-0.45881	-0.132655
11.6033	0.700175	-0.102735	0.0881132	0.180337	-0.462334	-0.134862
11.6115	0.704442	-0.102735	0.0675775	0.179058	-0.462334	-0.135284
11.6197	0.70563	-0.102735	0.0171106	0.176913	-0.462334	-0.136501
11.6279	0.707587	-0.102735	-0.0387834	0.17114	-0.462334	-0.138244
11.6361	0.718645	-0.102735	-0.0715453	0.15979	-0.462334	-0.139441
11.6443	0.740317	-0.102735	-0.0791324	0.142124	-0.458845	-0.140318
11.6525	0.763702	-0.102735	-0.084374	0.118767	-0.455714	-0.14066
11.6607	0.780707	-0.102735	-0.0912381	0.0916095	-0.454875	-0.141
11.6689	0.788212	-0.0976859	-0.102159	0.0637792	-0.454875	-0.143448
11.6771	0.79023	-0.0926013	-0.111602	0.0498399	-0.454875	-0.147954
11.6853	0.7909	-0.0883669	-0.113959	0.0490408	-0.454875	-0.152025
11.6935	0.793579	-0.0859328	-0.125557	0.0463769	-0.454875	-0.155146
11.7017	0.79785	-0.0810003	-0.139307	0.042347	-0.454875	-0.157423
11.7099	0.800137	-0.0625557	-0.147315	0.0356336	-0.454875	-0.159237
11.7181	0.802782	-0.034962	-0.153425	0.0294956	-0.442507	-0.16117
11.7263	0.817938	-0.0108564	-0.157224	0.0268223	-0.426651	-0.163877
11.7345	0.817938	0.00830714	-0.161782	0.0200838	-0.413421	-0.167935
11.7427	0.817938	0.0223642	-0.183447	0.0130089	-0.401021	-0.170845
11.7509	0.817938	0.0324695	-0.232844	0.00951253	-0.398218	-0.170845
11.7591	0.817938	0.0408405	-0.293436	0.00557257	-0.392389	-0.170845
11.7673	0.817938	0.0502631	-0.355033	0.00080512	-0.386847	-0.170845
11.7756	0.817938	0.063465	-0.413107	-0.00232307	-0.356983	-0.170845
11.7838	0.817938	0.0824925	-0.463872	-0.00743286	-0.290491	-0.170845
11.792	0.817938	0.108228	-0.504718	-0.0240625	-0.216338	-0.170845
11.8002	0.817938	0.140151	-0.522446	-0.0472277	-0.145585	-0.170845
11.8084	0.817938	0.17641	-0.523047	-0.0616735	-0.082544	-0.170845
11.8166	0.839121	0.214177	-0.523992	-0.0652121	-0.029798	-0.170845
11.8248	0.855789	0.250227	-0.52613	-0.0666428	0.0119597	-0.170845
11.833	0.865855	0.281598	-0.528506	-0.0681915	0.0437335	-0.170845
11.8412	0.889798	0.306194	-0.532062	-0.0708224	0.0677604	-0.172976
11.8494	0.912232	0.32319	-0.535833	-0.0733857	0.0868938	-0.175825
11.8576	0.919617	0.333163	-0.539446	-0.0748724	0.103977	-0.177837
11.8658	0.943795	0.33792	-0.539446	-0.0766023	0.121319	-0.181601
11.874	0.966962	0.340068	-0.539446	-0.0771502	0.140348	-0.184921
11.8822	0.978958	0.34243	-0.539446	-0.0775504	0.161478	-0.185799
11.8904	0.978958	0.347459	-0.539446	-0.0785408	0.184201	-0.185799
11.8986	0.978958	0.356767	-0.539446	-0.0801044	0.207344	-0.185799
11.9068	0.978958	0.370881	-0.539446	-0.0811509	0.229441	-0.185799
11.915	0.978958	0.389256	-0.539446	-0.0814254	0.249129	-0.185799
11.9232	0.978958	0.410522	-0.539446	-0.081596	0.265497	-0.185799
11.9314	0.978958	0.43289	-0.535833	-0.0820862	0.278332	-0.185799
11.9396	0.978958	0.4546	-0.532062	-0.085267	0.288191	-0.185799
11.9478	0.978958	0.474314	-0.528506	-0.0853634	0.296295	-0.185799
11.956	0.999757	0.491358	-0.52613	-0.0853634	0.304278	-0.185799
11.9642	1.02718	0.50578	-0.523992	-0.0853634	0.313855	-0.185799
11.9724	1.03194	0.518235	-0.523047	-0.0871923	0.326486	-0.189532
11.9806	1.03584	0.529748	-0.509104	-0.100182	0.343102	-0.199149
11.9888	1.04495	0.541426	-0.468425	-0.11987	0.363926	-0.207817
11.997	1.0584	0.55419	-0.412803	-0.144862	0.388414	-0.215176
12.0052	1.06585	0.56859	-0.358639	-0.173263	0.401753	-0.221185
12.0134	1.07285	0.584744	-0.330468	-0.202535	0.40303	-0.226096
12.0216	1.08765	0.602376	-0.327691	-0.222184	0.407603	-0.230357
12.0298	1.09896	0.620947	-0.319581	-0.22735	0.414876	-0.234484
12.0381	1.10469	0.639801	-0.310921	-0.229731	0.42362	-0.238913
12.0463	1.11233	0.658294	-0.301183	-0.232121	0.428903	-0.243904
12.0545	1.11575	0.675877	-0.291259	-0.236406	0.437372	-0.24949
12.0627	1.1192	0.692116	-0.291259	-0.241076	0.448251	-0.255498
12.0709	1.14857	0.706683	-0.291259	-0.242142	0.453566	-0.261627
12.0791	1.21503	0.718811	-0.291259	-0.247258	0.465051	-0.267573
12.0873	1.29681	0.724186	-0.291259	-0.253077	0.477141	-0.273148
12.0955	1.33883	0.724676	-0.291259	-0.258704	0.482006	-0.278389
12.1037	1.33883	0.725101	-0.291259	-0.263236	0.488721	-0.283599
12.1119	1.33883	0.725384	-0.291259	-0.266536	0.496577	-0.289324
12.1201	1.33883	0.726349	-0.291259	-0.271711	0.503574	-0.296256
12.1283	1.33883	0.727654	-0.291259	-0.274995	0.509351	-0.305081
12.1365	1.33883	0.729044	-0.291259	-0.278376	0.512326	-0.31631
12.1447	1.33883	0.730864	-0.299989	-0.28122	0.521704	-0.330137
12.1529	1.33883	0.732595	-0.310921	-0.283567	0.55488	-0.346354
12.1611	1.33883	0.733862	-0.319581	-0.292572	0.60591	-0.36434
12.1693	1.33883	0.73531	-0.327691	-0.30577	0.656462	-0.38315
12.1775	1.33883	0.736743	-0.330319	-0.314225	0.70421	-0.401651
12.1857	1.33883	0.73892	-0.330319	-0.317576	0.748061	-0.418713
12.1939	1.33883	0.740913	-0.330319	-0.318431	0.788162	-0.433385
12.2021	1.33883	0.741516	-0.326928	-0.319119	0.825577	-0.445045
12.2103	1.33883	0.743014	-0.326928	-0.320657	0.846413	-0.453487
12.2185	1.30787	0.744926	-0.326928	-0.322619	0.846413	-0.458937
12.2267	1.23415	0.746019	-0.326928	-0.323792	0.846413	-0.461985
12.2349	1.13544	0.746606	-0.326928	-0.32436	0.848467	-0.463456
12.2431	1.01345	0.746606	-0.326928	-0.33075	0.854157	-0.464232
12.2513	0.873684	0.748906	-0.326928	-0.345069	0.863894	-0.465078
12.2595	0.724738	0.753779	-0.326928	-0.363661	0.86948	-0.465204
12.2677	0.576978	0.753779	-0.327394	-0.384779	0.86948	-0.465204
12.2759	0.44089	0.753779	-0.333862	-0.406188	0.86948	-0.465204
12.2841	0.325427	0.753779	-0.335917	-0.42563	0.86948	-0.465204
12.2923	0.236634	0.753779	-0.337274	-0.441299	0.86948	-0.465204
12.3006	0.190639	0.753779	-0.337952	-0.452214	0.86948	-0.465204
12.3088	0.181427	0.753779	-0.337952	-0.458418	0.86948	-0.465204
12.317	0.177988	0.753779	-0.337952	-0.460962	0.86948	-0.465204
12.3252	0.174097	0.753779	-0.337952	-0.461682	0.86948	-0.465204
12.3334	0.167512	0.753779	-0.337952	-0.462827	0.86948	-0.465204
12.3416	0.161105	0.753779	-0.337952	-0.466619	0.865298	-0.465204
12.3498	0.157325	0.753779	-0.337952	-0.474824	0.860681	-0.465204
12.358	0.150246	0.753779	-0.337952	-0.488415	0.854157	-0.465204
12.3662	0.145487	0.753779	-0.337952	-0.507387	0.848467	-0.465204
12.3744	0.139722	0.753779	-0.337952	-0.530736	0.844484	-0.465204
12.3826	0.134707	0.749447	-0.338273	-0.55663	0.840348	-0.463081
12.3908	0.134707	0.735535	-0.345925	-0.582719	0.839322	-0.459306
12.399	0.134707	0.722223	-0.367131	-0.606541	0.823624	-0.4549
12.4072	0.134707	0.715597	-0.391682	-0.62168	0.787286	-0.449999
12.4154	0.134707	0.714646	-0.40413	-0.626319	0.743106	-0.444944
12.4236	0.134707	0.713798	-0.405923	-0.627886	0.696966	-0.443673
12.4318	0.134707	0.712215	-0.408679	-0.630789	0.654041	-0.443673
12.44	0.139255	0.710077	-0.413435	-0.633498	0.621572	-0.443673
12.4482	0.14427	0.708074	-0.415642	-0.634609	0.608958	-0.443673
12.4564	0.14427	0.706845	-0.416712	-0.638302	0.606248	-0.443673
12.4646	0.14427	0.704807	-0.418816	-0.642233	0.602591	-0.443673
12.4728	0.14427	0.702841	-0.42899	-0.643714	0.600827	-0.443673
12.481	0.14427	0.702331	-0.438789	-0.645847	0.595566	-0.443673
12.4892	0.14427	0.70131	-0.439818	-0.647806	0.588112	-0.443673
12.4974	0.14427	0.698122	-0.445289	-0.652231	0.583546	-0.443673
12.5056	0.14427	0.691683	-0.452806	-0.663067	0.581635	-0.443673
12.5138	0.167911	0.684253	-0.460756	-0.677166	0.580065	-0.443673
12.522	0.21254	0.67745	-0.460756	-0.689913	0.566475	-0.443673
12.5302	0.248567	0.671497	-0.460756	-0.700103	0.537879	-0.443673
12.5384	0.273966	0.666336	-0.460756	-0.707295	0.504185	-0.443673
12.5466	0.288852	0.661713	-0.460756	-0.711882	0.470653	-0.447959
12.5548	0.29522	0.657295	-0.460756	-0.714983	0.440963	-0.45523
12.5631	0.296694	0.652755	-0.460756	-0.718164	0.417888	-0.464656
12.5713	0.297039	0.647821	-0.460756	-0.723079	0.402774	-0.475687
12.5795	0.299639	0.647821	-0.460756	-0.731106	0.396432	-0.487593
12.5877	0.307159	0.647821	-0.460756	-0.74306	0.395166	-0.499626
12.5959	0.32049	0.647821	-0.460756	-0.759039	0.394335	-0.511171
12.6041	0.339065	0.647821	-0.460756	-0.778434	0.393639	-0.521839
12.6123	0.361069	0.647821	-0.452806	-0.800081	0.390856	-0.531474
12.6205	0.372705	0.647821	-0.445289	-0.822502	0.381496	-0.539628
12.6287	0.373741	0.647821	-0.439818	-0.844198	0.363947	-0.543658
12.6369	0.374719	0.647821	-0.4367	-0.86391	0.339455	-0.544118
12.6451	0.377413	0.647821	-0.408468	-0.880795	0.310076	-0.544706
12.6533	0.380559	0.647821	-0.351536	-0.894497	0.278987	-0.546674
12.6615	0.384731	0.647821	-0.285248	-0.905102	0.249856	-0.548781
12.6697	0.390209	0.647821	-0.216185	-0.913012	0.229396	-0.55041
12.6779	0.393604	0.647821	-0.150121	-0.918805	0.221219	-0.553087
12.6861	0.397136	0.647821	-0.0907428	-0.923105	0.218696	-0.554874
12.6943	0.403292	0.649029	-0.0391378	-0.926512	0.216717	-0.556231
12.7025	0.409189	0.657933	0.000899135	-0.929575	0.21435	-0.558873
12.7107	0.412699	0.666554	0.000899135	-0.932797	0.20899	-0.561381
12.7189	0.418427	0.672109	0.000899135	-0.936632	0.204749	-0.563184
12.7271	0.424647	0.675231	0.000899135	-0.941459	0.203646	-0.564174
12.7353	0.425687	0.675231	0.000899135	-0.947516	0.202157	-0.565302
12.7435	0.427755	0.675231	0.000899135	-0.954815	0.190211	-0.566608
12.7517	0.428956	0.675231	0.000899135	-0.963088	0.163379	-0.567413
12.7599	0.430467	0.675231	0.010297	-0.971777	0.129707	-0.570664
12.7681	0.432109	0.675231	0.022044	-0.980109	0.0936014	-0.578492
12.7763	0.432109	0.677284	0.0383936	-0.985935	0.0589636	-0.587564
12.7845	0.432109	0.679985	0.0582905	-0.987845	0.0292697	-0.595132
12.7927	0.440744	0.68299	0.0690015	-0.988849	0.00689778	-0.600793
12.8009	0.449341	0.686027	0.0852973	-0.990092	-0.0073101	-0.604594
12.8091	0.450118	0.687957	0.103044	-0.990721	-0.013955	-0.606973
12.8173	0.460467	0.692062	0.117991	-0.991861	-0.0157093	-0.608625
12.8256	0.470587	0.696994	0.138229	-0.993542	-0.0159239	-0.610331
12.8338	0.478963	0.696994	0.138229	-0.994747	-0.0170514	-0.612791
12.842	0.488365	0.696994	0.138229	-0.995492	-0.0220471	-0.616513
12.8502	0.489499	0.696994	0.138229	-0.996792	-0.0329073	-0.621749
12.8584	0.495975	0.696994	0.125738	-1.00264	-0.0494831	-0.628505
12.8666	0.495975	0.696994	0.110791	-1.0139	-0.0618582	-0.636588
12.8748	0.495975	0.696994	0.0852973	-1.02729	-0.0656808	-0.645687
12.883	0.495975	0.696994	0.0676216	-1.0418	-0.0690889	-0.655435
12.8912	0.495975	0.693274	0.0569105	-1.05644	-0.0741474	-0.665459
12.8994	0.495975	0.689169	0.033398	-1.07049	-0.0792227	-0.673842
12.9076	0.495975	0.686027	0.0152254	-1.08354	-0.0841166	-0.677336
12.9158	0.495975	0.682084	0.0152254	-1.09555	-0.0896084	-0.677905
12.924	0.48846	0.676459	0.0152254	-1.10674	-0.0983597	-0.678963
12.9322	0.479047	0.672907	0.011566	-1.11236	-0.10628	-0.679914
12.9404	0.479047	0.671482	0.00805317	-1.11236	-0.109407	-0.680254
12.9486	0.479047	0.66719	0.00496121	-1.11236	-0.116955	-0.681211
12.9568	0.490263	0.663905	0.00496121	-1.11236	-0.125086	-0.681342
12.965	0.498311	0.662946	0.00496121	-1.11236	-0.13021	-0.681342
12.9732	0.502486	0.661504	0.00496121	-1.11236	-0.135174	-0.681342
12.9814	0.50405	0.658706	0.0068415	-1.11537	-0.137249	-0.681342
12.9896	0.505546	0.654878	0.00851779	-1.12041	-0.139729	-0.681342
12.9978	0.506509	0.651754	0.011566	-1.12317	-0.150465	-0.681342
13.006	0.507189	0.649105	0.0211858	-1.12613	-0.170726	-0.681342
13.0142	0.507189	0.645723	0.0211858	-1.13077	-0.182398	-0.681342
13.0224	0.507189	0.64049	0.0211858	-1.13455	-0.184083	-0.681342
13.0306	0.507189	0.632631	0.0211858	-1.1372	-0.18615	-0.681342
13.0388	0.507189	0.621894	0.0211858	-1.1407	-0.189836	-0.680385
13.047	0.507189	0.608629	0.0211858	-1.14221	-0.195903	-0.679914
13.0552	0.507189	0.593746	0.0211858	-1.14221	-0.199172	-0.678963
13.0634	0.507189	0.578568	0.0211858	-1.14221	-0.20062	-0.678167
13.0716	0.507189	0.568908	0.0211858	-1.14221	-0.205658	-0.677743
13.0798	0.507189	0.566342	0.0211858	-1.13978	-0.205658	-0.677336
13.0881	0.507189	0.564617	0.0211858	-1.13978	-0.205658	-0.676327
13.0963	0.507189	0.561665	0.02955	-1.13978	-0.205658	-0.674398
13.1045	0.511875	0.559078	0.064262	-1.13978	-0.205658	-0.672567
13.1127	0.511875	0.557632	0.15396	-1.13978	-0.205658	-0.671278
13.1209	0.511875	0.55373	0.255398	-1.13978	-0.209563	-0.671278
13.1291	0.511875	0.549608	0.303726	-1.13978	-0.211205	-0.671278
13.1373	0.511875	0.54866	0.316534	-1.13978	-0.215777	-0.671278
13.1455	0.511875	0.546505	0.326898	-1.13978	-0.219004	-0.671278
13.1537	0.511875	0.543739	0.334247	-1.13978	-0.219916	-0.671278
13.1619	0.511875	0.542312	0.359535	-1.14232	-0.231678	-0.671278
13.1701	0.511875	0.537527	0.389895	-1.14461	-0.243683	-0.671278
13.1783	0.511875	0.523964	0.418682	-1.14594	-0.245131	-0.671278
13.1865	0.511875	0.504687	0.43879	-1.14793	-0.245131	-0.671278
13.1947	0.511875	0.48512	0.460932	-1.15016	-0.245131	-0.671278
13.2029	0.511875	0.466942	0.493696	-1.15086	-0.245131	-0.671278
13.2111	0.511875	0.451334	0.513872	-1.15147	-0.245131	-0.671278
13.2193	0.511875	0.43875	0.539431	-1.15613	-0.245131	-0.670361
13.2275	0.50413	0.428851	0.560416	-1.16546	-0.245131	-0.669886
13.2357	0.486506	0.420621	0.566051	-1.17102	-0.244154	-0.669107
13.2439	0.478622	0.420621	0.576629	-1.17183	-0.233747	-0.667226
13.2521	0.478622	0.420621	0.610476	-1.17259	-0.227555	-0.665781
13.2603	0.478622	0.420621	0.664003	-1.17357	-0.227555	-0.665009
13.2685	0.478622	0.420621	0.692088	-1.1752	-0.227555	-0.66344
13.2767	0.478622	0.420621	0.696823	-1.17691	-0.227555	-0.662919
13.2849	0.478622	0.420621	0.70105	-1.17843	-0.227555	-0.662919
13.2931	0.478622	0.420621	0.70105	-1.18051	-0.222719	-0.662919
13.3013	0.478622	0.420621	0.70105	-1.18164	-0.219988	-0.662919
13.3095	0.478622	0.420621	0.70105	-1.18427	-0.219253	-0.662919
13.3177	0.478622	0.420621	0.70105	-1.18709	-0.217918	-0.662919
13.3259	0.478622	0.420621	0.70105	-1.18782	-0.217918	-0.662919
13.3341	0.478622	0.420621	0.70105	-1.18987	-0.217918	-0.662919
13.3423	0.478622	0.420621	0.70105	-1.19248	-0.217918	-0.662919
13.3506	0.478622	0.420621	0.70105	-1.19446	-0.217918	-0.662919
13.3588	0.478622	0.42218	0.70105	-1.19614	-0.217918	-0.65982
13.367	0.479919	0.44282	0.707226	-1.19701	-0.21799	-0.657936
13.3752	0.502442	0.471959	0.716452	-1.19763	-0.21799	-0.657511
13.3834	0.534054	0.497862	0.72524	-1.19763	-0.21799	-0.657241
13.3916	0.55283	0.519681	0.72524	-1.19741	-0.21799	-0.655826
13.3998	0.561467	0.53744	0.716452	-1.19614	-0.214764	-0.654453
13.408	0.565902	0.552023	0.711273	-1.19351	-0.212134	-0.654143
13.4162	0.574012	0.565001	0.706805	-1.18987	-0.208446	-0.653003
13.4244	0.593751	0.578336	0.69853	-1.18748	-0.204247	-0.653003
13.4326	0.631177	0.594004	0.693246	-1.185	-0.202623	-0.653003
13.4408	0.688865	0.61359	0.691032	-1.18484	-0.198667	-0.653003
13.449	0.765118	0.637936	0.695988	-1.18484	-0.198667	-0.653003
13.4572	0.854175	0.6669	0.695988	-1.18484	-0.198667	-0.653003
13.4654	0.947391	0.699289	0.695988	-1.18484	-0.198667	-0.653003
13.4736	1.03506	0.733015	0.695988	-1.18484	-0.198667	-0.653003
13.4818	1.10847	0.76546	0.695988	-1.18484	-0.191623	-0.653003
13.49	1.14911	0.79398	0.695988	-1.18484	-0.187792	-0.653003
13.4982	1.14911	0.816441	0.695988	-1.18054	-0.184187	-0.652595
13.5064	1.14911	0.831681	0.695988	-1.15589	-0.178316	-0.652595
13.5146	1.14911	0.83839	0.695988	-1.12326	-0.173855	-0.652595
13.5228	1.14911	0.839743	0.695988	-1.09424	-0.171095	-0.652595
13.531	1.14911	0.841117	0.695988	-1.07006	-0.164622	-0.652595
13.5392	1.14911	0.842127	0.705319	-1.05094	-0.152705	-0.651868
13.5474	1.14911	0.842365	0.705319	-1.03609	-0.144921	-0.651868
13.5556	1.14911	0.84715	0.705319	-1.02398	-0.1423	-0.651868
13.5638	1.14911	0.859588	0.705319	-1.01275	-0.137263	-0.651868
13.572	1.14911	0.878302	0.705319	-1.00061	-0.131558	-0.651868
13.5802	1.14911	0.90206	0.705319	-0.986192	-0.129084	-0.651868
13.5884	1.15855	0.928661	0.705319	-0.968751	-0.123408	-0.654085
13.5966	1.16127	0.955408	0.705319	-0.948292	-0.11446	-0.656842
13.6048	1.16393	0.979652	0.713603	-0.925484	-0.11446	-0.658855
13.6131	1.16583	0.999311	0.713603	-0.901504	-0.11446	-0.658855
13.6213	1.16583	1.01322	0.713603	-0.877796	-0.11446	-0.658855
13.6295	1.16583	1.02025	0.713603	-0.855833	-0.11446	-0.658855
13.6377	1.16583	1.02189	0.716974	-0.840849	-0.11446	-0.658855
13.6459	1.16583	1.02275	0.732624	-0.835713	-0.11446	-0.658855
13.6541	1.16583	1.02374	0.756316	-0.834364	-0.11446	-0.659169
13.6623	1.17026	1.02374	0.768205	-0.832185	-0.108067	-0.659672
13.6705	1.17843	1.02374	0.784972	-0.829594	-0.104806	-0.659672
13.6787	1.18535	1.02374	0.789536	-0.828794	-0.103496	-0.659672
13.6869	1.19339	1.02374	0.789536	-0.828794	-0.103496	-0.659672
13.6951	1.19536	1.02417	0.789536	-0.828794	-0.103496	-0.659672
13.7033	1.19271	1.02466	0.789536	-0.828794	-0.103496	-0.659672
13.7115	1.19271	1.02618	0.775997	-0.828794	-0.103496	-0.659672
13.7197	1.19271	1.02804	0.768205	-0.828794	-0.102868	-0.659672
13.7279	1.19694	1.02933	0.753237	-0.828794	-0.0953114	-0.659672
13.7361	1.20308	1.03241	0.729546	-0.828794	-0.085879	-0.659672
13.7443	1.20744	1.03631	0.716974	-0.828794	-0.0763999	-0.660573
13.7525	1.21355	1.03805	0.710914	-0.828794	-0.0670251	-0.661133
13.7607	1.22205	1.0407	0.710914	-0.828794	-0.0598351	-0.661306
13.7689	1.23487	1.04552	0.710914	-0.830036	-0.056392	-0.661742
13.7771	1.24627	1.04804	0.710914	-0.832185	-0.0537175	-0.662081
13.7853	1.24859	1.05024	0.710914	-0.834364	-0.0508602	-0.663611
13.7935	1.26015	1.05484	0.721457	-0.835713	-0.0438955	-0.667701
13.8017	1.26453	1.05766	0.734029	-0.838268	-0.0351409	-0.67379
13.8099	1.26453	1.06019	0.745162	-0.841117	-0.0301131	-0.68135
13.8181	1.26453	1.06371	0.746678	-0.842735	-0.0209225	-0.687612
13.8263	1.26453	1.06523	0.746678	-0.845349	-0.011813	-0.687752
13.8345	1.26453	1.06523	0.746678	-0.848498	-0.00594258	-0.687752
13.8427	1.26453	1.06401	0.748017	-0.850958	0.00532523	-0.687752
13.8509	1.26453	1.06249	0.752447	-0.853118	0.0230338	-0.687752
13.8591	1.25309	1.06019	0.752447	-0.857497	0.0345115	-0.687752
13.8673	1.24639	1.05513	0.752447	-0.857497	0.0395835	-0.687752
13.8756	1.23641	1.05024	0.752447	-0.857497	0.0552127	-0.687752
13.8838	1.22721	1.05713	0.752447	-0.857497	0.0688996	-0.687752
13.892	1.22205	1.06219	0.752447	-0.857497	0.0766648	-0.687752
13.9002	1.21232	1.06249	0.752447	-0.857497	0.0859221	-0.6905
13.9084	1.20308	1.06824	0.752447	-0.857497	0.0894149	-0.692437
13.9166	1.19694	1.08054	0.752447	-0.857497	0.0931715	-0.693979
13.9248	1.19274	1.08826	0.752447	-0.857497	0.114502	-0.695873
13.933	1.19151	1.08992	0.760743	-0.857497	0.155729	-0.69791
13.9412	1.16795	1.09627	0.766369	-0.854154	0.198405	-0.69984
13.9494	1.11552	1.09641	0.767913	-0.853115	0.231416	-0.70214
13.9576	1.06788	1.09641	0.771308	-0.84962	0.246069	-0.699896
13.9658	1.04891	1.09641	0.774212	-0.845349	0.247456	-0.698446
13.974	1.03426	1.09641	0.787183	-0.843252	0.250134	-0.69791
13.9822	1.01966	1.09641	0.8197	-0.842448	0.254926	-0.695537
13.9904	1.01927	1.09641	0.860963	-0.841117	0.258544	-0.692437
13.9986	0.993226	1.09062	0.884604	-0.835298	0.259817	-0.6905
14.0068	0.964566	1.08992	0.887913	-0.824837	0.261862	-0.689325
14.015	0.954316	1.07595	0.890655	-0.819227	0.269933	-0.687307
14.0232	0.924362	1.06224	0.896074	-0.818604	0.281665	-0.68502
14.0314	0.893062	1.06224	0.902087	-0.816471	0.287959	-0.682972
14.0396	0.878998	1.06224	0.91085	-0.814423	0.293832	-0.68008
14.0478	0.853625	1.06224	0.919069	-0.811441	0.300413	-0.678154
14.056	0.820199	1.06224	0.922911	-0.808621	0.302012	-0.677684
14.0642	0.801855	1.06153	0.931774	-0.805981	0.312451	-0.676113
14.0724	0.785386	1.06031	0.931774	-0.803027	0.323262	-0.674583
14.0806	0.763815	1.05795	0.931774	-0.802364	0.327232	-0.673639
14.0888	0.742752	1.05795	0.931774	-0.80162	0.339524	-0.672683
14.097	0.726433	1.05795	0.931774	-0.792575	0.351736	-0.668965
14.1052	0.717242	1.05795	0.931774	-0.772495	0.351736	-0.659
14.1134	0.711753	1.05795	0.931774	-0.747433	0.351736	-0.646388
14.1216	0.671944	1.05795	0.931774	-0.719801	0.351736	-0.637949
14.1298	0.604118	1.04482	0.930653	-0.691419	0.351736	-0.637949
14.1381	0.554968	1.03211	0.921789	-0.663766	0.351736	-0.637949
14.1463	0.525343	1.02736	0.919069	-0.637718	0.351736	-0.637949
14.1545	0.512063	1.01797	0.91085	-0.613427	0.351736	-0.637949
14.1627	0.508718	1.01768	0.902087	-0.590355	0.351736	-0.637949
14.1709	0.507037	1.01768	0.896074	-0.567439	0.336054	-0.637949
14.1791	0.49859	1.01502	0.890655	-0.543359	0.323262	-0.637949
14.1873	0.476511	1.01002	0.887913	-0.516844	0.322595	-0.637949
14.1955	0.436903	1.00482	0.883329	-0.486968	0.312284	-0.637949
14.2037	0.379668	0.999892	0.855343	-0.453391	0.30054	-0.637949
14.2119	0.318108	0.997854	0.806719	-0.416482	0.295122	-0.637949
14.2201	0.28804	0.99614	0.78113	-0.377314	0.290012	-0.637949
14.2283	0.285248	0.99614	0.775353	-0.337532	0.287959	-0.637949
14.2365	0.281711	0.99614	0.769133	-0.299105	0.27715	-0.637949
14.2447	0.275667	0.99614	0.759089	-0.264021	0.261117	-0.645695
14.2529	0.270984	0.986664	0.747829	-0.233967	0.254815	-0.664919
14.2611	0.26869	0.975882	0.737284	-0.210043	0.252959	-0.682393
14.2693	0.26861	0.969983	0.729655	-0.19257	0.251286	-0.697006
14.2775	0.26861	0.959635	0.725685	-0.181009	0.249319	-0.708022
14.2857	0.26861	0.951809	0.725685	-0.174035	0.246827	-0.714757
14.2939	0.26861	0.94743	0.725685	-0.16975	0.244786	-0.717084
14.3021	0.26861	0.939167	0.725685	-0.166027	0.242957	-0.717515
14.3103	0.26861	0.93221	0.725685	-0.160921	0.237817	-0.717926
14.3185	0.26861	0.928107	0.725685	-0.153079	0.222428	-0.718729
14.3267	0.26861	0.925221	0.725685	-0.142037	0.198337	-0.719465
14.3349	0.26861	0.909893	0.720082	-0.128332	0.184335	-0.719638
14.3431	0.26861	0.883937	0.710622	-0.113371	0.183178	-0.721856
14.3513	0.270903	0.861451	0.69933	-0.0990904	0.178867	-0.727019
14.3595	0.27561	0.843108	0.681215	-0.088828	0.173702	-0.733588
14.3677	0.279616	0.828778	0.650713	-0.0843524	0.164963	-0.74049
14.3759	0.281711	0.817685	0.627913	-0.0829809	0.156526	-0.745361
14.3841	0.285248	0.808653	0.603873	-0.0822584	0.155033	-0.745361
14.3924	0.285248	0.800416	0.571319	-0.0807892	0.143992	-0.745361
14.4006	0.285248	0.791917	0.547227	-0.0784684	0.13304	-0.745361
14.4088	0.285248	0.782537	0.518126	-0.0770639	0.129665	-0.745361
14.417	0.285248	0.772204	0.486449	-0.0738246	0.118492	-0.745361
14.4252	0.285248	0.76134	0.46476	-0.0605123	0.107751	-0.745361
14.4334	0.285248	0.750682	0.46476	-0.0347556	0.103563	-0.745361
14.4416	0.285248	0.741013	0.46476	0.000730577	0.096785	-0.746647
14.4498	0.28321	0.732885	0.485273	0.0446683	0.0881895	-0.747758
14.458	0.279616	0.726395	0.516951	0.0949342	0.082254	-0.748831
14.4662	0.279329	0.721101	0.547227	0.149021	0.0784145	-0.749205
14.4744	0.27538	0.716094	0.562022	0.20452	0.0766713	-0.749475
14.4826	0.277163	0.710223	0.594576	0.25952	0.0728485	-0.749672
14.4908	0.279329	0.702411	0.626827	0.312821	0.068534	-0.749926
14.499	0.285873	0.691969	0.633381	0.363959	0.0665958	-0.750548
14.5072	0.294121	0.678826	0.659623	0.413052	0.0629903	-0.751131
14.5154	0.301799	0.663606	0.690126	0.460548	0.058466	-0.751131
14.5236	0.308877	0.647522	0.693984	0.506953	0.0531911	-0.751131
14.5318	0.316829	0.632102	0.684193	0.552624	0.0510669	-0.751131
14.54	0.324238	0.618816	0.670409	0.597658	0.0510669	-0.751131
14.5482	0.331904	0.6087	0.64584	0.6419	0.0510669	-0.751225
14.5564	0.331904	0.602084	0.633381	0.685019	0.0510669	-0.751421
14.5646	0.331904	0.598505	0.631935	0.726628	0.0510669	-0.751778
14.5728	0.331904	0.596822	0.620085	0.766419	0.0496547	-0.75374
14.581	0.331904	0.595507	0.598926	0.804247	0.0491998	-0.757305
14.5892	0.331904	0.593039	0.581236	0.840174	0.0464522	-0.760525
14.5974	0.331904	0.588288	0.581236	0.874438	0.0410677	-0.763133
14.6056	0.331904	0.580811	0.581236	0.907382	0.0377992	-0.765501
14.6138	0.331904	0.576156	0.581236	0.939354	0.033881	-0.766608
14.622	0.341405	0.575219	0.581236	0.970614	0.033881	-0.766608
14.6302	0.382132	0.572912	0.581236	1.00128	0.033881	-0.766608
14.6384	0.432358	0.569805	0.581236	1.0313	0.033881	-0.766608
14.6466	0.491062	0.566931	0.581236	1.06048	0.033881	-0.766608
14.6548	0.555709	0.562898	0.581236	1.08855	0.033881	-0.766608
14.6631	0.622495	0.559668	0.581236	1.11522	0.0322754	-0.766608
14.6713	0.686912	0.556648	0.581236	1.14024	0.0269169	-0.766608
14.6795	0.744545	0.551638	0.581236	1.1634	0.0238273	-0.766608
14.6877	0.791947	0.546544	0.581236	1.18456	0.020777	-0.766608
14.6959	0.827401	0.543551	0.566001	1.20361	0.0202894	-0.766608
14.7041	0.851324	0.541737	0.551121	1.22047	0.00194309	-0.766608
14.7123	0.866222	0.53852	0.551121	1.23091	-0.0355477	-0.766608
14.7205	0.876173	0.535716	0.551121	1.23432	-0.0738319	-0.766608
14.7287	0.885955	0.534091	0.551121	1.23679	-0.108538	-0.766608
14.7369	0.900043	0.527288	0.551121	1.23979	-0.129134	-0.759644
14.7451	0.921738	0.508729	0.550552	1.24142	-0.135566	-0.746517
14.7533	0.952619	0.483558	0.544807	1.24543	-0.137861	-0.73593
14.7615	0.992441	0.458934	0.54104	1.25052	-0.142912	-0.731291
14.7697	1.03945	0.437058	0.537942	1.25224	-0.147513	-0.73058
14.7779	1.09099	0.419661	0.537942	1.25489	-0.149331	-0.730132
14.7861	1.14421	0.408127	0.537942	1.25901	-0.154069	-0.729148
14.7943	1.19669	0.403855	0.537942	1.26225	-0.158512	-0.727663
14.8025	1.24684	0.40345	0.537942	1.26493	-0.161183	-0.725328
14.8107	1.294	0.402559	0.537942	1.2669	-0.168872	-0.723419
14.8189	1.33814	0.400795	0.537942	1.26804	-0.191985	-0.723199
14.8271	1.37949	0.399571	0.537942	1.27174	-0.228309	-0.721696
14.8353	1.41806	0.399454	0.537942	1.29148	-0.264724	-0.719805
14.8435	1.45343	0.39497	0.540213	1.32887	-0.282568	-0.718945
14.8517	1.48477	0.383759	0.543979	1.37409	-0.286282	-0.717724
14.8599	1.51127	0.370678	0.548947	1.42467	-0.289084	-0.713159
14.8681	1.53268	0.364165	0.554692	1.4775	-0.292186	-0.70579
14.8763	1.54987	0.362011	0.56039	1.52934	-0.299904	-0.701985
14.8845	1.56503	0.359152	0.56039	1.57731	-0.309289	-0.701648
14.8927	1.58149	0.357379	0.56039	1.61931	-0.320014	-0.70077
14.9009	1.60291	0.351809	0.56039	1.65434	-0.327103	-0.699401
14.9091	1.63226	0.344706	0.56039	1.68255	-0.327103	-0.696874
14.9174	1.67076	0.341915	0.56039	1.70499	-0.327103	-0.694866
14.9256	1.71721	0.337291	0.56039	1.72332	-0.327103	-0.69469
14.9338	1.76797	0.328388	0.56039	1.73925	-0.327103	-0.692434
14.942	1.81758	0.323166	0.56039	1.75415	-0.327103	-0.689341
14.9502	1.85038	0.320563	0.56039	1.76714	-0.327103	-0.687792
14.9584	1.85944	0.313717	0.560595	1.7728	-0.327103	-0.686463
14.9666	1.86511	0.307471	0.560595	1.77438	-0.327103	-0.684749
14.9748	1.87232	0.302721	0.560595	1.77735	-0.320014	-0.682931
14.983	1.87631	0.299203	0.560595	1.77946	-0.309289	-0.681268
14.9912	1.87631	0.298366	0.564176	1.78431	-0.301927	-0.679985
14.9994	1.87631	0.296454	0.57081	1.78907	-0.297125	-0.679112
15.0076	1.87631	0.285163	0.577691	1.79234	-0.292001	-0.678481
15.0158	1.87631	0.268097	0.582956	1.79708	-0.286282	-0.677628
15.024	1.87631	0.260601	0.589022	1.80039	-0.283364	-0.671215
15.0322	1.87631	0.258978	0.589022	1.80498	-0.282581	-0.664501
15.0404	1.87631	0.256487	0.589022	1.80933	-0.281785	-0.663348
15.0486	1.87631	0.253785	0.589022	1.81211	-0.278977	-0.661153
15.0568	1.87631	0.251704	0.582073	1.81426	-0.275436	-0.658896
15.065	1.87631	0.248907	0.570174	1.81535	-0.268771	-0.656674
15.0732	1.87631	0.244269	0.555332	1.82858	-0.263014	-0.653547
15.0814	1.87232	0.239053	0.545138	1.85161	-0.262355	-0.650805
15.0896	1.86511	0.234886	0.535484	1.86254	-0.259956	-0.64736
15.0978	1.85944	0.2323	0.522701	1.86487	-0.259956	-0.645567
15.106	1.84408	0.228465	0.512364	1.86826	-0.259956	-0.642872
15.1142	1.80192	0.223145	0.506068	1.87155	-0.259956	-0.640005
15.1224	1.77312	0.220243	0.506068	1.87808	-0.259956	-0.63891
15.1306	1.76908	0.218474	0.506068	1.8863	-0.259956	-0.636772
15.1388	1.7667	0.214941	0.506068	1.89159	-0.259956	-0.627554
15.147	1.76097	0.212531	0.507244	1.89544	-0.259956	-0.611415
15.1552	1.75377	0.211486	0.507244	1.90236	-0.259956	-0.598137
15.1634	1.74548	0.206619	0.507244	1.90869	-0.259956	-0.595256
15.1716	1.73438	0.199133	0.507244	1.91339	-0.262355	-0.595256
15.1799	1.72912	0.193238	0.507244	1.91694	-0.262355	-0.595256
15.1881	1.72404	0.188687	0.500486	1.91911	-0.262355	-0.595256
15.1963	1.70975	0.185069	0.490787	1.93704	-0.262355	-0.595256
15.2045	1.6988	0.185069	0.47967	1.97	-0.262355	-0.595256
15.2127	1.69656	0.185069	0.46273	2.0027	-0.262355	-0.595256
15.2209	1.68871	0.185069	0.453659	2.0324	-0.262355	-0.595256
15.2291	1.67744	0.185069	0.446649	2.05741	-0.262355	-0.595256
15.2373	1.67057	0.185069	0.440268	2.07736	-0.259956	-0.595256
15.2455	1.66557	0.185069	0.435511	2.09315	-0.259956	-0.595256
15.2537	1.66232	0.185069	0.432274	2.10664	-0.259956	-0.595256
15.2619	1.66131	0.185069	0.431789	2.12009	-0.259956	-0.593419
15.2701	1.64424	0.185069	0.431532	2.13562	-0.259956	-0.591201
15.2783	1.61173	0.185069	0.430748	2.15462	-0.260166	-0.588962
15.2865	1.58323	0.185069	0.430748	2.17738	-0.26645	-0.588357
15.2947	1.56225	0.185069	0.431532	2.20303	-0.26645	-0.588357
15.3029	1.55266	0.185069	0.431789	2.21667	-0.26645	-0.588357
15.3111	1.55043	0.185069	0.432274	2.21803	-0.26645	-0.588357
15.3193	1.54888	0.188094	0.435032	2.22042	-0.26645	-0.588357
15.3275	1.54709	0.198189	0.437863	2.22486	-0.26645	-0.588357
15.3357	1.54545	0.20454	0.444724	2.2303	-0.26645	-0.588357
15.3439	1.54125	0.207735	0.453659	2.23749	-0.259557	-0.588357
15.3521	1.52437	0.211614	0.460176	2.24264	-0.248559	-0.588357
15.3603	1.48963	0.214228	0.460176	2.24536	-0.248559	-0.588357
15.3685	1.43709	0.219334	0.460176	2.25403	-0.248559	-0.588357
15.3767	1.36631	0.227352	0.460176	2.26251	-0.248559	-0.588357
15.3849	1.27858	0.23343	0.460176	2.26562	-0.248559	-0.588357
15.3931	1.17674	0.238537	0.460176	2.26562	-0.248559	-0.583487
15.4013	1.06478	0.2461	0.460176	2.26562	-0.248559	-0.57531
15.4095	0.947507	0.254177	0.462008	2.26562	-0.248559	-0.566411
15.4177	0.830153	0.259445	0.494824	2.26562	-0.248559	-0.557427
15.4259	0.718179	0.265654	0.540669	2.26562	-0.259557	-0.549172
15.4341	0.664198	0.273463	0.588047	2.26562	-0.264137	-0.544296
15.4423	0.663847	0.278275	0.632138	2.26251	-0.271358	-0.543255
15.4506	0.650585	0.282818	0.653549	2.25799	-0.278668	-0.542393
15.4588	0.634727	0.284476	0.653549	2.25177	-0.285545	-0.541285
15.467	0.611677	0.284476	0.653549	2.24508	-0.29148	-0.540312
15.4752	0.58072	0.284476	0.653549	2.24051	-0.294247	-0.539262
15.4834	0.569749	0.284476	0.653549	2.24051	-0.29944	-0.537772
15.4916	0.552736	0.28135	0.653549	2.24051	-0.303378	-0.537772
15.4998	0.515052	0.275497	0.653549	2.24051	-0.305346	-0.537772
15.508	0.48811	0.270684	0.653549	2.24566	-0.308176	-0.537772
15.5162	0.481696	0.265654	0.653549	2.25234	-0.315309	-0.537772
15.5244	0.461481	0.257995	0.653549	2.25677	-0.323144	-0.53657
15.5326	0.439882	0.257995	0.653549	2.25903	-0.333062	-0.536389
15.5408	0.426436	0.257995	0.653549	2.26251	-0.342404	-0.535806
15.549	0.414454	0.257995	0.659465	2.26724	-0.345333	-0.534516
15.5572	0.395968	0.257995	0.674918	2.27021	-0.358425	-0.53364
15.5654	0.324835	0.257995	0.696452	2.26731	-0.371085	-0.532026
15.5736	0.283527	0.257995	0.709446	2.26483	-0.371085	-0.528483
15.5818	0.283527	0.257995	0.716206	2.26129	-0.371085	-0.525601
15.59	0.283527	0.257995	0.723091	2.25677	-0.371085	-0.524028
15.5982	0.283527	0.244314	0.718098	2.25563	-0.371085	-0.524028
15.6064	0.274067	0.221966	0.708695	2.25224	-0.371085	-0.524028
15.6146	0.269844	0.197659	0.685394	2.24542	-0.371085	-0.524028
15.6228	0.256312	0.173504	0.659465	2.24027	-0.371085	-0.524028
15.631	0.242539	0.151659	0.652102	2.23819	-0.358425	-0.524028
15.6392	0.223901	0.134613	0.621023	2.23275	-0.345333	-0.524028
15.6474	0.204552	0.127632	0.591407	2.22578	-0.340422	-0.524028
15.6556	0.184877	0.126945	0.588082	2.22578	-0.331079	-0.525568
15.6638	0.165826	0.125729	0.560893	2.22578	-0.323144	-0.526494
15.672	0.160593	0.125083	0.529941	2.22578	-0.315309	-0.526494
15.6802	0.144405	0.122957	0.529941	2.22578	-0.308176	-0.526494
15.6884	0.121162	0.120631	0.529941	2.22578	-0.304863	-0.526494
15.6966	0.105326	0.118475	0.529941	2.22578	-0.299768	-0.526494
15.7049	0.0874745	0.116422	0.529941	2.22578	-0.276886	-0.526494
15.7131	0.0874745	0.115438	0.547051	2.21277	-0.238637	-0.526494
15.7213	0.0874745	0.113726	0.563071	2.18936	-0.203405	-0.525568
15.7295	0.0874745	0.11262	0.563071	2.16413	-0.171793	-0.519705
15.7377	0.0874745	0.110753	0.563071	2.13906	-0.143671	-0.514639
15.7459	0.0874745	0.107006	0.563071	2.11626	-0.118281	-0.51346
15.7541	0.0874745	0.104813	0.563071	2.09749	-0.0944313	-0.508629
15.7623	0.0874745	0.104442	0.563071	2.08389	-0.0707609	-0.50316
15.7705	0.0874745	0.104442	0.563071	2.07564	-0.0460147	-0.499448
15.7787	0.068146	0.104442	0.563071	2.07229	-0.0192927	-0.497344
15.7869	0.0570261	0.104442	0.547051	2.0716	0.0097668	-0.496146
15.7951	0.0523676	0.104442	0.531026	2.07125	0.0409045	-0.494448
15.8033	0.0512178	0.104442	0.524692	2.07071	0.0604199	-0.48984
15.8115	0.0500241	0.104442	0.508508	2.06817	0.0650972	-0.486992
15.8197	0.0452895	0.104442	0.492344	2.06229	0.0684366	-0.486992
15.8279	0.0341615	0.104442	0.481448	2.05365	0.0736521	-0.486992
15.8361	0.014863	0.104442	0.469646	2.04323	0.0812056	-0.486992
15.8443	-0.0130942	0.104442	0.467201	2.03248	0.0876557	-0.486992
15.8525	-0.048912	0.104442	0.462547	2.0229	0.0911814	-0.486992
15.8607	-0.0907244	0.104442	0.433485	2.01569	0.10001	-0.486992
15.8689	-0.136018	0.104442	0.374063	2.01194	0.10905	-0.486992
15.8771	-0.182188	0.104568	0.303379	2.01085	0.109668	-0.485058
15.8853	-0.227154	0.105338	0.250366	2.01032	0.109668	-0.48373
15.8935	-0.269872	0.11826	0.239934	2.00988	0.109668	-0.482703
15.9017	-0.310586	0.142753	0.239934	2.00964	0.109668	-0.482156
15.9099	-0.350677	0.163253	0.239934	2.00717	0.109668	-0.482019
15.9181	-0.392129	0.172404	0.239934	2.00042	0.109668	-0.481399
15.9263	-0.436725	0.173804	0.239934	1.98977	0.109668	-0.479786
15.9345	-0.485218	0.174659	0.239934	1.97562	0.109668	-0.477145
15.9427	-0.536748	0.174659	0.239934	1.95891	0.107883	-0.477145
15.9509	-0.588693	0.174659	0.239934	1.94095	0.10001	-0.477145
15.9591	-0.637066	0.174659	0.239934	1.92309	0.0892305	-0.477145
15.9674	-0.662032	0.174659	0.239934	1.90648	0.0833082	-0.477145
15.9756	-0.66705	0.176329	0.239934	1.89191	0.078809	-0.477145
15.9838	-0.670012	0.178793	0.239934	1.87967	0.0736521	-0.477145
15.992	-0.670012	0.180193	0.239934	1.8696	0.0684366	-0.477145
16.0002	-0.670012	0.181852	0.239934	1.8612	0.0650972	-0.474902
16.0084	-0.670012	0.183999	0.239934	1.85378	0.0564244	-0.464925
16.0166	-0.670012	0.186811	0.247859	1.84665	0.044294	-0.452413
16.0248	-0.670012	0.188677	0.249818	1.83932	0.0388666	-0.440122
16.033	-0.673319	0.1904	0.250509	1.83159	0.035989	-0.429123
16.0412	-0.680328	0.192239	0.251331	1.82362	0.0316096	-0.42021
16.0494	-0.685529	0.194143	0.256578	1.81585	0.0255447	-0.413766
16.0576	-0.690898	0.194289	0.270261	1.80881	0.0192939	-0.409715
16.0658	-0.696543	0.194289	0.293275	1.80296	0.0157859	-0.407586
16.074	-0.700135	0.196627	0.326322	1.79846	0.00993185	-0.40667
16.0822	-0.706106	0.198296	0.369426	1.79504	0.000982739	-0.406219
16.0904	-0.711231	0.200408	0.422069	1.79194	-0.00718995	-0.405634
16.0986	-0.714442	0.201978	0.483244	1.7881	-0.0124893	-0.404596
16.1068	-0.714783	0.203541	0.551446	1.78233	-0.0174475	-0.403099
16.115	-0.714783	0.206124	0.624638	1.77359	-0.0264877	-0.401392
16.1232	-0.711231	0.208118	0.700243	1.76131	-0.0320595	-0.399853
16.1314	-0.711231	0.213016	0.775147	1.74556	-0.0340396	-0.39889
16.1396	-0.715777	0.218217	0.845726	1.72716	-0.0393103	-0.398576
16.1478	-0.722893	0.219081	0.880395	1.70753	-0.0433202	-0.398502
16.156	-0.729973	0.225601	0.885619	1.68848	-0.0460839	-0.398416
16.1642	-0.736431	0.233617	0.890215	1.67186	-0.0503753	-0.397931
16.1724	-0.744453	0.238721	0.902223	1.65912	-0.0526932	-0.396141
16.1806	-0.750862	0.245072	0.915132	1.65261	-0.0546828	-0.392468
16.1888	-0.752592	0.250918	0.926426	1.65084	-0.0566428	-0.387861
16.197	-0.755221	0.258594	0.940865	1.64986	-0.0586174	-0.385452
16.2052	-0.762078	0.263526	0.951327	1.64879	-0.0613094	-0.384765
16.2134	-0.781353	0.267489	0.967087	1.64816	-0.0639127	-0.384055
16.2216	-0.805915	0.273521	0.977984	1.64743	-0.0662959	-0.383772
16.2299	-0.817754	0.278082	0.990044	1.64509	-0.0671712	-0.382742
16.2381	-0.830027	0.2817	1.00154	1.63837	-0.0682554	-0.381406
16.2463	-0.851223	0.28307	1.00273	1.62649	-0.0744513	-0.380265
16.2545	-0.868849	0.283424	1.00392	1.61185	-0.0887903	-0.378424
16.2627	-0.878542	0.284218	1.00589	1.59602	-0.108429	-0.376644
16.2709	-0.885548	0.284218	1.0093	1.58084	-0.130024	-0.375951
16.2791	-0.891554	0.284218	1.01369	1.57203	-0.151957	-0.375468
16.2873	-0.920416	0.284227	1.01784	1.57006	-0.172678	-0.373876
16.2955	-0.971479	0.285811	1.01784	1.56884	-0.19088	-0.371471
16.3037	-0.971479	0.286843	1.01784	1.56716	-0.205626	-0.370045
16.3119	-0.971479	0.286965	1.01784	1.5643	-0.216433	-0.370045
16.3201	-0.971479	0.290598	1.01784	1.56228	-0.223315	-0.370045
16.3283	-0.971479	0.299302	1.01784	1.56185	-0.226053	-0.370045
16.3365	-0.971479	0.310411	1.01784	1.55889	-0.226475	-0.370383
16.3447	-0.971479	0.322129	1.01784	1.55567	-0.227103	-0.371628
16.3529	-0.971479	0.332626	1.01784	1.55435	-0.227627	-0.373876
16.3611	-0.983334	0.338589	1.01784	1.55324	-0.227704	-0.375118
16.3693	-1.0042	0.339863	1.01784	1.55233	-0.229766	-0.375601
16.3775	-1.02984	0.341069	1.01784	1.54753	-0.235509	-0.376644
16.3857	-1.04849	0.34283	1.01784	1.5373	-0.244541	-0.378424
16.3939	-1.06236	0.343563	1.01296	1.52763	-0.250436	-0.379686
16.4021	-1.08954	0.344279	1.00661	1.52763	-0.251794	-0.380389
16.4103	-1.11773	0.345283	1.00273	1.52763	-0.253341	-0.380827
16.4185	-1.13282	0.349059	0.975171	1.52763	-0.256547	-0.379686
16.4267	-1.14489	0.359103	0.914304	1.52763	-0.260025	-0.378424
16.4349	-1.16757	0.374363	0.84809	1.52763	-0.262212	-0.376898
16.4431	-1.18971	0.392451	0.788679	1.52763	-0.266463	-0.375855
16.4513	-1.20938	0.411472	0.746765	1.52763	-0.269973	-0.375118
16.4595	-1.21303	0.429426	0.731287	1.52763	-0.274522	-0.373876
16.4677	-1.21303	0.444644	0.727282	1.52763	-0.279521	-0.371628
16.4759	-1.21303	0.456114	0.722752	1.52763	-0.280754	-0.371628
16.4841	-1.21303	0.46365	0.721403	1.52763	-0.280754	-0.37287
16.4924	-1.21303	0.467868	0.71501	1.52763	-0.280754	-0.375464
16.5006	-1.21303	0.470003	0.706543	1.52763	-0.280754	-0.376119
16.5088	-1.27105	0.471594	0.702566	1.52763	-0.280754	-0.37816
16.517	-1.35522	0.474133	0.700503	1.53283	-0.280754	-0.381004
16.5252	-1.41415	0.478738	0.685058	1.55189	-0.280754	-0.383038
16.5334	-1.43422	0.485928	0.669828	1.5721	-0.280754	-0.385207
16.5416	-1.43566	0.495555	0.669228	1.59175	-0.277425	-0.386822
16.5498	-1.43918	0.506889	0.664343	1.60664	-0.277425	-0.388261
16.558	-1.44248	0.518809	0.659105	1.61277	-0.277425	-0.38942
16.5662	-1.44804	0.530078	0.649819	1.61433	-0.277425	-0.389549
16.5744	-1.45454	0.539628	0.641141	1.61607	-0.277425	-0.389549
16.5826	-1.45733	0.546808	0.641141	1.61761	-0.277425	-0.389549
16.5908	-1.46278	0.551557	0.641141	1.62066	-0.277425	-0.389549
16.599	-1.47231	0.554449	0.641141	1.62393	-0.272791	-0.390274
16.6072	-1.48078	0.556617	0.641141	1.62643	-0.270773	-0.390361
16.6154	-1.49323	0.559581	0.641141	1.62948	-0.270773	-0.390361
16.6236	-1.50333	0.564998	0.641141	1.63239	-0.270773	-0.390361
16.6318	-1.50565	0.574373	0.641141	1.63418	-0.270773	-0.390869
16.64	-1.51404	0.588779	0.641141	1.63463	-0.270773	-0.392868
16.6482	-1.52551	0.60862	0.641141	1.64182	-0.270773	-0.397449
16.6564	-1.53235	0.633495	0.641141	1.64991	-0.270773	-0.401304
16.6646	-1.53682	0.662184	0.649819	1.65241	-0.268088	-0.403159
16.6728	-1.5411	0.69277	0.659105	1.65399	-0.263941	-0.403159
16.681	-1.56261	0.722877	0.661085	1.6579	-0.262151	-0.403159
16.6892	-1.60151	0.750009	0.665558	1.66247	-0.257772	-0.403159
16.6974	-1.62362	0.764661	0.669228	1.66342	-0.253916	-0.403159
16.7056	-1.62667	0.767308	0.681919	1.66744	-0.251598	-0.403159
16.7138	-1.62735	0.769453	0.70912	1.67351	-0.249437	-0.403159
16.722	-1.62837	0.773016	0.735915	1.67777	-0.243359	-0.403159
16.7302	-1.63026	0.77691	0.755495	1.68007	-0.239407	-0.403159
16.7384	-1.63026	0.780119	0.766866	1.6824	-0.237888	-0.401304
16.7466	-1.63026	0.784492	0.771556	1.68549	-0.23686	-0.400909
16.7549	-1.63026	0.787727	0.773257	1.68734	-0.232352	-0.398178
16.7631	-1.63026	0.790345	0.776851	1.69466	-0.225822	-0.394717
16.7713	-1.63026	0.793678	0.787062	1.71343	-0.218098	-0.392868
16.7795	-1.63026	0.795701	0.807104	1.73835	-0.209273	-0.39198
16.7877	-1.63026	0.80101	0.830773	1.76295	-0.204667	-0.390419
16.7959	-1.63026	0.81491	0.842961	1.78525	-0.199183	-0.388341
16.8041	-1.63026	0.834434	0.849864	1.79633	-0.187066	-0.38715
16.8123	-1.63026	0.852722	0.856409	1.79633	-0.178148	-0.38715
16.8205	-1.63026	0.867837	0.860882	1.79633	-0.175099	-0.388335
16.8287	-1.62837	0.878604	0.875786	1.79633	-0.175099	-0.388936
16.8369	-1.62735	0.884813	0.892387	1.79633	-0.175099	-0.389046
16.8451	-1.62735	0.886935	0.892387	1.79633	-0.175099	-0.388936
16.8533	-1.62735	0.88711	0.892387	1.79633	-0.175099	-0.387745
16.8615	-1.62735	0.887393	0.892387	1.79633	-0.175099	-0.385794
16.8697	-1.62735	0.888707	0.892387	1.79633	-0.178148	-0.384747
16.8779	-1.62735	0.892989	0.892387	1.79633	-0.181189	-0.384363
16.8861	-1.62735	0.899433	0.892387	1.79633	-0.188875	-0.382932
16.8943	-1.62735	0.899433	0.892387	1.79633	-0.19557	-0.382932
16.9025	-1.62735	0.899433	0.892387	1.79633	-0.200001	-0.382932
16.9107	-1.62667	0.899433	0.892387	1.79633	-0.205949	-0.382932
16.9189	-1.62465	0.899433	0.892387	1.79633	-0.210555	-0.382932
16.9271	-1.61271	0.899433	0.878975	1.78604	-0.215309	-0.382932
16.9353	-1.60057	0.900345	0.867636	1.76382	-0.220581	-0.382932
16.9435	-1.57863	0.901809	0.860882	1.74214	-0.224046	-0.382932
16.9517	-1.55616	0.902056	0.850772	1.72275	-0.226498	-0.382932
16.9599	-1.52823	0.902056	0.842961	1.70706	-0.228882	-0.383035
16.9681	-1.4838	0.902056	0.834814	1.69586	-0.228882	-0.384747
16.9763	-1.4558	0.902056	0.827033	1.68918	-0.228882	-0.386167
16.9845	-1.44076	0.902056	0.820212	1.68623	-0.228882	-0.388118
16.9927	-1.40266	0.902056	0.81011	1.68546	-0.231197	-0.38904
17.0009	-1.36661	0.902056	0.805447	1.68472	-0.234388	-0.390298
17.0091	-1.35709	0.902056	0.788863	1.68163	-0.237489	-0.391474
17.0174	-1.34223	0.901183	0.768161	1.67385	-0.237489	-0.394327
17.0256	-1.33202	0.899658	0.761939	1.65962	-0.237489	-0.401927
17.0338	-1.33202	0.898193	0.750152	1.63806	-0.237489	-0.401927
17.042	-1.33202	0.896077	0.733713	1.6095	-0.237489	-0.401927
17.0502	-1.33202	0.894073	0.722195	1.57561	-0.237489	-0.401927
17.0584	-1.33202	0.892508	0.71424	1.55703	-0.237489	-0.401927
17.0666	-1.32975	0.89069	0.703515	1.55608	-0.237489	-0.401927
17.0748	-1.32472	0.88993	0.657111	1.54999	-0.237489	-0.401927
17.083	-1.31948	0.88899	0.578413	1.54371	-0.237489	-0.401927
17.0912	-1.31675	0.883735	0.499542	1.53247	-0.237489	-0.401927
17.0994	-1.29943	0.870666	0.426711	1.52134	-0.237489	-0.401927
17.1076	-1.25794	0.851951	0.363681	1.52059	-0.237489	-0.401927
17.1158	-1.20331	0.829463	0.311587	1.50813	-0.237489	-0.401927
17.124	-1.15009	0.804073	0.269451	1.49178	-0.237489	-0.401927
17.1322	-1.12233	0.776803	0.235075	1.48745	-0.234611	-0.401927
17.1404	-1.11785	0.748718	0.215811	1.47923	-0.220561	-0.401927
17.1486	-1.11476	0.720831	0.215811	1.46636	-0.199982	-0.400008
17.1568	-1.10334	0.694031	0.215811	1.45689	-0.18684	-0.385696
17.165	-1.08523	0.669037	0.215811	1.45085	-0.183858	-0.370307
17.1732	-1.07376	0.646383	0.215811	1.44786	-0.18133	-0.358241
17.1814	-1.0702	0.626428	0.215811	1.44467	-0.177349	-0.353788
17.1896	-1.0613	0.609367	0.205061	1.42719	-0.171566	-0.352037
17.1978	-1.05306	0.595249	0.196679	1.39386	-0.16694	-0.349708
17.206	-1.02824	0.583971	0.19392	1.36227	-0.163998	-0.348721
17.2142	-0.959876	0.575268	0.184727	1.33768	-0.156641	-0.346424
17.2224	-0.866182	0.568691	0.172885	1.32062	-0.148846	-0.342311
17.2306	-0.798279	0.563596	0.168416	1.31011	-0.145209	-0.338917
17.2388	-0.778216	0.559147	0.162966	1.30407	-0.137303	-0.337558
17.247	-0.770801	0.55435	0.15177	1.29981	-0.13051	-0.334718
17.2552	-0.761314	0.54813	0.142402	1.29458	-0.127814	-0.331486
17.2634	-0.744879	0.539455	0.137424	1.28614	-0.121446	-0.330196
17.2716	-0.730389	0.527491	0.130776	1.27305	-0.115119	-0.328879
17.2799	-0.723149	0.511757	0.123952	1.25487	-0.11089	-0.321702
[truncated: 49,566 more rows]

## Sheet: Fig5g
AUC - Mouse Average														AUC - Individual Epochs
EGFP group 488 nm ON Epochs			EGFP group 488 nm OFF Epochs			GtACR2 Group - 488 nm ON Epochs			GtACR2 Group - 488 nm OFF Epochs					EGFP group 488 nm ON Epochs			EGFP group 488 nm OFF Epochs			GtACR2 Group - 488 nm ON Epochs			GtACR2 Group - 488 nm OFF Epochs
MousePPCn1pl	MousePPCn2pl	MouseQPCn1pl	MousePPCn1pl	MousePPCn2pl	MouseQPCn1pl	MousePPGt1pl	MousePPGt2p	MousePPGt3pl	MousePPGt1pl	MousePPGt2p	MousePPGt3pl			MousePPCn1pl	MousePPCn2pl	MouseQPCn1pl	MousePPCn1pl	MousePPCn2pl	MouseQPCn1pl	MousePPGt1pl	MousePPGt2p	MousePPGt3pl	MousePPGt1pl	MousePPGt2p	MousePPGt3pl
1234.43	1019.61	1139.86	1150.34	1166.02	927.946	2331.37	1841.9	2046.5	1022.03	840.143	703.996			869.431	1105.5	1854.93	785.129	1008.91	732.263	1544.58	1425.62	2771.42	837.835	830.41	493.664
														823.989	1041.34	878.429	1648.21	554.206	1093.4	1928.65	1288.02	2793.1	817.493	839.723	564.893
														1451.27	886.355	463.933	1339.48	916.69	553.442	1146.54	1187.76	2462.86	1239.52	827.414	735.476
														891.652	1087.51	1405.01	572.347	1367.62	800.51	3174.73	1909.33	1816.65	2148.95	926.765	581.751
														1847.28	1446.67	1329.58	1101.53	975.678	1022.07	4363.49	2387	1933.97	1209.53	851.866	775.468
														819.904	1016.26	1171.04	797.083	851.853	1139.04	2212.84	2362.62	2060.42	694.853	878.301	721.323
														989.176	1212.59	826.791	733.432	1938.89	951.876	3284.15	1340.14	1742.58	1012.29	765.662	768.923
														882.298	1186.75	1207.74	1062.66	870.287	1166.81	3182.41	2464.79	1937.27	594.843	749.509	940.601
														946.128	555.944	1058.2	1740.66	1071.17	952.027	1128.79	1647.86	1446.36	937.98	670.341	863.941
														2823.21	657.199	1202.97	1722.86	2104.89	868.026	1347.56	2405.9	1500.37	727.03	1061.44	593.925

## Sheet: Fig5i
cFOS Ratio - Mouse Average								cFOS Ratio - Individual Images
EGFP group 488 nm ON Epochs			GtACR2 Group - 488 nm ON Epochs					EGFP group 488 nm ON Epochs			GtACR2 Group - 488 nm ON Epochs
MousePPCn1pl	MousePPCn2pl	MouseQPCn1pl	MousePPGt1pl	MousePPGt2p	MousePPGt3pl			MousePPCn1pl	MousePPCn2pl	MouseQPCn1pl	MousePPGt1pl	MousePPGt2p	MousePPGt3pl
1.194	1.121	1.17	2.381	3.822	2.085			1.22134	1.02443	1.31928	2.49045	2.40259	1.56952
								1.06609	0.949753	1.37879	3.2976	2.26192	2.25845
								1.30462	1.05918	1.61827	2.00725	2.90414	3.43968
								1.11799	0.773214	1.10594	1.86987	6.14781	2.5
