# Supplementary material for: PinkyCaMP: an mScarlet-based calcium sensor with enhanced brightness, photostability and multiplexing capabilities
Source: Nat Methods. 2026 Apr 24;23(5):998–1010. doi: 10.1038/s41592-026-03065-2 (PMC13167472; doi:10.1038/s41592-026-03065-2)
Supplement: Supplementary file 14 — Statistical source data. [file 41592_2026_3065_MOESM14_ESM.xlsx]

## Sheet: Fig6_b
	mean grey values FOV				SBR
lambda ex [nm]	50mW	30mW	15mW		lambda ex [nm]	15mW
1200	6.8	1.37202	0.23578		1200	5.44366
1150	67.2602	24.6322	5.71684		1150	45.1596
1100	103.188	36.8259	9.67513		1100	133.366
1050	87.5015	28.0903	6.73198		1050	103.815
1000	58.0172	13.6938	1.62917		1000	62.0465
950	34.7925	8.82132	1.60792		950	44.0441
900	39.8822	7.86708	1.74419		900	33.7684
850	24.368	4.71842	0.83227		850	13.3921
800	13.9311	2.78055	0.4596		800	26.5127
750	72.4073	18.7466	5.00222		750	28.4381
																																		15mW	SBR
	50mW	mean grey values FOV										30mW	mean grey values FOV										15mW	mean grey values FOV											mean signal 6 FOVS	background	mean signal 6 FOVS	background	mean signal 6 FOVS	background	mean signal 6 FOVS	background	mean signal 6 FOVS	background	mean signal 6 FOVS	background	mean signal 6 FOVS	background	mean signal 6 FOVS
lambda ex [nm]	1200	1150	1100	1050	1000	950	900	850	800	750	lambda ex [nm]	1200	1150	1100	1050	1000	950	900	850	800	750	lambda ex [nm]	1200	1150	1100	1050	1000	950	900	850	800	750		lambda ex [nm]	1200	1200	1150	1150	1100	1100	1050	1050	1000	1000	950	950	900	900	850
	7.75	73.41	90.73	69.55	63.72	34.37	43.64	26.41	16.17	84.55		1.44	19.16	34.22	25.49	16.22	9.24	6.12	4.6	2.92	19.01		0.26	6.07	9.7	6.88	2.03	1.66	1.76	0.51	0.43	5.12			0.26	0	21.285	0.6	31.1017	0.94	20.95	0.75	7.06667	0.31	4.095	0.27	3.99167	0.14	0.601667
	7.62	73.1	90.72	69.32	63.19	34.21	43.35	26.56	16.31	80.16		1.37	18.24	33.85	26.33	16.2	9.23	6.25	4.6	2.98	19.15		0.26	6.03	9.8	6.87	1.99	1.67	1.66	0.44	0.43	5.17			0.26	0.02	20.81	0.75	31.98	0.77	21.73	0.83	6.75	0.27	4.23167	0.23	4.16167	0.14	0.558333
	7.48	71.63	88.96	69.05	62.99	33.68	42.7	26.39	16.61	83.44		1.35	18.35	34.25	24.72	16.2	9.18	6.26	4.6	2.92	19.34		0.26	5.98	9.88	6.9	1.99	1.67	1.66	0.43	0.43	5.22			0.26	0.02	20.3867	0.46	33.145	1.15	21.1283	0.79	7.24333	0.23	4.33	0.3	3.82333	0.11	0.548333
	7.35	70.69	89.45	67.69	62.38	33.52	42.02	26.28	17.06	82.73		1.37	18.24	35.42	24.63	16.08	9.14	6.24	4.64	2.94	19.43		0.25	5.94	9.93	6.86	1.97	1.67	1.72	0.44	0.44	5.18			0.25	0.06	20.5783	0.71	33.64	0.62	21.3667	0.94	7.10833	0.19	4.51333	0.16	4.295	0.18	0.576667
	7.31	69.68	86.75	67.76	62.08	33.41	41.77	26.35	17.24	79.55		1.35	18.19	34.19	24.82	16.06	9.11	6.29	4.62	2.94	19.43		0.26	5.93	9.83	6.84	1.96	1.68	1.73	0.39	0.43	5.21			0.26	0.08	19.4867	0.67	34.3833	0.83	21.33	0.75	7.12833	0.25	4.24167	0.23	4.52	0.45	0.573333
	7.22	69.29	85.09	67.26	61.77	33.59	41.82	26.33	17.26	78.56		1.35	18.18	36.98	24.37	15.95	9.03	6.32	4.61	2.92	19.72		0.26	5.89	9.97	6.75	1.98	1.68	1.76	0.49	0.43	5.19			0.26	0.06	21.1067	0.69	34.7733	1	21.6367	0.83	7.005	0.33	4.66167	0.16	4.75333	0.27	0.755
	7.19	68.8	91.61	66.36	61.62	33.32	41.77	26.29	16.88	80.86		1.36	17.94	36.98	22.68	15.89	9	6.34	4.7	2.99	18.44		0.26	5.89	9.99	6.75	1.95	1.66	1.75	0.76	0.42	5.24			0.26	0.06	20.1417	0.73	34.1117	1.21	20.1433	0.73	6.87167	0.29	4.51667	0.14	4.91167	0.18	1.01333
	7.15	68.62	92.62	65.52	61.38	33.34	41.97	26.35	16.89	80.83		1.39	17.79	36.44	23.76	15.81	8.97	6.28	4.7	2.9	17.87		0.26	5.92	10.11	6.85	1.98	1.68	1.78	0.87	0.43	5.28			0.26	0.1	19.505	1.06	35.1267	0.77	20.03	0.87	6.855	0.1	4.65	0.2	4.75333	0.11	0.96
	7.13	69.06	89.12	65.67	61.27	33.27	41.79	26.24	17	80.24		1.38	17.94	36.03	23.85	15.84	8.96	6.48	4.59	2.92	18.41		0.25	5.94	10.02	6.79	1.97	1.67	1.79	0.93	0.43	5.29			0.25	0.02	18.2917	1.23	34.285	1.1	21.42	0.69	6.79333	0.29	4.86667	0.18	4.70167	0.16	1.23667
	7.1	71.34	87.63	66	61.14	33.18	41.91	26.02	16.81	79.61		1.36	18.12	36.08	23.09	15.87	9	6.64	4.63	2.95	18.58		0.26	5.9	10.01	6.81	1.99	1.67	1.78	0.98	0.43	5.33			0.26	0.15	16.7833	1.23	34.1983	0.79	21.7383	0.88	6.815	0.35	4.595	0.18	4.47667	0.2	0.905
	7.13	71.34	87.71	68.32	61.08	33	41.82	26.15	16.51	79.06		1.34	18.07	35.81	23.38	15.92	9.06	6.74	4.65	2.93	18.86		0.25	5.96	10.03	6.72	1.97	1.65	1.79	1.04	0.43	5.26			0.25	0.08	15.0083	1.37	33.71	1.06	21.295	0.81	6.66833	0.15	4.37667	0.2	4.66	0.2	1.01833
	7.11	70.41	86.37	72.68	61.24	33.03	42.01	26.1	16.52	78.59		1.34	17.9	35.63	23.7	16.05	9.08	6.73	4.59	2.78	18.65		0.26	5.94	9.98	6.71	1.98	1.64	1.78	1	0.43	5.29			0.26	0.02	17.5383	0.94	33.3483	1	21.095	0.77	6.23667	0.08	4.65833	0.25	4.425	0.07	1.42333
	7.09	69.93	86.32	77.25	61.44	32.81	42.01	26.13	16.56	78.4		1.39	17.87	37.39	23.66	16.06	9.03	6.8	4.62	2.75	18.12		0.26	5.92	9.88	6.7	1.96	1.64	1.77	0.79	0.44	5.31			0.26	0.08	18.2833	0.9	33.31	0.77	21.2067	0.87	6.42667	0.25	4.65	0.11	4.42167	0.25	1.32667
	7.06	68.91	87.81	77.86	61.46	32.94	42.26	26.13	16.81	78.1		1.4	17.96	38.68	23.39	16.14	9.07	6.8	4.58	2.72	16.76		0.26	5.94	9.78	6.7	1.99	1.63	1.76	0.56	0.43	5.27			0.26	0	17.3867	0.79	31.3083	1.56	20.6817	0.88	6.5	0.17	4.59667	0.2	4.57167	0.18	0.848333
	7.06	69.91	88.15	79.23	61.41	32.82	41.98	26.23	16.51	77.18		1.39	17.8	38.72	22.94	16.25	9.06	6.79	4.61	2.68	19.27		0.26	6.03	10.01	6.68	2.02	1.64	1.77	0.74	0.44	5.24			0.26	0.08	17.74	0.88	29.675	0.83	20.6633	0.62	6.28	0.31	4.45833	0.27	4.425	0.16	1.035
	7.02	71.41	87.62	78.08	61.11	32.84	42.19	26.48	15.98	76.83		1.38	17.41	38.62	23.06	16.37	9.01	6.81	4.6	2.66	20.09		0.26	5.98	9.98	6.69	2	1.64	1.76	0.95	0.44	5.25			0.26	0.1	16.365	1.19	31.5667	0.9	20.4683	0.63	6.60667	0.12	4.48	0.2	4.50667	0.14	0.988333
	7.06	69.34	85.31	74.69	60.84	32.63	44.74	26.41	13.24	76.3		1.4	18.22	38.83	22.34	16.21	9.09	6.89	4.61	2.79	15.6		0.26	6	9.88	6.69	1.97	1.63	1.77	0.81	0.45	5.24			0.26	0.06	18.6217	0.96	31.86	0.94	20.3117	0.5	6.68167	0.35	4.30833	0.05	4.425	0.14	1.24333
	7.02	68.08	85.7	76.36	60.89	32.86	43.93	26.25	14.56	75.95		1.38	17.29	39.37	21.63	16.2	9.12	6.88	4.59	2.84	16.92		0.26	5.99	9.9	6.63	1.94	1.64	1.77	0.4	0.45	5.2			0.26	0.04	20.225	0.77	31.15	0.98	17.9267	1.04	6.4	0.31	4.485	0.09	4.54667	0.11	0.528333
	7.04	68.35	87.48	77.69	60.77	32.72	43.01	26.26	15.36	75.5		1.38	16.92	39.41	18.92	16.04	9.26	6.84	4.64	2.86	18.48		0.26	6.1	9.76	6.71	1.94	1.64	1.75	0.61	0.45	5.14			0.26	0.08	16.3517	0.96	30.4283	0.67	18.765	0.98	6.54667	0.17	4.62833	0.09	4.02833	0.09	1.02167
	7.01	67.93	85.78	79.2	61.31	32.77	42.87	26.5	16.04	75.07		1.41	17.47	39.31	15.09	16.07	9.19	6.83	4.59	2.93	20.34		0.26	6.15	9.86	6.73	1.95	1.66	1.77	0.9	0.45	5.1			0.26	0	17.76	0.63	30.755	1.17	19.4367	0.77	6.955	0.38	4.04667	0.23	4.335	0.14	1.205
	7.01	67.88	85.32	79.89	61.16	32.83	42.53	26.35	16.9	74.71		1.4	17.31	39.37	17.78	16.07	9.26	6.83	4.65	2.97	20.49		0.25	6.08	9.92	6.72	1.96	1.66	1.78	0.84	0.44	5.15			0.25	0.1	19.09	0.81	30.8133	1.12	18.6467	0.73	7.38333	0.15	4.30167	0.09	4.43	0.16	1.28
	6.95	67.44	89.28	72.19	60.93	32.65	42.44	26.35	16.9	75.54		1.35	17.54	39.49	18.56	16.06	9.23	6.83	4.77	2.97	20.89		0.26	6.18	9.83	6.7	1.93	1.65	1.78	0.82	0.44	5.09			0.26	0	19.0617	0.83	30.7883	1.31	19.6183	1	7.49	0.17	4.435	0.23	4.56833	0.11	1.06
	7.02	67	91.83	72.99	60.7	32.53	42.39	26.33	16.85	75.67		1.33	17.32	39.23	20.73	16.07	9.24	6.83	4.74	3.01	20.6		0.26	6.19	9.78	6.68	1.93	1.67	1.83	0.9	0.44	5.13			0.26	0.04	21.4383	0.81	30.7617	0.92	19.3717	0.87	7.59833	0.17	4.50667	0.18	4.25333	0.11	1.07667
	7.17	66.77	86.7	79.92	60.56	32.37	42.3	26.13	16.34	75.23		1.32	17.13	38.21	21.01	15.95	9.04	6.87	4.06	3.08	20.53		0.26	6.18	9.7	6.65	1.95	1.67	1.78	0.77	0.45	5.09			0.26	0.13	20.0317	1.06	30.0917	1.13	19.5117	0.77	7.865	0.4	4.65833	0.23	4.27333	0.05	1.025
	7.18	66.13	85.55	72.72	60.21	32.37	42.44	26.1	15.64	74.82		1.34	17.02	37.6	21.01	15.89	9.02	6.94	3.81	3.05	19.4		0.26	6.16	9.58	6.68	1.98	1.68	1.75	0.47	0.44	5.13			0.26	0.04	22.7583	0.69	29.9783	0.87	19.4617	0.71	7.93333	0.12	4.595	0.07	4.80667	0.05	0.608333
	7.12	66.52	84.88	74.41	61.52	32.47	42.41	26.02	15.82	74.46		1.34	17.39	37.38	23.59	15.81	8.96	6.81	3.66	3.08	20.56		0.26	6.17	9.62	6.65	1.96	1.67	1.73	0.34	0.45	5.12			0.26	0.06	24.0467	0.77	29.9917	0.75	19.3183	0.88	8.04167	0.19	4.55333	0.16	4.08167	0.07	0.45
	7.12	69.85	84.96	76.47	61.3	32.85	42.63	26.01	16.05	74.24		1.4	16.43	37.89	22.67	15.85	8.95	6.17	3.61	3.06	20.11		0.26	6.13	9.63	6.55	1.98	1.67	1.72	0.29	0.45	5.11			0.26	0.04	24.4467	0.63	28.6167	1.08	18.1933	0.85	7.41333	0.21	4.57	0.14	4.49667	0.14	0.426667
	7.1	69.86	85.22	77.59	60.98	32.57	42.59	26.04	15.96	74.24		1.39	15.55	37.6	22.72	15.85	8.93	5.69	4.23	3.08	19.68		0.27	6.14	9.54	6.59	2.06	1.66	1.75	0.66	0.45	5.08			0.27	0.1	26.5917	0.48	27.445	1.75	17.4583	0.92	7.30167	0.21	4.43667	0.2	4.49167	0.18	1.06333
	7.08	69.35	84.51	73.79	60.5	32.41	42.74	26.07	16.08	74.07		1.34	16.18	37.59	20.36	15.89	8.95	5.54	4.81	3.04	19.62		0.27	6.19	9.66	6.61	1.93	1.69	1.73	0.88	0.44	5.11			0.27	0.02	24.9417	0.73	29.505	0.79	17.22	0.81	5.39	0.21	4.61833	0.18	4.445	0.2	1.27333
	7.07	69.18	83.42	71.65	60.77	32.45	44.83	26.06	16.23	74.16		1.32	16.33	37.59	16.55	15.81	8.96	6.66	5.11	3.06	18.97		0.26	6.21	9.7	6.67	1.86	1.68	1.81	0.8	0.42	5.15			0.26	0.04	24.42	0.67	29.215	0.9	19.2167	0.58	5.82167	0.4	4.525	0.2	3.29833	0.23	1.25167
	7.13	68.52	82.82	74.9	60.35	32.32	44.06	26.23	15.76	74.56		1.34	16.28	37.44	14.33	15.91	9.07	7.97	5.11	3.02	19.42		0.27	6.24	9.63	6.66	1.97	1.68	1.74	0.76	0.45	5.2			0.27	0.02	25.14	0.87	29.8917	0.87	19.1183	0.65	7.19167	0.21	4.52	0.2	3.31	0.16	1.06667
	7.13	68.49	82.45	78.97	60.62	32.38	43.17	26.17	14.27	74.84		1.34	16.41	37.47	19.72	15.91	8.83	8.04	5.3	3.03	20.42		0.26	6.2	9.62	6.68	1.97	1.67	1.78	0.62	0.44	5.19			0.26	0.04	26.5267	0.77	29.9517	0.83	18.5467	0.71	7.91333	0.29	4.625	0.18	4.09667	0.18	1.04833
	7.15	68.28	81.61	76.58	60.97	32.76	40.69	26.17	15.17	74.78		1.35	16.88	37.59	17.16	16.03	8.86	8.27	5.88	3.02	20.78		0.25	6.21	9.54	6.7	2	1.68	1.78	0.52	0.45	5.18			0.25	0.04	27.425	0.63	29.5617	0.88	19.6767	0.69	7.23833	0.23	4.53167	0.27	4.56	0.2	0.591667
	7.13	68.6	82.13	79.35	61.24	32.4	38.63	25.89	16.49	73.89		1.36	16.18	37.67	19.3	15.91	8.87	8.59	5.96	2.99	20.39		0.27	6.15	9.52	6.68	1.94	1.66	1.77	0.76	0.45	5.17			0.27	0.02	28.3117	0.94	29.495	0.92	20.68	0.71	6.65667	0.29	4.37167	0.05	4.37333	0.14	1.08667
	7.33	67.96	87.62	72.43	61.61	32.51	38.14	25.98	16.73	74.35		1.35	16.6	37.63	22.74	15.94	8.87	8.7	6.13	3.02	20.41		0.24	6.15	9.6	6.72	1.94	1.66	1.76	0.89	0.45	5.21			0.24	0.02	29.6417	0.71	29.7783	0.9	21.025	0.83	8.315	0.17	4.54667	0.14	4.21333	0.11	1.29167
	7.29	68.81	88.26	68.05	62.1	32.51	38.07	26.11	16.41	74.36		1.38	16.56	37.25	21.26	15.82	8.82	8.67	6.05	2.99	20.45		0.26	6.09	9.56	6.67	1.96	1.66	1.76	0.82	0.46	5.18			0.26	0.12	30.275	0.56	29.9917	0.85	22.6117	0.73	7.96667	0.25	4.655	0.11	4.395	0.18	1.145
	7.37	69.56	85.68	67.52	61.98	32.52	37.9	26.11	16.41	74.42		1.39	16.33	37.46	15.66	15.84	8.8	8.5	5.6	2.99	20.19		0.27	6.13	9.67	6.78	1.97	1.67	1.77	0.76	0.46	5.2			0.27	0.02	29.17	0.77	29.89	0.83	23.7167	0.71	8.07	0.19	4.05167	0.14	4.49333	0.14	0.943333
	7.44	68.3	84.05	69.12	62.58	32.59	38.09	26.09	16.7	74.39		1.39	16.48	37.49	14.17	15.96	8.86	8.46	5.28	2.99	20.31		0.26	6.13	9.76	6.89	2.01	1.66	1.77	0.53	0.46	5.18			0.26	0.08	29.5683	0.54	29.52	0.94	25.74	0.65	8.705	0.29	4.16833	0.16	4.15	0.14	0.693333
	7.26	67.9	84.04	71.57	61.83	32.61	37.91	26.03	16.68	74.83		1.41	16.39	37.59	15.81	16.23	8.76	8.22	5.07	3	20.06		0.26	6.13	9.74	6.98	2.04	1.67	1.77	0.37	0.45	5.19			0.26	0.02	30.275	0.5	31.8233	0.94	27	0.85	7.34333	0.29	4.4	0.14	4.2	0.14	0.555
	7.19	67.5	82.1	70.38	61.41	32.62	36.46	26.24	16.92	75.59		1.45	16.53	37.81	18.41	16.24	8.78	7.93	4.92	2.99	19.8		0.27	6.1	9.78	6.93	1.86	1.67	1.78	0.53	0.46	5.18			0.27	0.04	29.3083	0.52	32.675	0.88	27.8667	0.87	6.54667	0.27	4.33	0.16	4.205	0.09	0.686667
	7.18	67.87	82.56	72.73	61.03	32.64	34.75	26.04	16.54	76.01		1.44	16.49	37.28	26.47	16.26	8.76	7.76	4.82	2.99	19.64		0.25	6.08	9.78	6.87	1.94	1.66	1.79	0.49	0.47	5.19			0.25	0.02	29.4783	0.54	31.8083	1.15	25.9383	0.67	7.96833	0.23	4.31167	0.11	4.19333	0.02	0.833333
	7.13	67.35	81.04	71.31	61.74	32.92	34.54	26.12	16.36	76.45		1.44	16.94	37.42	25.54	16.33	8.77	7.63	4.75	3.02	19.5		0.25	6.05	9.77	6.94	1.97	1.66	1.78	0.75	0.46	5.17			0.25	0.02	27.9583	0.48	31.695	0.92	26.2617	1	7.87333	0.17	4.26833	0.14	4.385	0.23	1.26333
	7.19	68.45	81.63	72.75	61.62	32.94	34.49	25.99	16.6	76.01		1.42	16.1	37.74	17.22	16.35	8.79	7.64	4.75	3	19.37		0.26	6.08	9.78	6.97	1.98	1.64	1.79	0.57	0.45	5.16			0.26	0.06	28.2833	0.79	31.4733	0.96	29.9967	0.71	7.85833	0.23	4.07833	0.14	4.22833	0.25	0.635
	7.33	69.94	80.51	72.96	61.27	33.07	36.52	25.98	16.36	75.88		1.43	16.71	37.62	14.22	16.22	8.78	7.59	4.72	3.01	19.35		0.25	6.07	9.7	6.94	2.01	1.64	1.79	0.49	0.45	5.17			0.25	0.06	27.6467	0.81	31.5217	0.73	30.31	0.85	7.87667	0.33	4.27667	0.23	4.27	0.16	0.561667
	7.48	69.01	80.05	76.71	61.07	32.83	36.24	26.36	16.32	76.22		1.43	16.77	37.47	15.63	16.12	8.76	7.05	4.68	3	18.99		0.24	6.09	9.7	6.97	1.98	1.64	1.81	0.71	0.45	5.17			0.24	0.04	28.5733	0.69	31.645	1.12	29.565	0.98	8.195	0.33	4.31167	0.07	3.94833	0.25	1.215
	7.51	68.4	79.48	78.55	60.72	32.75	35.33	27.63	16.02	76.35		1.45	16.62	37.3	25.24	16.02	8.75	6.7	4.72	3	19.17		0.25	6.08	9.69	6.93	1.97	1.64	1.78	0.7	0.44	5.16			0.25	0.06	27.155	0.81	31.1083	1.06	29.7117	0.87	8.16833	0.33	4.18833	0.14	3.8	0.27	1.175
	7.39	68.23	79.77	81.04	60.9	32.69	34.3	27.4	15.97	76.57		1.45	16.54	37.26	23.07	15.95	8.71	6.33	4.73	2.99	19.17		0.26	6.04	9.75	6.93	2	1.64	1.74	0.44	0.41	5.17			0.26	0.02	28.13	0.77	31.075	0.96	29.66	0.81	8.19833	0.21	4.13667	0.09	4.16167	0.07	0.57
	7.28	67.02	81.43	82.25	60.49	32.64	35.29	26.57	15.88	76.51		1.43	16.56	37.3	17.64	16.08	8.7	6.78	4.76	2.98	19.08		0.24	5.97	9.83	6.91	1.99	1.67	1.77	0.56	0.42	5.14			0.24	0.02	26.68	0.75	31.1433	0.79	29.1467	0.9	8.465	0.21	3.905	0.18	4.11333	0.18	0.688333
	7.29	66.8	82.06	81.95	60.58	32.52	36.36	26.06	15.92	76.65		1.4	16.53	37.46	15.04	16.25	8.67	7.59	4.71	2.98	18.97		0.22	5.95	9.8	6.81	1.96	1.66	1.77	0.65	0.42	5.16			0.22	0.02	25.79	0.73	30.5267	0.92	28.9367	0.77	8.425	0.33	3.86667	0.2	4.03333	0.73	0.806667
	7.26	66.34	87.04	82.15	60.52	32.66	37.95	25.96	15.89	76.19		1.42	16.67	37.1	17.77	16.29	8.72	7.39	4.77	3.06	18.91		0.25	5.89	9.7	6.79	1.97	1.66	1.77	0.57	0.4	5.12			0.25	0.04	26.77	0.6	30.195	0.73	29.3383	0.88	8.53167	0.29	4.07167	0.14	4.41667	0.11	0.918333
	7.28	65.87	91.88	84.58	60.83	32.52	38.71	25.93	15.77	75.91		1.41	16.43	37.78	14.67	16.47	8.68	5.67	4.74	3.07	19.11		0.25	5.89	9.72	6.86	1.96	1.65	1.77	0.64	0.4	5.19			0.25	0.04	26.3817	0.83	29.9233	0.77	28.65	0.58	8.33833	0.19	4.55333	0.2	4.62	0.32	1.16667
	7.25	65.9	86.82	85.74	62.44	31.72	39.75	25.96	15.79	75.18		1.41	17.59	38.05	13.18	16.39	8.76	4.77	4.73	3.02	19.05		0.24	5.88	9.77	6.86	1.94	1.64	1.76	0.51	0.44	5.14			0.24	0.04	24.4367	0.71	30.2833	0.92	28.6883	0.88	8.275	0.15	4.235	0.2	4.39333	0.27	0.658333
	7.25	65.53	84.3	86.61	62.76	34.03	40.31	25.81	15.7	75.29		1.42	17.37	38.61	13.61	16.18	8.91	6.73	4.72	3.02	18.95		0.26	5.9	9.79	6.8	1.94	1.63	1.77	0.56	0.47	5.17			0.26	0.04	26.3833	0.75	30.845	0.94	28.375	0.81	8.43833	0.23	4.27833	0.14	4.51833	0.2	0.763333
	7.3	65.07	83.61	86.42	62.9	33.59	40.48	25.88	15.64	75.27		1.47	15.66	38.27	13.04	15.9	8.72	8.35	4.71	2.99	19.28		0.26	5.95	9.81	6.82	1.91	1.65	1.77	0.63	0.46	5.13			0.26	0.06	26.35	0.52	31.015	0.92	28.675	0.77	6.30667	0.23	4.825	0.18	4.33	0.14	1.02
	7.31	64.74	82.32	86.43	62.34	33.46	41.73	27.28	15.53	75.26		1.49	16.16	39.1	12.65	15.75	8.69	8.83	4.71	2.99	18.98		0.26	5.84	9.69	6.84	1.85	1.64	1.75	0.78	0.47	5.15			0.26	0.04	29.93	0.46	30.0717	0.96	28.3633	0.73	6.695	0.27	4.78167	0.14	3.75167	0.05	1.31167
	7.32	64.63	82.6	86.22	62.3	33.2	42.95	27.69	15.43	74.78		1.49	16.41	37.91	12.08	15.7	8.71	8.35	4.73	2.98	19.36		0.26	5.64	9.67	6.86	1.94	1.65	1.73	0.78	0.47	5.16			0.26	0.06	28.91	0.46	30.42	1.06	28.44	0.88	8.21667	0.38	4.41333	0.23	3.835	0.09	1.255
	7.28	65.23	81.84	86.22	62.17	33.54	43.84	26.91	15.38	74.89		1.44	16.04	37.64	11.69	15.74	8.73	6.55	4.73	3	19.28		0.26	5.6	9.55	6.86	1.96	1.67	1.75	0.74	0.47	5.19			0.26	0.08	28.8167	0.38	28.635	0.92	27.8667	0.69	8.065	0.17	4.78167	0.14	4.33833	0.14	1.185
	7.29	65.24	82.09	85.89	62.63	33.46	43.72	26.61	15.34	74.15		1.43	16.36	37.81	10.47	16.04	8.71	7.63	4.74	2.99	19.14		0.27	5.61	9.62	6.86	1.95	1.67	1.77	0.66	0.47	5.17			0.27	0.04	28.1283	0.46	29.18	1.13	27.8317	0.67	8.14167	0.31	4.72333	0.16	4.43	0.32	0.926667
	7.22	65.68	81.61	85.53	62.17	33.26	44.16	26.27	15.25	73.88		1.43	16.52	37.91	9.69	16.34	8.7	6.59	4.73	2.99	19.12		0.26	5.6	9.59	6.74	1.93	1.68	1.77	0.7	0.47	5.16			0.26	0	29.01	0.56	29.715	0.85	26.3283	0.81	7.76167	0.25	4.24	0.14	4.40333	0.34	0.981667
	7.24	65.57	82.12	84.69	61.67	33.3	43.96	26.14	15.2	73.23		1.44	16.37	37.98	11.08	16.41	8.65	4.04	4.73	2.98	18.93		0.25	5.63	9.62	6.84	1.94	1.69	1.76	0.73	0.46	5.15			0.25	0.04	27.8617	0.48	30.5667	1.02	23.245	0.88	7.55167	0.25	4.17333	0.41	4.44	0.41	1.1
	7.2	65.88	81.64	84.63	61.13	33.1	43.92	26.03	15.19	73.12		1.47	16.46	37.92	12.37	16.7	8.61	3.57	4.72	3	18.9		0.25	5.44	9.32	6.79	1.97	1.66	1.78	0.75	0.46	5.17			0.25	0	27.66	0.69	28.3583	0.96	23.4733	0.75	8.10333	0.15	4.09167	0.23	4.23167	0.32	1.16167
	7.2	66.66	81.26	83.66	60.85	33.1	43.54	26.05	15.12	72.89		1.46	16.7	37.89	14.25	16.42	8.6	3.94	4.72	3.01	18.82		0.25	5.4	9.46	6.87	2.01	1.69	1.78	0.76	0.46	5.15			0.25	0.1	27.315	0.46	30.3067	1.17	23.945	0.88	8	0.13	4.78167	0.16	4.34167	0.14	1.25667
	7.21	65.41	81.32	84.35	60.48	33	43.57	26.09	15.11	72.91		1.43	16.74	37.61	14.42	16.3	8.59	4.76	4.74	3.01	18.59		0.26	5.37	9.59	6.94	2.01	1.68	1.78	0.76	0.46	5.12			0.26	0.04	27.1683	0.6	32.6467	0.88	26.6033	0.73	7.97	0.29	4.54833	0.14	4.44	0.27	1.085
	7.21	64.46	81.41	85.84	60.23	32.81	43.53	26.03	15.03	72.91		1.44	16.61	37.89	14.9	15.92	8.68	7.05	4.75	2.98	18.48		0.26	5.14	9.65	6.86	2.03	1.68	1.77	0.76	0.46	5.11			0.26	0.04	26.5	0.5	31.49	0.71	26.8833	0.85	7.775	0.19	4.96667	0.11	4.55	0.25	1.295
	7.41	64.63	81.54	86.44	60.41	32.76	43.6	26.13	14.98	72.71		1.42	16.56	37.51	16.72	15.77	8.65	7.06	4.75	3.01	18.74		0.26	5.05	9.71	6.84	2.02	1.69	1.78	0.75	0.47	5.08			0.26	0.02	25.5683	0.62	32.1733	0.85	27.1817	0.94	6.99	0.21	4.965	0.23	4.07167	0.25	1.25
	7.35	63.74	80.38	86.3	60.24	32.42	43.64	25.92	15.01	72.84		1.44	17.21	37.55	21.29	14.89	8.66	5.18	4.77	3.02	18.54		0.26	4.93	9.69	6.83	1.95	1.69	1.79	0.76	0.46	5.07			0.26	0	24.84	0.65	32.18	0.98	26.5683	0.87	6.43333	0.12	5.08333	0.11	3.96667	0.14	1.41833
	7.45	64.12	81.07	86.14	60.47	29.98	43.6	25.84	14.94	72.47		1.48	16.81	37.52	25.66	14.86	8.68	3.65	4.78	3.05	18.12		0.25	4.85	9.66	6.82	1.93	1.7	1.78	0.76	0.47	5.06			0.25	0.04	24.46	0.52	31.8567	1.04	26.7883	0.87	5.61333	0.19	5.12833	0.09	4.10667	0.16	1.33833
	7.34	63.61	80.28	86.07	60.21	23.96	43.45	25.74	14.95	72.57		1.48	15.99	37.66	24.66	16.52	8.8	7.53	4.73	3.06	18.24		0.23	4.79	9.67	6.8	1.95	1.7	1.81	0.74	0.46	5.06			0.23	0.04	24.6517	0.52	31.3433	1.25	26.3483	0.88	5.42	0.38	5.15333	0.18	4.26333	0.11	1.28
	7.27	64	80.23	86.05	60.46	21.08	42.42	26.19	14.85	72.66		1.49	16.12	37.55	23.17	16.44	8.75	8.21	4.51	3.07	18.22		0.26	4.98	9.67	6.81	1.9	1.69	1.76	0.76	0.44	5.05			0.26	0	25.7317	0.54	31.3133	1.27	26.38	0.85	5.41333	0.25	4.425	0.16	4.31	0.25	1.345
	7.27	66.15	79.83	85.82	60.77	20.55	42.24	26.27	14.88	72.75		1.44	16.41	36.5	29.77	16.79	8.75	6.53	4.53	3.04	18.26		0.24	5.2	9.59	6.86	1.82	1.69	1.75	0.75	0.44	5.06			0.24	0.02	26.1633	0.4	30.6283	1.17	26.2867	0.71	5.245	0.17	4.59667	0.25	3.965	0.23	1.385
	7.28	68.95	79.71	85.57	62.02	21.63	42.34	25.95	14.81	72.75		1.41	16.27	36.47	29.2	16.26	8.76	6.83	4.63	3.04	18.33		0.25	4.95	9.52	6.83	1.82	1.72	1.74	0.76	0.46	5.06			0.25	0	25.315	0.73	30.4733	1	26.285	0.81	6.335	0.08	4.42833	0.05	4.18167	0.2	1.28167
	7.22	69.02	81.06	86.85	61.21	28.2	41.98	25.79	14.74	72.35		1.42	16.23	36.81	30.35	14.12	8.66	4.15	4.67	3.06	18.43		0.25	4.85	9.45	6.84	1.94	1.71	1.77	0.75	0.45	5.09			0.25	0.02	23.9733	0.71	29.3683	1.1	25.3767	0.65	7.30167	0.1	4.805	0.07	4.27833	0.32	1.3
	7.21	67.72	81.27	86.76	60.97	28.86	41.5	25.66	14.68	72.98		1.44	12.34	36.55	29.99	13.92	8.69	3.81	4.69	3.05	18.36		0.25	4.82	9.48	6.84	1.94	1.75	1.75	0.76	0.46	5.06			0.25	0.02	23.3333	0.83	30.1267	1.02	26.0283	0.63	7.30833	0.25	5.05667	0.18	4.13333	0.23	1.34667
	7.23	68.97	82.32	87.04	60.54	29.22	40.87	25.85	14.75	73.16		1.44	11.3	36.06	29.51	12.75	8.72	8.1	4.67	3.04	18.32		0.23	4.85	9.52	6.7	2	1.7	1.77	0.75	0.46	5.06			0.23	0.04	23.575	0.87	30.6533	0.79	22.3133	0.77	6.16667	0.31	5.44833	0.09	4.19333	0.25	1.14667
	7.22	67.26	82.57	86.91	60.39	30.5	40.87	25.81	14.7	73.7		1.45	11.33	36.58	29.49	11.96	8.74	9.17	4.74	3.07	18.52		0.25	4.82	9.59	6.8	1.87	1.68	1.78	0.76	0.45	5.05			0.25	0.04	23.2117	0.79	29.8417	0.96	23.79	0.71	6.27667	0.29	4.30833	0.23	4.1	0.27	1.16167
	7.23	66.16	83.07	87.34	60.12	32.96	41.34	25.81	14.78	74.34		1.45	11.38	36.47	29.31	15.53	8.71	8.76	4.69	3.05	18.29		0.23	4.81	9.54	6.79	1.86	1.68	1.78	0.76	0.45	5.05			0.23	0.04	22.3867	0.67	28.0467	1.21	24.565	0.87	5.965	0.19	3.25833	0.16	4.33333	0.09	1.39833
	7.23	68.78	82.14	86.76	60.04	32.84	42.58	25.76	14.74	76.08		1.46	14.25	36.73	29.74	14.94	8.75	8.63	4.71	3.09	18.34		0.21	4.77	9.37	6.75	1.81	1.61	1.8	0.75	0.45	5.01			0.21	0.04	22.8117	1.02	29.035	0.94	24.4767	0.79	3.89667	0.35	4.88	0.07	4.14667	0.18	1.29833
	7.24	65.81	82.38	86.5	59.99	33.14	42	25.7	15.04	75.26		1.48	17.7	36.76	28.64	15.23	8.92	7.89	4.7	3.08	18.74		0.23	4.79	9.54	6.69	1.84	1.61	1.82	0.75	0.45	5			0.23	0.04	22.115	0.83	29.135	1	24.2367	0.81	6.395	0.25	4.98333	0.14	4.185	0.18	1.235
	7.24	65.18	81.24	86.32	60.02	33.12	41.53	25.74	15.36	75.94		1.52	19.83	36.82	28.62	15.2	8.82	8.81	4.74	3.12	18.59		0.23	5.13	9.66	6.69	1.92	1.63	1.8	0.75	0.45	5.02			0.23	0.02	25.2433	0.48	28.8267	0.87	24.0517	0.9	7.51167	0.27	5.10667	0.05	4.01833	0.23	1.14
	7.26	64.74	81.47	85.88	59.92	33.57	42.14	25.7	14.94	74.71		1.46	21.89	36.93	27.63	15.55	8.72	8.54	4.75	3.1	18.59		0.24	5.06	9.81	6.65	1.96	1.73	1.82	0.75	0.45	5.02			0.24	0.04	23.68	0.48	27.635	1.46	24.1883	1.13	7.675	0.21	3.54667	0.84	4.325	0.25	1.33
	7.31	65.01	80.97	85.54	59.8	33.66	43.45	26.27	15.19	74.96		1.47	23.47	36.86	27.73	15.44	8.76	8.55	4.73	3.12	18.52		0.23	4.93	9.68	6.69	1.93	1.71	1.78	0.75	0.45	5.02			0.23	0.02	22.7	0.63	28.9867	1.17	24.3667	0.79	7.27167	0.27	2.73167	0.73	4.22	0.25	1.21833
	7.22	64.73	83.67	85.72	59.78	33.82	43.37	26	15.25	74.71		1.46	23.84	36.88	26.17	15.22	8.68	7.86	4.73	3.12	18.41		0.23	4.91	9.77	6.65	1.94	1.6	1.78	0.75	0.45	5.03			0.23	0.06	22.8617	0.94	31.7	0.92	23.345	0.81	7.425	0.29	3.61333	0.07	4.18167	0.2	1.31
	7.28	64.69	82.39	85.49	59.85	33.98	42.6	25.8	15.27	74.73		1.46	24.05	36.63	20.92	15.47	8.68	7.81	4.7	3.13	18.71		0.24	4.95	9.86	6.7	1.92	1.58	1.78	0.75	0.45	5.01			0.24	0.12	22.5033	0.9	32.6467	1.29	23.2617	0.75	7.49167	0.19	2.93	0.34	4.07833	0.2	1.335
	7.27	64.37	82.44	85.9	59.87	35.09	42.42	25.8	15.3	74.67		1.47	23.78	36.58	18.51	15.7	8.66	7.63	4.71	3.23	18.76		0.25	4.82	9.92	6.71	1.97	1.54	1.77	0.74	0.45	4.99			0.25	0.02	22.2033	0.65	32.9067	1.15	23.085	0.87	6.69333	0.23	4.08167	0.16	3.84167	0.45	1.26667
	7.33	64.66	81.63	88.35	59.79	36.09	43.18	25.7	15.37	75.32		1.47	23.61	36.82	26.12	13.58	8.63	7.49	4.75	3.2	18.69		0.25	4.81	9.97	6.78	1.88	1.49	1.77	0.74	0.46	5			0.25	0.02	22.445	0.79	33.6567	1.38	23.0917	0.73	6.735	0.15	3.77333	0.07	4.115	0.11	1.275
	7.32	65.48	82.26	89.16	59.4	35.91	42.61	25.86	15.32	74.88		1.47	24.05	36.97	22.06	12.22	8.6	7.75	4.71	3.13	18.68		0.24	4.86	9.74	6.8	1.94	1.52	1.78	0.74	0.48	5.01			0.24	0.02	22.86	0.79	30.68	1.37	23.625	0.85	7.67333	0.23	4.00667	0.07	4.28667	0.16	1.34
	7.4	65.27	81.44	89.48	59.65	35.77	42.33	27.06	15.38	75.19		1.5	24.47	37.58	25.08	13.14	8.62	8.45	4.74	3.14	18.67		0.24	5.04	9.72	6.82	1.91	1.71	1.78	0.75	0.49	4.9			0.24	0.15	22.69	1	31.0967	1.06	23.5667	0.79	7.6	0.25	4.61833	0.36	4.31333	0.3	1.24833
	7.42	65.7	81.8	87.89	59.53	35.65	42.27	26.56	15.44	77.11		1.5	24.62	37.65	22.18	12.65	8.61	7.16	4.74	3.13	18.59		0.24	4.91	9.8	6.82	1.92	1.7	1.76	0.75	0.5	4.97			0.24	0.13	22.4433	1.1	32.8267	0.92	23.065	0.79	7.70333	0.25	2.505	0.93	4.2	0.18	1.23
	7.43	68.87	85.22	87.06	59.42	35.73	41.8	26.64	15.44	75		1.51	24.59	37.49	20.55	13.38	8.68	7.34	4.76	3.12	18.54		0.24	5.07	9.76	6.76	1.92	1.65	1.76	0.75	0.49	4.95			0.24	0.02	23.0683	0.94	33.4617	0.87	22.6817	0.88	7.65667	0.23	4.23	0.16	3.91667	0.36	1.31667
	7.41	69.78	85.32	86.45	59.26	35.54	41.87	26.57	15.32	74.46		1.49	24.53	37.42	24.05	14.61	8.64	7.72	4.75	3.09	18.52		0.23	4.98	9.67	6.71	1.94	1.47	1.77	0.74	0.49	4.96			0.23	0.06	21.1083	0.77	32.3767	1.06	22.7167	0.5	7.36167	0.35	3.61833	0.09	3.92833	0.27	1.25
	7.42	70.47	83.35	86.39	59.31	35.57	41.69	26.36	15.51	73.91		1.48	24.45	37.02	23.33	14.2	8.69	7.45	4.53	3.1	18.44		0.24	4.83	9.69	6.76	1.94	1.47	1.79	0.74	0.49	5			0.24	0.02	18.6167	0.77	32.4267	0.94	22.5183	0.77	7.37167	0.15	3.27667	0.11	4.10667	0.32	1.32333
	7.43	70.07	82.64	86.37	59.93	35.4	43.59	26.38	15.38	73.55		1.47	24.6	35.6	23.5	14.28	8.67	7.9	4.69	3.07	18.45		0.24	5.56	9.66	6.79	1.94	1.61	1.79	0.74	0.49	5.03			0.24	0.06	26.8083	0.48	32.29	1.08	22.505	0.75	7.03333	0.17	3.515	0.25	4.22167	0.43	1.2
	7.33	71.1	82.21	89.92	60.45	35.46	42.52	26.19	15.41	73.57		1.48	24.68	36.9	27.84	14.38	8.64	7.94	4.67	3.06	18.42		0.24	5.72	9.62	6.72	1.94	1.62	1.77	0.75	0.49	5.04			0.24	0.06	26.7533	0.54	31.5133	1.12	22.1633	0.88	7.51833	0.31	4.29667	0.09	4.18667	0.27	1.305
	7.36	70.48	81.03	93.69	60.84	35.5	42.11	26.22	15.88	72.75		1.47	24.95	37.82	28.29	14.49	8.64	7.72	4.73	3.04	18.57		0.24	5.7	9.58	6.72	1.98	1.78	1.77	0.73	0.49	5.04			0.24	0.06	24.08	0.63	31.7417	1.08	19.535	0.94	6.98667	0.17	3.56833	0.09	4.24833	0.3	1.235
	7.33	69.62	78.55	96.32	61.27	36.2	42.21	26.03	15.54	72.44		1.48	25.35	38.25	28.19	14.35	8.61	7	4.79	3.06	18.77		0.23	5.23	9.74	6.81	1.94	1.76	1.79	0.73	0.49	5.08			0.23	0.1	17.3317	0.94	31.2433	1.06	21.2	0.98	7.315	0.15	3.495	0.18	3.98	0.3	1.325
	7.29	68.95	69.35	94.51	60.88	35.43	42.13	26.38	15.51	71.95		1.49	25.37	37.91	28.1	14.25	8.61	7.43	4.79	3.04	18.81		0.23	5.63	9.7	6.83	1.96	1.75	1.81	0.74	0.49	5.08			0.23	0.08	24.25	0.4	29.4367	1.08	22.045	0.9	7.47	0.29	2.695	0.27	3.85333	0.23	1.19
	7.25	67.54	61.49	95.38	60.98	35.45	42.92	26.07	15.33	72.49		1.5	25.41	37.22	29.35	14.25	8.65	7.34	4.79	3.06	18.7		0.24	5.39	9.7	6.88	1.96	1.68	1.8	0.74	0.49	5.09			0.24	0.06	25.9333	0.5	30.0867	1	22.45	0.81	7.08167	0.12	3.205	0.25	4.02167	0.45	1.29667
	7.23	67.14	56.61	95	60.81	35.33	41.56	25.9	15.41	72.33		1.53	25.46	37.42	28.23	14.16	8.7	7.22	4.81	3.06	18.72		0.23	5.28	9.72	6.87	1.96	1.28	1.79	0.75	0.48	5.05			0.23	0.08	24.6267	0.79	31.1867	0.94	21.5933	1	7.70833	0.19	2.10833	0.16	4.03833	0.18	1.34
	7.25	65.97	56.82	96.28	61.03	35.25	41.48	25.81	15.27	71.88		1.48	25.2	37.66	28.21	14.26	8.63	7.59	4.79	3.04	18.57		0.24	5.24	9.64	6.84	1.96	1.47	1.77	0.75	0.48	5.01			0.24	0.08	23.5817	0.87	29.655	1.19	21.995	0.98	7.84167	0.25	2.62667	0.16	4.12333	0.2	1.245
	7.21	66.74	60.91	92.96	60.62	35.15	41.79	26.17	15.17	71.35		1.42	25.06	37.99	29.1	14.17	8.64	7.54	4.76	3.02	18.68		0.24	5.02	9.72	6.8	1.98	1.5	1.79	0.75	0.48	5.04			0.24	0.13	22.2617	1.08	31.8283	1.02	21.5217	1.04	8.35167	0.17	3.83	0.25	3.91	0.23	1.22667
	7.22	65.93	80.24	93.97	60.96	36.25	43.12	26.35	15.2	71.75		1.43	25.19	38.33	29.13	14.38	8.65	7.51	4.76	3.08	18.61		0.23	4.51	9.68	6.87	1.96	1.3	1.78	0.74	0.48	5.21			0.23	0.13	18.3083	0.81	31.855	1.02	22.7317	0.58	8.35167	0.15	2.70333	0.2	3.95667	0.25	1.17667
	7.23	65.51	103.22	96.75	60.64	35.49	41.72	26.17	14.95	71.57		1.43	25.23	38.72	28.92	14.51	8.68	7.37	4.77	3.13	18.78		0.23	5.65	9.73	6.81	1.98	1.63	1.77	0.75	0.48	5.19			0.23	0.13	23.8783	0.58	31.185	1.02	21.9383	0.71	8.37	0.27	2.87667	0.34	4.03333	0.2	1.29833
	7.18	65.94	107.14	94.24	60.57	35.35	41.62	26.62	14.8	72.37		1.43	25.38	38.85	28.69	14.56	8.73	7.29	4.84	3.07	18.68		0.24	5.46	9.69	6.83	1.97	1.63	1.79	0.75	0.48	5.2			0.24	0.15	23.6567	0.54	31.1317	1.06	20.7733	1.04	8.79833	0.21	2.995	0.32	4.18667	0.36	1.37333
	7.21	65.02	107.09	95.97	61.33	35.18	41.42	26	14.84	73.03		1.43	25.47	38.61	28.15	14.18	8.76	7.47	4.86	3.1	18.62		0.23	5.61	9.67	6.85	1.99	1.35	1.79	0.77	0.47	5.16			0.23	0.02	22.9333	0.63	32.4867	0.92	22.2617	0.88	9.33667	0.15	2.645	0.07	4.09167	0.34	1.28833
	7.18	65.11	106.51	95.27	62.27	35.21	42.82	25.91	14.88	72.42		1.47	25.51	38.09	28.64	14.15	8.78	7.43	4.82	3.07	18.59		0.23	5.58	9.58	6.8	2.02	1.22	1.77	0.8	0.48	5.18			0.23	0.12	22.8233	0.58	31.8783	0.96	23.1483	0.96	8.52167	0.17	2.365	0.16	4.25667	0.18	1.33
	7.19	64.78	106.36	93.09	61.7	35.16	41.92	25.65	14.79	72.28		1.44	25.67	38.8	28.92	14.42	8.93	7.43	4.83	3.05	18.45		0.24	5.45	9.6	6.8	1.95	1.43	1.77	0.8	0.49	5.14			0.24	0.06	18.3117	1.12	32.9167	0.9	24.4483	0.87	8.24333	0.33	4.05667	0	4.1	0.36	1.39333
	7.15	65.09	106.14	91.02	61.48	35.15	41.59	25.68	14.66	71.9		1.42	25.62	38.85	28.87	13.56	8.77	7.41	4.81	3.03	18.55		0.24	5.1	9.72	6.74	1.94	1.71	1.77	0.8	0.48	5.11			0.24	0.12	16.765	0.62	31.8367	0.81	24.4967	0.87	8.36833	0.1	5.20667	0.25	3.92667	0.34	1.48667
	7.22	64.61	104.8	90.14	61.02	35.06	41.46	25.6	14.64	71.73		1.45	25.68	38.59	28.64	13.74	8.79	7.48	4.79	3.04	18.45		0.23	5.22	9.68	6.78	1.98	1.64	1.78	0.78	0.48	5.09			0.23	0.13	18.5817	0.67	33.5117	1.02	25.54	0.79	9.065	0.21	4.37667	0.11	4.315	0.41	1.42833
	7.28	64.9	104.4	90.95	61.01	35.09	41.28	25.53	14.7	71.84		1.42	25.62	38.62	28.72	13.82	8.74	7.14	4.77	3.01	18.34		0.24	5.66	9.57	6.73	1.98	1.57	1.79	0.8	0.49	5.12			0.24	0.08	22.3817	0.5	32.9967	1.17	25.4983	0.75	8.28167	0.13	5.24	0.14	4.11833	0.36	1.46333
	7.3	64.59	104.8	93.81	61.37	35.07	41.15	25.55	15.17	72.22		1.4	25.57	38.33	28.62	13.81	8.77	6.79	4.8	3	18.32		0.23	5.56	9.64	6.65	2.02	1.74	1.77	0.79	0.47	5.11			0.23	0.08	22.455	0.73	33.86	0.88	25.4833	0.69	8.51333	0.23	3.53167	0.25	4.14333	0.23	1.43667
	7.32	64.45	104.35	93.85	61.05	35.03	41.25	25.5	15.35	72.14		1.46	25.73	38.18	28.42	13.93	8.72	7.02	4.76	3.03	18.34		0.23	5.62	9.61	6.7	1.96	1.73	1.78	0.81	0.44	5.12			0.23	0.02	22.3967	0.56	34.2183	1.04	25.86	1.04	7.79167	0.21	2.66	1.27	4.02333	0.2	1.41833
	7.32	64.86	104.52	94.63	60.92	35.07	41.02	25.54	15.18	71.3		1.47	25.66	38.12	28.12	13.79	8.73	7.58	4.82	3.06	18.34		0.24	5.46	9.59	6.72	1.93	1.51	1.79	0.76	0.45	5.12			0.24	0.12	22.5067	0.56	33.6833	1.17	25.7367	0.83	8.325	0.23	3.60667	0.07	3.96167	0.32	1.19667
	7.3	64.74	106.74	92.1	60.79	34.83	41.11	25.61	15.64	71.18		1.47	25.48	37.98	28.25	13.93	8.7	7.64	4.84	3.03	18.42		0.23	4.04	9.73	6.71	1.95	1.42	1.8	0.77	0.48	5.06			0.23	0.06	9.18333	1.19	34.3617	0.75	25.4	0.62	8.38	0.25	2.805	0.2	4.21667	0.3	1.37
	7.33	65.3	104.83	91.02	60.57	35.04	41.05	26.9	15.88	71.52		1.49	25.53	38.03	28.4	13.89	8.66	7.62	4.89	3.01	18.36		0.23	5.42	9.78	6.71	1.93	0.93	1.78	0.75	0.48	5.08			0.23	0.06	24.1583	0.67	33.8783	0.73	24.77	0.79	8.01167	0.13	1.54	0.14	4.06	0.25	1.23667
	7.32	65.31	103.93	91.1	60.42	34.87	40.84	26.42	15.63	71.57		1.49	25.22	37.97	28.21	13.83	8.61	7.72	4.84	3.02	18.51		0.23	5.77	9.77	6.7	1.93	0.98	1.77	0.77	0.48	5.11			0.23	0.19	21.8767	0.62	32.1217	0.96	24.5883	0.77	7.72833	0.1	1.60833	0.09	4.12333	0.32	1.31833
	7.39	65.52	104.08	91.09	60.35	34.94	41.02	25.98	15.67	71.37		1.42	25.23	37.86	28.07	13.91	8.64	7.77	4.73	3.02	18.62		0.24	5.55	9.78	6.78	1.96	1.37	1.78	0.78	0.48	5.14			0.24	0.06	24.6433	0.71	33.6783	0.81	25.2717	0.87	8.47833	0.17	2.355	0.34	4.11167	0.25	1.54
	7.57	68.09	103.1	93.16	60.21	35.18	41.12	25.65	15.46	72.43		1.43	25.54	37.85	28.11	13.95	8.71	7.61	4.77	3.07	18.67		0.24	5.63	9.73	6.84	1.94	1.32	1.78	0.77	0.49	5.13			0.24	0.08	25.2383	0.65	33.1817	0.88	25.4017	0.6	8.065	0.12	2.94667	0.11	4.10833	0.34	1.34
	7.56	69.85	104.33	91.72	60.21	35.46	42.16	25.66	15.17	75.22		1.48	25.45	37.86	28.36	13.92	8.76	7.32	4.76	3.02	18.59		0.23	5.68	9.6	6.89	1.96	1.03	1.81	0.77	0.48	5.15			0.23	0.02	23.88	0.56	32.8167	0.92	24.84	1.15	8.02667	0.19	1.395	0.05	4.10667	0.2	1.42333
	7.53	68.56	102.96	91.28	60.87	35.16	42.09	25.69	15.49	75.34		1.5	25.36	38.22	28.44	14.03	8.7	7.51	4.82	3.04	18.65		0.23	5.74	9.58	6.86	1.96	1.36	1.8	0.79	0.48	5.13			0.23	0.06	24.6683	0.6	33.1883	0.73	26.145	0.87	8.1	0.23	3.25167	0.11	4.01667	0.14	1.37667
	7.55	66.46	103.57	91.56	60.13	35.18	41.36	26.62	15.29	76.2		1.52	25.12	37.97	28.42	13.95	8.6	7.7	4.76	3.03	19		0.23	4.87	9.55	6.84	1.95	1.48	1.81	0.78	0.48	5.16			0.23	0.12	17.065	0.81	33.0217	0.9	25.805	0.71	8.17167	0.21	3.41333	0.07	4.16333	0.3	1.27333
	7.48	65.84	106.52	93.03	57.91	35	41.26	26.01	15.3	77.87		1.53	24.92	37.7	28.3	13.87	8.65	7.7	4.78	3.05	19.05		0.23	5.31	9.54	6.82	2.02	1.66	1.81	0.78	0.48	5.19			0.23	0.1	15.0083	2.1	33.0167	0.92	24.77	0.98	8.13167	0.17	4.27	0.16	4.32333	0.2	1.455
	7.45	64.39	106.12	93.14	57.74	34.86	41.02	25.82	15.27	77.55		1.51	24.88	38	28.03	14.05	8.67	7.67	4.75	3.09	19.02		0.23	5.85	9.58	6.75	1.99	1.67	1.79	0.78	0.49	5.17			0.23	0.06	20.7983	0.85	32.84	1.02	25.1033	0.98	7.83333	0.38	3.65333	0.14	4.12167	0.2	1.29167
	7.48	64.16	104.33	94.05	57.62	34.75	40.99	25.69	15.19	77.42		1.45	25.02	38.38	28.04	14.18	8.74	7.62	4.78	3.16	18.96		0.23	5.73	9.6	6.71	1.99	1.52	1.81	0.79	0.49	5.14			0.23	0.02	21.0483	0.73	33.0267	1.13	24.5917	0.71	7.49167	0.25	3.28833	0.02	4.33	0.25	1.41667
	7.41	63.85	104.84	94.95	57.67	34.85	40.89	25.54	14.98	77.55		1.42	25.09	38.31	27.88	13.87	8.82	7.64	4.78	3.05	18.97		0.23	5.78	9.76	6.73	1.98	1.52	1.79	0.79	0.5	5.18			0.23	0.04	23.3317	0.73	29.1033	1.48	25.1233	0.63	7.605	0.17	4.51333	0.05	3.975	0.16	1.32
	7.41	64.34	104.47	93.33	57.29	34.67	41.02	25.65	15	78.09		1.46	24.91	38.3	27.82	13.5	8.84	7.65	4.75	3.05	18.93		0.23	5.72	9.52	6.7	1.98	1.6	1.8	0.79	0.51	5.22			0.23	0.02	22.9633	0.5	30.6583	1.69	24.5333	0.87	7.415	0.21	4.425	0.18	3.91333	0.34	1.43667
	7.43	63.44	104.36	91.87	57.02	34.77	40.79	25.6	15.13	77.14		1.49	24.77	37.92	27.59	14.19	8.87	7.71	4.73	3.07	18.88		0.23	5.56	9.47	6.73	1.97	1.51	1.79	0.79	0.51	5.22			0.23	0.12	25.675	0.56	31.585	1.21	23.31	1	8.12333	0.21	4.55667	0.02	4.09333	0.18	1.32
	7.47	63.07	103.93	92.58	56.56	34.6	40.89	25.59	15.09	76.76		1.5	24.6	37.45	27.53	14.19	8.88	7.46	4.75	2.97	18.78		0.23	5.5	9.61	6.76	1.97	1.64	1.81	0.78	0.5	5.22			0.23	0.17	25.8533	0.79	29.8733	1.06	23.665	0.85	8.32333	0.29	4.14333	0.11	4.19	0.18	1.41833
	7.49	62.86	104.66	92.39	56.31	34.65	41.03	25.48	15.1	79.44		1.52	24.6	37.28	27.53	14.33	8.86	7.77	4.75	2.97	18.76		0.23	5.32	9.37	6.8	1.94	1.66	1.79	0.78	0.51	5.27			0.23	0.06	25.1417	0.44	31.0683	0.88	24.4383	0.81	8.46833	0.15	3.46167	0.09	4.06167	0.16	1.37667
	7.52	61.99	104.5	91.77	57.19	34.62	40.92	25.36	15.05	79.55		1.43	24.6	37.24	27.23	14.37	8.89	7.87	4.75	3	18.61		0.22	5.35	9.29	6.82	1.96	1.42	1.79	0.79	0.51	5.29			0.22	0.04	26.2967	0.87	29.845	0.98	22.4383	0.56	8.6	0.21	3.17833	0.25	4.16667	0.2	1.31667
	7.66	62.2	104.59	90.64	57.12	34.69	40.83	26.08	15.04	79.34		1.48	24.67	37.17	27.47	14.06	8.91	7.85	4.75	3.02	18.45		0.23	5.28	9.34	6.85	1.96	1.29	1.79	0.78	0.51	5.26			0.23	0.04	25.3367	0.6	31.2517	1.13	24.12	0.92	8.77	0.23	2.72	0.07	4.24167	0.23	1.435
	7.61	61.36	104.74	89.68	55.23	34.8	40.65	26.6	15.09	78.13		1.49	24.82	37.01	27.39	13.73	8.94	7.88	4.71	3.12	18.46		0.23	5.27	9.27	6.81	1.96	1.27	1.78	0.78	0.5	5.23			0.23	0.1	25.5983	0.79	31.6133	1.08	23.7867	0.73	8.96	0.33	2.86833	0.16	3.79667	0.34	1.40167
	7.71	61.3	104.39	89.83	53.49	34.42	40.75	25.92	14.99	75.23		1.46	24.81	37.23	27.51	13.92	8.92	7.75	4.73	3.09	18.4		0.23	5.24	9.3	6.82	1.97	1.37	1.81	0.78	0.5	5.23			0.23	0.19	25.545	0.75	32.9067	0.79	25.9267	0.69	8.70333	0.13	3.36833	0.14	3.935	0.18	1.40167
	7.68	61.87	103.83	90.69	52.96	34.8	40.69	25.49	14.94	72.81		1.44	24.76	37.05	27.17	14.18	8.97	7.8	4.72	3.04	18.28		0.23	5.16	9.49	6.79	1.97	1.53	1.76	0.78	0.49	5.2			0.23	0.17	24.4667	0.62	33.44	0.83	24.5583	0.83	8.21167	0.15	4.32333	0.09	4.09833	0.09	1.36333
	7.64	65.89	102.97	91.02	52.83	34.75	42.54	25.32	15.27	76.11		1.49	24.75	37.25	27.05	14.35	9.08	7.81	4.75	3.07	18.28		0.23	5.12	9.11	6.8	1.93	1.57	1.78	0.79	0.49	5.21			0.23	0.1	23.25	0.6	30.8217	1.17	25.2233	1	8.36833	0.13	3.965	0.09	4.12167	0.36	1.46667
	7.59	67.26	103	89.69	52.56	34.87	41.64	25.16	15.38	77.67		1.51	24.75	37.48	27.25	14.38	9.07	7.63	4.86	3.08	18.11		0.23	5.1	9.28	6.77	1.92	1.49	1.8	0.79	0.5	5.26			0.23	0.04	23.3917	0.63	30.855	1.12	25.3717	0.96	7.78667	0.25	3.88167	0.05	4.09833	0.32	1.52833
	7.53	67.88	103.27	89.28	52.86	34.83	41.5	25.29	15.51	74.36		1.52	24.63	37.35	27.1	14.45	9.01	7.51	4.89	3.06	18.02		0.23	5.15	9.6	6.73	1.92	1.18	1.8	0.79	0.5	5.22			0.23	0.12	23.55	0.81	35.3133	0.9	25.5717	0.79	7.77	0.21	1.99833	0.07	4.18667	0.34	1.43333
	7.51	66.52	103.53	89.15	52.64	34.91	41.06	25.29	15.08	76.34		1.48	24.65	37.54	27.18	14.55	8.99	7.67	4.84	3.04	17.98		0.23	5.23	9.65	6.71	1.95	1.38	1.8	0.79	0.5	5.18			0.23	0.08	23.765	0.69	34.7283	0.77	25.9833	0.56	7.88833	0.12	4.01833	0.2	4.17833	0.3	1.48833
	7.5	66.83	104.01	88.9	54.05	34.74	41.1	25.28	15.02	75.65		1.41	24.46	37.84	27.1	14.5	8.96	7.79	4.82	3.02	17.88		0.23	5.19	9.66	6.74	1.97	1.52	1.79	0.79	0.5	5.24			0.23	0.1	23.6383	0.88	37.5833	1	26.29	0.79	7.82333	0.27	4.58333	0.05	4.06	0.11	1.57167
	7.62	66.53	104.41	89.33	54.86	34.83	40.83	25.2	15.05	77.47		1.42	24.6	37.92	27.08	14.28	8.95	7.78	4.83	3.02	17.94		0.23	5.24	9.8	6.74	1.94	1.4	1.79	0.79	0.5	5.17			0.23	0.12	23.4717	0.48	37.8367	1.33	25.8117	0.4	7.98167	0.13	3.7	0.05	4.16167	0.18	1.38
	7.63	66.68	104.06	89.01	55.03	34.93	40.93	25.13	15.21	77.64		1.45	24.39	37.87	27.04	12.82	8.97	7.81	4.87	3	18		0.24	5.23	9.81	6.74	1.9	1.18	1.77	0.8	0.5	5.13			0.24	0.12	24.3417	0.56	41.365	1.25	25.59	0.9	7.61333	0.21	2.035	0.05	4.03167	0.27	1.66333
	7.56	68.16	103.55	88.28	55.65	34.92	40.68	25.1	15.04	76.28		1.46	24.51	37.76	27.02	12.28	8.96	7.54	4.83	3	17.95		0.23	5.15	9.87	6.68	1.91	1.29	1.79	0.79	0.49	5.13			0.23	0.04	22.5917	0.65	37.7783	1.19	25.54	0.52	7.33667	0.21	2.91167	0.07	3.87	0.27	1.38833
	7.51	71.73	102.94	87.82	56.99	34.93	40.97	25.1	15.03	75.75		1.45	24.49	38.12	26.86	14.17	8.93	7.33	4.84	3.01	17.89		0.23	5.16	9.62	6.71	1.85	1.4	1.78	0.8	0.49	5.13			0.23	0.17	23.03	0.77	40.7017	1.23	24.3567	0.92	6.56833	0.15	3.965	0.02	3.85	0.2	1.40667
	7.5	71.95	103.41	87.72	57.84	34.98	40.64	25.12	14.98	77.19		1.39	24.36	40.07	26.85	12.46	8.94	7.55	4.8	3	17.92		0.23	5.26	9.68	6.74	1.88	1.47	1.76	0.79	0.49	5.1			0.23	0.06	23.3617	0.71	39.0767	1.79	25.3	0.88	7.04833	0.29	4.13667	0.11	4.20667	0.11	1.43333
	7.48	71.4	104.3	86.89	57.5	34.85	40.63	25.14	14.82	78.08		1.4	24.29	41.1	26.88	15.03	8.97	7.68	4.83	2.98	17.95		0.23	5.51	9.85	6.7	1.89	1.51	1.76	0.79	0.45	5.08			0.23	0.02	24.3633	0.69	41.1083	1.98	23.7583	0.73	6.47833	0.23	4.255	0.09	4.045	0.27	1.33833
	7.55	69.62	103.61	86.91	57.54	35.06	40.51	25.14	14.78	79.22		1.42	24.44	39.86	26.98	15.9	9	7.75	4.85	2.97	17.76		0.24	5.44	9.7	6.68	1.85	1.47	1.78	0.78	0.44	5.08			0.24	0.06	23.235	0.6	39.88	1.42	23.5667	0.6	6.39333	0.21	4.14833	0.07	3.77333	0.36	1.48667
	7.54	68.48	103.65	86.78	58.08	35.15	40.79	25.25	14.75	78.87		1.43	24.45	30.18	26.98	16.39	9.04	7.49	4.8	2.98	17.75		0.24	5.41	9.95	6.73	1.83	1.49	1.78	0.78	0.48	5.14			0.24	0.08	22.8783	0.23	39.3567	2.87	23.7633	0.85	7.10667	0.17	4.32333	0.16	3.87333	0.16	1.445
	7.43	66.91	103.64	86.87	58.42	35.11	40.75	25.54	14.68	78.69		1.38	24.4	26.86	26.98	16.21	9.02	7.4	4.81	2.99	17.75		0.24	5.55	9.22	6.73	1.86	1.48	1.76	0.79	0.48	5.11			0.24	0.06	23.2083	0.69	30.6083	2.19	23.0817	0.87	6.94167	0.31	4.29167	0.07	4.02167	0.25	1.28333
	7.45	66.91	103.05	86.61	57.88	35.06	40.8	26.23	14.66	77.6		1.41	24.32	37.91	27.03	15.99	9.1	7.18	4.88	2.98	17.9		0.24	5.7	9.33	6.68	1.88	1.46	1.78	0.78	0.49	5.11			0.24	0.12	24.8583	0.6	33.3633	2.6	23.0917	0.77	6.63333	0.27	4.05333	0.16	4.12833	0.25	1.36667
	7.39	65.84	103.04	86.4	57.46	35.2	40.92	25.83	14.62	75.24		1.42	24.67	40.53	26.78	13.99	9.13	7.23	4.96	2.97	17.94		0.24	5.49	8.98	6.65	1.88	1.45	1.78	0.79	0.48	5.12			0.24	0.04	20.1017	0.81	32.235	2.19	22.04	1	6.16	0.13	3.825	0	3.92	0.41	1.43833
	7.34	65.7	102.73	86.23	57.4	35.12	40.84	25.62	14.65	76.26		1.41	24.67	41.33	26.94	12.67	9.01	7.35	4.78	2.98	18.05		0.24	5.76	10.01	6.62	1.8	1.45	1.75	0.78	0.48	5.13			0.24	0.06	24.7633	0.33	39.1733	2.21	22.9767	0.77	5.58833	0.19	4.17333	0.14	3.63833	0.11	1.345
	7.34	65.51	102.81	86.33	56.99	35.35	40.95	26.32	14.64	73.88		1.43	24.65	42	26.85	11.82	9.03	7.52	4.81	3.03	18.11		0.24	5.7	10.12	6.64	1.9	1.45	1.79	0.76	0.48	5.07			0.24	0.06	23.4417	0.52	41.38	1.38	21.9317	0.92	5.32167	0.27	4.09167	0.09	3.73167	0.32	1.1
	7.34	67.35	104.88	86.12	56.97	35.02	42.73	26.21	14.78	77.22		1.4	24.63	39.87	27.13	15.44	9.02	7.57	4.87	2.98	18.73		0.24	5.72	9.77	6.62	1.81	1.44	1.77	0.86	0.49	5.1			0.24	0.02	24.935	0.67	37.6733	1.15	22.6383	0.79	5.52	0.08	4.01167	0.05	3.93	0.11	1.08167
	7.34	69.8	104.19	86.41	56.68	35.31	42.07	25.68	14.79	77.51		1.36	24.69	35.84	27.14	15.47	8.98	7.62	4.82	2.94	18.83		0.24	5.57	9.69	6.73	1.87	1.44	1.79	0.84	0.49	5.09			0.24	0.04	18.0717	0.46	39.8117	1.44	23.4117	0.87	3.64833	0.29	3.98167	0.07	3.845	0.18	1.14167
	7.38	67.62	103.51	86.17	56.65	35.2	41.21	25.73	14.76	76.48		1.44	24.48	36.6	27	14.42	9.01	7.64	4.81	2.95	18.7		0.25	5.52	9.54	6.74	1.73	1.45	1.79	0.84	0.49	5.13			0.25	0.06	16.3167	1	37.9067	1.75	24.775	1	3.585	0.15	3.85	0.07	3.71833	0.25	1.11667
	7.37	67.41	103.32	86.19	56.66	35.53	41.02	25.48	14.77	76.32		1.36	24.55	34.72	27.19	16.06	8.98	7.63	4.8	2.91	18.68		0.24	5.67	9.43	6.67	1.6	1.44	1.79	0.77	0.49	5.12			0.24	0.08	20.2333	0.63	38.5033	1.4	23.7567	0.85	3.395	0.35	4.28167	0.05	4.05167	0.18	1.13833
	7.43	66.51	103.57	85.81	56.54	35.29	41.02	26.51	14.8	76.42		1.44	24.66	34.55	26.97	16.13	8.92	7.59	4.81	2.98	18.86		0.24	5.96	9.49	6.67	1.72	1.44	1.78	0.72	0.45	5.13			0.24	0.06	23.3167	0.5	40.1417	1.37	24.3083	0.6	3.29333	0.23	3.95667	0.07	3.84	0.25	1.05333
	7.4	67.23	104.9	85.47	56.87	35.23	41.05	26.19	14.87	76.34		1.32	24.62	35.22	26.69	15.45	8.88	7.7	4.81	2.91	18.94		0.23	4.96	8.53	6.7	1.49	1.44	1.77	0.65	0.48	5.16			0.23	0.08	15.6033	0.96	25.665	1.85	21.5333	1.19	3.465	0.25	4.335	0.05	3.88	0.34	1.06667
	7.32	66.66	103.22	85.34	56.66	35.09	40.78	25.37	14.74	76.16		1.37	24.63	37.06	26.32	15.42	8.91	7.62	4.78	2.91	19		0.24	4.88	8.21	6.62	1.55	1.43	1.78	0.71	0.49	5.1			0.24	0.06	18.2233	0.35	28.055	2.65	22.045	0.9	2.70333	0.56	3.88333	0.11	3.82833	0.2	0.935
	7.23	66.95	103	86.25	56.69	35.23	40.76	25.2	14.79	74.57		1.48	24.69	35.8	26.19	14.91	8.93	7.67	4.79	3.01	18.94		0.24	5.9	7.85	6.69	1.38	1.44	1.78	0.83	0.49	5.14			0.24	0.02	17.2317	1.23	22.315	2.94	23.535	0.71	2.51	0.27	3.86167	0.07	3.94	0.32	1.49833
	7.21	66.27	102.92	85.93	56.49	34.99	40.61	25.33	14.77	75.17		1.42	24.47	34.98	26.25	12.34	8.92	7.69	4.81	3.06	18.9		0.24	5.06	9.19	6.61	1.47	1.44	1.79	0.83	0.49	5.13			0.24	0.04	17.97	0.96	39.22	1.42	24.0133	0.65	2.70333	0.33	4.04167	0.07	3.88833	0.18	1.56167
	7.21	66.15	102.6	85.71	56.37	35.01	40.6	26.09	14.72	74.84		1.35	24.32	35.89	26.56	9.63	8.82	7.77	4.81	2.96	18.81		0.24	5.57	9.39	6.67	1.63	1.44	1.77	0.87	0.48	5.15			0.24	0.13	15.1417	0.98	39.86	1.33	23.8033	0.69	4.60167	0.25	4.04	0.11	3.82667	0.39	1.35833
	7.24	66.23	102.44	85.21	56.4	34.95	40.85	26.59	14.63	74.2		1.42	24.25	36.37	26.8	8.26	8.87	7.75	4.82	2.97	18.92		0.24	5.65	9.48	6.72	1.38	1.45	1.77	0.78	0.49	5.13			0.24	0.02	14.07	0.81	40.1833	1.29	23.9167	0.9	2.68167	0.23	4.32667	0.11	3.79333	0.25	1.28833
	7.32	66.09	102.42	85.08	57.52	35.02	41.41	25.95	14.66	74.23		1.41	24.09	37.05	26.75	12.63	8.84	7.76	4.84	3	18.82		0.25	4.65	10	6.76	1.38	1.43	1.76	0.79	0.48	5.12			0.25	0	11.0133	0.96	44.8433	1.13	23.4783	0.77	2.355	0.37	3.91333	0.05	3.76333	0.23	1.465
	7.34	69.82	102.94	85.2	57.54	34.87	42.13	25.74	14.67	74.6		1.41	23.96	38.41	26.09	15.15	8.86	7.71	4.81	2.98	18.82		0.25	5.68	10.1	6.76	1.85	1.44	1.76	0.8	0.48	5.16			0.25	0.04	19.1817	0.65	42.5633	1.33	26.27	0.77	3.59667	0.35	3.965	0.05	4.05667	0.27	1.16333
	7.29	70.2	102.07	85.34	57.84	35.05	41.31	25.53	14.76	75.52		1.39	23.75	37.53	26.29	14.2	8.9	7.74	4.82	2.95	18.75		0.25	5.75	9.85	6.77	1.52	1.44	1.76	0.76	0.49	5.14			0.25	0.06	13.4617	1.23	40.2833	1.29	27.41	0.98	2.82667	0.19	3.89167	0.16	4.15333	0.25	1.08167
	7.23	68.15	103.23	85.15	58.01	35.09	41.01	25.35	14.74	75.71		1.41	23.54	35.76	26.09	13.93	8.89	7.6	4.88	2.98	18.89		0.25	5.86	9.97	6.77	1.38	1.44	1.76	0.78	0.49	5.13			0.25	0.08	15.8467	1.15	44.4783	0.81	31.0167	0.88	2.69333	0.15	4.03	0.05	3.955	0.3	1.13
	7.22	67.45	104.13	85.13	58.57	35.15	40.64	25.45	14.77	74.63		1.38	23.83	35.7	27.05	14.24	8.97	7.64	4.79	2.99	18.9		0.24	3.84	9.81	6.76	1.8	1.44	1.76	0.75	0.48	5.19			0.24	0.02	6.085	1.35	44.57	1.12	32.725	1.02	3.54	0.17	4.235	0.14	3.835	0.2	1.14167
	7.28	66.53	104.1	85.4	58.15	35.28	41.12	25.35	15.23	74.02		1.4	23.94	36.22	26.83	13.67	9.02	7.81	4.76	2.97	18.86		0.25	5.18	9.87	6.77	1.74	1.43	1.77	0.7	0.49	5.17			0.25	0.06	20.8333	0.69	47.2717	1.37	34.875	0.83	2.96667	0.31	3.96	0.07	3.96833	0.3	1.09833
	7.24	67.12	105.46	85.59	58	35.44	42.47	25.26	15.31	73.47		1.38	24.18	36.63	27.15	13.17	9.1	7.95	4.76	2.97	18.88		0.25	5.67	9.82	6.8	1.78	1.43	1.75	0.68	0.48	5.16			0.25	0.04	15.81	0.83	48.255	0.92	36.535	0.77	3.67167	0.25	3.73167	0	3.995	0.32	0.943333
	7.25	66.91	106.5	86.09	58.14	35.07	42.1	25.32	14.91	72.86		1.38	24.14	34.7	27.13	12.33	9.18	7.94	4.77	2.98	18.92		0.25	5.18	9.85	6.86	1.4	1.45	1.77	0.79	0.48	5.15			0.25	0.06	15.6567	0.63	50.1567	1	38.4017	0.9	3.00333	0.62	3.85167	0.02	4.215	0.27	1.52167
	7.28	67.13	106.25	86.63	58.08	35.33	41.33	25.28	15.05	72.38		1.38	24.19	34	26.49	12.33	9.19	7.95	4.79	2.98	18.96		0.25	5.32	9.79	6.89	1.03	1.43	1.77	0.84	0.48	5.15			0.25	0.06	13.3083	1.04	51.1183	0.92	38.465	1.02	1.485	0.27	3.75	0.16	4.10333	0.23	1.39833
	7.26	68.5	105.18	86.13	57.89	35.24	41.41	25.21	14.99	72.49		1.38	24.28	33.06	27.36	10.68	9.23	7.92	4.77	2.95	19.18		0.25	5.27	9.76	6.9	0.98	1.43	1.76	0.86	0.49	5.24			0.25	0.02	14.0117	0.94	52.6383	1.08	37.935	1.06	1.23667	0.42	3.80167	0.09	4.06333	0.25	1.72
	7.29	70.79	104.21	86.59	58.35	35.26	41.18	25.17	15.39	72.38		1.35	24.29	33.62	27.6	10.17	9.3	7.95	4.79	2.95	18.93		0.25	4.92	9.77	6.89	1.44	1.43	1.76	0.81	0.49	5.25			0.25	0.02	12.5367	1.02	53.1117	1.19	37.5817	0.73	2.60333	0.4	4.045	0.09	4.08	0.27	1.65667
	7.28	69.43	103.49	88.33	58.49	35.16	41.55	25.19	15.08	72.07		1.37	24.43	34.69	27.57	10.13	9.12	7.98	4.74	2.96	18.73		0.25	5.26	9.67	6.87	1.56	1.42	1.78	0.82	0.46	5.27			0.25	0.04	13.2867	0.67	55.2967	1.08	37.2533	0.79	2.70333	0.42	3.855	0.14	4.07333	0.2	1.55833
	7.45	68.45	103.23	90.09	58.25	35.16	41.29	25.23	15.19	72.37		1.36	24.44	35.63	27.36	11.05	9.15	7.94	4.78	3.02	18.8		0.25	4.99	9.63	6.85	1.4	1.42	1.77	0.8	0.45	5.32			0.25	0.04	17.0567	0.85	54.8517	1.12	36.015	0.87	2.77667	0.23	3.87	0.09	4.06167	0.43	1.35
	7.42	68.58	103.4	88.71	58.3	35.11	40.93	25.15	15.24	71.98		1.37	24.57	35.58	27.02	11.75	9.17	8.03	4.75	3.06	18.74		0.25	4.58	9.56	6.8	1.5	1.43	1.77	0.81	0.46	5.33			0.25	0.02	13.8467	1.1	54.5217	0.96	35.8717	0.83	3.605	0.54	3.83333	0	3.96	0.23	1.55
	7.41	68.14	103.43	87.93	58.96	35.8	40.82	25.05	15.24	71.78		1.36	24.65	35.47	27.17	12.32	9.14	7.74	4.78	3	18.77		0.25	4.77	9.46	6.83	1.15	1.41	1.77	0.86	0.49	5.19			0.25	0.06	15.4533	0.87	54.4017	1.04	36.3333	0.77	1.86	0.71	3.77667	0.05	4.06833	0.18	1.395
	7.25	68.75	102.8	87.85	59.28	35.5	40.62	25.1	15.08	71.83		1.36	24.59	35.82	27.32	12.96	9.17	7.88	4.77	3	18.74		0.25	4.79	9.43	6.84	1.07	0.87	1.78	0.83	0.48	5.25			0.25	0.13	12.33	0.81	52.375	1.15	35.5333	0.87	1.86	0.4	1.085	0.05	4.11833	0.2	1.07833
	7.18	68.14	102.74	89.14	58.98	35.14	40.87	25.03	14.96	71.75		1.31	24.7	36.04	27.2	12.95	9.21	7.85	4.76	2.98	18.8		0.26	4.08	9.42	6.81	1.12	1.54	1.77	0.78	0.48	5.33			0.26	0.04	9.39333	0.81	52.2167	0.87	35.9167	0.9	1.77667	0.29	3.345	0.23	4.01	0.34	1.53
	7.24	68.32	104	88.87	58.31	35.15	40.77	25.07	15.21	71.61		1.39	24.82	35.73	27.27	14.37	9.08	8	4.75	3.01	18.82		0.25	3.94	9.39	6.83	1.3	1.6	1.82	0.85	0.48	5.4			0.25	0.04	8.8	0.94	51.255	0.98	32.65	0.73	2.08333	0.38	3.635	0.11	3.96167	0.23	1.38333
	7.18	68.13	105.55	88.61	57.91	35.19	40.76	25.04	15.34	71.39		1.37	24.91	35.37	27.23	13.99	9.33	8.04	4.75	3.01	18.69		0.26	3.86	9.42	6.79	1.37	1.49	1.78	0.87	0.48	5.44			0.26	0	9.11167	0.88	52.4533	0.92	33.3783	0.6	2.54833	0.29	3.55167	0.07	3.715	0.18	1.62667
	7.17	67.73	104.43	88.32	57.89	35.08	41.12	25.19	15.47	71.14		1.35	25.04	35.4	27.13	14.18	9.24	8.02	4.73	2.99	18.58		0.26	3.82	9.34	6.88	1.3	1.47	1.77	0.84	0.5	5.45			0.26	0.15	10.125	0.92	51.5633	1.19	33.5317	1	2.5	0.37	3.38167	0.09	4.08	0.16	1.53333
	7.34	67.87	104.06	88.27	58.18	35.05	41.05	25.12	15.15	71.08		1.35	25.16	35.38	27.26	14.55	9.14	8.04	4.73	3.01	18.47		0.26	4.06	9.29	6.85	1.76	1.36	1.79	0.85	0.49	5.41			0.26	0.1	11.4517	0.92	50.5783	1.12	32.9967	0.94	3.95	0.35	3.58	0.02	4.385	0.16	1.615
	7.28	69.73	105.29	87.63	58.91	34.92	41.13	25.12	15.16	70.68		1.32	25.06	34.01	27.08	13.77	9.04	8.04	4.74	3.02	18.56		0.25	4.15	9.33	6.87	1.96	1.16	1.83	0.84	0.5	5.4			0.25	0	11.4783	1.23	50.285	0.98	35.0367	0.77	6.83333	0.27	2.565	0.07	4.33667	0.2	1.575
	7.41	71.55	104.98	87.66	58.08	34.74	41.15	25.12	15.51	70.42		1.35	25.07	34.59	26.87	13.82	9.08	8.11	4.73	3.02	18.57		0.25	4.1	9.31	6.9	2.03	0.72	1.83	0.83	0.48	5.35			0.25	0	11.535	1.35	50.6233	1.04	36.3267	0.83	6.61	0.25	0.791667	0.09	4.28167	0.32	1.76667
	7.28	71.03	105.32	87.42	58.04	34.95	40.73	25.2	15.16	70.17		1.33	25.21	34.57	26.99	14.11	9.15	8.08	4.71	3.01	18.47		0.25	4.15	9.3	6.91	2.03	0.81	1.85	0.83	0.48	5.31			0.25	0.02	11.12	1.21	50.06	1.1	36.6383	0.63	6.285	0.37	0.998333	0.09	4.37333	0.25	1.56833
	7.21	70.02	108.25	87.59	57.73	34.63	41.35	25.01	15.42	70		1.37	25.34	35.05	26.83	13.52	9.18	8.02	4.72	3	18.45		0.25	4.06	9.23	6.93	1.96	1	1.84	0.84	0.48	5.4			0.25	0.02	11.06	0.9	48.7167	1.06	38.3883	0.71	4.82333	0.4	1.81667	0.2	4.35667	0.23	1.71667
	7.18	69.18	106.64	87.38	57.49	34.79	42.65	25.03	15.44	69.91		1.37	25.31	35.28	26.87	13.71	9.17	7.95	4.7	3.02	18.49		0.25	4.13	9.34	6.91	1.95	0.84	1.83	0.83	0.48	5.3			0.25	0.02	10.9617	1.25	47.9933	0.96	38.2633	0.71	5.43167	0.19	1.12333	0.07	4.25333	0.18	1.49333
	7.17	69.36	106.04	87.6	57.45	34.71	41.97	25.01	15.41	70.04		1.34	25.36	35.24	26.58	13.85	9.3	7.96	4.73	2.99	18.56		0.25	4.15	9.45	6.9	1.99	0.99	1.81	0.83	0.48	5.27			0.25	0.13	10.4817	1.13	47.805	0.96	38.1533	0.87	6.22	0.13	1.84167	0.09	4.295	0.25	1.59833
	7.19	68.58	106.4	88.3	57.17	35.66	40.98	25.1	15.07	70.01		1.31	25.29	35.32	26.65	13.83	9.19	7.96	4.73	3.01	18.44		0.25	4.22	9.44	6.93	2.01	1.43	1.8	0.82	0.49	5.28			0.25	0.04	10.655	1.77	44.65	0.87	37.4467	0.87	5.79167	0.33	3.67	0.07	4.27	0.3	1.45833
	7.12	69.5	105.44	88.88	57.16	35.18	40.91	25.04	15.01	69.91		1.3	25.35	35.11	27.04	13.86	9.27	7.91	4.73	3.02	18.45		0.25	4.22	9.32	6.93	2.01	1.54	1.8	0.83	0.48	5.33			0.25	0.1	10.2817	1.13	49.2733	0.98	37.3	0.71	5.81167	0.17	4.23	0.09	4.18	0.16	1.48333
	7.18	74.22	105.45	87.88	57	35.16	40.72	25.23	15.33	69.72		1.29	25.57	35	27.19	14.03	9.38	7.93	4.74	3.01	18.48		0.26	4.27	9.23	6.94	2	1.5	1.79	0.83	0.5	5.33			0.26	0.06	11.015	1.19	48.4167	0.65	37.7033	0.79	5.51167	0.23	3.63833	0.07	4.28833	0.23	1.49333
	7.16	72.85	104.67	88.12	56.88	34.79	40.89	25.12	15.46	69.88		1.29	25.64	35.1	27.32	13.89	9.29	7.91	4.76	3.04	18.42		0.25	4.32	9.25	6.91	2.01	1.44	1.81	0.82	0.49	5.34			0.25	0.13	10.505	1.48	47.9267	1.13	36.77	0.92	3.34333	0.62	3.13333	0.16	4.14333	0.07	1.71667
	7.12	72.98	104.5	87.97	57.05	34.73	41.16	25.01	15.25	69.74		1.36	25.64	34.95	27.34	13.96	9.34	7.8	4.74	3.07	18.41		0.25	4.35	9.36	6.81	1.85	1.23	1.8	0.84	0.49	5.38			0.25	0.08	10.1067	1.5	49.435	0.9	36.025	0.81	3.08667	0.29	2.60833	0.09	3.82833	0.16	1.67667
	7.08	71.31	104.23	87.83	56.7	34.71	41.76	25.19	15.01	69.85		1.37	25.5	35.11	27.3	13.95	9.31	7.78	4.72	3.04	18.4		0.25	4.37	9.39	6.92	1.17	1.17	1.81	0.86	0.49	5.35			0.25	0.06	10.6467	1.88	47.345	1.02	35.555	0.85	1.63833	0.29	2.13	0.09	4.18	0.34	1.65333
	7.16	71.28	103.63	87.72	57	34.62	40.4	25.07	15.08	71.61		1.33	25.44	34.94	27.26	14.28	9.34	8.14	4.73	2.99	18.56		0.26	4.36	9.43	6.83	1.75	0.92	1.82	0.83	0.5	5.35			0.26	0	10.62	1.62	47.3667	0.98	33.0883	0.9	4.4	0.23	1.23167	0.02	4.25167	0.32	1.54333
	7.11	70.18	103.91	88.14	56.95	34.64	40.43	25.23	15.22	74.9		1.29	25.27	35.07	27.19	13.6	9.33	7.72	4.75	2.95	18.63		0.25	4.34	9.38	6.8	1.86	0.63	1.81	0.83	0.49	5.33			0.25	0	10.4383	1.98	47.52	0.94	30.2233	0.85	2.44333	0.31	0.811667	0.16	4.265	0.32	1.49167
	7.25	70.81	103.83	87.98	56.72	34.44	40.44	25.08	15.08	75.08		1.3	25.2	34.92	27.2	13.72	9.37	7.98	4.71	2.98	18.6		0.26	4.34	9.3	6.79	1.7	1.08	1.83	0.83	0.49	5.34			0.26	0.06	10.3033	1.85	46.8	1.04	27.225	0.71	3.815	0.25	2.80333	0	4.28	0.18	1.64167
	7.17	70.1	106.78	88.23	56.77	34.61	41.65	25.43	15.18	73.96		1.28	25.26	34.67	27.29	13.73	9.3	8.08	4.82	2.99	18.67		0.25	4.38	9.26	6.82	1.7	1.41	1.81	0.83	0.49	5.36			0.25	0	10.6167	1.54	46.2967	1.02	33.6133	0.73	4.22333	0.19	2.78167	0.09	4.20167	0.23	1.515
	7.19	73.03	105.27	88.27	56.84	34.54	42.07	26.72	15.54	73.48		1.29	25.17	34.7	27.44	13.64	9.25	8.02	4.77	2.99	18.76		0.24	4.39	9.34	6.86	1.79	1.39	1.83	0.82	0.49	5.31			0.24	0.06	11.4617	1.35	48.79	0.96	33.1667	0.92	4.615	0.19	3.31	0.02	4.185	0.2	1.625
	7.14	74.8	103.85	87.34	57.46	34.59	41.06	26.38	15.41	73.25		1.28	25.22	34.75	27.62	13.76	9.24	8	4.76	2.98	18.74		0.25	4.27	9.29	6.87	1.74	1.06	1.84	0.82	0.5	5.26			0.25	0.13	12.065	1.15	49.2317	0.75	34.4333	0.73	4.93	0.15	1.33333	0.05	4.33	0.14	1.545
	7.12	74.81	103.44	87.33	58	34.57	40.71	25.74	15.35	73.15		1.26	25.26	34.72	27.57	13.68	9.17	7.99	4.77	2.98	19.12		0.25	4.35	9.32	6.81	1.73	0.95	1.86	0.81	0.49	5.25			0.25	0.08	11.5017	1.63	49.2667	1.06	34.2267	1.04	4.86667	0.33	0.986667	0.09	4.35167	0.32	1.54
	7.15	71.85	102.59	86.4	57.21	34.68	40.64	25.74	14.94	72.86		1.28	25.54	34.82	27.64	13.64	9.16	8.05	4.77	2.99	19.57		0.25	4.63	9.32	6.85	1.65	0.79	1.85	0.83	0.49	5.24			0.25	0.02	13.3433	0.96	49.7483	0.94	34.8833	0.94	4.805	0.12	1.155	0.16	4.30167	0.2	1.54167
	7.21	71.43	103.32	86.67	56.84	34.52	40.52	25.58	15.12	72.64		1.28	25.73	34.89	27.42	13.59	9.19	8.04	4.8	3.03	19.65		0.25	4.55	9.4	6.84	1.66	0.78	1.86	0.82	0.5	5.08			0.25	0.02	12.2083	1.13	50.6683	0.73	34.7317	1.1	4.33833	0.44	0.988333	0.05	4.09333	0.09	1.555
	7.24	70.17	105.76	87.17	56.95	34.51	40.73	25.5	15.02	72.35		1.27	25.87	34.77	27.43	13.66	9.26	8.1	4.78	3.01	19.6		0.25	4.6	9.38	6.85	1.73	0.99	1.86	0.82	0.49	5.16			0.25	0.08	12.9217	0.94	50.2817	0.96	35.3333	0.83	4.33167	0.31	2.01333	0.3	4.265	0.14	1.59167
	7.2	70.16	104.57	87.41	57.04	34.48	40.65	25.45	14.98	72.38		1.26	25.81	35.03	27.64	13.98	9.29	8.12	4.76	3.03	19.51		0.25	4.53	9.39	6.83	1.71	1.7	1.87	0.82	0.5	5.14			0.25	0	12.7217	0.79	50.0483	1.08	34.4467	0.79	4.22167	0.4	5.24667	0.02	4.21167	0.25	1.605
	7.21	69.07	103.96	87.04	57.66	34.57	40.9	25.47	14.81	72.54		1.25	25.87	35.13	27.74	13.65	9.14	8.1	4.75	3.04	19.52		0.27	4.35	9.37	6.9	1.74	1.78	1.87	0.82	0.49	5.14			0.27	0.04	11.5383	0.96	48.435	1.08	34.0983	0.9	4.75833	0.25	4.59333	0.25	4.13333	0.16	1.645
	7.16	69.74	104.19	87.41	56.97	34.55	40.78	25.48	14.82	72.24		1.26	25.93	35.09	27.75	13.76	9.2	8.11	4.79	3.05	19.77		0.26	4.55	9.18	6.93	1.68	1.63	1.86	0.82	0.49	5.14			0.26	0.04	13.4117	0.81	44.995	1.52	33.3333	0.96	4.625	0.19	5.04	0.14	4.29833	0.18	1.63
	7.14	68.83	103.76	87.24	56.82	34.52	40.54	25.75	14.96	72.34		1.27	25.73	34.43	28.12	13.92	9.27	8.13	4.79	3.04	19.65		0.26	4.67	9.33	6.99	1.68	1.7	1.87	0.82	0.48	5.23			0.26	0.02	13.9667	0.92	47.2833	0.77	33.87	0.94	3.76333	0.31	4.38333	0.34	4.39667	0.3	1.66167
	7.21	68.74	103.96	87.49	57.03	34.68	40.77	25.62	14.71	72.12		1.31	25.93	34.74	28.2	14.01	9.33	8.1	4.61	3	19.61		0.26	4.6	9.21	6.99	1.57	1.76	1.88	0.82	0.43	5.18			0.26	0.06	13.5067	0.81	47.225	1.15	33.5367	0.81	3.38333	0.35	3.62	0.55	4.565	0.18	1.61667
	7.24	67.33	104.77	87.06	56.93	34.7	40.56	25.44	14.58	71.88		1.31	25.79	34.44	28.05	14.07	9.34	8.1	4.67	2.98	20.01		0.26	4.59	9.32	6.94	1.52	1.81	1.88	0.81	0.43	5.16			0.26	0.04	13.2967	0.88	46.525	0.96	32.6517	0.77	2.89333	0.29	2.38667	1.95	4.665	0.25	1.65167
	7.28	67.6	106.36	87.49	57.12	34.72	40.71	25.36	14.51	71.55		1.36	26	34.1	27.78	14	9.35	8.09	5.48	2.99	20.05		0.27	4.6	9.41	6.95	1.56	1.64	1.89	0.82	0.48	5.19			0.27	0.02	13.4317	1.1	47.8633	1.08	32.7633	0.73	3.445	0.13	3.73833	0.14	4.83833	0.3	1.58667
	7.18	69.8	104.57	86.59	56.85	34.9	41.54	25.28	14.64	71.09		1.36	26.02	34.83	27.93	14.39	9.23	8.06	5.55	2.99	19.98		0.26	4.45	9.58	6.95	1.62	1.42	1.89	0.82	0.49	5.17			0.26	0.12	11.9817	1.12	45.975	0.75	32.4617	0.85	3.74	0.23	3.24333	0.18	5.03667	0.23	1.645
	7.19	70.63	103.73	86.96	56.91	35.16	42.43	25.4	14.64	71.15		1.35	25.82	34.67	28.18	13.93	9.22	8.18	5.66	2.98	19.81		0.26	4.48	9.51	6.92	1.54	1.59	1.89	0.82	0.49	5.19			0.26	0.08	10.925	0.52	46.3883	0.81	32.29	0.83	3.84	0.29	5.235	0.09	5.15	0.2	1.64667
	7.19	69.69	103.79	86.49	56.81	35.04	41.89	25.28	14.56	70.99		1.34	25.85	34.99	28.29	14.14	9.21	8.13	5.24	2.97	19.58		0.26	4.63	9.53	6.93	1.57	1.39	1.86	0.82	0.5	5.23			0.26	0.13	10.4667	0.81	47.1367	0.77	33.0317	0.69	3.74	0.19	4.35	0.07	5.07333	0.09	1.68167
	7.23	69.29	103.27	86.35	56.93	35.16	41.06	25.37	14.41	71.08		1.33	25.74	35.37	28.35	14.04	9.18	8.1	4.52	2.96	19.33		0.23	4.38	9.48	6.9	1.52	1.36	1.89	0.82	0.49	5.18			0.23	0.04	8.67833	0.94	46.8067	1.06	33.2767	0.62	3.67333	0.17	4.11833	0.05	5.32167	0.18	1.70833
	7.18	68.93	103.63	86.34	57.15	34.96	40.88	25.29	14.54	71.1		1.33	25.71	35.43	28.27	13.98	9.14	7.93	4.15	2.94	19.65		0.23	4.75	9.37	6.88	1.56	1.44	1.9	0.83	0.48	5.2			0.23	0.06	8.66	1	45.04	0.81	32.4417	0.69	4.03333	0.38	4.46	0.16	5.605	0.34	1.70167
	7.21	68.43	103.31	86.83	56.94	34.97	40.82	25.27	14.68	70.95		1.33	25.54	35.71	28.18	14	9.32	8.02	4.79	2.95	19.51		0.24	4.55	9.39	6.83	1.58	1.47	1.89	0.83	0.49	5.17			0.24	0.08	9.39	1.23	45.1617	0.79	28.6267	0.65	4.13833	0.38	4.31333	0.18	5.61167	0.18	1.60167
	7.26	70.55	103.45	86.32	57.36	34.8	41.05	25.45	14.57	71.03		1.37	25.54	35.95	28.29	13.87	9.15	8.12	4.94	2.97	19.58		0.24	4.8	9.31	7.03	1.59	1.5	1.88	0.82	0.49	5.16			0.24	0.1	12.715	0.71	43.6567	0.98	29.5617	0.75	4.19833	0.31	5.09333	0.14	5.375	0.11	1.77833
	7.36	71.52	103.16	86.39	58.22	35.05	40.7	26.33	14.65	70.9		1.36	25.73	34.37	28.03	13.93	9.18	8.08	4.91	2.96	19.53		0.25	4.61	9.35	6.96	1.59	1.39	1.9	0.82	0.48	5.12			0.25	0.02	11.555	0.69	44.3517	0.77	30.145	0.88	4.2	0.23	3.58667	0.07	5.53	0.14	1.655
	7.32	70.54	103	86.16	58.38	35.6	40.65	25.57	14.67	70.87		1.33	25.87	34.46	28.05	13.79	9.19	8.08	5.02	2.95	19.67		0.25	4.33	9.45	6.93	1.59	1.39	1.91	0.83	0.49	5.19			0.25	0	10.9583	0.67	43.6167	0.83	32.3983	0.88	4.245	0.19	4.41	0.07	4.695	0.16	1.76333
	7.17	68.89	103.31	86.77	59.1	35.36	40.55	25.38	14.85	71.18		1.32	25.61	32.51	28.07	13.69	9.15	7.79	5.12	2.95	19.94		0.25	4.32	9.51	6.92	1.58	1.46	1.92	0.82	0.49	5.2			0.25	0	12.4633	0.77	43.0233	0.87	31.1917	0.83	4.31333	0.21	4.93167	0.05	5.41833	0.16	1.73667
	7.16	67.78	102.98	86.92	59.64	35.33	40.77	25.27	14.67	71.01		1.31	25.74	31.57	27.95	13.64	9.18	7.44	3.51	2.96	19.94		0.25	4.56	9.55	7	1.58	1.47	1.91	0.82	0.49	5.22			0.25	0	13.36	0.83	43.2167	1.06	31.4317	1.06	4.11333	0.21	4.84667	0.16	5.32333	0.16	1.70333
	7.15	67.24	103.04	87.98	58.63	35.16	41.99	25.24	14.76	71.59		1.34	25.83	31	28.15	13.9	9.14	7.54	4.9	2.98	19.88		0.25	4.14	9.57	6.94	1.58	1.43	1.9	0.82	0.48	5.21			0.25	0.04	9.61333	1.12	43.9167	0.83	31.3817	0.79	4.46333	0.33	4.51167	0.07	5.49833	0.3	1.67833
	7.16	67.39	102.99	88.74	58.25	35.27	41.19	25.2	14.75	71.75		1.4	25.67	25.75	28.48	14.01	9.16	7.39	4.28	2.96	19.99		0.25	4	9.65	6.93	1.57	1.48	1.89	0.84	0.45	5.3			0.25	0.04	11.3433	0.92	44.345	0.79	30.6733	0.62	4.395	0.19	4.68333	0.11	5.41667	0.34	1.765
	7.16	66.64	102.7	90.67	58.29	34.96	41.02	25.33	14.94	72.09		1.35	25.65	34.36	28.29	14	9.19	7.44	4.21	2.95	19.91		0.25	4.36	9.67	6.92	1.57	1.47	1.88	0.82	0.45	5.26			0.25	0.04	11.7967	0.77	43.5717	1.56	30.315	0.62	4.24167	0.13	4.81	0.02	5.55	0.39	1.685
	7.12	66.82	102.7	89.23	59.18	35.1	40.9	25.19	14.92	71.83		1.34	25.62	38.81	28.2	13.47	9.21	7.2	4.65	2.94	19.95		0.25	4.39	9.13	6.96	1.58	1.45	1.89	0.81	0.46	5.23			0.25	0.02	11.9333	1.29	38.3883	1.63	30.9367	0.81	4.31833	0.25	4.9	0.11	5.21333	0.23	1.75
	7.17	66.5	102.48	87.75	58.83	34.89	40.64	25.24	15.31	71.86		1.32	25.68	39.71	28.07	13.82	9.23	7.19	4.9	2.93	19.91		0.25	4.48	9.33	6.99	1.53	1.44	1.91	0.82	0.47	5.21			0.25	0.02	12.1783	0.96	40.185	0.65	30.2483	0.65	3.675	0.29	4.61	0.18	5.19	0.18	1.7
	7.07	67.39	102.61	87.83	59.26	35.06	40.67	25.13	15.3	71.53		1.32	25.6	40.06	28.16	13.81	9.24	7.53	5.03	2.99	19.71		0.26	4.47	9.83	7.05	1.56	1.43	1.89	0.82	0.47	5.2			0.26	0.04	12.1833	1.06	44.985	0.81	30.3883	0.62	4.64833	0.25	4.575	0.07	4.92167	0.14	1.72
	7.12	70.1	102.39	87.54	58.86	35.16	40.2	25.13	15.34	71.32		1.37	25.49	38.53	28.05	13.86	9.21	5.4	5.03	2.99	19.52		0.26	4.45	9.79	7.01	1.58	1.43	1.89	0.81	0.48	5.19			0.26	0.04	11.7633	0.88	43.705	0.92	29.5983	0.88	3.82667	0.12	4.68333	0.05	5.49167	0.48	1.73333
	7.08	69.33	102.92	88.68	59.07	35.38	40.3	25.16	15.15	70.99		1.38	25.26	35.45	27.82	13.92	9.18	3.89	4.87	2.97	19.41		0.24	4.44	9.8	7.01	1.65	1.42	1.89	0.83	0.48	5.21			0.24	0.02	11.6217	0.98	43.8483	1.1	29.4767	0.65	4.70667	0.25	4.73167	0.07	5.53833	0.34	1.575
	7.07	68.65	102.48	87.96	59.02	35.65	40.33	25.17	15.2	71.15		1.33	25.49	33.84	27.76	13.85	9.14	3.81	4.73	2.98	19.34		0.26	4.4	9.81	7.02	1.65	1.34	1.89	0.81	0.47	5.19			0.26	0.04	11.845	0.92	43.71	1	29.0117	0.87	4.73667	0.21	3.45	0.18	5.53833	0.2	1.765
	7.09	68.99	102.84	87.98	59.44	36.01	40.45	25.1	15.19	70.85		1.32	25.39	35.28	27.66	13.83	9.15	3.14	4.62	2.98	19.29		0.25	4.32	9.82	7.01	1.65	1.32	1.88	0.82	0.47	5.21			0.25	0.04	11.4317	0.94	42.9783	0.75	28.1467	0.73	4.23833	0.27	3.36333	0.14	5.45333	0.16	1.84
	7.03	67.7	104.77	87.46	59.59	37.44	40.62	25.18	15.24	71.49		1.31	25.43	37.43	27.65	13.79	9.18	3.03	4.53	2.98	19.25		0.26	4.3	9.82	7.07	1.65	1.43	1.88	0.82	0.47	5.24			0.26	0.1	10.76	0.81	41.81	0.67	28.5467	0.6	4.475	0.23	4.52333	0.07	5.47167	0.34	1.80667
	7.11	67.81	104.22	88.42	59.5	36.82	40.38	25.05	15.08	75.33		1.31	25.46	35.45	27.87	13.8	9.16	3.51	4.78	2.97	19.2		0.26	4.34	9.81	7.06	1.64	1.46	1.88	0.82	0.48	5.27			0.26	0	11.5217	1.27	41.9283	0.69	27.6867	0.9	4.445	0.23	4.72333	0.2	5.355	0.34	1.77833
	7.23	67.42	104.46	90.38	59.36	36.96	40.31	25.12	14.97	76.73		1.3	25.4	35.04	27.83	13.93	9.16	3.85	4.85	2.94	19.23		0.25	4.48	9.76	7.04	1.63	1.46	1.87	0.82	0.48	5.29			0.25	0.04	12.1867	0.75	41.7833	1.08	28.0717	0.96	4.61	0.19	4.515	0.09	5.41833	0.25	1.64667
	7.12	67.47	104.26	90.59	59.15	36.24	40.82	25.24	14.96	75.47		1.32	25.25	34.73	27.82	14.02	9.19	6.59	4.94	3	19.29		0.26	4.56	9.82	7.03	1.64	1.47	1.85	0.82	0.49	5.28			0.26	0.02	13.6167	0.81	42.1083	0.67	27.57	0.81	4.61667	0.27	4.78667	0.09	5.51	0.18	1.79
	7.08	67.27	104.39	90.96	59.09	35.85	40.48	26.2	14.96	75.4		1.31	25.15	40.93	27.93	14.13	9.21	5.31	4.8	3.07	19.22		0.25	4.59	9.9	6.96	1.62	1.45	1.86	0.81	0.48	5.28			0.25	0	13.7233	1.06	42.2083	0.73	27.505	1.13	4.61333	0.17	4.665	0.02	5.29833	0.2	1.835
	7.2	67.24	105.14	89.85	59.73	35.7	40.63	25.68	14.88	75.1		1.32	25.14	38.62	27.92	14.02	9.24	3.53	4.84	3.08	19.15		0.25	4.73	9.87	6.96	1.63	1.46	1.85	0.82	0.48	5.22			0.25	0.08	14.905	0.48	43.495	1.33	25.2083	0.96	4.755	0.19	4.96667	0.14	5.13333	0.3	1.775
	7.32	66.54	104.75	89.7	59.99	35.64	40.62	25.45	14.81	74.34		1.38	25.08	40.23	27.77	14.17	9.21	4.05	4.76	3	19.15		0.25	4.86	9.86	6.94	1.64	1.4	1.86	0.81	0.48	5.24			0.25	0.04	15.6533	0.88	43.1967	0.85	25.9583	0.85	5.03667	0.27	3.135	0.09	5.335	0.3	1.795
	7.21	65.93	104.39	90.96	60.1	35.54	40.49	25.28	14.71	73.99		1.33	25.1	40.86	27.59	14.36	9.32	4.01	4.87	2.99	19.32		0.25	4.84	9.75	6.96	1.63	1.37	1.87	0.81	0.48	5.19			0.25	0.08	13.4483	0.79	44.1533	1.1	26.6867	0.69	5.20167	0.21	3.44167	0.05	4.97167	0.23	1.56167
	7.16	66.13	104.5	90.76	60.07	35.76	40.65	25.31	14.68	74.09		1.31	25.02	37.53	27.62	14.22	9.35	4.21	4.84	3.01	19.27		0.25	4.65	9.91	6.92	1.62	1.44	1.85	0.81	0.48	5.17			0.25	0.04	11.9333	0.85	44.545	0.9	27.0333	0.69	5.52333	0.21	4.05333	0.02	4.99667	0.32	1.66333
	7.12	65.49	104.16	90.08	59.49	36.01	40.94	25.15	14.62	75.06		1.32	25.1	37.62	27.8	14.18	9.33	8.58	4.88	2.99	19.12		0.25	4.8	9.93	6.91	1.65	1.45	1.86	0.72	0.48	5.15			0.25	0	10.8267	0.79	43.1833	0.88	26.2083	0.88	5.89333	0.35	4.23167	0.16	4.98667	0.36	1.035
	7.09	65.9	104.31	90.17	59.69	35.65	41.14	25.34	14.63	75.39		1.31	25.21	36.81	28.21	14.13	9.28	8.35	4.79	3.02	19.02		0.24	4.32	9.99	6.86	1.65	1.45	1.84	0.75	0.48	5.14			0.24	0.02	10.7167	0.73	44.195	1.27	25.9483	0.83	5.95	0.42	4.45667	0.05	5.055	0.34	1.37167
	7.08	69.11	103.76	90.65	59.6	35.44	40.5	26.38	14.58	75.39		1.33	25.13	35.7	28.1	13.98	9.24	7.78	4.7	2.98	18.99		0.25	4.31	10.16	6.9	1.65	1.44	1.84	0.77	0.49	5.13			0.25	0.02	10.9817	0.96	45.5133	1.21	26.0217	0.67	6.37	0.19	4.025	0.11	5.10833	0.25	1.28333
	7.06	70.95	103.77	90.07	58.96	35.4	40.51	25.93	14.54	75.64		1.32	25.08	37.71	28.61	13.96	9.21	8.03	4.6	2.96	18.91		0.25	4.38	10.1	6.88	1.64	1.45	1.83	0.8	0.49	5.14			0.25	0	10.7783	0.9	45.0483	0.83	25.3033	0.79	6.31667	0.17	4.26833	0.05	4.965	0.32	1.48667
	7.09	70.17	103.11	89.48	59.57	35.45	40.25	25.41	14.61	76.17		1.32	25.13	38.05	28.85	14.14	9.22	6.92	4.74	2.96	18.74		0.25	4.52	10.05	6.86	1.61	1.46	1.83	0.86	0.48	5.07			0.25	0.04	11.995	0.83	44.295	1.23	25.7117	0.71	6.28833	0.31	4.27	0.09	4.88833	0.23	1.53
	7.11	66.73	103.2	90.21	60.22	35.2	40.67	25.31	14.65	77.09		1.33	25.04	38.54	28.7	14.14	9.21	6.1	4.79	2.93	18.99		0.24	4.51	9.99	6.88	1.62	1.42	1.87	0.8	0.49	5.1			0.24	0.08	12.4483	0.75	44.38	1	25.085	0.98	6.40667	0.15	3.72333	0.02	5.01833	0.25	1.33
	7.16	63.45	102.9	90.75	60.26	36.08	40.54	25.07	14.84	75.65		1.37	25.07	36.79	28.81	14.14	9.2	3.85	4.8	2.9	19.2		0.25	4.55	9.91	6.89	1.63	1.25	1.87	0.81	0.49	5.19			0.25	0.04	13.45	1.02	44.16	1	25.1733	0.52	6.53833	0.29	2.345	0.14	4.96833	0.34	1.28
	7.15	64.11	102.64	90.8	59.45	35.7	40.68	25.26	15.08	76.06		1.37	25.11	36.56	28.9	14.06	9.16	3.21	4.88	2.89	18.89		0.25	4.36	9.8	6.93	1.63	1.31	1.84	0.78	0.5	5.18			0.25	0.06	12.1217	0.92	43.7267	1.02	25.075	0.81	6.63833	0.15	2.84833	0	4.90167	0.32	1.44833
	7.14	64.01	102.83	92.06	60.03	35.53	40.71	25.52	15.34	76.41		1.32	25.1	36.91	28.77	14.15	9.12	3.5	4.95	2.95	19.07		0.24	4.59	9.81	6.94	1.64	1.4	1.84	0.77	0.5	5.22			0.24	0.08	13.0667	0.71	42.705	0.98	25.0283	0.67	6.87167	0.31	3.75833	0.11	4.59667	0.3	1.29
	7.33	63.75	102.45	93.69	59.83	35.21	40.47	26.29	15.09	78.31		1.33	24.99	35.86	28.87	14.11	9.1	6.23	4.85	2.98	19.33		0.24	4.65	9.72	6.94	1.65	1.44	1.83	0.83	0.5	5.22			0.24	0.04	12.5367	0.73	42.2317	1.13	24.2033	0.77	7.38833	0.23	4.085	0.05	4.91833	0.11	1.655
	7.3	68.31	105.21	94.29	60.65	35.35	40.48	25.73	14.8	78.57		1.32	25.02	36.34	28.56	14.08	9.11	6.57	4.97	2.94	19.14		0.24	4.69	9.77	6.92	1.63	1.47	1.82	0.82	0.49	5.21			0.24	0.02	12.515	0.77	38.085	1.1	24.4133	0.92	6.93167	0.29	3.88	0.02	4.82667	0.18	1.62333
	7.21	68.37	104.59	92.67	60.08	34.97	40.35	25.44	14.93	79.15		1.39	24.99	38.92	28.47	14.22	9.12	4.84	4.96	2.91	18.99		0.24	4.63	9.64	6.82	1.63	1.48	1.8	0.82	0.51	5.19			0.24	0.02	12.3983	0.69	37.7817	1.15	23.3533	1.06	7.06833	0.37	4.09833	0.07	4.79833	0.25	1.57
	7.16	67.16	104.99	90.79	60.46	35.05	40.71	25.39	14.82	78.47		1.35	25.02	38.89	28.58	14.43	9.26	3.45	4.97	2.91	19.02		0.23	4.63	9.73	6.66	1.62	1.46	1.81	0.81	0.51	5.19			0.23	0.04	12.55	0.98	39.305	0.92	21.0667	0.96	7.16167	0.21	4.10667	0.16	4.66	0.32	1.46167
	7.11	66.43	104.12	90.97	60.34	34.98	41.75	25.26	14.88	77.64		1.35	25.26	36.72	28.5	14.49	9.21	6.85	4.91	2.9	18.99		0.23	4.53	9.79	6.78	1.67	1.45	1.81	0.81	0.5	5.19			0.23	0.04	12.2117	0.77	42.8017	1.17	19.6733	0.63	6.67	0.19	4.11	0.18	4.75833	0.25	1.48167
	7.22	66.32	104.06	90.35	60.41	34.89	41.41	25.22	14.74	76.5		1.34	25.15	31.82	28.54	14.22	9.15	7.11	4.9	2.91	18.95		0.24	4.57	9.81	6.83	1.7	1.39	1.81	0.8	0.51	5.16			0.24	0.06	12.6583	0.88	39.3383	1.04	23.0717	0.85	7.30167	0.23	3.52	0	4.73167	0.32	1.54333
	7.24	65.71	103.84	90.7	60.23	35.22	41.18	25.05	14.7	75.82		1.34	25.27	32.75	28.43	14.18	9.13	6.1	4.89	2.94	18.83		0.24	4.52	9.83	6.86	1.66	1.44	1.81	0.81	0.51	5.17			0.24	0.06	11.8567	0.73	41.4717	0.94	23.6517	0.94	6.30333	0.62	3.78667	0.07	4.735	0.14	1.58
	7.1	65.78	104.22	92.63	60.12	35.08	40.79	25.09	14.67	75.45		1.35	25.17	32.5	28.62	14.16	9.07	6.97	4.9	3.01	18.8		0.23	4.51	9.77	6.87	1.7	1.47	1.83	0.81	0.51	5.17			0.23	0.04	11.6683	0.79	41.6167	1.42	22.5283	0.87	7.97	0.29	4.14167	0.14	4.75167	0.14	1.535
	7.17	64.99	107.94	90.41	60.11	35.2	40.73	25.02	14.58	74.77		1.38	25.15	35.14	28.57	14.24	9.19	6.95	4.92	2.97	18.69		0.24	4.49	9.75	6.9	1.65	1.47	1.83	0.83	0.5	5.1			0.24	0	11.3417	0.77	39.5667	0.98	23.0033	0.77	6.97667	0.21	3.975	0.07	4.85667	0.18	1.59667
	7.06	64.97	107.19	89.36	59.88	35.74	40.7	25.13	14.62	74.84		1.33	25.15	35.01	28.49	14.38	9.16	8.26	4.9	2.97	18.57		0.24	3.8	9.68	6.94	1.65	1.49	1.81	0.83	0.5	5.11			0.24	0.08	6.80167	0.75	39.04	0.98	23.69	0.62	6.69833	0.27	4.02	0.11	4.66	0.18	1.50333
	7.08	64.52	104.63	89	59.85	35.92	41.42	25.2	14.75	76.45		1.34	24.96	38.12	28.41	14.07	9.15	7.27	4.88	2.95	18.51		0.24	4.09	9.58	6.97	1.61	1.49	1.82	0.82	0.51	5.1			0.24	0.02	11.2033	0.71	37.77	0.88	23.6833	0.75	6.69167	0.25	4.18833	0.09	4.65667	0.23	1.68667
	7.07	64.23	104.66	88.52	60.36	35.79	41.15	25.17	14.61	78.49		1.36	24.87	35.08	28.22	14.03	9.16	6.72	4.94	2.93	18.56		0.24	4.11	9.63	6.97	1.62	1.5	1.84	0.84	0.49	5.1			0.24	0.04	10.945	0.62	38.5567	0.83	23.0117	1.23	6.45667	0.29	3.97	0.07	4.69	0.2	1.74
	7.08	64.2	104.25	88.87	60.61	35.4	40.76	25.14	14.67	77.95		1.36	24.89	34.44	28.41	14.41	9.18	3.58	4.9	2.93	18.56		0.24	3.86	9.56	6.99	1.64	1.48	1.85	0.83	0.49	5.14			0.24	0.08	9.415	1.02	39.2817	0.85	23.3083	0.83	6.42167	0.23	4.11667	0.05	4.63167	0.34	1.73
	7.08	63.53	104.88	88.74	60.42	35.19	40.62	25.12	14.59	76.36		1.36	24.78	38.21	28.47	14.37	9.27	3.14	4.97	2.93	18.54		0.24	3.92	9.66	6.92	1.64	1.48	1.86	0.83	0.5	5.13			0.24	0.06	10.2067	1.31	38.2583	0.83	22.58	0.98	6.54333	0.27	3.88167	0.25	4.505	0.2	1.70167
	7.07	64	104.56	88.71	60.28	35.44	40.47	25.14	14.68	76		1.35	24.71	38.87	28.46	14.43	9.14	5.64	4.9	2.93	18.49		0.24	4.05	9.59	6.94	1.61	1.48	1.81	0.84	0.49	5.14			0.24	0	11.1867	0.79	37.94	0.58	22.1383	1.1	6.61333	0.13	4.16833	0.02	4.36667	0.16	1.66833
	7.09	66.58	104.65	88.63	60.31	35.35	40.46	25.09	14.62	75.43		1.4	24.62	40.4	28.44	14.37	9.15	7.86	5	2.95	18.5		0.24	4.14	9.67	7.03	1.61	1.47	1.84	0.81	0.49	5.18			0.24	0.02	10.75	0.87	38.1	1.1	21.845	1.08	6.39167	0.1	3.97167	0.07	4.24167	0.14	1.225
	7.11	67.83	104.63	88.38	60.11	35.04	40.26	25.04	14.8	75.14		1.41	24.59	40.95	28.53	14.33	9.21	7.97	4.91	2.95	18.6		0.24	4.3	9.68	7.04	1.65	1.48	1.81	0.83	0.5	5.16			0.24	0.02	13.6633	0.96	38.0333	0.94	22.585	1.21	6.93667	0.23	4.30833	0.07	4.525	0.11	1.475
	7.15	66.82	104.51	88.36	60.44	35.33	40.43	25.07	14.98	74.7		1.36	24.75	40.76	28.38	14.2	9.36	7.22	4.9	2.98	18.79		0.24	4.38	9.64	7	1.73	1.42	1.82	0.8	0.49	5.19			0.24	0.02	13.0383	1.17	37.9983	0.98	21.8583	1.19	6.48833	0.19	3.52	0.09	4.395	0.2	1.63667
	7.23	65.92	105.12	87.65	60.1	35.62	40.18	24.91	14.79	74.39		1.34	24.67	39.83	28.36	14.24	9.21	5.85	4.89	2.97	18.76		0.23	4.26	9.71	7	1.66	1.48	1.83	0.81	0.5	5.32			0.23	0.13	12.7033	1.38	38.4633	0.92	21.555	1.12	6.715	0.33	3.86	0.25	4.47667	0.25	1.61
	7.26	64.88	104.88	87.96	60.04	35.1	40.21	25.02	14.92	73.95		1.37	24.79	39.35	28.33	14.14	9.53	4.79	4.86	2.99	18.69		0.24	4.48	9.72	6.99	1.72	1.52	1.84	0.8	0.49	5.33			0.24	0.08	14.9217	1.17	38.7183	1.02	21.2883	1.35	6.71	0.21	4.185	0.25	4.835	0.27	1.41667
	7.23	65.49	104.55	87.58	59.85	35.09	40.4	24.96	14.98	73.69		1.4	24.91	39.71	28.12	14.21	9.26	4.77	4.91	3.01	18.69		0.23	4.66	9.51	7.02	1.69	1.52	1.83	0.81	0.5	5.27			0.23	0.04	17.2667	0.87	35.3617	0.87	23.8767	1.19	6.76	0.23	3.98833	0.14	4.48333	0.23	1.48167
	7.23	64.25	104.25	87.35	59.88	35.01	40.06	24.86	14.96	76.41		1.42	24.91	39.55	28.19	14.57	9.22	8.11	4.88	2.98	18.73		0.23	4.45	9.46	7.05	1.67	1.53	1.82	0.8	0.5	5.25			0.23	0.12	15.8367	0.96	35.0183	0.96	22.7333	1.19	6.29667	0.25	3.90167	0.16	4.82167	0.25	1.48333
	7.19	64.81	103.95	87.69	59.77	35.21	40.28	24.93	14.78	77.82		1.43	24.71	39.05	28.1	14.15	9.32	8.13	4.89	2.97	18.73		0.24	4.31	9.63	7.03	1.69	1.54	1.84	0.8	0.5	5.27			0.24	0	15.535	1.17	35.9633	0.9	23.535	1.35	6.685	0.17	4.24167	0.2	5.12	0.27	1.49
	7.22	64.5	104.53	89.53	59.51	35.89	40.18	24.85	14.78	77.8		1.36	24.66	38.61	28.39	14.37	9.2	6.42	4.9	2.98	18.66		0.23	4.19	9.57	7.06	1.68	1.53	1.83	0.8	0.5	5.26			0.23	0.08	14.6367	1.25	37.6767	0.96	23.7833	1.5	6.51667	0.21	4.05333	0.16	4.69667	0.2	1.51167
	7.17	65.11	104.86	90.77	59.31	35.52	40.11	24.95	14.72	77.03		1.34	24.81	38.29	28.39	14.22	9.12	5.7	4.91	2.96	18.76		0.23	4.24	9.59	7.08	1.66	1.52	1.82	0.81	0.5	5.24			0.23	0	13.4517	1.13	35.2833	0.67	24.615	1.23	6.54667	0.31	3.89667	0.05	5.09833	0.14	1.43833
	7.19	65.55	107.87	90.78	59.47	35.97	40.2	25.02	14.63	76.55		1.35	24.52	38.15	28.39	14.52	9.14	4.4	4.89	2.98	18.87		0.23	4.18	9.62	7.13	1.66	1.44	1.84	0.8	0.5	5.2			0.23	0	15.0033	1	36.1783	1.25	23.975	1.08	6.48833	0.08	3.35	0.18	5.15	0.11	1.41
	7.11	66.63	108.59	89.44	59.21	35.45	41.34	24.98	14.69	77.09		1.36	24.55	38.07	28.28	14.3	9.02	4.89	4.91	3	18.92		0.23	4.12	9.61	7.1	1.64	1.46	1.84	0.81	0.5	5.17			0.23	0.08	15.5083	1	36.5967	0.87	23.9617	1.06	6.405	0.37	4.515	0.07	4.96167	0.16	1.78
	7.09	67.18	108.3	89.61	59.2	35.06	41.44	24.97	14.58	77.74		1.37	24.62	36.8	28.4	14.57	9	7.32	4.87	3	18.8		0.23	4.1	9.52	7.11	1.65	1.55	1.83	0.81	0.5	5.16			0.23	0.02	14.0733	0.85	35.0017	1.12	24.0517	1.08	6.37167	0.23	4.795	0	5.03333	0.23	1.555
	7.08	68.79	107.82	89.75	59.08	34.92	40.39	25	14.62	77.09		1.43	24.61	37.44	28.37	14.49	8.96	8.49	4.92	3.01	18.94		0.23	4.03	9.45	7.08	1.62	1.57	1.84	0.81	0.49	5.14			0.23	0.06	14.9167	0.92	35.425	1.1	22.8283	1.1	6.495	0.23	5.02667	0.05	4.935	0.07	1.63667
	7.06	70.05	107.41	90.31	58.84	34.74	40.15	25.01	15.08	77.82		1.41	24.57	37.57	28.39	14.35	9.02	6.88	4.91	2.97	18.95		0.24	4.05	9.41	7.08	1.68	1.55	1.83	0.81	0.48	5.17			0.24	0.06	14.13	0.92	33.94	1	25.04	1.12	6.90333	0.1	4.70667	0.11	4.75833	0.14	1.67167
	7.19	68.49	106.97	89.72	58.97	34.86	40.09	25.09	14.96	79.16		1.37	24.55	37.19	28.25	14.17	9.06	4.54	4.89	2.99	18.96		0.23	4.02	9.41	7.05	1.7	1.55	1.82	0.82	0.5	5.19			0.23	0.02	13.8067	0.85	33.655	0.92	23.9133	0.81	5.72667	0.21	4.68	0.02	5.00167	0.27	1.50833
	7.37	67.44	107.62	89.84	58.88	35.6	40.92	25	14.74	81.11		1.34	24.3	37.35	28.09	14.17	9.04	5.32	4.91	2.96	18.79		0.23	4.01	9.42	7.06	1.68	1.57	1.81	0.84	0.5	5.16			0.23	0.04	13.7983	1.12	34.8267	0.73	23.9633	1	6.39667	0.12	4.81833	0.27	5.04167	0.27	1.59167
	7.29	66.66	107.97	89.81	59.15	35.53	40.03	24.96	14.74	80.08		1.34	24.27	37.02	28	14.07	9.01	7.24	4.9	2.97	18.77		0.23	4.03	9.33	7	1.67	1.48	1.83	0.83	0.5	5.16			0.23	0.08	13.9717	1.31	34.2333	0.88	23.7083	1.1	5.85667	0.33	3.1	0.16	4.77	0.2	1.49667
	7.17	66.99	106.92	89.77	59.36	35.01	40.18	24.89	14.66	81.34		1.35	24.2	37.05	28.02	14.12	9	6.48	4.91	3.02	18.71		0.23	4.02	9.42	6.98	1.68	1.47	1.82	0.82	0.49	5.21			0.23	0.06	13.3367	1.13	34.5433	0.71	23.845	0.77	6.22667	0.19	3.84	0.18	4.85833	0.3	1.50667
	7.13	66.36	106.58	90.15	59.88	35.07	40.15	24.97	14.69	80.86		1.39	24.07	37.07	28.07	14.06	8.97	6.09	4.98	3.02	18.72		0.24	4.1	9.45	6.98	1.63	1.53	1.82	0.82	0.49	5.16			0.24	0	12.73	1.23	34.2517	0.98	23.475	1.04	6.27167	0.17	4.63333	0.11	4.88	0.39	1.52
	7.15	66.43	106.18	89.77	59.62	34.82	40.12	24.94	14.53	77.49		1.44	24.13	36.17	28.08	14.02	9.08	4.56	4.91	3.05	18.89		0.24	4.78	9.44	6.9	1.64	1.54	1.81	0.83	0.49	5.15			0.24	0.02	21.7433	0.75	34.1483	0.96	23.2483	0.94	6.07	0.27	4.46	0.05	4.79	0.18	1.69833
	7.15	65.75	105.36	90.26	59.09	34.88	40.57	24.88	14.5	79.93		1.41	24.09	36.76	28.12	14.03	9.08	6.4	4.8	3.12	19.17		0.23	3.52	9.46	6.88	1.63	1.55	1.81	0.86	0.5	5.13			0.23	0	7.99	1.29	34.5917	1.21	22.75	1.13	6.12833	0.27	4.51667	0.14	4.92667	0.2	1.405
	7.19	65.23	105.55	89.59	58.09	34.69	41.87	24.97	14.64	81.67		1.39	24.08	37.22	28.05	14.05	9.08	7.87	4.86	3.23	19.16		0.22	2.53	9.72	6.92	1.63	1.54	1.82	0.84	0.49	5.12			0.22	0	4.89833	1.15	34.54	0.79	23.8483	1.02	6.215	0.27	4.535	0.11	4.955	0.3	1.45
	7.23	65.39	105.39	88.69	58.22	34.86	41.13	24.91	14.66	80.58		1.4	24.04	37.24	28.29	14.1	9.06	7.85	4.86	3.1	19.61		0.23	2.26	9.58	6.87	1.61	1.54	1.82	0.84	0.49	5.09			0.23	0.08	4.54833	1.17	34.1	0.88	22.655	0.96	6.08333	0.17	4.60667	0.05	4.75667	0.39	1.46167
	7.38	64.94	106.55	88.83	58.42	34.64	40.81	25.07	14.7	79.15		1.37	24.06	37.26	28.38	14.12	9.03	8.01	4.88	2.78	19.41		0.24	2.15	9.61	6.83	1.61	1.54	1.82	0.83	0.45	5.08			0.24	0.06	3.97667	1.1	35.3033	1.15	22.7267	0.73	6.025	0.31	4.64167	0.07	4.39167	0.64	1.49833
	7.24	65.11	106.57	88.17	58	34.6	40.6	24.83	14.64	78.13		1.4	23.91	37.16	28.3	14.08	9.05	7.97	4.9	2.35	19.14		0.23	2.5	9.59	6.86	1.61	1.41	1.82	0.84	0.47	5.08			0.23	0.04	5.34333	1.17	34.7983	0.92	22.2433	0.77	6.07	0.19	2.99833	0.16	4.62	0.25	1.46667
	7.29	64.01	106.46	88.87	59.05	35.7	40.23	24.91	14.52	82.27		1.39	24.17	36.22	28.07	14.15	9.06	7.55	4.89	2.77	18.91		0.23	3.43	9.61	6.9	1.6	1.4	1.81	0.84	0.48	5.05			0.23	0.1	10.04	1.33	34.9883	0.92	21.7267	1.04	6.05333	0.15	3.90333	0.09	4.52333	0.23	1.455
	7.22	63.71	106.06	89.6	59.12	36.02	40.27	24.74	14.38	81.11		1.46	24.17	35.77	27.99	14.51	9.07	6.79	4.86	2.86	18.86		0.24	3.63	9.51	6.87	1.59	1.5	1.82	0.83	0.49	5.1			0.24	0.02	10.1317	1.44	36.1083	1.19	21.6883	1.02	5.96833	0.23	4.69	0.05	4.92	0.27	1.57667
	7.24	63.59	106.06	91.16	58.57	35.74	40.05	24.87	14.31	77.79		1.42	24.18	35.58	27.9	14.5	9.04	7.58	4.8	2.94	18.88		0.24	4.53	9.5	6.87	1.61	1.55	1.79	0.84	0.49	5.06			0.24	0.1	17.9467	0.58	35.3283	0.96	21.28	0.75	6.09833	0.19	4.825	0.02	4.705	0.34	1.45
	7.24	63.24	105.69	91.08	58.61	34.85	40.06	24.79	14.29	80.98		1.39	24.25	36.98	27.81	14.62	9.04	7.84	4.71	2.99	18.8		0.24	5.6	9.46	6.89	1.62	1.55	1.8	0.84	0.48	5.04			0.24	0	22.4883	0.44	35.5633	1.27	21.615	0.92	5.71333	0.19	4.68833	0.18	4.69167	0.45	1.58
	7.25	63.97	105.86	89.45	58.76	34.92	40.38	24.91	14.68	81.41		1.39	24.4	37.15	28.31	14.26	9.01	7.77	4.75	3.39	18.85		0.24	5.98	9.49	6.9	1.6	1.54	1.8	0.84	0.49	5.04			0.24	0.13	22.355	0.44	35.8133	1	21.6617	0.9	5.76167	0.27	4.675	0.2	4.52667	0.25	1.51667
	7.29	63.82	107.6	89.16	58.89	34.48	40.07	25.04	14.45	82.21		1.38	24.59	37.3	28.37	14.23	8.98	7.87	4.77	3.29	18.89		0.24	5.96	9.52	6.93	1.59	1.54	1.81	0.82	0.48	5.03			0.24	0.04	21.2183	0.5	36.4617	0.77	21.46	0.6	5.77667	0.19	4.75667	0.07	4.60667	0.18	1.33667
	7.31	64.36	108.28	88.98	58.7	34.45	40.3	25.03	14.48	78.52		1.4	24.7	37.54	28.21	14.21	8.98	7.87	4.8	3.17	18.97		0.24	5.99	9.51	6.93	1.59	1.53	1.8	0.84	0.48	5.08			0.24	0.02	23.2333	0.56	35.2217	0.73	21.8767	0.9	5.76667	0.1	4.56833	0.07	4.83833	0.36	1.48833
	7.5	63.77	107.87	88.66	58.86	34.34	40.47	24.86	14.55	80		1.42	24.73	35.67	28.37	14.27	9.01	7.85	4.81	2.36	18.96		0.24	5.97	9.59	6.96	1.61	1.51	1.83	0.85	0.48	5.07			0.24	0.1	22.8383	0.48	36.055	0.81	21.7283	0.65	5.61	0.27	4.22	0.09	4.63333	0.32	1.475
	7.46	65.3	105.69	88.88	58.84	34.51	40.26	25	14.25	80.02		1.41	24.71	36.39	28.26	14.23	9.02	7.87	4.8	2.36	19		0.24	5.98	9.63	6.94	1.6	1.44	1.89	0.85	0.49	5.04			0.24	0.02	22.5417	0.48	35.4017	1.04	21.7417	0.79	5.80167	0.17	3.76167	0.09	4.505	0.25	1.71833
	7.41	65.17	105.4	88.66	58.57	35.01	40.26	24.79	14.32	80.03		1.35	24.77	37.13	28.13	14.53	9	7.88	4.9	2.92	18.94		0.24	6.04	9.62	6.91	1.59	1.51	1.87	0.86	0.49	5.02			0.24	0	27.0133	0.71	36.7533	1	21.49	0.9	5.74333	0.27	4.56667	0.07	4.46333	0.2	1.75333
	7.4	65.72	105.07	89.2	58.64	34.78	40.29	24.88	14.26	76.86		1.35	24.83	37.6	28.41	14.58	8.99	7.79	5.08	2.71	18.86		0.23	6.02	9.68	6.9	1.6	1.54	1.81	0.87	0.49	5.04			0.23	0.02	26.3883	0.48	34.15	1.04	21.6433	0.58	6.36667	0.17	4.42333	0.11	4.605	0.23	1.655
	7.51	67.69	105.23	88.46	58.19	34.16	40.23	24.83	14.23	78.76		1.36	24.71	38.01	28.47	14.33	9.06	7.82	5.02	2.84	19.05		0.24	6.06	9.78	6.9	1.67	1.57	1.8	0.89	0.49	5.06			0.24	0	27.2917	0.4	30.7133	0.98	21.2183	0.71	6.43667	0.15	4.71833	0.11	4.725	0.25	1.645
	7.41	67.84	107.11	87.97	57.77	34.31	40.53	25.03	14.19	79.98		1.35	24.92	36.47	28.58	14.37	9.1	7.8	4.94	2.61	18.98		0.24	6.07	10	6.87	1.67	1.54	1.82	0.87	0.49	5.07			0.24	0	26.0817	0.52	32.4533	1.77	21.165	0.77	6.19667	0.25	4.52	0.27	4.42833	0.16	1.475
	7.4	68.1	105.7	87.75	57.94	34.32	41.49	25.67	14.15	77.85		1.37	24.9	37.13	28.29	14.29	9.08	7.77	4.83	2.81	18.98		0.24	6.13	10.04	6.85	1.61	1.54	1.85	0.86	0.49	5.14			0.24	0	25.6567	0.65	33.1983	1.15	21.6517	0.71	5.76333	0.13	4.63667	0.11	4.35833	0.43	1.49833
	7.42	67.7	105.33	87.38	57.47	34.51	41.76	25.72	14.18	79.06		1.37	24.85	37.31	28.37	14.26	9.05	7.76	4.82	2.75	19.02		0.24	6.16	10.05	6.82	1.64	1.49	1.85	0.87	0.49	5.14			0.24	0	28.62	0.52	34.495	1.02	20.92	0.73	6.72667	0.23	3.77167	0.07	4.51667	0.2	1.56667
	7.35	67.71	105.64	87.1	57.58	34.5	40.85	25.16	14.26	78.12		1.41	24.8	37.48	28.35	14.28	9.03	7.75	4.8	2.8	19.15		0.24	6.18	10.05	6.85	1.67	1.49	1.88	0.87	0.48	5.18			0.24	0.02	28.735	0.58	34.6883	0.81	20.875	0.63	6.81833	0.37	4.02	0.07	4.26	0.41	1.73167
	7.34	67.15	107.62	86.89	57.61	34.41	40.41	25.22	14.2	79.62		1.38	24.9	37.23	28.04	14.17	9.02	7.76	4.78	2.85	19.21		0.24	6.23	10	6.84	1.67	1.56	1.81	0.86	0.46	5.19			0.24	0.04	27.79	0.56	33.3217	0.67	20.97	0.52	5.91833	0.23	4.69833	0.14	4.265	0.3	1.705
	7.32	66.89	107.73	86.86	57.7	34.66	40.36	24.92	14.12	79.39		1.36	24.72	35.91	28.17	14.32	8.99	7.72	4.82	2.88	19.16		0.25	6.21	10.07	6.8	1.74	1.55	1.8	0.85	0.47	5.19			0.25	0	30.2167	0.62	34.845	0.98	20.6383	0.77	6.40167	0.21	4.60333	0.14	4.17	0.36	1.57167
	7.26	66.03	106.22	87.16	58.31	34.59	40.49	25.04	14.14	80.12		1.34	24.58	37.55	28.13	14.52	9.06	7.75	4.8	2.97	19.14		0.24	6.26	9.94	6.84	1.7	1.56	1.8	0.86	0.47	5.2			0.24	0.04	30.2233	0.48	32.6933	0.79	20.04	0.83	6.00667	0.17	4.82	0.05	4.42167	0.34	1.80333
	7.25	66.06	105.48	88.12	58.38	34.71	40.64	24.86	14.2	81.36		1.35	24.64	38.3	28.26	14.42	9.14	7.76	4.81	2.99	19.08		0.24	6.23	10.04	6.85	1.68	1.56	1.82	0.88	0.48	5.3			0.24	0	31.44	0.48	32.9183	0.79	20.8283	0.92	6.41667	0.27	4.70167	0.11	4.78833	0.23	1.63667
	7.3	65.57	105.11	88.41	58.25	34.81	40.55	24.93	14.11	80.07		1.36	24.75	37.69	28.18	14.25	9.18	7.77	4.79	3	19.08		0.24	6.26	10.04	6.93	1.68	1.57	1.86	0.88	0.47	5.24			0.24	0	30.6283	0.83	32.775	0.96	20.9467	1.04	6.60167	0.12	4.84167	0.07	4.285	0.23	1.485
	7.27	65.34	104.93	88.04	58.03	35.01	40.13	24.82	14.05	79.36		1.36	24.82	38.06	28.38	14.2	9.05	7.06	4.83	2.98	19.26		0.24	6.25	10.03	6.96	1.67	1.56	1.84	0.87	0.47	5.25			0.24	0.02	34.3617	0.54	32.945	1.19	21.7933	0.88	6.26833	0.15	4.63333	0.25	4.07833	0.14	1.68667
	7.29	66.2	104.92	87.51	57.9	34.67	40.02	24.84	14.1	80.35		1.35	24.95	38.32	28.38	14.11	9.01	7.19	4.81	2.96	19.28		0.24	6.34	10.01	7	1.66	1.42	1.88	0.9	0.48	5.21			0.24	0.04	34.58	0.65	33.3117	0.92	22.8183	0.5	6.285	0.27	3.27333	0.07	3.99833	0.39	2.01667
	7.28	67.08	105.67	87.32	57.84	34.73	40.11	24.9	14.14	80.87		1.35	25.06	38.32	28.42	14.04	9.06	7.76	4.81	2.92	19.15		0.25	6.33	10.03	6.98	1.63	1.46	1.8	0.88	0.48	5.23			0.25	0	35.9417	0.54	32.8283	0.77	23.46	0.75	6.30333	0.27	4.12167	0.07	4.615	0.23	2.08667
	7.47	67.39	107.06	87.46	58.06	35.47	40.01	24.87	14.14	80.19		1.36	25.08	38.42	28.34	14.01	9	7.95	4.82	2.91	19.18		0.25	6.4	10.05	6.96	1.66	1.54	1.83	0.89	0.46	5.24			0.25	0	29.5583	0.65	31.7833	0.81	25.245	0.73	6.20167	0.13	4.43	0.2	4.72833	0.23	2.14333
	7.55	66.65	106.27	87.16	57.81	35.59	40.17	24.94	14.22	83.21		1.35	25.05	39.38	28.19	14.01	8.97	8.02	4.82	2.91	19.25		0.25	6.43	10.06	6.95	1.62	1.56	1.81	0.9	0.4	5.32			0.25	0.02	32.1567	0.6	32.315	0.83	25.77	0.65	5.23167	0.37	4.58833	0.07	5.09333	0.16	2.08167
	7.55	67.36	106.09	86.6	57.94	35.09	39.95	24.72	14.34	84.14		1.35	25.04	37.88	28.41	14.19	8.9	7.93	4.81	2.87	19.17		0.24	6.38	10.01	6.93	1.64	1.55	1.8	0.92	0.45	5.3			0.24	0.04	29.755	0.46	30.565	0.92	26.5433	0.69	5.29	0.17	4.53833	0.09	5.08	0.32	2.01833
	7.49	67.24	105.91	88.54	57.45	35	40.01	24.9	14.4	80.85		1.37	25.19	38.73	28.38	14.34	8.89	7.94	4.82	2.82	19.11		0.24	6.32	9.97	6.93	1.61	1.55	1.86	0.9	0.47	5.34			0.24	0.06	33.0033	0.75	31.8533	0.9	27.2917	0.87	5.43167	0.12	4.76833	0	5.07333	0.34	1.86833
	7.54	67.89	107.89	91.47	57.98	34.87	40.53	24.82	14.34	80.44		1.36	25.01	39.04	28.2	14.15	8.87	7.65	4.83	2.88	19.11		0.24	6.63	9.85	6.93	1.7	1.55	1.87	0.89	0.48	5.36			0.24	0.02	27.6967	0.83	31.4317	1.25	28.0283	0.77	5.77	0.19	5.02	0.18	4.85333	0.18	2.06
	7.47	66.98	106.56	90.07	57.89	35.26	41.73	24.86	14.39	80.48		1.38	25.16	39.16	28.57	14.14	8.87	7.65	4.82	2.91	19.06		0.25	6.34	9.83	6.93	1.67	1.47	1.84	0.88	0.48	5.44			0.25	0.04	33.3567	0.58	30.6333	0.94	28.9533	0.69	6.135	0.17	3.34333	0.02	5.07167	0.3	2.08833
	7.4	67.22	105.77	88.47	57.88	34.91	41.29	24.81	14.39	82.43		1.4	25.44	38.82	28.4	14.15	8.87	7.97	4.83	2.92	18.83		0.25	6.62	9.82	6.94	1.67	1.46	1.83	0.89	0.48	5.42			0.25	0.02	21.405	0.87	27.7933	0.83	29.1233	0.87	6.16333	0.29	3.89667	0.07	5.32667	0.48	2.14333
	7.46	66.94	105.55	87.14	58	34.99	39.97	24.72	14.4	76.61		1.41	25.35	38.63	28.43	14.13	8.89	7.93	4.87	2.92	18.8		0.25	6.45	10.08	7	1.68	1.56	1.83	0.88	0.49	5.46			0.25	0.06	28.1267	0.69	30.4133	0.81	28.6283	0.77	5.69833	0.33	4.59333	0.09	5.545	0.48	1.99833
	7.52	67.1	104.49	86.97	58.08	34.64	40.15	24.79	14.35	67.05		1.4	25.33	38.55	28.38	13.94	8.93	7.92	4.84	2.93	18.79		0.24	6.51	10.07	7.01	1.68	1.56	1.82	0.89	0.48	5.31			0.24	0.04	30.7283	0.79	30.9217	0.88	27.87	0.71	6.00833	0.12	4.42167	0.14	4.84167	0.7	2.00333
	7.56	69.29	104.61	87.29	58.8	34.79	40.48	24.71	14.39	67.21		1.33	25.28	38.34	28.23	13.97	8.92	7.91	4.88	2.92	18.82		0.24	6.31	9.89	7	1.69	1.57	1.83	0.89	0.48	4.23			0.24	0.02	25.035	0.79	28.8083	1.04	28.4033	0.71	6.03	0.17	4.57833	0.11	5.575	0.3	2.10333
	7.49	69.48	103.69	87.14	58.75	34.77	40.91	25.25	14.51	76.91		1.35	25.09	38.27	28.1	13.9	8.91	7.92	4.86	2.91	19.02		0.24	6.3	9.86	7.04	1.68	1.57	1.83	0.89	0.47	3.82			0.24	0	24.4633	0.92	30.9817	0.92	29.275	0.71	6.04167	0.19	4.61	0.16	5.92	0.34	2
	7.52	69.63	103.76	87.36	58.88	34.84	40.13	25.67	14.51	80.2		1.36	24.94	38.2	27.96	14	8.88	7.93	4.85	2.91	18.95		0.24	6.37	9.83	7.06	1.67	1.58	1.84	0.88	0.48	5.23			0.24	0.02	26.285	0.9	29.645	1.08	28.5867	0.73	5.98167	0.33	4.705	0.07	5.99833	0.3	1.86333
	7.43	68.58	103.66	87.43	59.09	34.91	40.22	25.63	14.55	79.6		1.36	24.94	38.86	27.9	13.93	8.9	7.93	4.88	2.9	18.82		0.24	6.24	9.85	7.03	1.66	1.58	1.84	0.89	0.48	5.48			0.24	0.04	32.44	0.63	31.1383	0.94	28.06	0.81	5.82	0.15	4.545	0	6.26167	0.3	1.91333
	7.44	68.26	104.67	88.01	59.23	34.92	40.09	25.28	14.74	79.2		1.38	24.87	38.36	28.15	14.02	8.86	7.92	4.86	2.9	18.83		0.24	6.56	9.8	7.04	1.66	1.58	1.83	0.89	0.49	5.44			0.24	0.1	31.975	0.71	30.0517	1.13	27.9283	0.67	5.85667	0.19	4.345	0.14	6.04833	0.25	2.06
	7.46	67.84	106.38	87.13	58.84	35.07	39.89	25.16	14.62	78.72		1.4	24.87	38.3	28.39	14.18	8.87	7.94	4.9	2.89	18.83		0.24	6.63	9.86	7.03	1.65	1.57	1.81	0.89	0.5	5.37			0.24	0.04	29.8767	0.79	30.0883	0.73	26.9133	0.85	5.685	0.13	4.63	0.16	6.225	0.27	1.87
	7.51	67.97	106.74	86.73	58.55	34.98	40.06	24.96	14.55	80.6		1.37	24.81	38.37	28.25	14.26	8.89	7.92	5.04	2.89	19.29		0.24	6.58	9.81	7.05	1.65	1.58	1.83	0.89	0.49	5.25			0.24	0	19.7	1.17	30.0783	1.12	26.4333	0.77	5.59333	0.21	4.61667	0.11	5.69667	0.32	1.98833
	7.51	67.1	108.31	86.22	58.63	35.29	39.79	25.06	14.52	81.51		1.36	24.78	38.26	28.1	14.39	8.84	7.93	4.94	2.88	19.3		0.24	6.6	9.68	7.05	1.65	1.57	1.83	0.9	0.49	5.39			0.24	0.04	8.94833	1.98	29.775	1.12	26.805	0.46	5.62667	0.17	4.48667	0.2	5.685	0.25	1.79333
	7.45	68.73	108.82	86.08	58.56	35.17	39.75	24.86	14.41	78.44		1.37	25.02	38.09	28.26	14.61	8.81	7.86	4.93	2.89	19.25		0.24	6.39	9.59	7.08	1.69	1.43	1.88	0.91	0.49	5.36			0.24	0.04	15.0833	1.85	29.0967	1	26.66	0.75	5.70833	0.1	3.25	0.05	5.37333	0.43	1.71833
	7.53	70.15	108.5	86.15	58.82	35.22	39.82	25.02	14.41	77.36		1.37	24.81	37.89	28.14	14.57	8.8	7.88	4.92	2.93	19.3		0.24	5.86	9.62	7.08	1.74	1.5	1.83	0.91	0.49	5.2			0.24	0.1	13.9467	1.13	30.2667	0.98	26.2467	0.92	5.965	0.35	4.02	0.16	5.76667	0.32	1.81
	7.62	69.26	106.77	85.88	58.73	36.07	39.74	24.85	14.9	79.74		1.37	24.91	38.4	27.91	14.58	8.79	7.86	4.89	2.93	19.23		0.24	6.62	9.55	7.1	1.74	1.54	1.83	0.9	0.49	5.38			0.24	0.02	16.9333	1.19	28.72	0.69	26.2133	0.85	5.68	0.21	4.28333	0.09	5.95667	0.3	1.995
	7.49	70.62	106.91	85.59	58.21	35.46	39.72	24.87	14.69	79.14		1.41	25.09	36.99	28.05	14.47	8.84	7.84	4.91	2.96	19.28		0.24	6.46	9.71	7.07	1.72	1.57	1.83	0.89	0.49	5.44			0.24	0.02	28.7983	0.58	28.9033	0.88	25.8933	0.75	5.81167	0.21	4.395	0.07	5.845	0.36	1.99667
	7.45	68.39	106.02	86.92	58.51	35.28	39.6	24.91	14.86	78.33		1.38	25.12	37.75	28.37	14.37	8.8	7.82	4.88	2.94	19.33		0.24	5.74	9.69	7.12	1.75	1.54	1.82	0.9	0.49	5.51			0.24	0.06	22.335	1	29.195	1	25.2817	0.77	5.82	0.17	4.62667	0.07	5.85333	0.34	1.99667
	7.44	67.93	106.46	86.2	58.19	35.16	39.71	24.77	14.83	74.19		1.37	25.18	38.28	28.54	14.33	8.76	7.8	4.9	2.93	19.3		0.25	6.37	9.56	7.15	1.71	1.5	1.81	0.89	0.49	5.52			0.25	0.06	28.11	0.73	28.8317	0.87	25.6533	0.83	5.445	0.19	4.71333	0.14	5.94	0.32	1.94667
	7.49	66.87	107.82	85.08	58.71	34.95	39.63	24.9	14.84	76.66		1.36	25.07	38.3	28.61	14.27	8.75	7.85	4.89	2.93	19.25		0.25	6.61	9.6	7.22	1.71	1.56	1.82	0.9	0.49	5.45			0.25	0.02	20.8033	1.37	29.1883	1.25	26.7533	1	5.01333	0.23	4.77333	0.07	5.37667	0.43	2.08
	7.48	68.23	108.53	84.88	58.35	35.98	39.45	24.92	14.73	75.1		1.37	24.91	38.32	28.53	14.3	8.72	7.88	4.87	2.92	19.23		0.25	6.54	9.61	7.21	1.7	1.56	1.82	0.89	0.5	5.41			0.25	0.13	10.5167	2.13	28.4517	0.83	26.2117	0.9	5.645	0.19	5.11333	0.16	4.40833	0.2	1.84833
	7.45	68.18	107.25	84.68	58.03	35.48	39.57	25.07	14.59	76.79		1.4	24.7	38.46	28.36	14.23	8.78	7.9	4.87	2.91	19.35		0.25	6.57	9.69	7.21	1.71	1.53	1.83	0.9	0.5	5.38			0.25	0.06	14.3083	1.92	28.485	0.73	26.8733	0.56	6.19167	0.38	4.865	0.09	5.23	0.16	1.915
	7.41	67.69	106.13	84.53	58.27	35.22	39.5	25.01	14.47	75.28		1.44	24.5	38.93	28.19	14.41	8.74	7.91	4.88	2.92	19.44		0.25	6.21	9.72	7.23	1.73	1.52	1.82	0.9	0.5	5.32			0.25	0.04	18.3317	1.67	28.51	1.1	26.6	0.67	6.385	0.17	4.65	0.16	5.39	0.2	1.92333
	7.35	68.05	105.43	85	57.88	35.05	39.57	24.87	14.41	74.78		1.4	24.68	38.13	28.11	14.65	8.68	7.52	4.85	2.9	19.22		0.24	6.57	9.74	7.25	1.75	1.57	1.85	0.92	0.48	5.34			0.24	0.04	30.5217	0.54	28.6033	0.94	27.365	0.6	6.86167	0.29	5.14833	0.18	5.50167	0.36	1.685
	7.34	67.27	104.97	86.59	57.74	35.21	39.86	25	14.71	75.65		1.37	24.64	39.13	28.15	14.75	8.63	7.57	4.83	2.86	19.26		0.25	6.11	9.75	7.21	1.74	1.59	1.83	0.89	0.48	5.3			0.25	0.04	21.1583	1.12	28.2967	0.88	26	0.96	7.24333	0.19	4.98833	0.14	5.63167	0.32	1.86667
	7.32	67.51	104.33	86.53	57.56	34.93	39.48	24.86	14.61	74.55		1.33	24.62	38.47	28.47	14.38	8.67	7.85	4.84	2.88	19.31		0.24	6.3	9.79	7.2	1.75	1.56	1.83	0.89	0.48	5.3			0.24	0.02	15.6717	1.85	28.66	1.13	26.83	0.65	7.05333	0.13	4.21	0.14	5.865	0.32	1.83
	7.27	66.93	103.8	85.77	57.64	34.79	39.71	24.84	14.54	73.23		1.33	24.64	38.57	28.19	14.29	8.69	7.96	4.85	2.85	19.31		0.24	6.45	9.75	7.21	1.75	1.54	1.84	0.9	0.48	5.33			0.24	0.02	26.065	0.81	27.7683	1	26.1483	0.92	7.42667	0.15	4.06167	0.14	5.73	0.43	1.845
	7.27	66.5	103.51	84.96	57.6	34.6	39.31	26.53	14.67	75.7		1.35	24.67	39.41	28.22	14.27	8.68	7.92	5.06	2.87	19.38		0.24	6.41	9.83	7.15	1.77	1.6	1.83	0.9	0.48	5.25			0.24	0	27.63	0.6	28.085	1.06	26.1883	0.62	7.805	0.19	4.54333	0.07	5.83333	0.43	1.97667
	7.22	65.88	104.54	85.1	57.21	34.73	39.74	26	14.63	76.53		1.36	24.68	38.67	28.08	14.32	8.69	7.95	5.02	2.88	19.28		0.25	6.42	9.85	7.12	1.76	1.6	1.85	0.9	0.48	5.25			0.25	0.06	26.835	0.65	27.885	1.13	25.47	0.83	7.85	0.29	4.74167	0.23	5.69833	0.34	2.08833
	7.27	65.23	105.92	85.17	57.34	34.84	41.12	25.19	14.44	75.08		1.4	24.53	39.33	28.19	14.29	8.81	7.95	4.93	2.86	19.35		0.24	6.42	9.83	7.1	1.77	1.6	1.85	0.89	0.48	5.21			0.24	0.06	23.5783	0.83	27.745	0.9	26.1267	1	7.83167	0.1	4.835	0.07	5.74167	0.43	1.98333
	7.37	65.09	105.39	87.23	57.05	35.71	40.56	25.08	14.41	73.54		1.42	24.47	40.58	28.16	14.2	8.84	7.93	4.93	2.84	19.26		0.25	6.27	9.88	7.17	1.75	1.64	1.84	0.89	0.48	5.16			0.25	0.08	27.1533	0.6	27.96	1.31	25.5567	0.75	8.08	0.27	5.02833	0.18	5.74667	0.43	1.975
	7.38	64.19	105.17	86.56	57.17	35.59	39.92	24.91	14.46	72.44		1.36	24.14	40.15	28.26	14.18	8.61	7.92	4.85	2.89	19.35		0.24	6.26	9.85	7.14	1.77	1.62	1.85	0.9	0.45	5.16			0.24	0.04	27.72	0.35	27.1783	0.92	25.4183	0.71	7.955	0.13	4.9	0.18	5.87333	0.48	1.88667
	7.42	64.28	104.31	85.27	58.02	35.09	39.82	24.93	14.54	73.03		1.35	24.21	39.58	28.25	14.27	8.64	7.9	4.87	2.87	19.42		0.24	6.19	9.92	7.18	1.75	1.62	1.84	0.9	0.45	5.13			0.24	0.06	27.3667	0.48	27.1317	0.9	25.1783	0.73	8.11	0.15	4.81167	0.11	5.965	0.39	2.02667
	7.25	65.08	104.53	85.53	57.98	35.03	39.77	24.91	14.36	72.67		1.34	24.55	39.61	28.77	14.38	8.64	7.89	4.88	2.85	19.42		0.24	6.15	9.87	7.13	1.75	1.6	1.87	0.9	0.47	5.16			0.24	0	28.07	0.5	27.2617	0.83	24.8517	0.92	7.54167	0.13	4.87167	0.07	6.00333	0.34	2.015
	7.2	69.83	103.75	85.37	57.53	34.9	40	24.94	14.32	71.71		1.36	24.61	40.32	28.66	14.45	8.68	7.64	5.04	2.86	19.42		0.24	6.11	9.84	7.08	1.76	1.62	1.86	0.91	0.49	5.16			0.24	0.06	27.935	0.5	26.4267	0.85	24.9283	0.75	7.65333	0.27	5.01667	0.09	6.02167	0.36	1.84
	7.14	72.32	103.98	84.78	57.7	34.91	39.94	24.92	14.29	71.74		1.35	24.59	39.29	28.8	14.69	8.68	7.64	5.04	2.85	19.3		0.25	6.05	9.83	7.05	1.73	1.57	1.87	0.92	0.48	5.17			0.25	0	27.39	0.65	26.51	0.98	24.7217	0.81	7.64667	0.27	3.79333	0.14	5.68	0.39	1.655
	7.14	70.26	103.58	84.38	57.06	34.58	40.34	24.77	14.41	71.01		1.34	24.78	39.95	28.78	14.74	8.66	7.95	5.01	2.86	19.22		0.24	6.06	9.87	7.03	1.78	1.56	1.88	0.9	0.49	5.21			0.24	0	27.0883	0.67	26.7617	1.04	24.55	0.75	7.70667	0.23	4.50667	0.14	5.665	0.39	1.935
	7.14	68.89	103.81	84.28	57.2	34.66	41.44	24.87	14.33	70.71		1.34	24.81	39.65	28.96	14.85	8.63	8.03	4.96	2.84	19.14		0.25	6.06	9.83	7.03	1.78	1.55	1.88	0.9	0.5	5.24			0.25	0.15	26.565	0.79	26.6083	0.83	24.3767	0.67	7.71667	0.15	4.65833	0.05	6.17833	0.3	1.97667
	7.19	68.21	103.46	84.66	57.15	34.54	40.5	24.77	14.28	70.68		1.38	24.84	39.67	29.26	14.86	8.67	8.04	4.83	2.87	19.24		0.24	6.05	9.78	7.02	1.76	1.62	1.88	0.89	0.49	5.29			0.24	0.06	26.8	0.69	26.345	0.94	24.0817	0.63	6.91833	0.15	5.05833	0.14	5.88333	0.43	1.825
	7.19	69.26	105.65	84.31	57.46	34.49	39.74	24.7	14.25	70.49		1.37	24.73	39.49	29.35	14.9	8.67	8.02	4.85	2.85	19.12		0.25	6.02	9.86	7.02	1.73	1.6	1.88	0.9	0.49	5.19			0.25	0	25.585	0.38	27.09	1.12	24.2117	0.79	7.54333	0.31	5.04833	0.11	5.98333	0.32	2.14333
	7.22	68.99	108.01	84.53	56.69	34.46	39.74	24.65	14.25	70.47		1.37	24.66	39.06	29.25	14.94	8.77	8.02	4.81	2.87	19.15		0.24	6.03	9.83	6.95	1.7	1.6	1.89	0.89	0.5	5.2			0.24	0.06	25.7233	0.54	27.1483	0.98	23.1683	0.77	6.95	0.19	4.90333	0.02	5.775	0.41	1.93833
	7.42	68.46	106.18	84.1	56.89	34.37	39.48	24.55	14.26	69.88		1.34	24.74	38.56	29.34	14.8	8.9	8.02	4.8	2.84	19.3		0.24	6	9.78	6.97	1.67	1.59	1.88	0.9	0.5	5.24			0.24	0.04	25.2817	0.58	26.2217	0.77	22.9117	0.71	6.86833	0.23	4.68833	0.09	5.88333	0.36	1.9
	7.46	67.13	105.45	84.74	56.87	34.44	39.54	24.62	14.23	69.22		1.35	24.79	38.13	29.35	14.86	9.02	7.99	4.83	2.86	19.19		0.24	5.99	9.77	7.01	1.69	1.6	1.88	0.89	0.5	5.23			0.24	0.08	24.9967	0.6	27.025	1.04	23.61	0.98	7.13667	0.13	4.87833	0.11	5.72833	0.73	1.82
	7.29	67.05	104.87	88.74	56.92	34.6	39.38	24.63	14.26	68.8		1.35	24.7	38.72	29.67	15.03	8.84	7.58	5.03	2.87	19.16		0.25	5.97	9.81	7.05	1.68	1.6	1.87	0.9	0.5	5.25			0.25	0.04	24.6567	0.48	28.0617	0.85	23.3533	0.67	6.855	0.23	4.88333	0.2	5.64333	0.45	1.98333
	7.17	64.18	104.59	88.71	56.99	35.07	39.54	24.59	14.66	68.59		1.35	24.67	38.65	29.74	15.21	8.83	7.16	4.89	2.87	19.23		0.24	5.92	9.87	6.98	1.69	1.6	1.86	0.9	0.49	5.32			0.24	0	24.6367	0.31	28.5917	0.94	22.535	0.73	6.93	0.17	5.065	0.18	5.735	0.41	1.89167
	7.21	63.67	104.01	88.44	56.99	34.6	39.8	24.67	14.71	68.63		1.34	24.72	38.5	29.7	14.58	8.91	7.63	4.87	2.87	19.19		0.24	5.9	9.93	7.01	1.66	1.61	1.87	0.9	0.49	5.32			0.24	0.06	23.8033	0.38	30.9733	1	22.645	1.15	6.625	0.12	4.98	0.14	5.71167	0.32	1.95667
	7.16	70.23	103.92	87.13	57.23	34.63	41.27	24.54	14.59	68.31		1.4	25.05	38.14	29.72	14.85	8.83	7.85	4.93	2.92	19.22		0.24	5.93	9.55	6.97	1.68	1.6	1.85	0.89	0.49	5.29			0.24	0.04	23.7	0.52	30.7683	1.1	21.9433	1.04	7.06167	0.02	4.81167	0.05	5.60333	0.52	1.93667
	7.18	69.99	103.15	87.01	56.87	34.6	41.29	24.61	14.59	68.31		1.41	25.06	38.33	29.93	14.61	8.77	7.94	4.88	3.11	19.23		0.24	5.95	9.5	6.97	1.68	1.61	1.85	0.89	0.5	5.27			0.24	0	23.6667	0.54	31.305	0.94	22.095	0.83	6.90833	0.31	5.08333	0.18	5.54167	0.34	1.91667
	7.18	69.79	103.41	86.74	57.08	34.51	40.52	24.66	14.29	68.14		1.38	25.14	37.89	30.17	14.6	8.76	7.96	4.87	3.05	19.22		0.24	5.92	8.95	6.94	1.67	1.59	1.84	0.9	0.49	5.28			0.24	0.04	23.6467	0.54	29.85	1.56	21.6317	0.75	7.2	0.23	4.56333	0.16	5.46333	0.57	2.04167
	7.24	67.89	102.8	86.09	57.19	34.6	40.29	24.57	14.46	67.85		1.43	25.27	37.92	30	14.49	8.77	8	4.9	3.02	19.33		0.24	5.99	9.46	7.05	1.68	1.57	1.84	0.91	0.49	5.25			0.24	0.02	23.66	0.62	32.4017	1.17	22.2333	0.92	6.72	0.15	4.66	0.09	5.62167	0.45	1.82333
	7.16	68.74	103.93	86.22	57.03	34.54	40.1	24.64	14.36	67.83		1.41	25.25	38.09	30.02	14.49	8.77	7.95	4.9	3.01	19.69		0.24	6.04	9.33	7.04	1.68	1.61	1.86	0.92	0.49	5.26			0.24	0.06	23.61	0.5	34.425	1.08	21.9783	0.98	6.765	0.21	4.805	0.09	5.29833	0.52	1.61167
	7.14	68.44	104.82	86.19	56.88	35.04	40.03	24.57	14.57	68.56		1.42	25.19	38.16	30.09	14.45	8.87	7.91	4.87	3.01	19.78		0.24	6.04	9.26	7.09	1.69	1.62	1.84	0.92	0.49	5.3			0.24	0.04	23.4367	0.48	32.715	1.23	22.355	0.88	6.80833	0.17	4.82333	0.09	5.515	0.64	1.915
	7.17	67.7	104.77	86.55	57.23	34.88	39.98	24.58	14.81	68.93		1.4	24.91	37.92	29.83	14.49	8.8	7.94	4.92	3.01	19.92		0.24	6.04	9.4	7.08	1.66	1.6	1.85	0.91	0.49	5.28			0.24	0	23.3933	0.58	34.9183	1.25	21.7267	0.79	6.795	0.13	4.76333	0.14	5.68167	0.41	2.01
	7.17	69.95	104.5	86.38	57.47	34.76	39.9	24.53	14.69	68.64		1.4	25.1	37.96	30.3	14.41	8.89	7.9	4.9	2.9	20		0.24	6	9.71	7.04	1.69	1.61	1.85	0.91	0.49	5.28			0.24	0.02	22.7533	0.5	37.2767	1.08	22.0383	0.69	6.58	0.27	4.91833	0.07	5.79333	0.25	1.90167
	7.2	68.7	104.57	86.36	57.02	34.79	40.19	24.65	14.53	68.41		1.41	25.24	38.37	30.47	14.46	8.95	7.87	4.89	2.8	19.75		0.24	6.02	10.17	6.93	1.71	1.61	1.84	0.9	0.49	5.25			0.24	0.06	22.3467	0.5	39.6083	2.63	21.3633	0.83	6.75833	0.33	4.895	0.05	5.37333	0.25	1.97
	7.23	68.42	104.03	86.81	57.54	34.7	41.36	25.72	14.31	69.71		1.39	25.36	37.06	30.55	14.45	8.95	7.88	4.87	2.85	19.83		0.24	6.06	10.28	6.95	1.75	1.62	1.84	0.9	0.48	5.29			0.24	0.02	22.3083	0.77	40.2017	1.02	21.5717	0.67	7.165	0.19	4.735	0.14	5.82333	0.18	1.965
	7.28	67.13	105.94	87.31	59.13	34.81	41.69	25.1	14.28	69.56		1.39	25.36	37.75	30.52	14.57	9.06	7.9	4.9	2.92	19.78		0.24	6.04	10.26	6.95	1.69	1.63	1.82	0.9	0.48	5.29			0.24	0.02	19.9933	0.65	41.1183	2.62	21.0033	1.04	7.02333	0.17	5.35833	0.02	5.45	0.43	1.97167
	7.37	66.18	107	87.39	59.37	34.88	41.01	24.74	14.3	69.76		1.39	25.24	37.81	30.19	14.57	8.9	7.88	4.88	2.92	19.56		0.24	6.15	10.32	6.92	1.69	1.65	1.82	0.89	0.48	5.28			0.24	0.02	19.1683	0.67	41.2917	3.08	21.2517	0.79	6.76667	0.19	5.25667	0.18	5.67	0.27	1.985
	7.31	66.32	105.45	90.71	58.51	34.88	40.48	24.65	14.26	69.82		1.39	25.25	37.78	30.75	14.5	8.9	7.9	4.91	2.91	19.47		0.24	6.07	10.25	6.93	1.68	1.65	1.73	0.9	0.48	5.34			0.24	0	21.795	0.44	40.4283	1.15	20.8783	0.87	6.31667	0.44	5.14667	0.11	4.28667	0.43	1.95667
	7.36	65.2	105.19	90.67	58.86	35	40.47	24.63	14.48	69.45		1.4	25.16	37.78	30.9	14.37	8.85	7.91	5.04	2.92	19.41		0.24	6.09	9.95	6.91	1.67	1.67	1.77	0.9	0.48	5.28			0.24	0.04	21.715	0.56	38.5417	1.04	20.4167	0.6	6.16	0.15	5.22333	0.18	4.55167	0.27	1.98
	7.21	65.42	104.71	89.03	58.6	34.9	40.32	24.65	14.63	69.25		1.4	25.07	37.76	31.36	14.35	8.86	7.86	4.97	2.89	19.45		0.24	6.12	8.38	6.92	1.66	1.66	1.74	0.9	0.47	5.27			0.24	0.08	21.5417	0.5	22.83	2.33	20.37	0.85	6.365	0.23	5.15833	0.07	4.255	0.45	1.865
	7.23	66.34	103.68	88.4	59.69	35.32	40.39	24.58	14.51	69.93		1.41	25.09	37.84	30.96	14.3	8.84	7.89	4.95	2.89	19.41		0.24	6.1	9.81	7.02	1.67	1.66	1.77	0.94	0.48	5.25			0.24	0.08	21.775	0.37	39.635	3.23	22.1867	0.9	6.81167	0.33	4.95667	0.14	5.075	0.2	1.895
	7.35	65.84	103.69	87.91	59.03	35.8	40.94	24.66	14.46	69.97		1.43	25.1	37.68	31.1	14.27	8.99	7.87	4.91	2.88	19.4		0.24	6.07	9.85	7.04	1.65	1.66	1.89	0.94	0.48	5.19			0.24	0.02	21.6533	0.63	36.7333	1.4	22.4567	0.81	6.205	0.25	5.19833	0.02	4.6	0.16	1.71667
	7.36	65.52	103.51	87.78	58.82	35.64	40.49	24.55	14.4	69.75		1.41	24.9	38.36	30.93	14.25	9.11	7.9	4.87	2.89	19.41		0.24	6.04	10.02	7.08	1.65	1.6	1.77	0.9	0.48	5.23			0.24	0.02	18.5433	1.17	39.4317	1.46	23.1317	1.06	6.57333	0.29	4.51333	0.14	3.2	0.23	1.90667
	7.28	65.29	104.19	87.22	58.68	35.57	40.2	24.71	14.38	70.1		1.42	24.87	38.24	31.19	14.37	8.87	7.84	4.88	2.87	19.67		0.24	6.04	10.12	7.03	1.66	1.62	1.84	0.9	0.47	5.24			0.24	0.02	20.9683	0.81	37.17	1.21	23.8167	0.81	6.09667	0.21	4.76667	0.14	3.035	0.36	1.94667
	7.27	64.7	103.94	87.22	59.75	35.3	40.5	25.28	14.28	70.78		1.4	24.96	38.1	31.07	14.33	8.84	7.85	4.87	2.89	19.75		0.24	6.04	9.88	7.07	1.73	1.62	1.86	0.9	0.48	5.21			0.24	0.02	21.6633	0.5	33.2733	1.81	25.7833	0.88	6.35667	0.15	4.83833	0.05	3.03833	0.14	1.895
	7.18	64.76	104.14	86.9	59.18	35.45	40.18	25.19	14.37	70.41		1.41	25	38.23	30.39	14.32	8.82	7.89	4.86	2.86	19.88		0.25	6.09	9.73	7.1	1.76	1.65	2.06	0.89	0.48	5.22			0.25	0.04	22.135	0.46	33.995	1.62	27.0183	0.73	6.75167	0.19	5.105	0.02	2.78167	0.5	1.87
	7.18	64.16	103.37	86.38	58.3	35.52	40.32	24.79	14.3	69.9		1.44	24.95	38.15	30.97	14.53	8.79	7.84	4.84	2.91	19.83		0.25	6.05	9.91	7.12	1.7	1.64	2.02	0.88	0.48	5.2			0.25	0.02	22.67	0.42	36.3767	1.73	28.745	0.98	6.36167	0.29	5.31167	0.18	2.28	0.66	1.81167
	7.18	64.16	103.73	86.13	58.33	35.76	40.47	24.85	14.46	69.84		1.41	25.04	38.2	30.97	14.63	8.76	7.9	4.86	2.86	20.11		0.25	6.05	9.94	7.14	1.7	1.65	1.89	0.89	0.48	5.23			0.25	0.02	22.9383	0.54	37.365	1.37	29.665	0.85	5.81833	0.15	5.26667	0.09	2.875	0.23	1.87667
	7.17	64.2	103.22	86.1	58.53	35.69	40.17	24.68	14.44	69.79		1.38	24.98	38.6	30.69	14.71	8.8	7.33	4.95	2.86	19.97		0.25	6.03	10.1	7.19	1.72	1.66	1.81	0.89	0.47	5.26			0.25	0.04	25.085	0.48	38.5933	1.44	30.435	0.96	6.26167	0.15	5.22333	0.11	2.715	0.2	1.88167
	7.24	64.03	105.55	86.21	59.14	35.68	41.7	25.05	14.32	69.47		1.39	24.88	37.46	30.65	14.81	8.72	7.78	5.01	2.84	19.91		0.25	6.01	10.21	7.26	1.74	1.64	1.75	0.89	0.47	5.21			0.25	0	25.26	0.42	40.605	1.35	31.0983	0.87	6.595	0.19	5.20333	0.11	3.06	0.23	1.85
	7.25	64.23	105.63	85.58	58.14	35.46	41.4	24.84	14.39	69.15		1.39	25.21	37.74	31.01	14.96	8.71	7.61	4.92	2.85	19.76		0.25	5.99	10.29	7.23	1.71	1.64	1.81	0.89	0.47	4.67			0.25	0.04	25.9117	0.48	39.235	1.4	31.0817	1.06	6.355	0.25	5.4	0.16	4.20167	0.02	1.93667
	7.23	63.86	105.06	86.02	57.9	35.42	40.69	24.69	14.42	68.61		1.38	24.96	38.56	31.03	14.92	8.73	7.45	4.85	2.82	19.67		0.24	5.97	10.2	7.24	1.7	1.63	1.93	0.89	0.47	3.8			0.24	0.1	25.6833	0.62	41.5467	1.17	32.405	0.96	6.465	0.27	5.36667	0.07	3.28167	0.23	2.10167
	7.32	64.38	104.34	85.82	57.83	35.48	40.47	24.64	14.41	68.81		1.39	25.15	39.05	30.84	14.81	8.72	7.85	4.8	2.86	19.62		0.26	5.97	9.39	7.17	1.69	1.62	1.73	0.9	0.47	4.97			0.26	0.04	25.7217	0.48	32.4333	1.56	32.43	1.19	6.32333	0.1	5.335	0.14	3.01333	0.07	1.89167
	7.36	64.02	104.6	85.93	57.97	35.19	40.32	24.74	14.29	68.82		1.4	25.08	38.91	30.64	14.84	8.72	7.98	4.84	2.86	19.65		0.25	5.93	9.22	7.24	1.69	1.61	1.5	0.89	0.48	5.36			0.25	0.04	25.2317	0.38	33.0767	1.44	33.81	1.08	6.28833	0.21	5.485	0.16	2.42167	0.07	1.90167
	7.33	63.76	104.25	85.74	58.16	35.31	40.38	24.7	14.36	69.14		1.38	25.01	38.65	30.44	14.72	8.79	8.02	4.84	2.86	19.49		0.25	5.93	9.47	7.21	1.69	1.63	1.39	0.91	0.47	5.36			0.25	0	25.6383	0.42	37.4633	1.19	33.515	0.98	6.62	0.15	5.575	0.18	2.575	0.07	1.88667
	7.24	63.52	105.71	86.43	57.97	35.18	40.29	24.54	14.3	68.95		1.39	24.85	38.44	30.26	14.59	8.77	8.05	4.83	2.88	19.45		0.25	5.92	9.53	7.23	1.68	1.61	1.75	0.9	0.48	5.38			0.25	0.02	24.7033	0.33	38.38	1.23	33.7233	1.19	6.96833	0.15	4.67667	0.14	3.11	0.14	2.01167
	7.21	64.56	107.7	86.51	58.33	35.53	40.28	24.65	14.44	68.76		1.36	24.76	38.21	30.02	14.52	8.79	8	4.82	2.85	19.47		0.25	5.94	9.51	7.23	1.7	1.63	1.62	0.91	0.48	5.2			0.25	0.08	24.84	0.56	38.3567	1.13	32.9433	0.92	7.325	0.25	4.705	0.18	3.05667	0.09	1.93333
	7.17	64.68	106	86.71	58.25	36.71	40.27	24.53	14.77	68.76		1.35	24.58	38.78	29.94	14.55	8.77	8.02	4.78	2.81	19.52		0.25	5.95	9.56	7.12	1.7	1.61	1.38	0.9	0.48	5.2			0.25	0.02	24.9017	0.38	37.5467	0.88	33.885	0.81	7.71333	0.19	5.05667	0.14	2.31	0.23	1.96
	7.14	62.43	105.37	87.06	57.62	36.22	40.31	24.51	14.99	67.8		1.37	24.45	37.46	30.01	14.56	8.76	8.04	4.81	2.84	19.35		0.25	5.92	9.56	7.14	1.73	1.63	1.22	0.92	0.49	5.43			0.25	0.02	24.32	0.62	37.8333	1.15	33.3333	0.75	7.67667	0.21	5.66667	0.09	2.07333	0.05	1.81167
	7.14	63.35	105.81	89.09	57.74	35.64	40.13	24.51	15	68.96		1.36	24.4	37.25	29.8	14.57	8.79	8.02	4.81	2.84	19.56		0.25	5.87	9.45	7.2	1.72	1.62	1.01	0.95	0.5	5.51			0.25	0.04	23.38	0.37	36.9417	0.94	33.955	0.71	7.96667	0.19	5.83167	0.16	1.51167	0.14	1.97833
	7.14	63.48	105.23	91.42	57.71	35.16	40.25	25.27	14.91	69.29		1.35	24.47	37.5	29.87	14.73	8.75	7.97	4.83	2.82	19.61		0.25	5.91	9.61	7.12	1.73	1.63	1.26	0.92	0.5	5.47			0.25	0.02	23.9833	0.56	36.39	0.96	32.98	0.44	7.69667	0.08	5.76	0.11	2.17167	0.09	1.945
	7.09	63.06	105.18	90.69	58.26	34.99	40.12	25.85	14.71	69.64		1.35	24.87	38.04	29.73	14.77	8.75	8.01	4.81	2.82	19.6		0.25	5.91	9.16	7.12	1.7	1.64	1.1	0.9	0.51	5.54			0.25	0.04	23.2917	0.65	35.5083	1.33	33.4267	0.71	7.55	0.27	5.80333	0.09	1.93333	0.41	1.785
	7.12	62.59	104.89	90.36	58.06	34.82	40.31	25.4	14.6	68.66		1.4	24.75	38.5	29.69	14.63	8.66	7.99	4.86	2.84	19.53		0.25	5.86	9.39	7.1	1.73	1.64	1.32	0.89	0.51	5.58			0.25	0.02	23.5417	0.48	36.5	1.31	33.1317	0.77	7.72	0.06	5.995	0.2	2.29	0.16	1.9
	7.21	62.59	105.34	90.59	57.46	35.02	40.18	25.3	14.44	69.55		1.38	24.85	38.74	29.51	14.54	8.73	7.95	4.81	2.85	19.58		0.24	5.83	9.6	7.09	1.73	1.57	1.13	0.9	0.51	5.48			0.24	0.1	23.15	0.62	35.56	1.5	33.1917	0.62	7.82	0.23	4.32833	0.16	1.79833	0.39	1.88167
	7.26	62.19	107.22	92.51	57.2	35.11	40.24	24.97	14.42	69.93		1.33	24.9	38.87	29.57	14.31	8.72	7.96	4.8	2.84	19.85		0.25	5.8	9.59	7.07	1.74	1.43	1.44	0.91	0.5	5.46			0.25	0.08	22.9533	0.54	36.23	1.42	33.98	0.67	6.93	0.15	3.685	0.05	2.34333	0.45	1.98167
	7.11	64.03	108.9	92.43	57.32	35.11	40.27	24.95	14.42	70.33		1.34	25.03	38.89	29.33	14.38	8.69	8	4.82	2.86	19.79		0.25	5.83	9.48	7.05	1.73	1.48	1.49	0.89	0.51	5.4			0.25	0	23.375	0.69	36.365	1	34.66	0.69	7.18333	0.17	4.15	0.09	2.64333	0.2	2
	7.06	70.33	107.87	90.78	57.58	34.88	40.34	24.87	14.49	70.23		1.34	24.97	38.79	29.5	14.25	8.7	7.99	4.82	2.86	19.82		0.25	5.86	9.42	7.03	1.73	1.56	1.52	0.91	0.51	5.36			0.25	0.04	22.97	0.44	34.0933	0.88	36.1383	0.77	7.36833	0.13	5.08	0.11	3.96167	0.09	1.905
	7.03	72.16	108.16	90.25	57.46	34.97	40.34	24.87	14.31	70.11		1.36	25.22	38.55	29.28	14.18	8.73	8.08	4.8	2.88	19.71		0.25	5.89	9.41	7.05	1.72	1.61	1.71	0.9	0.5	5.31			0.25	0.04	22.9867	0.29	34.48	0.87	35.9767	0.83	7.235	0.21	5.73833	0.16	4.45167	0.23	1.855
	7.21	70.35	107.54	89.84	57.28	34.86	40.21	24.78	14.3	69.56		1.36	25.35	38.43	28.96	14.15	8.74	7.96	4.77	2.87	19.71		0.24	5.91	9.4	7.07	1.73	1.63	1.77	0.9	0.5	5.29			0.24	0.04	22.365	0.46	34.5367	1.08	37.95	0.73	7.08167	0.31	5.96333	0.25	3.45667	0.09	1.94833
	7.16	65.26	107.6	89.84	57.03	34.95	40.32	24.99	14.61	69.18		1.38	25.09	38.87	28.92	14.23	8.8	8.13	4.8	2.85	19.58		0.24	5.89	9.34	7.02	1.73	1.66	1.62	0.91	0.52	5.24			0.24	0	22.4983	0.46	34.9083	0.85	38.0217	0.9	7.29167	0.17	6.255	0.02	2.97167	0.11	1.90667
	7.16	65.25	106.8	89.91	57.18	35	40.5	24.97	14.45	68.48		1.38	25.2	38.15	28.84	14.15	8.77	8.08	4.83	2.86	19.62		0.25	5.92	9.25	7.07	1.71	1.66	1.47	0.9	0.52	5.22			0.25	0.02	22.055	0.4	34.0633	1.08	40.2283	0.75	7.10333	0.13	6.20167	0.09	2.77667	0.07	1.81167
	7.17	67.33	106.5	89.19	57.42	35.09	40.66	24.85	14.67	69.07		1.34	25.3	37.91	28.93	14.31	8.79	7.97	4.84	2.86	19.7		0.25	5.99	9.34	7.03	1.72	1.67	1.57	0.91	0.51	5.21			0.25	0.06	22.4183	0.63	34.4267	1.15	38.9033	0.71	7.12667	0.15	6.48167	0.18	3.605	0.16	1.93833
	7.14	66.09	107.64	89.02	57.23	35.14	40.32	24.83	14.45	68.71		1.34	25.24	38	28.94	14.29	8.8	7.99	4.83	2.86	19.7		0.24	5.97	9.36	7.11	1.72	1.66	1.9	0.92	0.52	5.24			0.24	0.04	22.2333	0.35	33.1083	1.58	40.42	0.77	7.045	0.29	6.13833	0.09	4.91667	0.2	1.91667
	7.11	68.3	110.6	88.46	57.12	35.03	40.31	24.7	14.46	68.47		1.34	25.17	38	28.87	14.42	8.76	8.13	4.84	2.86	19.48		0.24	5.96	9.27	7.03	1.71	1.64	1.79	0.91	0.51	5.36			0.24	0.02	22.0167	0.44	33.4083	1.15	40.7417	0.94	7.08167	0.13	6.05333	0.2	4.54833	0.34	2.02833
	7.11	65.67	108.29	88.13	58.34	35.09	40.3	24.67	14.34	68.21		1.36	25.03	38.25	28.89	14.39	8.78	8.13	4.86	2.87	19.41		0.24	5.99	9.44	7.02	1.71	1.61	1.75	0.91	0.51	5.3			0.24	0.02	22.4633	0.65	33.8183	0.88	41.245	0.88	6.98333	0.12	5.01	0.14	4.10167	0.11	1.92833
	7.08	64.95	107.74	87.79	57.98	35.74	40.26	24.61	14.4	68.07		1.34	24.99	37.11	28.78	14.51	8.77	8.12	4.85	2.91	19.5		0.25	5.99	9.46	6.96	1.71	1.62	1.74	0.9	0.51	5.21			0.25	0.04	22.0717	0.58	35.9317	1.08	40.545	0.63	6.805	0.23	5.675	0.05	4.82833	0.27	1.91833
	7.09	64.52	106.7	87.44	57.1	35.63	41.02	24.64	14.51	68.12		1.38	25.06	37.06	28.87	14.39	8.75	8.12	4.85	2.9	19.3		0.24	5.98	9.49	6.89	1.71	1.63	1.77	0.9	0.5	5.18			0.24	0.08	19.9933	0.85	35.8333	1.13	39.875	0.73	6.84167	0.25	5.175	0.18	4.45	0.2	1.92
	7.15	64.79	106.34	87.55	57.14	35.04	41.04	24.68	14.52	68.44		1.33	25.06	37.42	29.01	14.74	8.68	8.12	4.83	2.9	19.34		0.24	6.01	9.5	6.91	1.71	1.64	1.55	0.9	0.5	5.18			0.24	0.12	20.66	0.5	38.2617	1.04	40.0733	0.75	6.75	0.19	6.035	0.09	2.69833	0.02	1.97667
	7.21	66.66	105.87	87.45	56.58	35.42	41.71	24.59	14.31	68.46		1.3	25.06	37.32	28.98	14.88	8.79	8.1	4.85	2.91	19.38		0.24	5.94	9.43	6.91	1.72	1.64	1.44	0.89	0.5	5.13			0.24	0.06	21.3433	0.6	39.3783	0.98	40.125	0.73	6.815	0.19	6.06833	0.07	2.645	0.02	1.915
	7.35	65.18	105.23	89.86	56.8	35.06	41.79	24.66	14.41	68.23		1.3	25.05	37.59	29	14.85	8.77	8.1	4.83	2.91	19.72		0.25	5.92	9.46	6.91	1.71	1.64	1.69	0.9	0.44	5.09			0.25	0.02	21.32	0.52	40.8733	0.92	40.65	0.69	6.65	0.25	5.89167	0.14	3.94333	0.11	1.905
	7.38	64.34	105	90.42	57.07	34.88	41.34	24.93	14.35	68		1.31	25.11	37.69	28.97	14.63	8.74	8.12	4.84	2.91	19.84		0.24	5.95	9.39	6.93	1.71	1.64	1.75	0.9	0.42	5.09			0.24	0.06	21.15	0.4	39.0267	1.4	40.5983	0.71	6.5	0.12	5.66833	0.05	4.13833	0.2	1.97667
	7.29	63.81	104.69	89.95	56.95	34.62	41.39	26.27	14.27	67.9		1.3	25.09	35.63	29.1	14.66	8.69	8.17	4.81	2.93	19.89		0.24	5.9	8.94	6.96	1.72	1.63	1.75	0.92	0.41	5.05			0.24	0.04	20.9483	0.46	36.4267	1.4	40.6967	0.58	6.54333	0.27	5.82333	0.09	4.36833	0.23	2
	7.26	63.86	104.6	89.3	56.8	34.6	41.15	25.69	14.23	67.85		1.39	25.15	35.91	29.11	14.77	8.69	8.16	4.83	2.94	19.7		0.24	5.92	9.17	6.93	1.73	1.64	1.74	0.93	0.39	5.06			0.24	0.04	21.44	0.6	37.8933	1.42	39.935	0.65	6.35833	0.13	6.11167	0.18	3.96667	0.09	1.885
	7.26	63.25	105.9	88.79	56.58	34.38	41.33	26.01	14.3	67.39		1.35	25.37	36.7	29.23	14.77	8.65	8.13	4.85	2.92	19.64		0.24	5.88	9.25	6.97	1.71	1.6	1.73	0.93	0.38	5.03			0.24	0	21.175	0.79	38.7017	1.12	40.9533	0.63	6.63167	0.13	5.20333	0.07	4.22333	0.16	1.88333
	7.27	63.43	106.86	88.55	56.47	34.65	41.05	25.71	14.31	67.37		1.34	25.65	37.34	29.13	15.04	8.69	8.16	4.83	2.9	19.45		0.25	5.86	9.26	7	1.71	1.56	1.69	0.91	0.51	5.05			0.25	0	20.8917	0.54	38.9767	1.37	39.82	0.9	6.42833	0.23	5.49833	0.02	3.92667	0.18	2.04
	7.24	63.03	107.33	88.67	57.08	35.45	41.03	25.29	14.34	67.02		1.33	25.56	37.89	29.29	15.14	8.68	8.11	4.86	2.91	19.3		0.24	5.91	9.26	7.02	1.71	1.6	1.68	0.89	0.5	5.05			0.24	0.02	20.3283	0.77	40.2283	0.9	39.26	0.73	6.89333	0.19	5.75667	0.2	3.86667	0.11	1.95833
	7.22	62.92	109.56	90.38	57.04	36.19	40.74	25.03	14.5	66.7		1.32	25.92	38.1	29.3	15.02	8.65	8.15	4.85	2.9	19.23		0.24	5.94	9.2	7.06	1.68	1.63	1.68	0.9	0.5	5.07			0.24	0.04	20.3883	0.75	37.8417	0.94	38.7067	0.85	6.82167	0.25	6.38	0.05	3.88833	0.25	1.88
	7.18	65.23	108.91	90.57	57.2	35.15	40.83	24.97	14.67	66.3		1.38	25.73	37.86	29.45	14.97	8.63	8.14	4.86	2.82	19.26		0.24	5.92	9.09	7.04	1.69	1.65	1.72	0.89	0.49	5.11			0.24	0.04	20.135	0.6	38.1217	1.67	36.1783	0.75	6.25	0.25	6.30333	0.18	4.07333	0.27	2.07833
	7.2	67.34	107.69	90.09	57.5	34.71	40.55	24.89	14.61	65.66		1.35	25.73	38.25	29.47	14.84	8.69	8.13	4.83	2.91	19.79		0.24	5.98	9.04	7.07	1.71	1.64	1.74	0.89	0.45	5.11			0.24	0.02	19.8717	0.52	37.3867	1	38.2717	0.77	6.595	0.13	6.17	0.14	4.3	0.27	2.05167
	7.23	67.07	107.11	90.53	57.76	34.56	40.95	24.9	14.56	65.67		1.34	25.92	38.51	29.33	14.86	8.73	8.1	4.87	2.95	19.88		0.25	5.99	9.15	7.07	1.71	1.63	1.73	0.89	0.37	5.1			0.25	0.02	19.78	0.44	36.835	1.15	37.3183	0.98	6.33833	0.25	6.33333	0.14	4.26667	0.23	2.05667
	7.38	66.45	106.99	89.58	57.54	34.5	40.78	24.76	14.48	66.84		1.35	25.67	38.68	29.11	14.88	8.72	8.12	4.85	2.97	20.03		0.24	6.03	9.32	6.98	1.69	1.62	1.71	0.88	0.29	5.08			0.24	0.02	20.345	0.46	39.22	1.44	37.4733	0.69	6.17	0.21	6.365	0.07	3.97333	0.25	2.06833
	7.35	66.12	106.19	90.05	57.95	34.53	40.78	24.8	14.58	66.92		1.36	25.81	38.92	29.29	14.99	8.83	8.14	4.88	2.95	19.88		0.24	6.04	9.45	6.89	1.68	1.62	1.7	0.9	0.45	5.07			0.24	0.08	19.4533	0.52	36.985	1.1	36.7683	0.9	6.28167	0.21	6.145	0.09	4.34333	0.23	2.11833
	7.37	64.95	104.92	90.24	57.62	34.77	40.69	24.69	14.65	72		1.37	26.28	35.71	29.32	14.96	9.07	8.27	5.01	2.93	19.78		0.24	6.02	9.52	6.87	1.73	1.6	1.7	0.89	0.52	5.09			0.24	0.06	18.67	0.69	37.7533	1	37.4283	0.77	6.61333	0.27	6.00333	0.25	4.07833	0.16	2.14667
	7.37	65.22	104.31	90.05	57.69	35.21	40.76	24.75	14.58	72.39		1.35	25.97	36.64	29.28	15.04	9.2	8.21	5.01	2.95	19.76		0.24	6.09	9.5	6.86	1.7	1.61	1.71	0.9	0.5	5.09			0.24	0.06	17.22	0.65	34.815	1.17	36.3917	0.62	6.48667	0.12	5.99	0.16	4.17333	0.09	2.15333
	7.38	64.61	103.46	89.36	57.66	34.98	40.64	24.56	14.49	73.29		1.4	26.39	37.38	29.31	15.06	9.09	8.22	4.95	2.94	19.77		0.24	6.09	9.05	6.89	1.7	1.62	1.71	0.91	0.49	5.11			0.24	0.06	19.425	0.75	34.3133	1.65	36.555	0.79	6.02833	0.38	6.06333	0.16	4.54833	0.11	1.93
	7.41	64.51	103.49	89.63	57.61	34.76	40.69	24.65	14.45	71.54		1.36	26.27	38.02	29.34	14.96	9.17	8.2	4.9	2.93	19.82		0.25	6.06	9.53	6.89	1.74	1.61	1.69	0.86	0.49	5.09			0.25	0.12	19.6967	0.58	36.6383	1.21	36.1217	0.94	6.075	0.17	6.11667	0.02	4.36167	0.11	1.945
	7.39	64.99	103.99	88.75	57.25	34.93	40.53	24.68	14.34	68.47		1.33	26.15	38.77	29.19	14.89	9.16	8.26	4.94	2.92	19.89		0.25	6.04	9.75	6.89	1.62	1.64	1.71	0.9	0.5	5.1			0.25	0.04	20.0667	0.46	36.8933	1.1	35.525	1	5.31333	0.13	6.70167	0.14	4.29333	0.11	2.00833
	7.4	64.23	104.26	88.93	57.47	34.9	40.65	24.56	14.34	67.9		1.34	26.17	38.22	29.02	14.74	9.16	8.26	4.9	2.94	20.18		0.25	6.01	9.77	6.91	1.7	1.64	1.71	0.88	0.5	5.05			0.25	0.06	19.995	0.35	38.285	1.21	35.3417	0.42	5.375	0.29	6.695	0.09	4.48833	0.2	2.325
	7.42	64.77	104.19	88.04	56.88	34.79	40.65	24.6	14.26	69.14		1.35	26.15	38.41	28.93	14.86	9.14	8.27	4.89	2.96	19.85		0.25	5.95	9.78	6.9	1.73	1.63	1.7	0.91	0.5	5.1			0.25	0.02	18.835	0.58	37.2083	1.04	35.0217	0.92	6.12	0.21	6.36	0.09	4.69333	0.32	2.32333
	7.43	64.48	103.77	88.27	56.93	34.87	40.75	24.44	14.23	69.03		1.35	25.43	38.39	28.95	14.83	9.13	8.22	4.87	2.96	19.75		0.24	5.96	9.79	6.84	1.67	1.6	1.71	0.93	0.51	5.13			0.24	0.06	18.6467	0.48	36.7417	1.06	34.6483	0.69	6.42833	0.25	5.78833	0.09	4.31333	0.18	2.025
	7.44	64.98	103.79	88.09	56.91	34.82	41.66	24.33	14.18	66.71		1.35	26.11	38.27	29.26	14.98	9.11	8.27	4.88	2.96	19.73		0.25	5.97	9.69	6.86	1.67	1.62	1.67	0.89	0.49	5.1			0.25	0.06	19.7733	0.6	37.2033	1.02	34.5533	0.79	6.44667	0.21	6.55	0.02	3.725	0.25	2.13167
	7.38	65.78	103.15	88.35	56.9	35.05	42.09	24.45	14.2	68.81		1.36	25.73	38.28	29.26	15.04	9.05	8.15	4.87	3	19.58		0.25	6	9.69	6.88	1.67	1.63	1.73	0.91	0.5	5.1			0.25	0.04	19.6533	0.75	36.5183	1.13	32.5583	0.87	6.73667	0.25	6.505	0.02	3.96333	0.36	2.13833
	7.41	65.73	102.98	88.2	56.74	34.79	41.49	24.4	14.18	73.04		1.37	25.1	38.15	29.32	15.11	9	8.22	4.88	3.02	19.67		0.25	5.99	9.72	6.89	1.67	1.64	1.74	0.93	0.48	5.05			0.25	0	19.7167	0.6	37.2283	1	33.335	0.65	7.135	0.27	6.52667	0.2	4.34667	0.41	2.06
	7.43	64.81	102.58	87.87	56.76	34.73	41	24.41	14.17	72.78		1.36	25.35	37.92	29.33	15.1	9	8.25	4.88	2.99	19.76		0.26	5.94	9.8	6.87	1.66	1.62	1.73	0.92	0.49	5.05			0.26	0.04	18.705	0.67	39.4967	0.98	32.9483	0.63	7.325	0.19	6.405	0.07	3.69333	0.18	2.015
	7.5	65.44	102.65	88.45	56.85	34.85	40.71	24.34	14.19	74.15		1.4	26.26	38.09	29.2	15.05	8.95	8.28	4.86	2.95	19.91		0.25	5.93	9.88	6.85	1.67	1.62	1.74	0.92	0.47	5.02			0.25	0.06	19.1217	0.62	41.2883	1.1	33.93	0.79	7.13667	0.23	6.685	0.14	4.63833	0.14	2.06
	7.39	64.6	104.49	88.86	56.73	35.04	40.85	24.32	14.16	72.18		1.44	26.08	38.36	29.05	15.13	8.93	8.28	4.87	2.93	20.02		0.25	5.92	10.06	6.84	1.65	1.6	1.77	0.92	0.47	5.02			0.25	0.02	18.6033	0.38	39.0183	1.33	33.0667	0.73	7.33167	0.17	5.86833	0.05	4.52167	0.27	2.09667
	7.36	65.13	105.31	88.67	57.43	35.04	40.59	24.47	14.34	72.74		1.38	25.74	38.37	28.89	15.11	8.88	8.25	4.87	2.91	20.16		0.24	5.94	9.78	6.79	1.67	1.58	1.76	0.98	0.45	5.03			0.24	0.02	19.025	0.58	39.2417	1.38	31.9983	0.69	7.34167	0.23	5.75667	0.07	4.42333	0.39	2.055
	7.36	64	104.64	88.52	57.43	34.8	40.59	24.31	14.39	73.22		1.41	26.05	37.02	28.89	15.11	8.87	8.28	4.85	2.91	19.66		0.25	5.96	10.03	6.72	1.68	1.57	1.76	0.97	0.33	5.02			0.25	0	19.24	0.6	41.015	1.19	31.5917	0.71	7.37667	0.15	5.41833	0.11	4.53833	0.41	2.13833
	7.29	63.71	104.59	90.64	57.58	35.32	40.45	24.46	14.38	74.87		1.36	25.26	37.68	28.82	15.02	8.86	8.28	4.86	2.87	19.87		0.24	5.97	10.03	6.8	1.69	1.6	1.76	0.94	0.32	5			0.24	0.02	19.33	0.88	42.7	1.04	30.4133	1.12	6.935	0.12	6.01333	0.18	4.32833	0.48	2.125
	7.31	63.49	104.16	91.43	57.52	35.12	40.46	24.5	14.44	75.46		1.35	25.67	37.96	28.98	15.15	8.85	8.27	4.84	2.87	20		0.24	5.92	9.99	6.78	1.68	1.64	1.76	0.92	0.27	5.01			0.24	0.04	18.7117	0.37	42.3383	0.94	29.8933	0.87	7.18833	0.19	6.47167	0.07	4.25667	0.41	2.17333
	7.31	63.85	104.1	91.32	57.71	34.86	40.37	24.46	14.35	75.48		1.4	24.69	37.19	29.26	15.06	8.87	8.21	4.86	2.88	19.89		0.25	5.92	9.91	6.85	1.7	1.64	1.75	0.93	0.25	4.98			0.25	0.12	18.4317	0.54	42.34	0.98	28.6717	0.77	6.96333	0.23	6.35833	0.27	4.45333	0.27	2.19667
	7.26	63.95	103.34	90	57.37	34.76	40.2	24.4	14.44	74.81		1.44	24.6	34.93	29.25	15.05	8.86	8.29	4.86	2.91	19.83		0.25	5.92	9.88	6.86	1.76	1.63	1.75	0.95	0.26	5.02			0.25	0.06	18.7717	0.52	42.345	1.19	31.895	0.75	7.16	0.12	6.335	0.05	4.43	0.2	1.78167
	7.26	63.67	103.26	89.02	57.55	34.62	40.33	24.47	14.52	76.47		1.38	26.24	36.9	29.29	15.15	8.83	8.21	4.85	2.9	19.7		0.25	5.96	9.86	6.81	1.71	1.63	1.74	0.89	0.27	5.03			0.25	0.02	18.075	0.56	41.545	0.87	31.5383	0.69	6.76833	0.15	6.30167	0.16	4.54833	0.3	1.84
	7.16	64.87	106.98	88.8	57.93	34.54	40.91	24.32	14.72	75.76		1.4	26.46	37.61	29.18	15.12	8.88	8.22	4.89	2.9	19.42		0.25	6.05	9.93	6.72	1.72	1.62	1.73	0.9	0.27	5.05			0.25	0.1	18.785	0.52	39.7883	1.54	32.1283	0.54	6.64667	0.19	6.15167	0.09	4.34333	0.41	1.94
	7.2	68.29	105.51	88.5	58.36	34.53	41.56	24.46	14.41	76.22		1.41	26.56	37.65	29.09	15.04	8.6	8.11	4.96	2.89	19.32		0.25	6.14	9.58	6.72	1.7	1.63	1.7	0.9	0.19	5.02			0.25	0.06	16.9483	0.96	39.495	1.31	32.7517	0.73	6.575	0.13	6.24333	0.11	3.66	0.18	2.02833
	7.16	67.08	104.95	88.68	58.46	34.62	40.95	25.15	14.63	74.9		1.41	25.62	37.74	29.21	15.07	8.59	8.23	5.03	2.89	19.15		0.26	6.07	9.78	6.72	1.73	1.59	1.71	0.89	0.19	4.99			0.26	0.02	20.545	0.48	40.56	0.92	32.31	0.73	6.72	0.29	5.99167	0.11	3.925	0.3	2.01
	7.16	65.06	103.94	87.91	57.98	34.34	40.65	25.43	14.24	74.02		1.41	25.98	37.58	29.12	15.02	8.59	8.29	4.93	2.88	19.04		0.25	6.08	9.9	6.63	1.7	1.61	1.73	0.89	0.19	4.98			0.25	0.06	20.0133	0.46	40.75	0.83	27.3333	1.19	6.265	0.25	5	0.11	4.01833	0.3	2.04
	7.1	64.33	104.1	88.17	58.23	34.54	40.37	25.24	14.33	74.76		1.43	26.37	37.6	29.19	15	8.59	8.25	4.86	2.9	18.97		0.25	6.1	9.9	6.64	1.7	1.57	1.78	0.89	0.19	4.98			0.25	0	21.0667	0.67	39.855	1.1	30.0333	1	6.315	0.27	5.18667	0.02	4.01667	0.32	2.06833
	7.15	63.57	103.89	87.79	58.32	34.81	40.74	25.05	14.86	73.66		1.45	26.31	37.36	29.18	14.9	8.58	8.29	4.84	2.64	18.93		0.26	6.11	9.93	6.7	1.7	1.6	1.76	0.89	0.18	4.97			0.26	0.04	21.69	0.46	41.84	1.25	28.9883	0.69	6.36167	0.13	6.01833	0.07	4.17333	0.5	1.95167
	7.4	63.21	103.94	87.91	58.64	34.76	40.49	24.84	14.75	73.09		1.48	26.01	37.31	29.05	14.82	8.54	8.25	4.83	2.62	18.88		0.27	6.14	9.76	6.71	1.69	1.62	1.76	0.92	0.16	4.99			0.27	0.04	22.295	0.5	39.48	1	30.8033	1.15	5.975	0.17	5.74333	0.18	4.25833	0.32	1.93333
	7.4	63.19	103.65	87.67	58.51	34.73	41.22	24.62	15.04	73.23		1.47	26.08	37.49	28.92	14.89	8.57	8.28	4.87	3.08	18.87		0.26	6.15	9.87	6.8	1.69	1.61	1.77	0.88	0.2	5			0.26	0.04	22.7567	0.6	40.53	1.25	33.0867	0.63	6.32833	0.33	5.93167	0.09	4.16333	0.23	1.98
	7.38	62.39	103.47	87.44	58.5	34.88	41.6	24.44	14.65	72.88		1.44	26.03	36.49	28.81	15	8.57	8.27	4.87	3.06	18.96		0.26	6.19	9.9	6.81	1.76	1.62	1.77	0.9	0.17	5.01			0.26	0	23.8217	0.5	40.935	1.15	32.3317	0.77	6.545	0.29	5.78167	0.14	4.26167	0.14	1.885
	7.41	62.95	103.74	87.07	58.24	34.61	40.84	24.42	14.73	73.84		1.43	25.88	37.23	28.58	15.08	8.56	8.31	4.86	2.46	19.08		0.27	6.16	9.98	6.73	1.75	1.58	1.77	0.92	0.19	5.01			0.27	0.08	23.48	0.42	40.29	1.54	32.12	0.79	6.29667	0.17	5.31833	0.18	4.38167	0.2	1.95667
	7.49	62.85	104.5	86.9	58.88	34.87	40.65	24.29	14.93	74.11		1.42	26.01	37.45	28.71	14.85	8.54	8.28	4.88	1.98	19.15		0.26	6.23	9.49	6.71	1.78	1.6	1.76	0.89	0.17	5.04			0.26	0.02	23.9183	0.37	39.6217	2	31.49	0.83	5.82667	0.13	5.665	0.11	4.20667	0.25	2.11167
	7.57	64.44	107.97	86.84	59.58	34.7	40.5	24.4	14.66	73.71		1.43	26	37.31	29.03	14.79	8.49	8.31	4.87	2.02	19.24		0.26	6.25	9.36	6.72	1.79	1.61	1.75	0.9	0.2	5.09			0.26	0	23.8567	0.46	40.825	1.67	31.5033	0.71	6.24333	0.17	5.65333	0.14	4.32667	0.2	2.07833
	7.56	65.08	107.13	86.62	59.41	34.51	40.41	24.92	14.3	71.92		1.42	25.95	37.23	29.1	14.69	8.54	8.3	4.86	2.39	19.25		0.26	6.31	9.71	6.7	1.74	1.6	1.74	0.9	0.16	5.12			0.26	0.02	23.8283	0.52	42.2533	1.37	31.0483	0.98	4.93833	0.38	5.695	0.18	4.02167	0.18	2.01
	7.5	63.93	105.38	86.36	58.69	34.49	41.1	25.41	14.23	71.48		1.42	25.6	36.1	29.27	14.61	8.57	8.32	4.87	2.67	19.2		0.26	6.31	9.76	6.72	1.69	1.61	1.72	0.93	0.27	5.15			0.26	0.04	23.6467	0.42	41.75	1.38	31.24	0.85	4.875	0.67	5.585	0.11	3.62333	0.43	1.965
	7.48	63.44	104.65	86.07	58.73	34.32	41.36	24.82	14.17	70.74		1.41	25.44	35.56	29.38	14.52	8.77	8.37	4.85	2.53	19.09		0.26	6.29	9.74	6.76	1.77	1.61	1.71	0.91	0.46	5.13			0.26	0	23.37	0.54	42.87	1.02	31.02	0.77	5.835	0.15	5.78667	0.18	3.79667	0.34	1.67167
	7.6	62.84	104.89	86.12	59.91	34.76	40.54	24.68	14.29	70.63		1.39	25.53	35.96	29.42	14.4	8.6	8.43	5	2.27	19.12		0.26	6.34	9.71	6.74	1.76	1.61	1.73	0.89	0.53	5.11			0.26	0.04	20.6717	0.5	40.965	0.81	31.2567	0.63	6.18833	0.23	6.04833	0.02	3.90833	0.43	1.925
	7.5	63.3	104.2	86.33	61.14	35.08	40.09	24.78	14.49	70.52		1.4	25.37	36.31	29.38	14.4	8.66	8.41	5.1	1.97	19.12		0.26	6.3	9.74	6.8	1.77	1.6	1.72	0.92	0.55	5.1			0.26	0.06	21.995	0.85	42.6317	1.19	30.8433	0.98	6.27167	0.31	5.94333	0.09	3.765	0.43	2.02167
	7.57	62.56	104.14	86.98	61.42	34.64	40.38	24.75	14.35	70.33		1.41	25.44	37.42	29.34	14.3	8.72	8.37	4.97	2.15	19.17		0.25	6.33	9.75	6.74	1.77	1.6	1.74	0.88	0.56	5.12			0.25	0.06	23.6517	0.62	42.4017	1.1	30.5383	0.87	6.12333	0.17	6.20833	0.11	3.93333	0.2	2.05
	7.52	62.79	106.19	87.7	61.19	34.67	39.85	24.81	14.16	69.82		1.42	25.45	37.36	29.51	14.29	8.61	8.36	4.94	2.54	19.1		0.26	6.36	9.91	6.69	1.78	1.59	1.75	0.9	0.48	5.16			0.26	0.06	23.2733	0.54	43.8917	1.31	28.6833	0.94	6.245	0.12	6.17333	0.11	3.77333	0.52	2.09
	7.42	62.03	108.28	87.2	61.34	34.21	40.07	24.52	14.15	70.13		1.45	25.22	37.54	29.74	14.28	8.57	8.3	4.91	2.42	19		0.26	6.26	9.77	6.74	1.76	1.6	1.8	0.89	0.51	5.17			0.26	0.02	22.9667	0.38	42.6817	1.06	26.4433	0.81	6.28167	0.15	6.305	0.18	3.55	0.14	2.02167
	7.42	62.16	107.58	89.44	61.34	34.57	39.76	25.05	14.01	69.99		1.4	25.13	37.72	29.46	14.32	8.62	8.37	4.9	2.32	19.07		0.26	6.27	9.79	6.84	1.76	1.61	1.8	0.89	0.54	5.17			0.26	0.02	22.375	0.38	44.8817	1.13	28.0367	0.79	6.38167	0.13	6.31833	0.11	4.15833	0.16	2.11333
	7.37	62.18	106.51	88.9	62.29	34.99	39.86	24.57	14.17	69.88		1.37	24.95	37.67	29.6	14.3	8.66	8.29	4.89	1.81	19.13		0.26	6.25	9.83	6.76	1.77	1.6	1.78	0.89	0.53	5.15			0.26	0.06	21.8267	0.54	47.0633	1.29	29.8017	0.77	6.18833	0.08	6.7	0.14	4.19667	0.2	1.95
	7.35	61.72	106.22	89.32	60.94	34.78	39.99	24.51	14.62	69.78		1.37	24.72	37.72	29.59	14.22	8.85	8.36	4.89	1.4	19.17		0.26	6.25	9.37	6.74	1.76	1.61	1.73	0.89	0.47	5.12			0.26	0.1	22.105	0.38	42.125	1.46	30.135	0.63	5.84833	0.31	6.67167	0.05	4.035	0.07	2.06667
	7.35	62.02	106.28	91.5	60.26	34.53	39.81	24.42	14.37	69.27		1.39	24.84	37.93	29.58	14.3	8.8	8.39	4.86	1.95	19.2		0.26	6.29	9.5	6.73	1.76	1.61	1.68	0.88	0.53	5.15			0.26	0.04	22.15	0.56	44.8667	1.19	29.9033	0.88	5.99167	0.13	6.70667	0.09	3.88333	0.2	2.05667
	7.37	61.78	105.9	91.76	60.83	34.61	39.93	24.27	14.13	68.9		1.43	24.74	38.31	29.75	14.21	9	8.37	4.86	1.77	19.19		0.26	6.3	9.94	6.7	1.76	1.61	1.76	0.89	0.53	5.14			0.26	0.1	21.3183	0.42	48.5717	0.94	29.9133	0.92	5.95833	0.21	6.89833	0.11	4.04833	0.07	2.15
	7.48	62.36	105.03	91.74	61.22	34.37	39.93	24.33	13.98	68.78		1.38	24.65	38.44	29.59	14.31	8.97	8.41	4.85	1.49	19.35		0.26	6.29	9.8	6.69	1.72	1.63	1.75	0.87	0.51	5.13			0.26	0.1	21.7783	0.56	50.1683	1.1	28.9883	1.13	5.57833	0.17	6.54333	0.09	3.945	0.09	2.05333
	7.53	62.1	104.96	89.94	61.06	34.31	39.91	24.15	14.07	68.57		1.38	24.36	38.11	29.56	14.55	8.97	8.41	4.87	2.74	19.42		0.26	6.25	9.82	6.63	1.74	1.62	1.73	0.89	0.52	5.11			0.26	0.02	21.0767	0.54	50.9733	0.98	29.4867	0.94	5.80333	0.21	6.94333	0.09	4.21	0.14	2.02167
	7.38	62.35	104.31	89.19	60.83	34.16	40.11	24.18	14.16	68.42		1.43	24.36	37.81	29.55	14.62	8.94	8.41	4.86	2.69	19.45		0.25	6.28	9.83	6.52	1.73	1.62	1.73	0.88	0.43	5.12			0.25	0	19.2083	0.62	50.925	1.06	27.5867	0.65	5.67	0.13	6.595	0.14	4.12667	0.3	1.945
	7.36	62.17	104.63	89.3	60	34.02	39.95	24.27	14.48	68.37		1.38	24.36	38.17	29.65	14.66	8.93	8.4	4.88	2.05	19.38		0.26	6.32	9.95	6.58	1.72	1.6	1.76	0.89	0.5	5.1			0.26	0.02	15.8467	1.13	52.455	1.12	28.8483	0.73	5.39667	0.12	6.645	0.09	4.15	0.25	1.92
	7.26	62.35	104.29	88.66	60.34	34.13	40.08	24.07	14.41	68.36		1.4	24.35	38.1	29.64	14.89	8.96	8.32	4.87	1.74	19.35		0.27	6.25	9.87	6.59	1.73	1.62	1.76	0.9	0.45	5.11			0.27	0.04	20.5417	0.48	53.7767	1.42	28.8133	0.98	5.56333	0.29	6.59667	0.14	4.25	0.27	1.76333
	7.31	62.17	104.12	88.45	61.19	33.91	39.95	24.29	14.35	68.46		1.41	24.16	38.5	29.54	14.41	8.86	8.32	4.83	2.03	19.21		0.26	6.23	9.98	6.61	1.73	1.61	1.77	0.91	0.41	5.06			0.26	0.06	20.6817	0.62	53.94	0.88	28.8667	0.77	5.38167	0.27	6.48333	0.02	4.135	0.23	1.94167
	7.24	62.94	104.49	88.59	61.77	33.88	39.73	24.2	14.52	68.54		1.41	24.15	38.81	29.66	14.31	9.04	8.34	4.89	1.48	19.17		0.26	6.27	9.94	6.59	1.75	1.61	1.73	0.9	0.4	5.09			0.26	0.04	20.2833	0.62	55.2267	1.12	27.6667	0.56	5.525	0.19	6.51833	0.25	3.56667	0.3	1.73667
	7.27	63.15	105.36	88.25	61.7	33.91	40.63	24.23	14.48	68.65		1.37	24.47	38.94	29.68	14.15	9	8.44	4.85	2.49	19.29		0.26	6.23	9.98	6.57	1.75	1.63	1.7	0.9	0.45	5.12			0.26	0.06	19.8283	0.52	53.5267	0.87	27.88	0.83	5.26333	0.23	6.61667	0.16	3.60833	0.23	1.68167
	7.23	62.56	107.28	87.35	61.02	33.77	41.09	24.21	14.38	68.32		1.38	24.28	39.06	29.78	14.22	8.83	8.4	4.86	2.83	19.4		0.25	6.24	10	6.59	1.73	1.61	1.75	0.88	0.55	5.1			0.25	0.1	20.25	0.58	54.1167	1.31	27.3667	1	5.515	0.1	6.35333	0.11	3.9	0.16	2.00833
	7.23	62.88	107.24	87.31	60.81	34.13	40.33	24.07	14.45	69.05		1.38	24.32	39.74	29.74	14.21	8.85	8.33	4.88	1.89	19.5		0.26	6.26	9.99	6.59	1.71	1.61	1.78	0.89	0.56	5.11			0.26	0.08	19.4333	0.46	53.3367	0.94	27.5017	0.71	5.15333	0.31	5.845	0.14	3.74833	0.57	1.785
	7.22	63.48	105.74	86.77	60.83	35.19	40.17	24.13	14.26	68.73		1.37	24.44	35.39	29.59	14.16	8.77	8.47	4.84	1.44	19.48		0.26	6.3	9.95	6.54	1.68	1.59	1.8	0.88	0.54	5.15			0.26	0	18.8783	0.52	55.1333	1.33	26.975	0.75	5.16833	0.19	5.26667	0.09	4.32667	0.25	1.91
	7.25	64.45	106.15	87.05	61.11	34.57	40.06	23.98	14.2	68.89		1.34	24.27	32.6	29.78	14.16	8.78	8.42	4.88	1.77	19.53		0.25	6.31	9.74	6.49	1.68	1.59	1.79	0.88	0.54	5.15			0.25	0	19.5017	0.62	51.32	1.08	26.4233	0.62	5.38333	0.21	6.55167	0.09	4.42	0.43	1.99167
	7.28	64.66	105.34	87.08	60.38	34	40.1	24.01	14.17	68.34		1.35	24.23	40.99	30	14.19	8.76	8.36	4.87	2.32	19.48		0.25	6.24	9.81	6.54	1.65	1.63	1.82	0.89	0.49	5.13			0.25	0.08	19.6583	0.52	49.3967	1.17	26.205	0.75	5.15833	0.17	6.48333	0.14	4.73333	0.5	1.90333
	7.3	65.55	105.47	88.05	61.75	33.99	39.85	24.11	14.21	68.36		1.37	24.18	41.06	29.88	14.34	9	8.36	4.84	3.16	19.31		0.25	6.24	9.94	6.6	1.65	1.63	1.82	0.87	0.52	5.11			0.25	0.02	19.6967	0.63	50.9967	1.08	26.1867	0.71	5.20333	0.19	6.36167	0.2	4.55167	0.43	1.82333
	7.33	72.69	107.37	89.84	61.05	33.7	39.94	26.29	14.17	67.97		1.37	24.05	35.27	29.83	14.53	8.87	8.43	4.87	2.48	19.46		0.26	6.22	9.76	6.57	1.68	1.65	1.82	0.88	0.5	5.08			0.26	0	19.7	0.6	48.575	1.08	25.3917	0.92	5.15833	0.21	6.38333	0.14	4.81333	0.32	1.91667
	7.35	73.19	106.19	91.74	60.89	33.91	40.8	25.58	14.24	69.01		1.34	24.01	28.38	29.84	14.62	8.8	8.37	4.86	1.88	19.54		0.25	6.25	9.87	6.51	1.73	1.65	1.8	0.87	0.52	5.13			0.25	0.02	19.005	0.52	47.15	1.02	24.0467	0.81	4.61333	0.15	6.15667	0.09	4.69833	0.41	1.91667
	7.42	70.39	105.12	90.83	60.58	33.63	40.82	25.11	14.24	70.27		1.32	23.97	32.7	29.79	14.63	8.8	8.33	4.88	1.38	19.41		0.25	6.26	9.85	6.63	1.7	1.65	1.8	0.87	0.5	5.15			0.25	0.08	18.44	0.6	47.105	1.12	24.7783	0.96	4.855	0.19	6.40333	0.09	4.76333	0.27	1.90667
	7.46	67.68	105	90.16	60.47	33.81	40.34	24.73	14.17	69.18		1.33	24.22	38.78	29.85	14.57	8.81	8.31	4.9	2.3	19.49		0.25	6.28	9.79	6.6	1.67	1.64	1.81	0.88	0.52	5.11			0.25	0.06	18.4333	0.81	46.275	1.02	24.8567	0.88	4.82667	0.12	6.52833	0.09	4.63333	0.25	1.87333
	7.36	64.86	104.29	90.28	60.02	33.75	40.67	24.58	13.98	69.09		1.35	24.34	40.08	29.9	14.58	8.74	8.27	4.85	1.86	19.5		0.25	6.22	9.73	6.6	1.66	1.64	1.79	0.88	0.51	5.15			0.25	0.1	18.2383	0.52	47.3483	1.27	24.7983	0.77	4.67667	0.1	6.44167	0.09	4.70667	0.16	1.94667
	7.19	66.33	104.58	88.75	60.16	33.76	40.1	24.52	13.97	68.94		1.36	24.53	37.81	29.92	14.56	8.75	8.28	4.88	2.39	19.55		0.25	6.26	9.65	6.59	1.65	1.62	1.8	0.88	0.49	5.11			0.25	0.06	18.6967	0.65	44.9617	1.04	24.025	0.73	4.43	0.38	6.26167	0.14	4.48333	0.27	1.82
	7.2	65.35	104.31	88.28	60.53	34.03	40	24.43	13.86	68.15		1.37	24.53	31.27	30.18	14.4	8.76	8.25	4.87	2.1	19.51		0.25	6.27	9.63	6.54	1.66	1.64	1.82	0.9	0.43	5.11			0.25	0.02	18.955	0.56	45.7833	0.65	23.9833	0.71	4.63	0.27	5.545	0.09	4.35333	0.27	1.85333
	7.33	64.81	105.55	88.27	60.32	34	39.76	24.46	13.84	66.94		1.37	24.64	32.9	30.23	14.44	8.68	8.27	4.84	2.2	19.41		0.25	6.21	9.45	6.51	1.72	1.6	1.78	0.91	0.38	5.13			0.25	0.06	18.81	0.44	44.2983	1.13	24.1867	0.75	4.95833	0.15	5.37	0.11	4.22	0.14	1.8
	7.26	65.36	105.78	87.94	60.57	34.54	39.84	25.24	13.86	67.46		1.38	24.6	28.72	30.3	14.44	8.67	8.28	4.88	2.4	19.38		0.25	6.16	9.54	6.47	1.69	1.63	1.82	0.9	0.37	5.13			0.25	0.06	18.025	0.46	44.235	0.92	23.63	0.94	5.13333	0.27	6.67167	0.07	4.365	0.18	1.83833
	7.2	65.18	106.09	87.7	60.46	35.42	39.76	25.15	13.8	67.54		1.38	24.57	26.36	30.49	14.53	8.67	8.33	4.87	2.38	19.24		0.25	6.15	9.68	6.47	1.73	1.63	1.82	0.89	0.39	5.11			0.25	0.06	17.0617	0.71	45.0367	1.27	23.6183	0.79	4.9	0.37	6.23	0.18	4.40333	0.36	1.91333
	7.25	64.69	105.39	87.44	59.96	34.8	40.64	25.35	13.88	67.84		1.4	24.6	25.72	30.29	14.66	8.64	8.26	4.85	2.14	19.22		0.25	6.22	9.69	6.52	1.69	1.63	1.81	0.9	0.41	5.08			0.25	0	14.9817	0.65	43.7333	1	23.885	0.87	5.39833	0.21	6.52333	0.02	4.20333	0.39	1.865
	7.31	64.63	105.25	86.65	59.91	34.59	40.19	25.42	14.11	68.4		1.42	24.45	27.26	30.33	14.38	8.6	8.29	4.86	1.75	19.12		0.25	6.2	9.31	6.48	1.67	1.64	1.8	0.9	0.39	5.12			0.25	0.06	18.5883	0.63	43.8	1.1	22.565	0.67	5.44333	0.19	6.25333	0.07	4.31833	0.32	2.00667
	7.22	63.81	106.32	86.23	59.75	34.75	39.92	24.8	13.94	67.06		1.4	24.41	31.25	30.43	14.41	8.67	8.36	4.84	1.45	19.14		0.25	6.27	9.57	6.44	1.67	1.64	1.81	0.89	0.3	5.11			0.25	0	18.545	0.79	44.0683	1.46	21.9833	1.04	5.335	0.13	6.43667	0.07	4.58333	0.43	1.83
	7.13	68.27	106.61	86.17	59.51	34.76	40.08	24.75	13.84	66.99		1.36	24.45	27.96	30.3	14.35	8.69	8.39	4.84	1.26	19.1		0.25	6.21	9.65	6.48	1.68	1.64	1.8	0.89	0.34	5.14			0.25	0.04	17.7683	0.54	43.8367	1.04	22.4033	0.69	5.20167	0.19	5.99167	0.2	4.60333	0.11	1.88
	7.18	70.92	105.45	86.4	59.28	34.55	39.79	24.58	13.79	66.77		1.37	24.56	29.99	30.45	14.19	8.65	8.41	4.86	1.31	18.99		0.25	6.16	9.73	6.46	1.71	1.63	1.79	0.9	0.31	5.09			0.25	0.04	18.05	0.67	43.2483	0.9	22.7483	0.52	5.65	0.27	6.15	0.11	4.41333	0.18	1.915
	7.21	68.23	104.95	87.7	59.04	34.7	39.96	24.6	13.63	67.24		1.38	24.45	25.99	30.39	14.21	8.6	8.39	4.84	1.37	19.02		0.25	6.16	9.68	6.47	1.7	1.62	1.8	0.89	0.28	5.11			0.25	0	17.7667	0.58	45.1383	1.02	23.2733	0.81	5.445	0.23	6.44	0.23	4.56833	0.23	1.995
	7.22	66.47	104.41	89.49	59.54	34.63	39.93	24.43	13.7	67.76		1.4	24.61	23.4	30.38	14.13	8.51	8.37	4.82	1.35	18.97		0.26	6.15	9.68	6.46	1.7	1.62	1.79	0.9	0.29	5.1			0.26	0.04	18.0517	0.65	43.1183	0.73	22.9933	0.94	5.80167	0.15	6.26833	0.14	4.69667	0.16	1.855
	7.21	65.89	104.69	88.41	59	34.31	39.53	24.3	13.63	67.42		1.39	24.52	21.45	30.45	14.1	8.58	8.39	4.82	2.9	18.95		0.26	6.13	9.61	6.4	1.69	1.61	1.8	0.93	0.29	5.14			0.26	0.06	18.01	0.62	43.9817	0.94	22.5783	0.75	5.315	0.29	6.16333	0.23	4.615	0.25	1.945
	7.2	64.82	104.06	87.1	59.28	34.37	39.72	24.37	13.66	66.42		1.39	24.72	20.74	30.25	14.05	8.7	8.39	4.82	3.08	18.82		0.26	6.12	9.57	6.37	1.7	1.62	1.79	0.93	0.27	5.15			0.26	0.08	18.0667	0.63	42.015	1.1	22.1817	0.75	5.13667	0.19	6.25167	0.07	4.465	0.23	1.835
	7.24	64.23	104.25	87.07	60.01	34.1	39.58	24.15	13.68	67.05		1.39	25.11	21.6	30.18	14.03	8.45	8.47	4.86	3.11	18.84		0.26	6.09	9.55	6.4	1.73	1.62	1.77	0.9	0.29	5.13			0.26	0.04	17.485	0.54	41.9867	0.98	22.2883	0.73	5.415	0.27	6.17167	0.16	4.55	0.39	1.70333
	7.33	63.85	106.37	87.06	59.78	34.42	39.66	24.27	13.63	67.88		1.39	25.21	19.76	30.07	14.03	8.47	8.43	4.82	3.09	18.66		0.26	6.09	9.51	6.44	1.72	1.62	1.76	0.89	0.31	5.13			0.26	0.06	17.615	0.73	41.5367	0.9	22.4617	1.12	5.35333	0.23	6.14	0	4.75667	0.11	1.85
	7.47	64.37	105.25	86.95	59.73	34.22	39.73	24.14	13.45	66.58		1.37	25.25	21.69	30.29	13.97	8.49	8.46	4.82	2.76	18.55		0.26	6.08	9.53	6.32	1.71	1.61	1.76	0.9	0.24	5.15			0.26	0.02	17.325	0.52	41.6817	0.96	21.08	1.1	5.00333	0.25	6.03	0.11	4.52167	0.18	1.84667
	7.27	66.33	104.39	87.52	59.8	34.14	40.33	24.05	13.51	66.64		1.38	25.69	19.7	30.36	14.02	8.46	8.43	4.81	2.17	18.97		0.26	6.11	9.47	6.45	1.69	1.61	1.76	0.88	0.32	5.12			0.26	0.04	16.5817	0.81	40.1767	0.83	19.6467	0.54	5.29167	0.29	6.29	0.09	4.485	0.2	1.94833
	7.25	66.84	103.99	88.44	59.09	34.35	40.92	24.04	13.45	66.9		1.35	25.56	21.71	30.02	14.09	8.49	8.4	4.83	1.76	19.05		0.27	6.18	9.46	6.45	1.69	1.6	1.74	0.89	0.32	5.12			0.27	0.04	15.1483	0.81	40.0383	1.25	21.7917	1.15	5.575	0.33	5.94167	0.14	4.275	0.3	1.95833
	7.26	66.41	103.54	87.3	59.33	34.26	41.12	24.02	13.38	65.76		1.36	25.37	21.21	29.9	13.99	8.44	8.41	4.82	2.19	19.03		0.26	6.18	9.5	6.53	1.67	1.61	1.74	0.89	0.29	5.17			0.26	0.02	16.6167	0.6	40.445	1.13	20.2567	0.62	5.425	0.25	5.78167	0.23	4.46167	0.2	1.93333
	7.47	66.01	103.64	87.04	59.09	34.4	40.1	24.06	13.34	65.47		1.4	25.29	22.68	29.75	13.94	8.44	8.41	4.82	2.79	18.84		0.26	6.19	9.55	6.57	1.67	1.62	1.74	0.89	0.24	5.14			0.26	0.06	16.9783	0.63	39.7533	1.33	21.6567	0.69	5.03667	0.31	5.77	0.11	4.45667	0.16	1.86333
	7.41	65.07	103.06	87.67	58.82	34.31	40.06	24.09	13.35	63.81		1.4	25.3	20.98	29.7	13.98	8.4	8.44	4.85	2.89	19.17		0.26	6.19	9.51	6.48	1.65	1.62	1.74	0.89	0.31	5.23			0.26	0.04	17.465	0.71	39.2933	1.21	21.855	0.54	5.32	0.12	6.11	0.09	4.555	0.25	2.015
	7.44	65.26	103.36	86.76	58.41	34.25	39.64	23.92	13.32	64.59		1.36	25.14	20.08	29.53	13.97	8.48	8.4	4.81	2.96	19.07		0.26	6.14	9.5	6.46	1.66	1.61	1.74	0.89	0.31	5.12			0.26	0.1	16.5317	0.6	38.06	1.33	21.9483	0.69	5.24667	0.23	6.11167	0.11	4.65667	0.25	2.08833
	7.55	64.59	103.22	86.78	58.35	34.4	39.81	23.98	13.39	64.63		1.34	25	20.08	29.47	14.14	8.41	8.45	4.83	2.46	19.66		0.26	6.09	9.55	6.52	1.64	1.62	1.76	0.89	0.31	5.12			0.26	0.04	17.2667	0.69	38.68	1.56	21.585	1.04	5.26333	0.15	5.85667	0.09	4.415	0.25	2.05667
	7.44	64.82	106.58	87.07	58.28	34.53	39.52	23.96	13.37	63.66		1.34	24.95	22.38	29.32	14.39	8.35	8.42	4.84	2.33	19.37		0.26	6.07	9.55	6.49	1.67	1.63	1.79	0.89	0.33	5.1			0.26	0.02	16.79	0.56	41.3567	1.71	22.0267	0.79	5.13833	0.33	5.76167	0.16	4.12833	0.3	2.07
	7.31	71.12	106.69	87.16	58.2	34.36	39.74	23.99	13.43	65.16		1.35	25.12	22.27	29.13	14.08	8.42	8.35	4.82	1.68	19.31		0.26	6.03	9.69	6.49	1.64	1.62	1.78	0.89	0.36	5.1			0.26	0	16.9633	0.63	43.1683	1.42	21.1183	0.65	4.97833	0.25	5.65	0.09	4.27833	0.16	1.91833
	7.35	69.9	105.57	86.59	58.44	34.48	39.68	24.09	13.51	66.7		1.34	25.09	18.48	29.23	14.05	8.46	8.35	4.86	1.84	19.75		0.26	6.06	9.79	6.44	1.64	1.62	1.78	0.89	0.37	5.08			0.26	0.08	16.9383	0.46	43.4533	1.56	21.29	0.75	5.07	0.35	5.76333	0.25	4.335	0.32	2.05167
	7.34	69.88	105.29	86.84	57.89	34.54	39.47	24	13.74	64.68		1.34	25.06	20.47	29.2	14.04	8.45	8.29	4.84	2.58	18.73		0.26	6.05	9.77	6.44	1.64	1.6	1.78	0.9	0.39	5.09			0.26	0.06	17.01	0.63	43.1017	1.44	21.5417	0.63	5.20667	0.21	5.26	0.16	4.46833	0.3	2.08667
	7.31	68.52	104.74	86.53	57.97	34.47	39.38	24.05	13.56	65.63		1.35	25.07	20.98	29.21	14.18	8.47	8.33	4.83	3.03	18.39		0.25	6.01	9.81	6.43	1.65	1.6	1.8	0.89	0.39	5.09			0.25	0.02	16.76	0.54	44.7317	1.42	21.2633	0.75	5.05167	0.15	5.10667	0.07	4.43667	0.3	2.01667
	7.51	68.16	104.84	86.26	57.6	34.67	39.4	24.18	13.56	64.16		1.36	24.88	19.14	29.21	14.24	8.4	8.32	4.85	2.35	19.47		0.25	6.04	9.83	6.41	1.67	1.59	1.8	0.88	0.38	5.04			0.25	0.12	16.5033	0.48	42.5583	1	20.8817	0.69	5.385	0.33	5.465	0.16	4.35333	0.2	2.07333
	7.56	66.69	104.1	86.6	58.24	34.56	39.49	24.66	13.55	66.11		1.37	24.83	20.76	29.27	14.33	8.45	8.33	4.81	1.52	19.33		0.25	6.07	9.53	6.49	1.7	1.67	1.8	0.9	0.4	5.06			0.25	0.06	15.9083	0.46	46.1233	1.21	19.6417	0.9	4.84833	0.15	5.52167	0.16	4.43333	0.16	2.25333
	7.47	66.57	104.35	87.2	57.96	34.96	39.52	24.27	13.43	67.98		1.34	25.13	21.03	29.44	14.37	8.39	8.43	4.81	1.23	17.68		0.25	6.07	9.32	6.53	1.67	1.63	1.8	0.89	0.4	5.06			0.25	0.06	15.955	0.44	43.1867	1.6	20.2067	0.71	5.12	0.23	4.625	0.41	4.445	0.14	2.11333
	7.37	65.69	106.82	88.46	57.44	34.98	39.6	24.18	13.41	66.39		1.34	24.94	18.81	29.13	14.53	8.53	8.51	4.84	1.92	19.09		0.26	6.11	9.67	6.52	1.67	1.65	1.79	0.9	0.41	5.06			0.26	0.02	16.2767	0.42	47.0983	1.56	20.4833	0.71	5.08	0.12	5.425	0.16	4.44167	0.25	2.06667
	7.33	65.91	105.45	86.54	57.33	34.51	39.69	23.96	13.4	65.44		1.33	24.81	21.58	29.05	14.64	8.73	8.54	4.84	2.7	19.24		0.25	6.1	9.72	6.53	1.68	1.65	1.79	0.91	0.41	5.07			0.25	0.04	16.7167	0.71	46.135	1.17	20.4267	0.63	5.03167	0.12	5.27167	0.16	4.52333	0.23	2.055
	7.34	65.13	104.87	86.28	57.06	34.79	39.37	24.06	13.37	63.51		1.34	24.82	22.18	29.09	14.78	8.79	8.43	4.84	2.79	16.96		0.26	6.1	9.81	6.53	1.66	1.66	1.79	0.9	0.4	5.12			0.26	0.04	16.7117	0.67	43.3117	1.06	20.0183	0.62	5.22	0.33	5.37333	0.16	4.72833	0.2	2.01333
	7.37	65.63	104.93	87.35	56.92	34.51	39.49	24.1	13.26	59.2		1.35	24.85	18.44	28.96	14.77	8.62	8.41	4.85	2.89	17.45		0.25	6.06	9.6	6.56	1.7	1.65	1.79	0.9	0.41	5.13			0.25	0	16.6517	0.73	43.5467	1.1	19.8233	0.88	5.04333	0.25	5.52167	0.27	4.94333	0.23	2.12667
	7.51	65.91	104.38	86.11	56.71	34.64	39.42	24.19	12.76	59.85		1.37	24.98	20.76	29.08	14.87	8.52	8.36	4.83	2.66	18.38		0.26	6	9.61	6.58	1.71	1.67	1.8	0.89	0.41	5.13			0.26	0.04	16.5217	0.56	46.63	0.96	19.94	0.73	4.74667	0.12	5.69333	0.11	5.17167	0.27	2.07
	7.38	65.23	104.37	86.13	57.59	34.61	39.37	24.06	13.42	57.85		1.37	24.86	20.09	28.84	15.05	8.61	8.37	4.81	2.9	17.05		0.26	6.03	9.82	6.58	1.69	1.64	1.81	0.9	0.41	5.09			0.26	0.04	16.5667	0.56	48.3267	0.92	20.0467	0.67	5.00833	0.27	5.86167	0.14	4.95833	0.25	2.22
	7.25	65.33	103.83	85.6	57.77	34.63	39.65	24.04	13.64	56.89		1.39	24.83	20.87	28.94	15.24	8.63	8.34	4.84	2.64	16.46		0.26	5.98	9.73	6.68	1.69	1.66	1.8	0.9	0.41	5.05			0.26	0.02	17.25	0.33	45.58	0.92	19.84	1	5.21	0.15	6.19167	0.05	5.21333	0.36	2.17833
	7.26	64.91	103.67	87.44	57.48	34.49	39.49	24.11	13.8	53.36		1.37	24.77	18.63	28.89	15.26	8.68	8.33	4.81	2.55	15.46		0.26	5.97	9.75	6.75	1.68	1.66	1.8	0.89	0.41	5.02			0.26	0.04	16.3033	0.52	46.775	0.9	20.5417	1	4.81	0.29	6.60167	0.23	4.815	0.45	2.23167
	7.26	65.49	103.39	88.01	58.74	34.48	39.92	24.02	13.76	57.44		1.37	24.69	20.11	28.8	15.25	8.63	8.35	4.83	2.57	18.56		0.25	5.95	9.64	6.79	1.71	1.64	1.8	0.9	0.42	5.01			0.25	0.02	16.4667	0.48	43.8133	1.06	20.3917	0.65	4.45667	0.37	5.59	0.07	5.11333	0.25	2.30333
	7.25	68.23	103.45	87.83	58.97	34.95	39.79	24.1	13.6	69.39		1.39	24.6	18.74	29	15.09	8.6	8.4	4.84	2.73	16.19		0.25	5.97	9.61	6.8	1.67	1.64	1.8	0.91	0.41	5.05			0.25	0.12	16.275	0.48	45.7417	0.87	18.6033	0.9	4.33	0.23	5.29333	0.14	4.97167	0.59	2.34
	7.18	67.99	104.2	87.94	58.98	34.74	39.77	23.94	13.86	72.52		1.4	24.61	19.1	28.98	15.1	8.55	8.42	4.81	2.26	18.76		0.26	5.99	9.48	6.71	1.64	1.65	1.8	0.91	0.41	5.05			0.26	0.06	15.5317	0.46	43.835	1.17	18.725	0.87	4.46167	0.13	6.22833	0.16	5.05	0.2	2.19833
	7.18	67.41	108.33	87.96	59.83	34.95	39.58	23.93	13.94	73.73		1.38	24.85	20.41	28.91	15.1	8.53	8.47	4.84	2.35	16.24		0.26	5.96	9.58	6.79	1.65	1.66	1.81	0.9	0.42	5.09			0.26	0.06	13.2	0.63	43.885	1	19.08	0.69	4.33333	0.38	6.49667	0.2	5.05333	0.27	2.32333
	7.33	68.01	107.51	86.91	60.76	35.31	39.76	23.8	13.66	70.97		1.38	24.77	19.38	28.82	15.12	8.52	8.48	4.82	1.94	19.11		0.26	5.98	9.25	6.8	1.62	1.67	1.82	0.9	0.42	5.01			0.26	0.02	12.9083	0.92	38.3717	1.23	19.7733	0.6	3.50833	0.23	6.33833	0.18	5.11333	0.5	2.43167
	7.35	66.88	105.81	87.22	60.59	34.85	39.89	23.89	14.2	71.33		1.38	24.75	19.44	28.88	15.05	8.5	8.43	4.85	2.21	20.11		0.27	5.92	9.38	6.88	1.63	1.67	1.8	0.91	0.41	5.02			0.27	0.06	13.065	0.6	43.6883	0.87	20.1617	0.75	3.97333	0.21	6.44333	0.16	5.15833	0.25	2.32
	7.26	66.62	105.18	85.99	60.53	34.87	39.85	23.94	13.79	74.06		1.37	24.68	20.95	28.8	15.14	8.53	8.38	4.82	2.41	17.42		0.26	6	9.48	6.8	1.6	1.66	1.69	0.92	0.42	5.02			0.26	0	11.995	1.31	42.8167	0.87	20.1483	0.62	3.81167	0.21	6.355	0.14	3.48167	0.3	2.46167
	7.25	65.33	105.27	86.4	60.21	34.68	39.65	23.82	13.56	75.23		1.38	24.53	21.53	29.18	15.04	8.53	8.4	4.79	2.38	16.1		0.26	5.93	9.54	6.8	1.54	1.7	1.68	0.91	0.42	5			0.26	0.06	17.6683	0.52	42.455	0.71	20.4067	0.75	2.99333	0.33	6.39833	0.16	3.67	0.32	2.34833
	7.25	66.03	104.97	86.37	61.22	34.66	39.65	23.95	13.45	74.99		1.41	24.66	18.19	29.29	15.19	8.52	8.42	4.82	2.06	15.83		0.26	5.85	9.47	6.78	1.54	1.68	1.22	0.91	0.42	5.03			0.26	0	19.655	0.46	41.3033	1.15	20.3783	0.75	3.01333	0.69	6.41333	0.11	1.91833	0.18	2.40333
	7.26	65.3	105.24	86.86	59.78	34.61	39.45	23.9	13.17	74.57		1.4	24.57	18.61	29.24	15.06	8.57	8.49	4.84	2.05	17.39		0.26	5.87	9.43	6.75	1.53	1.7	1.35	0.91	0.42	5.03			0.26	0.04	18.9383	1.21	40.9717	1.02	20.0783	0.52	3.46167	0.19	6.2	0.25	2.94833	0.25	2.41167
	7.24	65.69	104.43	87.99	60.68	34.32	39.67	23.87	12.27	72.53		1.36	24.72	20.35	29.12	14.94	8.55	8.48	4.81	2.15	18.04		0.26	6.16	9.41	6.75	1.55	1.68	1.33	0.91	0.43	5.04			0.26	0.04	19.33	1.19	39.2133	0.88	19.9417	1.04	3.915	0.35	6.40667	0.16	2.50333	0.16	2.36167
	7.25	65.23	104.1	87.99	59.26	34.57	39.48	23.96	12.52	71.63		1.34	24.77	20.13	29.04	14.94	8.69	8.62	4.82	1.96	19.5		0.26	6.19	9.33	6.68	1.6	1.69	1.63	0.91	0.42	5.06			0.26	0.04	17.0767	0.88	40.1417	0.77	20.445	0.69	3.66333	0.29	6.38	0.23	3.135	0.3	2.34333
	7.24	65.41	104.16	87.6	59.39	34.39	39.53	23.87	13.28	72.77		1.33	25.07	23.58	28.87	14.61	8.67	8.58	4.8	2.27	19.47		0.26	6.06	9.29	6.71	1.56	1.7	1.67	0.89	0.41	5.08			0.26	0	23.5883	0.69	36.9067	0.88	20.7067	0.98	4.685	0.31	6.35167	0.2	2.45667	0.25	2.365
	7.22	64.34	103.79	87.8	59.43	34.26	39.5	24.21	13.4	74.07		1.33	25.1	33.09	28.95	14.65	8.89	8.54	4.81	2.33	18.6		0.26	6.21	9.18	6.69	1.63	1.68	1.72	0.88	0.37	5.07			0.26	0.02	21.4717	0.9	36.3233	0.92	19.29	0.88	4.42	0.23	6.26167	0.09	2.98667	0.34	2.405
	7.31	64.33	104.23	89.13	59.71	34.22	39.42	25.64	13.39	74.03		1.31	24.81	39.59	28.74	14.6	8.86	8.55	4.78	2.31	20.36		0.26	6.03	9.42	6.68	1.7	1.67	1.82	0.9	0.33	5.07			0.26	0.02	25.43	0.5	41.055	0.96	19.1317	0.9	5.07667	0.25	6.1	0.14	2.40833	0.43	2.47833
	7.4	64.46	104.32	88.91	59.45	33.99	40.82	24.77	13.39	76.42		1.31	25.16	41.32	28.58	14.66	8.68	8.51	4.75	2.32	20.55		0.26	6.02	9.39	6.65	1.56	1.68	1.91	0.92	0.32	5.02			0.26	0	23.9833	0.65	39.6983	0.94	18.3217	0.83	3.785	0.12	6.11833	0.09	2.715	0.3	2.09667
	7.3	64.57	104.05	88.97	59.42	35.02	41.31	24.13	12.82	77		1.33	25.13	42.06	28.49	14.59	8.77	8.78	3.61	2.29	20.6		0.26	6.16	9.45	6.69	1.51	1.67	1.99	0.89	0.3	4.19			0.26	0.04	13.0167	1.81	40.165	0.88	18.4933	0.96	3.39833	0.17	6.13667	0.07	2.39667	0.34	1.78333
	7.33	64.91	104.06	88.29	59.13	34.59	40.21	24.03	12.68	78.32		1.31	25.32	42.33	28.22	14.55	8.83	8.89	3.21	2.29	20.24		0.26	6.24	9.4	6.65	1.57	1.67	1.88	0.93	0.34	4.1			0.26	0.02	25.2033	1.19	37.9733	1.1	19.67	0.92	4.22167	0.23	5.84833	0.2	2.59833	0.55	1.85333
	7.26	64.97	104.81	89.6	59.63	34.72	40.07	23.88	13.42	78.94		1.37	25.3	42.1	28.55	14.51	8.89	8.88	4.74	2.2	19.79		0.26	6.21	9.45	6.67	1.65	1.67	1.58	0.92	0.32	4.32			0.26	0.04	28.0117	0.46	38.19	1.06	19.7233	0.79	3.18833	0.56	5.675	0.14	2.35333	0.45	1.99833
	7.32	65.52	107.98	89.84	60.14	33.97	40.06	24.03	13.65	75.9		1.39	25.22	41.51	29.02	14.56	8.9	8.95	4.57	2.24	19.84		0.26	6.2	9.34	6.62	1.49	1.68	1.27	0.93	0.31	5.15			0.26	0.1	32.485	0.54	37.225	1	19.95	0.77	3.95667	0.35	5.70333	0.11	2.09833	0.11	2.15333
	7.31	65.2	107.24	89.63	57.78	34.14	40.04	24.42	13.67	72.78		1.37	25.19	41.22	29.02	14.5	8.98	8.91	4.53	2.28	19.56		0.26	6.54	9.34	6.6	1.57	1.67	1.84	0.92	0.33	5.28			0.26	0.04	33.3867	0.46	38.6083	0.77	19.255	0.85	4.15333	0.19	5.64167	0.2	3.06	0.14	2.19333
	7.45	65.33	105.98	89.45	55.04	33.94	40.14	24.78	13.67	72.58		1.35	25.09	41.53	29.17	14.52	8.96	8.93	4.62	2.26	19.97		0.26	6.51	9.29	6.55	1.55	1.7	1.98	0.88	0.3	5.25			0.26	0.06	31.095	0.73	37.3717	0.87	19.2883	0.73	2.795	0.52	5.51833	0.2	2.67	0.39	2.11333
	7.33	66.56	105.41	89.17	59.91	33.99	40	24.08	13.79	69.52		1.39	24.94	41.73	29.2	14.67	9.06	8.92	4.88	2.26	20.43		0.26	6.48	9.37	6.56	1.64	1.66	1.74	0.9	0.33	5.25			0.26	0	23.215	1.17	36.5283	0.94	19.4833	0.48	3.79667	0.25	5.28167	0.23	2.37167	0.14	2.29333
	7.34	67.5	105.09	89.59	61.01	34.19	40.03	24	14.07	67.77		1.4	24.86	42.19	29.43	14.91	9.1	8.91	4.79	2.26	19.59		0.27	6.61	9.31	6.56	1.63	1.71	1.86	0.91	0.43	5.27			0.27	0.02	12.2183	2.42	35.7317	1.02	19.7717	0.73	2.91	0.19	5.835	0.09	2.14667	0.41	1.77
	7.28	66.64	105.05	90.1	60.72	34.18	40.47	23.83	14.12	69.61		1.39	24.84	42.65	29.4	14.85	8.87	8.95	4.62	2.31	19.74		0.26	6.61	9.48	6.58	1.48	1.67	1.78	0.87	0.5	5.24			0.26	0.02	10.8117	1.94	35.3233	0.94	19.3667	0.67	4.31333	0.33	5.17167	0.2	2.27333	0.55	1.99667
	7.35	67.22	108.1	89.95	61.29	34.61	40.84	23.83	14.22	68.62		1.36	24.76	42.08	29.47	14.69	9	8.84	4.68	2.3	19.71		0.26	6.39	9.12	6.56	1.65	1.69	1.28	0.87	0.51	5.1			0.26	0.06	20.6433	1.5	34.0717	0.96	19.1	0.69	4.395	0.13	5.035	0.07	2.08667	0.05	1.90833
	7.32	66.69	107.74	90.76	61.14	34.61	40.7	23.74	13.91	69.33		1.37	24.69	41.56	29.46	14.56	9	8.87	4.77	2.33	19.55		0.26	5.82	9.28	6.53	1.35	1.68	1.57	0.9	0.48	5.3			0.26	0.02	17.2717	1.6	36.015	0.83	19.135	0.67	2.315	0.31	5.60333	0.14	2.78833	0.34	2.04667
	7.29	66.91	106.29	91.05	61.57	34.86	40.63	23.76	13.69	73.67		1.37	24.74	42.24	29.33	14.4	8.93	8.8	4.61	2.38	19.31		0.26	6.68	9.35	6.51	1.49	1.68	1.8	0.89	0.48	5.48			0.26	0.02	15.1467	1.52	35.22	1.08	19.3467	0.88	4.14667	0.42	4.86	0.05	2.50333	0.32	2.175
	7.32	66.24	106.23	92.96	61.83	35.03	40.41	23.66	13.87	75.14		1.37	24.81	40.87	29.52	14.47	8.98	8.74	4.73	2.34	19.07		0.26	6.6	9.35	6.58	1.61	1.69	1.68	0.89	0.46	5.54			0.26	0	11.8033	2.19	34.8983	0.73	19.7583	0.63	4.645	0.1	4.79167	0.14	2.77833	0.16	2.10333
	7.28	65.96	105.71	95.46	61.09	34.78	40.47	23.82	13.89	75.16		1.41	24.89	40.73	29.63	14.34	8.92	8.73	4.61	2.39	18.86		0.26	6.58	9.24	6.63	1.64	1.72	1.08	0.89	0.47	5.67			0.26	0.04	24.2533	1.29	33.5517	1.13	20.0217	0.71	4.59333	0.23	5.17333	0.11	1.375	0.18	2.06
	7.32	66.3	106.27	96.78	61.26	34.9	39.65	23.69	13.96	75.75		1.43	25.33	41.9	29.6	14.4	8.91	8.71	4.13	2.43	18.77		0.26	6.65	9.27	6.62	1.63	1.7	1.14	0.9	0.48	5.49			0.26	0	32.745	1.1	33.7283	0.96	20.7233	0.75	4.63167	0.1	5.76167	0.34	1.79667	0.3	2.18
	7.3	65.45	107.23	96.91	61.61	35.71	39.16	23.81	13.88	76.29		1.4	25.25	41.04	29.42	14.3	8.86	8.69	4.4	2.38	18.8		0.26	6.59	9.36	6.69	1.64	1.7	0.88	0.89	0.49	5.52			0.26	0	40.5433	0.87	35.1133	0.87	21.84	0.73	4.41833	0.15	5.74833	0.18	1.32167	0.05	2.12
	7.36	65.82	107.25	94.42	61.1	35.65	39.6	23.82	13.72	76.17		1.37	25.08	41.22	29.42	14.39	8.8	8.68	4.85	2.38	18.7		0.26	6.64	9.44	6.7	1.62	1.7	0.59	0.89	0.49	5.51			0.26	0.02	37.3283	0.62	30.835	1.04	22.3733	0.81	4.99	0.31	5.61833	0.14	0.635	0.09	2.11
	7.56	64.89	106.53	95.83	61.43	34.65	39.91	23.6	13.96	75.72		1.36	25.11	39.03	29.22	14.34	8.78	8.64	4.87	2.4	18.67		0.26	6.6	9.38	6.73	1.62	1.72	0.75	0.88	0.48	5.54			0.26	0.04	41.2833	0.48	33.145	1.33	22.5217	0.67	4.805	0.13	5.80833	0.02	1.03	0.16	2.12667
	7.51	65.65	105.78	95.16	61.09	34.53	39.46	23.62	13.87	74.35		1.36	25.01	38.9	29.29	14.53	8.71	8.74	4.81	2.43	18.52		0.27	6.52	9.48	6.75	1.61	1.72	0.83	0.92	0.48	5.51			0.27	0	34.965	1	32.9917	1.02	23.07	0.71	4.64333	0.29	5.76333	0.11	1.23	0.2	1.90333
	7.42	65.52	105.26	95.38	60.58	34.3	39.58	23.74	13.63	73.08		1.37	25.22	39.16	29.36	14.44	8.76	8.68	4.76	2.41	18.36		0.26	6.47	9.48	6.82	1.59	1.71	0.75	0.91	0.48	5.47			0.26	0.06	39.0533	0.77	34.29	1.33	22.88	0.83	4.80333	0.17	5.85	0.09	0.845	0.11	2.02333
	7.39	65.4	105.91	94.91	60.21	34.44	39.46	23.54	13.5	72.47		1.39	25.07	39.22	29.39	14.61	8.81	8.7	4.83	2.4	18.29		0.26	6.49	9.41	6.86	1.58	1.71	1.43	0.91	0.48	5.52			0.26	0	41.1467	0.52	33.1283	0.67	23.6017	0.65	4.60333	0.33	5.92167	0.16	2.525	0.34	2.095
	7.51	65.19	105.99	92.99	60.14	34.4	39.72	23.69	13.34	71.87		1.38	24.87	39.09	29.39	14.59	8.81	8.69	4.75	2.43	18.23		0.26	6.4	9.47	6.87	1.59	1.69	1.66	0.91	0.47	5.45			0.26	0.04	37.9983	0.62	35.0367	1.33	24.435	0.65	4.74	0.25	5.125	0.11	3.10167	0.11	2.12167
	7.54	67.2	106.41	93.22	59.56	34.5	39.46	24.75	13.23	71.37		1.37	24.75	39.79	29.39	14.47	8.82	8.7	4.72	2.45	18.37		0.26	6.33	9.41	6.92	1.58	1.71	1.52	0.91	0.47	5.41			0.26	0.02	37.84	0.69	32.2433	0.98	26.0083	0.79	4.71833	0.21	5.27833	0.05	2.45833	0.09	2.03
	7.47	66.09	106.67	94.1	59.46	34.69	39.41	24.78	13.13	71.49		1.38	24.94	38.23	29.16	14.49	8.75	8.72	4.67	2.46	18.18		0.26	6.38	9.21	6.93	1.59	1.72	1.01	0.91	0.48	5.4			0.26	0.06	39.4933	0.63	31.0467	1.23	26.8333	0.63	4.61	0.15	5.59333	0.09	1.715	0.14	2.08333
	7.46	66.83	106.22	93.5	59	34.69	40.07	24.14	13.09	71.03		1.38	25	38.96	29.09	14.44	8.76	8.66	4.69	2.48	18.33		0.26	6.41	9	6.92	1.6	1.73	0.81	0.92	0.47	5.45			0.26	0.06	38.2867	0.69	32.5867	1.23	28.1417	0.62	4.78167	0.25	5.38833	0.11	1.08833	0.23	2.09
	7.47	65.91	106.31	94.32	59.24	34.53	39.71	24.1	13.01	70.83		1.37	25.04	38.84	29.01	14.43	8.79	8.68	4.68	2.46	18.22		0.26	6.41	9.53	6.86	1.59	1.73	1.19	0.91	0.48	5.39			0.26	0	39.1367	0.71	36.0733	0.96	28.315	0.67	4.72333	0.21	5.46333	0.16	2.21	0.16	1.955
	7.39	66.53	107.19	94.53	59.51	34.22	39.47	23.97	12.99	70.48		1.35	25.04	38.25	28.89	14.59	8.77	8.68	4.66	2.46	18.24		0.26	6.4	9.43	6.92	1.58	1.73	1.67	0.91	0.47	5.4			0.26	0	37.595	0.37	34.09	1.33	29.245	0.75	4.585	0.15	5.41833	0.23	2.25833	0.68	2.07167
	7.38	65.31	107.29	94.18	58.91	34.26	39.4	24.55	12.95	70.07		1.38	25.03	38.46	28.83	14.91	8.76	8.58	4.68	2.5	18.3		0.25	6.34	9.53	6.95	1.58	1.72	1.79	0.92	0.48	5.39			0.25	0.04	38.615	0.62	35.3433	1.13	29.8417	0.71	4.75333	0.29	5.36	0.14	3.06167	0.36	2.05833
	7.4	65.96	108.28	95.98	58.61	34.06	39.16	24.13	12.83	69.89		1.4	24.9	39.17	29.16	15.02	8.78	8.62	4.66	2.53	18.04		0.25	6.3	9.72	6.99	1.56	1.7	1.56	0.91	0.47	5.32			0.25	0.02	39.1783	0.58	37.07	0.98	30.6483	0.71	4.42167	0.08	5.455	0.14	2.69167	0.39	2.165
	7.32	65.05	107.89	93.88	58.37	34.37	38.86	23.96	12.75	69.4		1.43	24.73	39.39	29.37	14.84	8.76	8.56	4.69	2.53	18.17		0.26	6.27	9.65	7.06	1.58	1.71	1.82	0.92	0.47	5.28			0.26	0.04	38.37	0.6	37.9367	1	30.74	0.83	4.36333	0.19	5.34167	0.2	3.75333	0.14	2.11333
	7.33	65.6	108.73	94.54	58.29	34.01	38.88	23.96	12.8	69.14		1.38	24.99	39.59	29.45	14.78	8.75	8.58	4.68	2.51	18.08		0.27	6.21	9.74	7.07	1.59	1.72	1.64	0.9	0.47	5.19			0.27	0.02	39.2267	0.27	40.065	0.87	30.0833	0.83	4.21333	0.13	5.39833	0.05	2.56	0.16	2.03333
	7.36	65.02	108.35	92.5	58.2	34.37	39	23.92	12.71	68.84		1.37	25.15	39.52	29.44	14.74	8.79	8.62	4.73	2.52	18.08		0.27	6.17	9.63	7.06	1.56	1.72	1.43	0.91	0.47	5.16			0.27	0.04	36.3067	0.48	39.745	1.19	30.9017	0.63	4.445	0.17	5.57167	0.18	2.655	0.3	2.09667
	7.38	65.79	106.86	91.68	57.86	34.15	38.71	24.14	13.28	68.86		1.36	25.19	39.41	29.32	14.66	8.82	8.58	4.86	2.49	17.98		0.27	6.19	9.63	7.03	1.56	1.72	1.95	0.91	0.47	5.19			0.27	0.04	38.635	0.27	41.7233	1.04	30.51	0.58	4.12333	0.23	5.31167	0.2	3.08	0.23	1.99333
	7.37	69.25	106.46	93.91	57.84	34.01	38.91	23.8	13.46	68.85		1.36	25.07	39.49	29.32	14.61	8.8	8.59	4.76	2.49	18		0.27	6.24	9.63	7.04	1.53	1.72	2	0.9	0.46	5.18			0.27	0.02	38.1783	0.63	43.67	0.92	30.9267	0.77	4.3	0.17	5.14667	0.16	3.03833	0.3	1.95333
	7.33	67.1	106.41	94.82	57.49	34.18	38.64	23.87	13.43	68.66		1.36	25.01	39.34	29.15	14.57	8.84	8.63	4.75	2.47	17.95		0.26	6.19	9.59	7.03	1.52	1.71	1.77	0.93	0.47	5.16			0.26	0.04	38.5167	0.63	43.8567	0.94	30.7	0.58	4.205	0.25	4.89333	0.3	3.05667	0.11	2.03
	7.36	66.25	106.44	95.61	57.52	33.98	38.84	23.69	13.53	68.43		1.39	24.9	39.19	28.99	14.59	8.84	8.63	4.52	2.47	17.9		0.25	6.18	9.6	6.94	1.51	1.7	1.73	0.9	0.47	5.15			0.25	0.02	36.8017	0.46	45.0133	1.15	30.2467	0.83	4.22	0.17	5.06667	0.3	3.26833	0.07	2.04667
	7.54	67.17	105.99	94.59	58.18	33.91	38.63	23.74	13.39	68.36		1.37	25.1	39.19	28.99	14.65	8.83	8.65	4.36	2.45	18		0.26	6.17	9.54	6.99	1.51	1.71	1.77	0.92	0.47	5.12			0.26	0.08	37.4133	0.63	48.7817	0.96	29.5833	0.9	4.31833	0.23	4.93833	0.23	3.12	0.14	2.04167
	7.47	66.02	107.27	89.94	58.23	34.07	38.55	23.84	13.3	69.5		1.33	25.26	39.08	28.68	14.76	8.85	8.68	4.47	2.44	17.9		0.26	6.16	9.61	7	1.48	1.71	1.9	0.9	0.47	5.1			0.26	0.02	35.085	0.37	49.3083	0.98	29.1167	0.79	3.51667	0.12	4.70833	0.18	3.41	0.11	2.05
	7.37	66.7	107.57	87.07	58.08	34.33	38.71	23.72	13.21	68.64		1.35	25.4	38.96	28.57	15.12	8.85	8.67	4.59	2.47	17.71		0.26	6.14	9.68	7	1.51	1.7	1.94	0.91	0.47	5.14			0.26	0	35.705	0.42	51.3967	1.02	28.5283	1.12	4.03	0.25	5.285	0.09	3.12333	0.2	2.07333
	7.36	65.93	106.75	92.66	57.79	34.64	39.33	23.69	13.21	68.84		1.34	25.62	39.13	28.62	14.85	8.76	8.64	4.62	2.49	17.65		0.26	6.14	9.76	6.98	1.51	1.71	1.95	0.91	0.47	5.1			0.26	0.06	33.565	0.62	53.2417	1.1	28.64	0.6	4.10833	0.19	5.07	0.09	3.19167	0.16	2
	7.35	65.81	106.99	94.12	57.51	34.77	39.64	23.7	13.16	69.12		1.34	25.87	39.23	28.83	15.04	8.76	8.65	4.63	2.49	17.71		0.26	6.12	9.74	6.91	1.56	1.73	1.87	0.91	0.47	5.15			0.26	0.1	35.5483	0.58	54.1717	0.79	27.795	0.96	4.20167	0.15	4.81667	0.11	2.72667	0.27	2.01
	7.3	66.7	106.44	95.54	57.44	34.83	40.19	23.76	13.06	68.83		1.36	25.88	39.28	28.83	14.89	8.76	8.7	4.57	2.46	17.74		0.27	6.16	9.73	6.9	1.57	1.72	1.78	0.92	0.46	5.13			0.27	0.02	34.91	0.37	53.4467	1.12	28.0633	0.85	4.24167	0.19	4.99	0.23	2.85667	0.14	1.98833
	7.29	66.02	106.42	89.98	57.15	34.74	40.48	25.07	13.1	68.77		1.34	25.79	39.14	28.69	14.86	8.74	8.7	4.73	2.49	17.69		0.27	6.11	9.74	6.86	1.58	1.72	1.66	0.94	0.47	5.11			0.27	0.04	34.7283	0.44	52.535	0.88	27.64	1.04	4.51833	0.27	4.81333	0.2	2.81333	0.16	1.925
	7.43	65.54	106.32	87.68	57.01	34.79	41.41	24.91	12.99	68.36		1.34	26.26	39.03	28.72	14.83	8.72	8.69	4.74	2.48	17.75		0.27	6.1	9.62	6.84	1.55	1.7	1.72	0.93	0.47	5.09			0.27	0.17	33.67	0.63	53.095	1.13	28.3317	0.96	4.51833	0.25	5.01333	0.3	3.48167	0.23	2.05
	7.27	65.51	105.78	93.06	57.1	34.6	40.93	24.37	13.04	68.36		1.38	26.21	38.76	28.65	14.7	8.69	8.64	4.68	2.47	17.8		0.27	6.08	9.82	6.8	1.54	1.7	1.77	0.89	0.46	5.06			0.27	0.02	33.3467	0.25	52.2533	1.08	27.9133	0.71	4.68333	0.17	4.74333	0.07	3.86333	0.18	1.88833
	7.27	66.42	105.63	95.92	57.1	34.77	40.34	24.2	13.02	68.01		1.39	26.08	38.81	28.51	14.82	8.6	8.61	4.59	2.49	17.95		0.24	6.09	9.68	6.73	1.55	1.7	1.79	0.91	0.46	5.05			0.24	0.12	32.4833	0.4	53.0617	1.04	26.6	1.21	4.72167	0.13	4.86667	0.27	4.29167	0.11	1.98167
	7.33	66.01	104.8	95.66	57.65	35.04	39.86	23.86	12.99	68.19		1.45	25.99	38.77	28.4	14.99	8.59	8.62	4.62	2.49	17.91		0.19	6.06	9.65	6.81	1.55	1.7	1.78	0.9	0.47	5.08			0.19	0.04	33.3617	0.5	55.8817	1	24.27	0.73	4.9	0.08	4.96333	0.23	4.32	0.16	1.95
	7.33	66.73	104.25	97.76	58.27	34.81	40.11	23.76	12.99	67.86		1.45	26.02	38.94	28.36	14.8	8.63	8.62	4.63	2.49	17.86		0.25	6.04	9.62	6.77	1.53	1.68	1.79	0.91	0.47	5.09			0.25	0.08	32.5317	0.58	54.4333	1.38	26.835	0.83	4.64333	0.1	4.94667	0.16	4.38333	0.2	1.97833
	7.31	69.1	104.79	97.54	58.02	34.61	40.35	23.69	12.95	67.94		1.45	26	39.04	28.34	14.81	8.71	8.64	4.66	2.52	17.9		0.28	6	9.76	6.79	1.54	1.69	1.79	0.9	0.47	5.08			0.28	0	31.9367	0.5	52.2033	1.23	26.035	0.75	4.79167	0.15	4.935	0.14	4.28	0.09	1.90833
	7.24	69.96	105.54	96.03	57.8	34.7	40.21	24.06	13.02	68.1		1.43	25.84	39.08	28.5	14.82	8.75	8.62	4.64	2.48	17.87		0.28	6.01	9.57	6.82	1.54	1.69	1.78	0.91	0.46	5.06			0.28	0.04	33.3	0.54	50.695	1.25	26.6517	0.88	4.76	0.13	4.72	0.25	4.34667	0.25	2.015
	7.28	68	107.31	95.17	57.85	34.42	39.97	25.19	13.04	68.87		1.44	25.85	38.8	28.52	14.82	8.75	8.59	4.68	2.51	17.8		0.29	6	9.74	6.8	1.55	1.7	1.76	0.9	0.47	5.06			0.29	0.02	30.4883	0.4	55.3683	0.92	25.77	0.73	4.53667	0.13	4.675	0.18	4.30167	0.16	2.12667
	7.3	67.66	106.29	94.81	57.87	34.42	40.91	24.7	13.11	68.63		1.41	25.65	38.71	28.82	14.82	8.79	8.53	4.62	2.48	17.71		0.27	6	9.63	6.74	1.52	1.7	1.77	0.91	0.47	5.06			0.27	0.06	31.7667	0.48	54.1833	0.94	25.9767	0.79	4.58667	0.19	4.66167	0.2	4.265	0.2	2.135
	7.32	66.73	105.24	94.38	57.78	34.35	41.12	24.08	13.56	68.56		1.4	25.6	38.64	28.24	14.83	8.82	8.55	4.79	2.48	17.67		0.24	6.09	9.76	6.73	1.53	1.67	1.77	0.9	0.47	5.06			0.24	0.04	30.145	0.46	56.6383	1.13	25.3317	0.75	4.69333	0.19	4.76333	0.32	4.37167	0.02	2.10333
	7.45	67.31	105.19	94.76	57.58	34.38	40.68	23.97	13.63	68.35		1.33	25.4	38.68	28.27	14.76	8.89	8.6	4.73	2.51	17.73		0.19	6.09	9.63	6.67	1.52	1.69	1.76	0.9	0.47	5.03			0.19	0.04	31.0217	0.6	54.855	0.87	25.7967	0.77	4.75	0.27	4.8	0.16	4.235	0.23	2.01
	7.45	67.15	105.43	94.7	57.23	34.22	40.92	23.88	13.7	68.15		1.35	25.46	38.97	28.15	14.64	8.86	8.54	4.62	2.5	17.87		0.26	6.11	9.63	6.64	1.53	1.7	1.75	0.9	0.48	5.01			0.26	0	29.6367	0.42	52.865	1.13	25.5317	1.19	4.60667	0.13	4.56	0.27	4.305	0.14	2.05833
	7.35	66.77	107.54	93.97	57.06	34.32	40.81	23.75	13.55	67.6		1.33	25.15	38.95	28.26	14.72	8.87	8.57	4.72	2.51	18.21		0.28	6.14	9.52	6.62	1.54	1.68	1.78	0.9	0.48	5.01			0.28	0.04	31.6383	0.5	53.365	0.81	25.4917	1.04	4.50833	0.12	4.78833	0.14	4.23167	0.23	1.99333
	7.36	66.79	106.28	94.36	56.93	34.62	39.5	23.81	13.4	67.79		1.34	25.34	38.75	28.42	15.06	8.92	8.42	4.67	2.52	17.76		0.26	6.13	9.53	6.64	1.58	1.68	1.77	0.9	0.49	4.98			0.26	0.08	30.8733	0.62	53.2417	1.08	25.1967	0.77	4.69333	0.06	4.70667	0.11	4.08333	0.07	2.03167
	7.31	65.78	105.72	94.01	57.07	34.75	42.73	23.65	13.33	67.21		1.38	25.36	38.62	28.52	14.98	8.97	8.49	4.67	2.49	17.84		0.26	6.17	9.59	6.64	1.58	1.7	1.77	0.91	0.49	4.96			0.26	0.04	30.965	0.52	56.5183	1.33	25.2867	0.63	4.67667	0.27	4.825	0.18	4.18667	0.16	1.955
	7.27	66.4	105.23	93.59	56.86	35.12	43.73	23.67	13.29	67.2		1.43	25.2	38.61	28.64	14.65	8.9	8.51	4.66	2.52	17.81		0.26	6.19	9.58	6.64	1.57	1.7	1.78	0.91	0.49	4.95			0.26	0	30.6783	0.67	56.3117	1.33	24.7567	0.73	4.67667	0.29	4.71	0.07	4.33167	0.18	2.02167
	7.38	65.84	104.53	93.23	56.86	36.38	42.54	23.59	13.23	66.01		1.42	25.41	39.04	28.51	14.73	8.96	8.48	4.8	2.53	18.06		0.27	6.1	9.67	6.72	1.58	1.69	1.78	0.9	0.49	4.99			0.27	0.02	29.855	0.87	56.4917	0.96	26.0033	0.79	4.83167	0.13	5.11667	0.05	4.145	0.25	2.07833
	7.32	66.8	104.22	92.39	57.05	36.42	42.06	23.61	13.08	63.24		1.41	25.33	39.11	28.63	14.61	9.09	8.49	4.75	2.54	18.06		0.28	6.21	9.63	6.81	1.56	1.69	1.79	0.9	0.49	5			0.28	0.04	29.6567	0.73	58.89	0.85	24.0517	0.77	4.56333	0.21	4.66167	0.34	4.32333	0.16	2.07
	7.25	71.96	103.46	91.17	57.18	35.68	41.61	23.51	12.97	64.29		1.4	25.27	39.01	28.8	14.6	9.03	8.58	4.8	2.54	17.9		0.27	6.41	9.62	6.78	1.56	1.68	1.78	0.9	0.49	5.01			0.27	0.04	29.6267	0.58	55.8767	0.83	23.1283	1.02	4.51167	0.21	4.82833	0.11	4.07833	0.14	2.05833
	7.28	69.83	103.62	90.75	57.22	35.42	40.37	23.52	13.02	65.15		1.41	25.42	39.47	28.73	14.53	9.09	8.49	4.79	2.53	17.75		0.26	6.39	9.66	6.76	1.55	1.68	1.78	0.89	0.49	5.03			0.26	0	28.305	0.46	56.58	1.02	23.5883	0.88	4.525	0.27	4.815	0.07	4.25667	0.11	2.05667
	7.32	67.89	104.46	90.19	56.99	35.66	40.71	23.58	12.96	55.31		1.43	25.51	40.05	28.73	14.56	9.07	8.98	4.78	2.54	17.67		0.24	6.35	9.75	6.71	1.54	1.67	1.79	0.89	0.49	5.02			0.24	0.06	29.49	0.69	60	1.12	23.075	1.13	4.63167	0.15	4.915	0.18	4.185	0.14	1.89333
	7.23	68.01	106.37	89.89	57	36.59	40.94	23.42	13	58.68		1.41	25.41	39.85	28.63	14.48	9.14	8.93	4.79	2.52	17.62		0.25	6.35	9.72	6.69	1.52	1.68	1.77	0.89	0.49	5.05			0.25	0	28.7317	0.5	58.825	0.98	23.3367	1.06	4.37833	0.19	4.95667	0.18	4.01833	0.25	1.91333
	7.31	66.94	105.54	89.36	56.72	36.11	41.42	23.6	12.99	64.78		1.43	25.32	39.88	28.61	14.57	9.08	8.9	4.76	2.53	17.67		0.27	6.29	9.73	6.76	1.52	1.68	1.79	0.89	0.5	5.02			0.27	0.08	29.765	0.56	57.975	1.12	22.36	1.27	4.69333	0.12	5.105	0.11	4.27833	0.11	2.05333
	7.28	67.75	104.71	89.32	56.92	36.08	40.41	23.5	12.99	66.51		1.38	25.36	39.35	28.51	14.48	9.08	8.99	4.78	2.54	17.8		0.26	6.34	9.71	6.72	1.53	1.69	1.77	0.89	0.49	5.05			0.26	0.13	28.4083	0.56	57.9133	0.94	22.78	1.19	4.59667	0.19	4.91833	0.16	4.07833	0.2	2.015
	7.27	66.75	104.26	88.65	58.34	35.91	40.06	23.62	13.27	66.09		1.36	25.34	39.35	28.48	14.38	9.05	8.55	4.77	2.53	17.68		0.27	6.26	9.71	6.7	1.5	1.67	1.77	0.9	0.51	5.11			0.27	0.08	28.9167	0.5	54.49	0.9	23.4633	0.92	4.455	0.1	4.93167	0.14	4.18333	0.27	1.935
	7.29	67.11	104.21	88.49	58.27	35.31	40.23	23.8	13.64	69.2		1.36	25.41	37.47	28.44	14.38	9.3	8.51	4.73	2.54	17.92		0.25	6.26	9.45	6.78	1.49	1.66	1.76	0.88	0.5	5.05			0.25	0.08	29.3183	0.63	56.5683	1.1	23.9883	1.04	4.275	0.21	4.56333	0.05	4.23333	0.14	2.04
	7.35	69.21	104.32	88.14	58.53	35.05	39.92	23.68	13.69	71.74		1.35	25.52	37.45	28.59	14.44	9.09	8.45	4.77	2.58	18.06		0.25	6.28	9.62	6.77	1.49	1.66	1.76	0.89	0.5	5.02			0.25	0.08	28.455	0.4	56.2083	0.83	25.2217	0.94	4.505	0.21	4.68167	0.25	4.1	0.16	2.05
	7.3	68.6	104.25	87.99	59.78	35.74	39.94	23.51	13.51	72.3		1.38	25.52	37.99	28.5	14.4	9.15	8.77	4.76	2.58	18.12		0.25	6.28	9.56	6.84	1.49	1.66	1.75	0.89	0.49	5.04			0.25	0.08	28.8333	0.38	54.7067	1	25.57	1.08	4.49333	0.13	4.635	0.09	4.07333	0.18	1.88333
	7.16	66.65	104.51	87.9	59.15	36.93	39.92	23.64	13.41	73.41		1.37	25.6	38.68	28.48	14.46	9.05	8.58	4.77	2.6	18.05		0.26	6.27	9.59	6.77	1.49	1.64	1.76	0.89	0.51	5.02			0.26	0.1	28.2233	0.6	53.7583	1.19	25.7567	1.25	4.48	0.21	4.62167	0.18	4.03667	0.14	1.90833
	7.22	66.25	103.66	87.31	59.01	37.36	40.31	23.51	13.3	73.81		1.37	25.41	38.84	28.58	14.44	9.06	8.67	4.78	2.6	17.85		0.26	6.35	9.52	6.76	1.5	1.65	1.76	0.89	0.5	5.06			0.26	0.1	27.0383	0.42	54.1817	0.92	25.74	0.77	4.17333	0.21	4.62	0.14	4.03	0.09	1.97167
	7.22	65.51	103.89	87.14	59.44	37.72	40.31	23.67	13.36	75.14		1.36	25.4	38.95	28.54	14.39	9.01	8.63	4.8	2.57	17.63		0.25	6.37	9.53	6.76	1.5	1.66	1.69	0.89	0.5	5.12			0.25	0.02	26.7667	0.56	52.495	0.96	26.395	0.87	4.45333	0.06	4.66	0.11	3.525	0.14	1.805
	7.18	66.18	106.78	87.17	59.95	38.27	39.84	23.38	13.27	75.93		1.36	25.36	38.78	28.47	14.34	9.06	8.55	4.78	2.59	17.6		0.24	6.36	9.58	6.79	1.49	1.65	1.73	0.89	0.51	5.14			0.24	0.08	27.185	0.52	52.6617	1.15	26.25	1.1	4.17333	0.12	4.78833	0.16	3.84833	0.09	1.985
	7.21	66.39	106.58	87.11	59.04	38.01	40.43	23.51	13.17	76.73		1.36	25.19	38.53	28.73	14.36	9.01	8.5	4.78	2.6	17.58		0.25	6.34	9.5	6.77	1.49	1.66	1.67	0.89	0.5	5.23			0.25	0.08	27.4167	0.38	51.4133	0.81	26.0633	1.04	4.22333	0.13	5.08833	0.32	3.60333	0.07	1.95333
	7.16	66.78	105.15	87.29	58.29	37.67	40.23	23.29	13.25	75.85		1.36	25.36	38.12	28.72	14.37	9.17	8.49	4.8	2.59	17.52		0.24	6.31	9.45	6.76	1.49	1.66	1.67	0.88	0.5	5.19			0.24	0.02	23.335	0.65	49.5817	0.96	25.8867	0.73	4.23333	0.1	4.86333	0.14	3.57833	0.05	1.86333
	7.13	66.91	104.94	87.35	59.64	36.76	39.48	23.38	13.5	73.87		1.35	24.98	37.44	28.66	14.41	9.07	8.45	4.78	2.61	17.61		0.24	6.35	9.43	6.68	1.5	1.68	1.53	0.87	0.5	5.24			0.24	0.06	17.16	0.85	50.31	1.04	24.8567	0.88	4.11333	0.15	4.98167	0.18	2.705	0.07	1.91667
	7.14	66.73	104.74	87.84	59.03	36.44	39.21	23.4	13.56	73.16		1.34	25.15	37.97	28.69	14.31	8.8	8.44	4.78	2.59	17.67		0.25	5.98	9.41	6.65	1.49	1.67	1.59	0.86	0.48	5.18			0.25	0.08	16.1733	1.08	49.4017	1.12	25.4517	0.71	4.345	0.17	4.83833	0.14	3.43833	0.14	2.00333
	7.12	66.99	104.93	90.01	59.32	36.42	38.54	23.56	13.33	71.36		1.35	24.93	37.38	28.65	14.65	8.77	8.46	4.78	2.59	17.6		0.25	6.03	9.42	6.56	1.5	1.66	1.68	0.87	0.5	5.21			0.25	0.02	27.1367	0.48	48.2917	0.98	22.2383	0.87	4.215	0.37	4.91333	0.3	3.86667	0.07	1.89167
	7.21	69.75	104.58	90.34	60.15	36.76	38.86	23.52	13.31	70.01		1.36	24.83	38.83	28.65	14.2	8.86	8.41	4.79	2.5	17.55		0.25	6.24	9.49	6.57	1.51	1.67	1.73	0.86	0.49	5.26			0.25	0.04	20.1067	1.6	48.4983	1.12	23.085	1	4.29167	0.19	4.92167	0.2	4.08333	0.14	1.97
	7.22	70.74	105.62	88.72	59.56	36.71	38.96	23.5	13.24	69.14		1.38	24.76	38.93	28.58	14.07	8.97	8.39	4.8	2.36	17.38		0.24	6.01	9.36	6.46	1.48	1.66	1.74	0.86	0.49	5.26			0.24	0.02	25.025	0.75	48.0717	0.94	22.895	0.63	4.135	0.21	5.06333	0.3	3.70167	0.2	1.87
	7.28	69.49	104.91	91.27	58.93	36.13	43.19	23.65	13.19	69.83		1.37	24.77	38.63	28.57	14.09	8.86	8.39	4.78	2.5	17.49		0.24	6.23	9.42	6.5	1.49	1.66	1.77	0.86	0.49	5.25			0.24	0.02	17.2033	1.96	45.2267	0.88	21.7	0.85	4.22167	0.31	5.29333	0.14	4.08167	0.16	1.76833
	7.23	68.29	104.78	90.85	59.52	36.02	41.71	23.41	13.1	72.07		1.36	24.78	38.84	28.51	14.08	8.93	8.38	4.82	2.34	17.59		0.25	6.36	9.48	6.53	1.47	1.68	1.77	0.82	0.5	5.26			0.25	0	15.915	2.31	46.1567	1.08	22.115	0.85	4.055	0.1	5.13167	0.16	4.09667	0.23	1.70833
	7.19	67.23	104.01	89.94	58.86	36	40.14	23.57	13.05	72.52		1.35	24.7	38.83	28.56	14.16	8.88	8.4	4.78	2.32	17.71		0.25	6.39	9.51	6.58	1.5	1.69	1.76	0.52	0.5	5.22			0.25	0.02	8.52833	2.27	47.475	1.13	23.8717	0.87	4.19333	0.27	4.94167	0.16	4.01333	0.07	0.575
	7.2	68.26	103.86	91.23	58.63	35.98	39.57	23.47	13.1	72.18		1.35	24.69	39.14	28.83	14.08	8.81	8.53	4.81	2.36	17.65		0.24	6.35	9.58	6.54	1.49	1.69	1.75	0.85	0.49	5.17			0.24	0	6.9	2.21	46.5583	0.98	24.01	0.69	4.10667	0.19	5.4	0.11	4.05667	0.27	1.25167
	7.26	67.25	103.47	90.03	58.9	35.73	39.21	23.58	13.03	74		1.34	24.87	39.21	28.93	14.08	8.76	8.64	4.79	2.37	17.45		0.24	6.29	9.6	6.57	1.5	1.67	1.76	0.98	0.49	5.2			0.24	0.06	7.2	2.96	46.3467	0.92	23.3317	0.58	4.17667	0.15	5.315	0.16	3.955	0.25	0.975
	7.27	66.7	103.12	91.34	58.65	35.73	38.99	23.42	13.02	74.71		1.36	25.03	39.52	28.71	13.97	8.73	8.54	4.79	2.5	17.64		0.24	6.09	9.62	6.62	1.51	1.68	1.77	0.98	0.5	5.19			0.24	0	12.635	3	47.16	1.31	23.7133	0.79	4.08	0.23	5.15667	0.07	4.12167	0.23	0.955
	7.21	66.62	103.61	90.5	58.42	35.68	39.19	23.51	12.99	75.48		1.36	25.13	39.4	28.7	14	8.75	8.5	4.81	2.48	17.57		0.25	5.65	9.59	6.57	1.49	1.67	1.77	0.94	0.5	5.21			0.25	0.04	15.495	1.69	45.0783	0.67	24.375	0.54	4.14333	0.19	5.125	0.2	4.09833	0.34	0.98
	7.17	65.58	106.18	91.74	58.27	35.52	38.52	24.49	13.09	75.3		1.32	25.2	38.55	28.41	13.95	8.75	8.48	4.81	2.58	17.51		0.24	5.57	9.62	6.57	1.49	1.67	1.78	0.9	0.5	5.24			0.24	0.04	18.6583	0.85	44.975	0.96	23.22	0.69	4.09167	0.31	5.34667	0.16	4.1	0.18	1.18667
	7.21	65.94	105.1	91.56	58.18	35.57	38.42	24.8	13.08	74.38		1.33	25.25	38.26	28.51	13.97	8.86	8.49	4.8	2.6	17.47		0.24	5.93	9.68	6.6	1.5	1.65	1.69	0.87	0.49	5.24			0.24	0	22.1483	0.67	43.985	1.02	23.72	0.65	4.08667	0.27	5.05333	0.09	3.38833	0.18	1.095
	7.14	65.73	104.88	92.15	57.99	35.41	37.92	24.1	13.17	74.37		1.34	25.2	38.52	28.57	13.85	8.98	8.45	4.81	2.68	17.6		0.24	5.67	9.77	6.64	1.51	1.66	1.7	0.67	0.5	5.22			0.24	0.04	23.6117	0.62	43.1833	1.1	23.8	0.88	4.105	0.15	4.92333	0.18	3.655	0.2	1.00667
	7.17	65.41	104.27	89.53	57.32	35.54	37.56	23.57	13.24	74.13		1.34	25.2	38.48	28.64	14.16	8.86	8.4	4.82	2.71	17.47		0.24	5.29	9.83	6.72	1.52	1.66	1.65	0.58	0.49	5.18			0.24	0.02	16.8967	1.13	43.83	1.02	23.3567	0.71	4.20167	0.21	4.91333	0.16	3.26833	0.18	0.741667
	7.18	65.44	104.67	81.38	57.26	35.89	36.28	23.63	13.39	75.77		1.34	25.48	38.38	28.65	13.9	8.82	8.4	4.84	2.72	17.51		0.25	5.98	10.06	6.76	1.51	1.66	1.56	0.52	0.49	5.14			0.25	0	8.42167	2.88	43.8433	0.65	22.9667	0.83	4.09333	0.15	5.16667	0.18	2.81333	0.16	0.818333
	7.18	65.24	104.9	83.11	56.85	37.41	36.88	23.52	13.69	75.88		1.37	25.58	38.31	28.63	13.71	8.82	8.35	4.83	2.71	17.56		0.24	6.49	9.91	6.78	1.49	1.67	1.62	0.75	0.49	5.13			0.24	0.02	9.035	1.88	39.0683	1.21	23.0583	1.06	4.08333	0.21	5.13333	0.2	3.18833	0.09	1.24167
	7.29	65.52	106.16	92.14	56.56	37.44	41.41	23.55	13.76	75.99		1.39	25.51	38.34	28.35	13.67	8.77	8.37	4.85	2.73	17.61		0.25	6.23	9.86	6.83	1.49	1.66	1.66	0.74	0.49	5.07			0.25	0.06	12.275	2.31	41.0333	1.46	22.6567	0.69	3.81167	0.19	5.335	0.09	3.20667	0.09	1.18
	7.26	65.5	105.23	92.39	56.31	36.67	40.11	23.82	13.88	75.78		1.38	25.81	38.32	28.28	13.71	8.76	8.34	4.84	2.7	17.51		0.25	6.39	9.39	6.79	1.54	1.68	1.59	0.74	0.5	5.05			0.25	0.04	7.01833	2.33	40.1633	1.37	21.505	0.58	3.72667	0.1	5.075	0.14	2.92	0.11	1.24
	7.19	65.27	105.02	87	56.06	36.18	40.15	24.13	13.79	75.08		1.34	26.07	38.13	28.35	13.62	8.7	8.38	4.81	2.71	17.78		0.25	6.16	9.72	6.78	1.5	1.68	1.78	0.76	0.5	5.03			0.25	0.08	13.8217	1.94	41.4517	1.37	20.3083	0.67	3.56667	0.17	5.06667	0.07	2.795	0.16	1.61667
	7.2	66.18	104.93	88.76	57.17	36.24	39.62	23.67	13.83	75.04		1.34	26.07	38.1	28.26	13.62	8.65	8.34	4.8	2.69	17.72		0.24	6.02	9.79	6.85	1.56	1.69	1.93	0.84	0.49	5.01			0.24	0.06	17.6317	1.1	42.625	1.04	22.5583	0.56	3.96	0.23	4.93833	0.09	2.30333	0.48	1.60333
	7.22	69.83	105.02	91.4	57.05	36	40.04	23.74	13.95	74.33		1.37	26	38.21	28.19	13.56	8.65	8.3	4.83	2.73	17.77		0.24	6.23	9.82	6.86	1.55	1.68	2.14	0.83	0.5	5.02			0.24	0.04	16.7967	1.52	42.72	1.08	21.985	0.81	4.37	0.21	5.12833	0.02	2.14333	0.7	1.46167
	7.15	69.39	104.33	93.02	57.49	36.12	40.65	23.6	14.02	73.8		1.38	26.27	38.06	28.2	13.45	8.62	8.35	4.82	2.75	17.82		0.25	6.04	9.8	6.81	1.51	1.69	2.16	0.81	0.49	5			0.25	0.04	18.1733	0.96	41.5683	1.12	21.7667	0.98	4.14833	0.17	5.11167	0.14	2.015	1.2	1.535
	7.23	69.69	104.79	87.84	56.85	36.06	41.4	23.68	13.86	74		1.37	26.11	37.35	28.01	13.49	8.61	8.3	4.83	2.75	17.85		0.24	6.27	9.84	6.81	1.52	1.7	1.97	0.86	0.5	5			0.24	0.02	18.35	1.15	40.1333	1.4	22.5917	0.92	4.18333	0.19	4.93	0.14	2.015	0.45	1.63167
	7.24	68.24	107.26	87.38	56.76	36.21	41.07	23.63	13.69	73.14		1.37	26.11	37.46	27.97	13.52	8.65	8.33	4.85	2.78	17.82		0.25	6.24	9.71	6.8	1.54	1.69	1.93	0.89	0.5	5.02			0.25	0.02	19.265	0.77	39.8583	1.12	21.5817	0.77	3.72667	0.21	4.90833	0.14	2.13	1.36	1.73167
	7.27	67.98	107.27	85.93	56.59	36.24	39.85	23.93	13.98	72.43		1.36	26.16	37.46	28.39	13.52	8.66	8.34	4.86	2.57	17.81		0.25	6.15	9.72	6.75	1.52	1.69	1.67	0.86	0.5	5.01			0.25	0.04	16.4817	1.5	40.3717	1.23	21.5283	0.94	3.96	0.25	4.99333	0.16	3.04	0.18	1.39333
	7.15	67.18	106.14	84.55	56.68	35.89	39.53	23.63	14	72.11		1.37	26.12	37.57	28.57	13.5	8.61	8.29	4.84	2.48	17.92		0.25	5.91	9.82	6.84	1.55	1.7	1.1	0.85	0.5	4.99			0.25	0	21.28	0.62	40.8267	1.08	21.8317	0.75	4.21	0.17	5.15833	0.11	1.515	0.16	1.57167
	7.15	67.66	105.79	88.61	56.47	35.97	39.29	23.68	13.8	71.73		1.38	26.14	37.43	28.76	13.44	8.67	8.33	4.85	2.61	17.89		0.24	5.4	9.88	6.88	1.53	1.7	1.11	0.85	0.49	4.98			0.24	0.06	18.4433	0.85	40.815	0.88	22.0667	0.71	4.07333	0.25	5.25	0.11	1.90333	0.48	1.64
	7.16	67.05	105.35	92.02	56.31	36.14	39.95	23.71	13.72	72.18		1.37	25.96	37.31	28.54	13.55	8.7	8.34	4.87	2.63	17.85		0.24	4.73	9.99	6.93	1.51	1.71	1.23	0.86	0.5	5.01			0.24	0.04	13.255	0.73	41.7033	1.06	23.4033	0.63	3.99	0.12	5.07667	0.07	1.985	0.11	1.70167
	7.18	66.67	105.7	91.88	56.46	36	40.09	23.59	13.66	72.14		1.4	25.87	37.45	28.67	13.51	8.71	8.31	4.86	2.67	17.72		0.25	4.92	10.11	6.92	1.52	1.71	1.58	0.87	0.49	4.97			0.25	0.04	12.0267	1.37	42.055	1.08	23.7217	0.88	3.92333	0.19	5.16833	0.3	2.86167	0.18	1.6
	7.2	66.13	107.22	90.69	56.93	36.01	39.98	23.61	13.8	72.5		1.41	25.81	37.46	28.61	13.67	8.7	8.31	4.87	2.71	17.79		0.21	6.05	9.64	6.89	1.5	1.71	1.3	0.88	0.49	4.95			0.21	0.02	12.0033	2.98	40.4733	1.13	23.6	0.92	3.93833	0.27	5.13167	0.16	1.70833	0.09	1.76667
	7.21	66.51	106.12	91.35	56.96	35.84	39.89	23.51	13.63	72.44		1.35	25.99	37.35	28.57	13.89	8.94	8.31	4.9	2.71	17.75		0.22	6.16	9.59	6.87	1.5	1.71	1.29	0.89	0.5	4.92			0.22	0.04	7.01	2.15	40.08	1.19	22.7633	0.87	4.10167	0.23	4.98333	0.05	1.76833	0.11	1.92667
	7.19	66.24	105.6	90.29	56.84	36.1	40	23.56	13.69	71.74		1.36	26	37.4	28.52	13.95	8.96	8.38	4.88	2.68	17.7		0.25	6.19	9.64	6.86	1.49	1.72	1.26	0.89	0.49	4.94			0.25	0.02	7.46167	2.71	38.43	1.02	22.8333	0.73	3.81333	0.27	5.03667	0.18	1.91833	0.23	1.92
	7.2	65.89	105.82	90.78	56.78	36.48	40.55	23.56	13.49	71.73		1.36	25.9	37.91	28.31	13.72	8.98	8.31	4.9	2.67	17.51		0.23	6.21	9.8	6.83	1.49	1.73	1.56	0.87	0.5	4.95			0.23	0.02	8.49333	2.96	38.4333	1.46	22.6683	0.87	3.96833	0.19	4.99167	0.3	3.295	0.07	1.89833
	7.28	66.23	105.22	90.73	56.57	37.33	39.61	23.67	13.34	71.46		1.4	26.04	37.79	28.32	13.54	8.92	8.33	4.86	2.7	17.52		0.24	6.09	9.85	6.85	1.49	1.73	1.83	0.88	0.49	3.9			0.24	0.02	11.42	2.37	40.825	1	22.3033	0.67	3.99	0.1	4.83833	0.18	4.42667	0.07	1.90167
	7.22	65.73	105.4	90.14	56.32	36.98	39.18	23.89	13.33	71.58		1.38	26.19	37.94	28.39	13.45	8.91	8.42	4.84	2.72	17.47		0.26	5.98	9.94	6.9	1.45	1.73	1.81	0.88	0.49	5.02			0.26	0.04	17.8667	0.75	40.12	0.94	22.215	0.67	3.84	0.1	4.955	0.05	4.61833	0.25	1.83833
	7.28	66.88	104.29	91.27	56.27	36.6	39.06	23.59	13.29	71.38		1.37	26.29	37.8	28.52	13.42	8.92	8.09	4.85	2.7	17.51		0.25	5.28	9.98	6.88	1.47	1.74	1.79	0.87	0.49	5.2			0.25	0.02	17.4217	1.08	40.1667	0.96	22.5917	0.77	3.88	0.1	4.84333	0.18	4.32333	0.27	1.74
	7.27	66.43	104.46	90.86	56.08	36.36	38.71	23.43	13.15	71.14		1.36	26.37	37.89	28.61	13.29	8.91	8.11	4.87	2.7	17.53		0.25	3.8	9.96	6.84	1.47	1.72	1.7	0.87	0.48	5.28			0.25	0	5.27667	1.98	40.48	1.02	22.3483	0.56	3.96667	0.08	4.935	0.18	3.20833	0.27	1.95667
	7.23	68.9	103.84	90.92	56.27	36.01	38.94	23.55	13.12	71.47		1.36	26.28	37.85	28.72	13.3	8.91	8.05	4.91	2.7	17.55		0.26	3.12	9.97	6.82	1.49	1.7	1.72	0.88	0.46	5.26			0.26	0.06	5.86667	1.19	40.6067	0.96	22.5517	0.58	3.84833	0.13	4.39167	0.07	3.92833	0.25	1.87333
	7.3	71.08	103.92	90.48	56.09	36.21	40.07	23.37	12.97	70.98		1.36	26.31	37.81	28.85	13.29	8.87	8.03	4.87	2.72	17.7		0.25	4.75	9.89	6.77	1.49	1.73	1.78	0.86	0.52	5.22			0.25	0.02	14.9967	0.77	39.355	1.02	21.815	0.71	4.105	0.23	4.61833	0.11	4.33	0.36	1.61
	7.38	69.97	104.13	90.36	56.28	37.59	40.95	23.39	13.03	71.01		1.38	26.65	37.85	28.7	13.21	8.85	8.1	4.87	2.76	17.76		0.24	5.77	9.83	6.84	1.49	1.71	1.77	0.84	0.53	5.08			0.24	0.02	8.535	3.87	39.7417	1.02	21.9133	0.73	3.92667	0.06	5.03833	0.11	4.61833	0.23	1.735
	7.45	69.2	103.41	90.5	56.2	36.49	40.49	23.4	13.19	70.53		1.39	26.65	37.65	28.43	13.33	8.77	8.24	4.87	2.75	17.94		0.25	6.16	9.88	6.89	1.49	1.71	1.81	0.84	0.53	5.07			0.25	0.08	9.01	3.48	39.3867	0.88	21	0.73	4.03167	0.23	4.95167	0.16	4.55333	0.39	1.72333
	7.41	70.09	103.82	90.47	56.19	36.11	39.62	23.37	13.2	70.01		1.39	26.7	37.58	28.39	13.52	8.81	8.2	4.93	2.8	17.9		0.25	6.25	9.97	6.86	1.5	1.71	1.76	0.86	0.48	5.01			0.25	0	8.45333	3.79	38.4417	0.94	20.8167	0.46	3.74	0.12	4.68167	0.11	4.09167	0.39	1.59833
	7.37	69.44	104.18	90.66	55.87	36.16	39.56	24.28	13.02	70.13		1.37	26.67	34.35	28.39	13.47	8.8	8.11	5.08	2.8	17.98		0.25	5.94	9.89	6.91	1.53	1.71	1.64	0.86	0.43	5.07			0.25	0	9.95333	3.67	37.8733	1.29	21.0433	0.65	3.68333	0.13	4.805	0.09	3.38333	0.39	1.705
	7.4	69.35	107.28	90.25	55.97	35.71	39.29	24.97	13.02	69.49		1.37	26.7	36.69	28.27	13.49	8.93	8.13	4.96	2.78	17.99		0.24	6.27	9.8	6.89	1.52	1.71	1.71	0.87	0.46	5.23			0.24	0	6.72	2.58	40.5233	1.13	21.24	0.58	3.52667	0.12	4.64667	0.14	3.88333	0.18	1.80667
	7.37	68.34	106.54	88.99	55.93	36.05	39.39	24.09	13.47	69.8		1.36	26.55	37.96	28.39	13.45	8.89	7.82	4.78	2.81	17.95		0.25	6.28	9.89	6.85	1.51	1.72	1.73	0.86	0.45	5.2			0.25	0.02	6.37167	2.15	39.97	0.94	21.2967	0.92	3.9	0.1	4.69167	0.11	4.21167	0.25	1.715
	7.38	68.45	105.66	88.1	56.55	35.53	39.57	23.58	13.38	69.82		1.36	26.36	36.6	28.51	13.49	8.92	7.74	4.68	2.73	18		0.24	6.33	9.95	6.89	1.5	1.72	1.74	0.87	0.45	5.15			0.24	0	6.45333	2.31	38.68	0.85	20.8583	0.73	4.04667	0.08	4.77667	0.07	4.31833	0.14	1.66
	7.38	67.57	105.59	87.79	57.05	35.43	39.21	23.67	13.43	70.21		1.37	26.17	36.58	28.54	13.57	8.95	7.79	4.77	2.77	17.93		0.24	6.2	9.94	6.88	1.5	1.7	1.72	0.83	0.47	5.2			0.24	0.02	7.34667	2.02	39.595	1.27	20.9667	0.88	3.99167	0.15	4.715	0.07	4.33167	0.2	1.36333
	7.36	68.35	105.12	87.33	58.19	35.39	39	23.53	13.31	69.91		1.39	25.94	37.28	28.65	13.91	8.9	7.56	4.76	2.82	18.05		0.24	6.28	9.84	6.87	1.5	1.71	1.71	0.85	0.45	5.02			0.24	0.02	7.95	2.44	38.82	0.98	20.685	0.73	3.72333	0.19	4.82	0.11	4.28667	0.25	1.47
	7.35	68.55	107.59	87.44	57.82	36	38.99	23.55	13.21	69.63		1.37	26.08	38.32	28.69	13.8	8.92	7.71	4.81	2.84	18.06		0.23	4.65	9.87	6.88	1.52	1.72	1.7	0.83	0.42	4.46			0.23	0.04	7.29667	1.54	38.21	0.94	21.1633	0.94	3.91667	0.23	4.34667	0.11	4.06167	0.27	1.7
	7.39	69.34	106.27	87.08	57.44	35.75	38.91	23.53	13.17	69.77		1.37	26.21	39.04	28.74	13.9	8.82	7.81	4.85	2.79	18.04		0.24	3.01	9.77	6.8	1.54	1.71	1.7	0.86	0.38	3.91			0.24	0.02	4.12333	1.52	39.0633	0.9	20.4133	0.62	3.68	0.17	4.03833	0.07	4.25333	0.27	1.75333
	7.56	69.77	105.75	87.78	57.24	35.28	38.89	23.48	13.5	69.8		1.35	25.82	38.14	28.74	13.89	8.82	7.85	4.95	2.85	18.06		0.23	5.25	9.75	6.79	1.55	1.73	1.68	0.87	0.42	3.76			0.23	0.08	15.8467	1.63	37.3083	1.12	20.4317	0.92	3.93333	0.21	4.12667	0.14	4.115	0.36	1.79167
	7.59	69.85	104.55	87.96	57.21	35.37	38.91	23.57	13.34	70		1.33	25.84	37.76	28.58	13.91	8.87	7.91	4.67	2.86	18.05		0.23	5.95	9.71	6.8	1.55	1.71	1.69	0.86	0.34	4.12			0.23	0	16.46	2.04	38.8183	0.96	20.1717	0.65	4.16333	0.15	4.48833	0.09	3.93667	0.2	1.80667
	7.55	70.77	104.58	87.4	56.77	35.2	38.85	23.41	13.16	69.9		1.34	25.69	39.01	28.59	13.9	8.87	7.91	4.41	2.84	18.13		0.23	6.03	9.69	6.77	1.55	1.71	1.65	0.87	0.39	4.23			0.23	0	10.73	3.17	36.7783	1.13	19.8517	0.56	4.21667	0.12	4.465	0.18	3.74	0.23	1.76
	7.6	70.87	104.3	87.29	57.07	35.08	38.96	23.51	13.15	70.71		1.34	25.76	40.91	28.49	13.89	8.92	7.92	4.22	2.84	18.22		0.24	5.58	9.69	6.76	1.52	1.69	1.71	0.86	0.43	4.44			0.24	0.02	10.5117	2.88	36.94	1.08	18.8817	0.81	4.17333	0.17	4.45667	0.16	4.095	0.34	1.91833
	7.68	70.97	103.6	87.25	56.51	35.06	39.46	23.3	13.09	70.78		1.37	25.75	40.91	28.58	13.8	8.97	7.93	4.66	2.84	18.24		0.24	5.4	9.71	6.8	1.52	1.7	1.75	0.88	0.44	4.63			0.24	0	11.09	2.19	37.5683	0.96	19.995	0.73	4.29333	0.17	4.70667	0.16	4.35333	0.34	1.78167
	7.76	70.03	103.92	86.92	56.23	34.86	40.96	23.48	12.95	71.3		1.36	25.79	40.33	28.61	13.78	8.99	7.99	4.78	2.79	18.36		0.24	5.24	9.78	6.82	1.52	1.69	1.73	0.88	0.44	5.21			0.24	0	11.6217	1.58	40.0383	1.29	19.995	0.87	4.13333	0.23	4.37333	0.09	3.96	0.25	1.81667
	7.8	70.22	103.48	86.92	55.96	34.78	40.96	23.44	12.96	71.12		1.36	25.86	39.75	28.82	13.94	8.99	7.94	4.68	2.8	18.65		0.24	5.31	9.83	6.79	1.48	1.69	1.71	0.87	0.43	5.14			0.24	0.06	15.505	0.92	42.7767	0.92	20.1567	0.73	4.00833	0.1	4.32833	0.11	3.915	0.09	1.79833
	7.8	69.55	103.61	86.81	55.68	34.63	40.67	23.36	12.86	71.03		1.35	26.12	39.46	28.7	13.77	9	7.99	4.54	2.76	18.76		0.24	5.27	9.76	6.79	1.48	1.69	1.69	0.86	0.44	4.75			0.24	0.04	14.3967	1.04	42.6117	1.08	19.8567	0.87	4.18	0.19	4.22667	0.11	3.96167	0.25	1.76167
	7.73	69.24	102.98	86.55	55.83	34.56	42.75	23.41	12.91	71.26		1.36	26.2	39.03	28.77	13.7	9	7.99	4.62	2.79	18.76		0.24	5.44	9.87	6.7	1.49	1.7	1.7	0.86	0.44	4.89			0.24	0.02	15.8917	0.71	45.0133	0.94	19.28	0.71	4.09667	0.02	4.15	0.07	4.08167	0.18	1.87667
	7.6	69.2	103.15	86.16	55.77	34.66	40.8	23.42	12.89	71.03		1.38	26.22	38.93	28.76	13.78	8.96	7.97	4.68	2.75	18.6		0.24	5.56	9.87	6.71	1.48	1.7	1.69	0.87	0.44	4.87			0.24	0.04	15.66	0.65	46.8517	1.04	20.0467	0.67	4.23667	0.12	4.25667	0.18	4.02833	0.14	1.79667
	7.43	68.91	102.68	86.54	56.31	34.6	40.94	23.54	12.93	71.01		1.38	26.17	38.64	28.56	13.87	8.91	8	4.6	2.8	18.59		0.24	5.71	9.78	6.64	1.48	1.7	1.68	0.87	0.44	5.01			0.24	0.04	16.5483	0.94	45.665	0.9	19.6833	0.6	4.22667	0.12	4.58	0.16	4.01667	0.23	1.755
	7.52	69.59	102.53	86.71	56.18	34.85	42.33	24.18	12.88	71.35		1.4	26.1	38.41	28.5	13.83	8.92	7.97	4.7	2.79	18.71		0.24	5.76	9.89	6.61	1.49	1.7	1.69	0.89	0.41	4.85			0.24	0.02	17.9917	0.77	46.585	1.33	19.195	0.96	4.07333	0.23	4.28	0.16	4.26333	0.18	1.74
	7.6	69.25	102.26	86.77	56.11	34.88	43.12	23.78	12.86	71.64		1.42	25.96	38.29	28.4	13.74	9.09	7.98	4.75	2.74	18.73		0.24	5.77	9.84	6.6	1.49	1.71	1.68	0.88	0.45	4.94			0.24	0	18.2667	0.65	46.87	0.92	19.5967	0.69	4.05167	0.17	4.415	0.11	4.09833	0.2	1.60167
	7.55	69.52	101.78	86.39	56	35.32	41.52	23.74	12.96	70.8		1.42	25.78	37.89	28.35	13.67	9.15	7.97	4.72	2.79	18.73		0.25	5.8	9.45	6.59	1.5	1.69	1.69	0.87	0.4	5.14			0.25	0	18.645	0.58	40.2633	1.13	19.14	0.92	3.885	0.21	4.57833	0.11	4.17	0.11	1.855
	7.34	68.86	102.21	86.09	55.83	35.26	42.64	23.54	13.31	71.01		1.4	25.87	37.58	28.69	13.69	9.23	7.94	4.76	2.77	18.6		0.24	5.81	9.77	6.56	1.49	1.69	1.68	0.87	0.41	5.06			0.24	0	19.4567	0.56	44.82	1.02	19.3983	0.75	4.03667	0.19	4.30333	0.2	4.16167	0.2	1.625
	7.39	69.81	102.67	85.94	56.21	35.21	42.95	23.56	13.26	70.81		1.4	26.05	37.61	28.8	13.66	8.82	7.82	4.72	2.76	18.54		0.24	5.78	9.72	6.56	1.49	1.69	1.69	0.88	0.47	5.13			0.24	0	19.87	0.56	44.6917	1.29	19.235	0.69	4.12667	0.08	4.455	0.2	4.19833	0.23	1.82167
	7.34	70.35	105.5	85.49	55.78	34.95	41.96	23.51	13.25	70.73		1.41	25.98	37.67	28.84	13.53	8.55	7.82	4.74	2.76	18.5		0.24	5.77	9.75	6.52	1.46	1.69	1.7	0.87	0.44	5.1			0.24	0.06	22.065	0.38	45.1867	1.06	18.6983	0.88	4.035	0.15	4.315	0.18	4.21667	0.11	1.83
	7.32	70.28	105.38	85.58	55.7	35.56	41.76	23.42	13.39	70.83		1.4	26.02	37.76	28.84	13.55	8.03	7.42	4.83	2.75	18.4		0.24	5.75	9.66	6.58	1.47	1.68	1.71	0.87	0.42	5.27			0.24	0.04	21.4983	0.5	43.5467	1.12	19.215	0.71	4.06	0.15	4.22167	0.23	4.36333	0.41	1.76333
	7.4	69.09	103.91	85.04	55.48	35.93	42.88	23.53	13.25	70.39		1.4	26.03	38.08	28.74	13.52	8.08	7.82	5.08	2.74	18.41		0.24	5.73	9.69	6.55	1.45	1.7	1.71	0.87	0.4	5.29			0.24	0.06	22.745	0.48	44.9467	0.87	18.035	0.9	3.77667	0.1	4.49167	0	4.08833	0.18	1.80333
	7.34	68.4	104.43	85.25	55.49	35.32	43.15	23.37	13.12	70.32		1.38	25.81	38.35	28.57	13.65	8.92	7.86	4.69	2.72	18.51		0.24	5.71	9.61	6.49	1.46	1.69	1.69	0.88	0.33	5.22			0.24	0	22.1367	0.5	43.3517	1.13	18.5217	0.69	3.88	0.25	4.395	0.2	4.17167	0.36	1.84
	7.5	68.53	103.71	85.29	55.58	34.87	40.73	23.41	13.19	69.78		1.44	26.1	38.23	28.57	13.81	8.86	7.79	4.64	2.72	18.44		0.24	5.64	9.54	6.49	1.48	1.69	1.69	0.88	0.4	5.18			0.24	0.06	22.4717	0.37	43.05	1.12	18.1433	0.77	3.80667	0.25	4.30167	0.16	3.935	0.39	1.71333
	7.37	68.07	103.86	85.47	55.43	34.58	38.75	23.38	13.07	69.89		1.39	26.25	38.1	28.65	13.76	8.84	7.82	4.58	2.73	18.49		0.24	5.66	9.51	6.46	1.5	1.69	1.7	0.87	0.43	5.16			0.24	0.04	21.8417	0.62	42.565	1.1	18.01	0.85	3.99167	0.27	4.37833	0.18	4.20833	0.34	1.825
	7.57	67.87	105.78	85.72	55.62	34.91	37.93	23.28	13.14	69.59		1.4	26.15	38.14	28.6	13.73	8.86	8.33	4.63	2.71	18.39		0.25	5.6	9.57	6.51	1.54	1.69	1.7	0.87	0.37	5.07			0.25	0	21.455	0.46	40.1933	1.25	18.875	0.46	4.06167	0.13	4.33833	0.07	3.99167	0.23	1.765
	7.62	67.47	105.45	85.73	56.71	34.51	37.65	23.43	13.24	70.05		1.4	26.22	37.79	28.63	13.74	8.88	7.91	4.72	2.72	18.38		0.24	5.23	9.43	6.51	1.53	1.69	1.69	0.87	0.41	5.05			0.24	0.02	13.8917	0.87	40.6083	1.17	19.285	0.56	4.06667	0.15	4.35333	0.07	4.03833	0.39	1.855
	7.47	69.55	104.01	85.43	55.93	34.77	34.91	24.66	13.22	70.08		1.41	26.27	38.58	28.59	13.61	8.94	7.72	4.65	2.7	18.67		0.25	5.4	9.55	6.48	1.47	1.69	1.7	0.87	0.28	5.02			0.25	0.02	17.0833	0.5	42.55	0.67	19.7517	0.63	4.11167	0.25	4.24667	0.11	4.25167	0.2	1.855
	7.27	73	104.26	84.97	55.78	34.18	37.15	24.14	13.17	70.66		1.4	26.15	38.73	28.37	13.67	9.15	7.18	4.69	2.74	18.73		0.25	5.53	9.44	6.5	1.46	1.69	1.71	0.86	0.24	4.96			0.25	0.08	18.1117	0.87	41.0667	0.75	19.6583	0.73	4.135	0.25	4.33	0.14	4.11333	0.27	1.93833
	7.28	70.52	103.89	85.24	55.73	34.31	38.67	23.72	13.2	70.93		1.39	25.99	38.92	28.86	13.65	9.24	8.14	4.79	2.7	18.82		0.25	5.56	9.56	6.46	1.48	1.69	1.72	0.88	0.28	4.95			0.25	0	19.2933	0.73	40.3633	1.04	19.14	0.54	4.57833	0.13	4.42833	0.07	4.25333	0.23	1.805
	7.03	70.23	104.05	85.38	56.7	35.7	40.92	23.61	13.35	71.25		1.38	25.91	39.21	28.9	13.67	9.28	8.18	4.62	2.73	18.99		0.24	5.56	9.64	6.51	1.47	1.67	1.71	0.88	0.36	4.92			0.24	0.02	20.535	0.52	41.2683	1.02	19.3883	0.62	4.69667	0.21	4.13	0	4.03667	0.18	1.895
	7.05	67.94	103.78	86.16	55.72	36.84	39.2	23.45	13.71	71.11		1.38	25.89	39.55	28.73	13.67	9.14	7.93	4.62	2.54	19.49		0.24	5.6	9.54	6.58	1.48	1.68	1.72	0.87	0.31	4.86			0.24	0.1	19.495	0.4	40.545	0.94	20.135	0.69	4.77833	0.13	4.27	0.2	4.52167	0.09	1.89167
	6.89	65.58	103.51	86.53	55.78	35.24	37.51	23.51	13.32	71.32		1.4	25.76	39.49	28.56	13.76	9.15	8	4.4	2.52	19.42		0.25	5.58	9.49	6.5	1.49	1.68	1.72	0.86	0.32	4.83			0.25	0.04	18.49	0.77	41.065	1.1	19.2883	0.73	4.42	0.25	4.305	0.11	4.40167	0.32	1.78167
	7.05	66.22	104.1	87.36	55.75	34.71	40.21	23.4	13.51	72.24		1.38	25.63	39.11	28.74	13.78	9.2	8.15	4.6	2.62	18.64		0.24	5.5	9.45	6.48	1.48	1.68	1.71	0.87	0.32	4.82			0.24	0.06	18.835	0.46	40.0333	1.08	19.1917	0.67	3.85333	0.29	4.305	0.09	4.235	0.43	1.92667
	7.44	66.82	103.69	87.78	55.53	34.27	41.26	24.17	13.34	72.23		1.37	25.35	38.76	28.95	13.89	9.34	8.2	4.66	2.57	19.03		0.25	5.18	9.43	6.51	1.46	1.68	1.69	0.87	0.36	4.8			0.25	0.04	12.1967	0.98	40.175	1.04	18.855	0.73	3.80333	0.12	4.24833	0.07	4.41	0.25	1.86333
	7.68	67.01	103.88	87.75	55.52	34.33	39.9	24.34	13.29	72.49		1.36	25.38	38.95	28.88	13.78	9.28	8.11	4.7	2.31	18.98		0.25	5.37	9.37	6.46	1.49	1.68	1.71	0.88	0.31	4.81			0.25	0.04	14.315	0.92	38.6	1.15	18.7583	0.71	4.72833	0.04	4.265	0.3	4.25	0.2	1.865
	7.71	67.51	105.69	87.5	56.34	34.37	39.2	23.89	13.26	71.7		1.38	25.41	39	28.84	13.72	9.34	7.83	4.74	2.37	19.11		0.24	5.35	9.38	6.42	1.47	1.68	1.71	0.88	0.23	4.88			0.24	0	14.7217	0.96	39.2133	0.73	18.9067	1.1	4.495	0.12	4.21	0.11	4.21167	0.09	1.96
	7.63	67.2	105.32	87.99	56.95	34.28	38.54	23.91	13.15	72.13		1.37	25.58	39.05	29.05	13.78	9.29	7.92	4.73	2.59	19.07		0.25	5.46	9.33	6.44	1.49	1.69	1.73	0.89	0.31	4.89			0.25	0.06	16.7967	0.73	37.605	0.85	19.0983	0.67	4.85167	0.12	4.36667	0.23	4.29	0.27	1.77333
	7.67	67.33	104.41	87.7	56.61	34.1	39.15	23.81	13.07	73		1.38	25.61	38.75	28.95	13.73	9.24	7.76	4.76	2.61	19.06		0.25	5.48	9.53	6.4	1.48	1.69	1.72	0.87	0.26	4.92			0.25	0.02	18.27	0.65	37.5933	1.25	18.4567	0.6	4.79667	0.17	4.33	0.11	4.47333	0.25	1.71667
	7.41	66.57	103.81	87.16	56.34	34.45	40.13	23.73	13.05	74.38		1.4	25.57	38.59	29.03	13.77	9.22	7.69	4.79	2.67	19.03		0.25	5.53	9.54	6.41	1.48	1.68	1.66	0.87	0.34	4.83			0.25	0	17.895	0.79	40.8783	1.17	18.4967	0.94	4.84	0.23	4.38833	0.18	3.69167	0.48	1.88167
	7.06	66.42	103.51	87.12	56.08	34.49	40.91	23.67	12.98	74.24		1.42	25.56	38.55	28.89	13.69	9.24	7.91	4.8	2.46	19.17		0.24	5.55	9.45	6.45	1.51	1.69	1.63	0.87	0.45	4.89			0.24	0.02	19.3233	0.46	39.39	0.83	17.7383	0.58	5.32833	0.21	4.34	0.11	3.45333	0.18	2.085
	7.22	65.69	103.95	86.92	56.09	34.25	38.79	23.67	12.93	74.66		1.41	25.54	38.58	28.88	13.67	9.24	7.77	4.8	2.59	19.85		0.25	5.52	9.57	6.41	1.51	1.7	1.72	0.87	0.37	4.77			0.25	0.02	18.1817	0.52	37.9333	1	17.3183	0.67	5.93333	0.17	4.00167	0.11	4.45	0.25	1.95
	7.41	65.79	103.31	87.2	55.77	34.17	35.15	23.44	13.05	74.3		1.41	25.76	38.58	28.99	13.63	9.23	7.46	4.79	2.75	20		0.24	5.53	9.53	6.49	1.53	1.66	1.77	0.87	0.19	4.86			0.24	0.02	19.3317	0.58	38.9467	0.87	18.23	0.69	6.28667	0.13	4.53	0.16	4.235	0.18	1.8
	7.63	67.34	103.51	87.67	55.79	33.97	37.87	23.46	13.33	74.48		1.4	25.67	38.71	29.02	13.54	9.21	7.89	4.88	2.89	20.24		0.24	5.3	9.48	6.42	1.54	1.67	1.75	0.87	0.18	4.91			0.24	0.04	13.8617	0.75	37.935	1.04	17.9567	0.62	6.685	0.13	4.245	0.18	4.34	0.09	1.855
	7.73	69.99	103.13	87.32	56.01	34.86	44.28	23.42	13.56	74.7		1.4	25.62	38.75	29.07	13.71	9.29	8.34	4.96	2.93	20.27		0.24	5.44	9.58	6.38	1.54	1.68	1.74	0.87	0.16	4.9			0.24	0	16.1967	0.71	38.2967	0.94	17.8883	0.71	6.69667	0.25	4.07167	0.09	4.335	0.27	1.84167
	7.56	68.27	102.66	86.82	56.26	33.89	41.55	23.37	13.35	74.16		1.39	25.65	38.77	29.33	13.69	9.25	8.17	4.75	2.92	17.31		0.24	5.51	9.49	6.36	1.55	1.68	1.74	0.88	0.17	4.9			0.24	0.02	19.6133	0.83	37.8317	1.08	18.0567	0.71	6.80167	0.19	4.47167	0.23	4.29333	0.16	1.93833
	7.61	68.25	103.14	86.58	55.69	34.3	39.69	23.46	13.38	73.9		1.37	25.8	38.65	29.26	13.61	9.2	8.18	4.69	2.92	13.56		0.24	5.58	9.48	6.4	1.56	1.66	1.74	0.86	0.24	4.9			0.24	0.04	19.9067	0.58	37.815	1.19	19.015	0.73	6.85	0.21	4.05333	0.05	4.33333	0.16	1.89333
	7.78	67.89	104.28	86.97	55.78	34.7	39.05	23.39	13.26	73.5		1.38	25.77	38.45	29.01	13.61	9.17	8.23	4.74	2.92	16.24		0.25	5.59	9.49	6.31	1.55	1.67	1.74	0.86	0.21	4.9			0.25	0.06	20.6317	0.54	37.495	0.79	19.8067	0.9	6.72	0.29	3.82333	0.11	4.32833	0.14	1.83833
	7.68	67.64	105.19	86.35	56.06	34.06	39.17	23.28	13.15	72.49		1.37	25.84	38.62	28.8	13.49	9.15	8.28	4.74	2.92	19.79		0.24	5.55	9.49	6.33	1.56	1.64	1.74	0.86	0.19	4.88			0.24	0	19.3983	0.37	36.8183	1	19.1917	0.77	6.76333	0.1	4.005	0.14	4.255	0.14	1.87833
	7.34	67.89	104.62	86.5	57.18	34.14	41.84	23.31	13.1	72.47		1.39	25.93	38.72	28.72	13.51	9.11	8.26	4.73	2.89	20		0.24	5.51	9.44	6.41	1.56	1.69	1.75	0.86	0.29	4.83			0.24	0.04	20.035	0.58	36.855	1.02	19.1933	0.81	6.89	0.13	4.305	0.27	4.445	0.27	1.89833
	7.6	66.86	104.43	86.16	56.4	33.94	42.28	23.15	13.11	72.25		1.35	26	38.3	28.6	13.44	9.08	8.25	4.76	2.91	20.11		0.24	5.52	9.51	6.41	1.57	1.68	1.75	0.86	0.38	4.79			0.24	0.04	19.46	0.58	36.4383	1.06	20.5733	0.56	6.51	0.06	4.28833	0.14	4.185	0.2	1.90833
	7.43	66.65	107	86.12	56.28	34.28	40.67	23.3	12.98	72.3		1.36	26.03	37.96	28.51	13.4	9.05	8.23	4.82	2.78	20.21		0.24	5.51	9.53	6.43	1.6	1.7	1.73	0.87	0.33	4.72			0.24	0.02	20.0383	0.46	36.37	0.9	21.8417	0.79	6.66	0.13	4.12833	0.16	4.38833	0.27	1.85
	7.5	68.78	107.59	86.04	56.32	34.44	41.88	23.46	12.99	72.19		1.37	26.05	38.15	28.6	13.41	9.14	8.27	4.88	2.78	19.91		0.24	5.52	9.54	6.45	1.62	1.69	1.74	0.86	0.2	4.74			0.24	0.02	19.7167	0.5	35.7283	1.1	20.7083	0.6	6.73667	0.19	4.07833	0.23	4.28667	0.11	1.865
	7.54	70.12	106.3	85.68	55.98	34.19	42.65	23.24	12.99	71.85		1.39	26.04	38.03	28.78	13.3	9.16	8.24	4.8	2.79	19.16		0.25	5.5	9.61	6.42	1.61	1.69	1.73	0.89	0.19	4.73			0.25	0.02	19.85	0.81	36.865	1.06	20.85	0.92	5.935	0.15	4.305	0.05	4.39667	0.25	1.89333
	7.45	69.59	106	86.36	55.98	34.31	41.92	23.21	12.94	71.85		1.36	25.93	37.86	28.81	13.3	9.12	8.29	4.79	2.89	19.68		0.24	5.17	9.62	6.41	1.56	1.71	1.74	0.92	0.26	4.72			0.24	0.02	13.925	0.87	35.255	0.88	20.4883	0.65	6.18333	0.17	4.17333	0.14	4.40333	0.23	1.48
	7.27	68	105.47	85.93	55.62	34.59	41.1	23.36	12.95	72.26		1.38	25.93	38.17	28.66	13.28	9.08	8.24	4.76	2.89	19.69		0.25	5.31	9.72	6.35	1.56	1.71	1.73	0.92	0.53	4.74			0.25	0.04	15.8767	0.71	36.77	1.06	20.7117	1	6.04833	0.21	4.26333	0.09	4.38667	0.32	1.12
	7.19	67.86	105.8	85.81	56.03	34	43.04	23.15	12.89	73.39		1.38	26.01	38.15	28.56	13.28	9.06	8.22	4.75	2.81	19.85		0.25	5.39	9.68	6.33	1.56	1.71	1.73	0.91	0.48	4.74			0.25	0.04	16.9433	0.58	35.8367	0.81	20.7317	0.52	6.045	0.21	4.19833	0.11	4.11833	0.36	1.08333
	7.21	67.2	104.92	87.07	56.48	34.06	44.42	23.25	12.97	73.75		1.38	25.88	39.07	28.6	13.38	9.04	8.24	4.74	2.81	19.58		0.25	5.49	9.81	6.31	1.54	1.69	1.72	0.86	0.39	4.73			0.25	0.02	18.555	0.85	36.4133	1.19	20.3083	0.63	6.08	0.15	4.225	0.16	4.51833	0.3	1.27167
	7.22	67.45	105.41	86.52	56.95	33.89	42.41	23.06	12.9	73.53		1.4	25.8	39.37	28.62	13.32	8.97	8.34	4.74	2.77	19.57		0.25	5.45	9.82	6.32	1.55	1.69	1.71	0.85	0.47	4.74			0.25	0.02	18.945	0.54	35.9967	1.04	20.68	0.83	6.21167	0.19	4.23833	0.16	4.055	0.2	1.44
	7.13	66.46	104.8	85.92	56.9	33.94	43.11	23.28	13.02	73.27		1.41	25.72	39.06	28.59	13.4	9	8.14	4.77	2.9	19.37		0.25	5.39	9.73	6.33	1.57	1.69	1.71	0.86	0.5	4.74			0.25	0.02	17.4967	0.67	36.1017	0.63	19.995	0.73	6.04333	0.12	4.41667	0.14	4.04833	0.23	1.60833
	7.15	65.86	104.22	86.72	56.41	34.11	41.81	23.01	13.53	72.57		1.4	25.89	38.86	28.46	13.45	9.13	8.32	4.75	2.89	19.23		0.25	5.41	9.73	6.3	1.58	1.7	1.72	0.88	0.4	4.85			0.25	0	18.6017	0.6	36.1717	0.79	19.51	0.77	5.87833	0.1	4.25	0.14	4.245	0.27	1.465
	7.21	66.37	103.81	86.3	56.89	34.43	39.65	23.13	13.94	72.65		1.46	25.84	38.68	28.88	13.46	9.03	8.19	4.73	2.9	19.09		0.24	5.39	9.62	6.22	1.57	1.69	1.72	0.83	0.31	4.81			0.24	0.04	17.5667	0.52	35.055	0.65	19.1583	0.81	6.09833	0.13	4.25667	0.09	3.98167	0.18	1.22167
	7.41	66.15	104.38	87.04	57.05	34.16	38.05	23.13	13.7	72.43		1.45	25.85	38.65	28.77	13.53	9	8.16	4.75	2.91	18.85		0.25	5.43	9.68	6.29	1.55	1.69	1.72	0.87	0.26	4.85			0.25	0.02	18.555	0.5	35.36	0.88	18.8717	0.67	6.14833	0.08	4.00167	0.05	4.295	0.25	1.62
	7.45	66.88	104.91	87.96	56.72	34.1	37.64	23.25	13.5	72.49		1.4	25.82	38.54	28.98	13.56	8.97	8.18	4.75	2.9	18.75		0.24	5.48	9.7	6.31	1.54	1.71	1.55	0.89	0.4	4.87			0.24	0.12	17.855	0.48	35.6633	1.06	19.9633	0.63	6.17333	0.19	4.16	0.23	2.62833	0.11	1.66167
	7.32	66.5	106.81	86.81	56.35	34.18	37.96	24.03	13.46	72.53		1.39	25.81	38.33	28.78	13.55	8.97	8.13	4.73	2.88	18.37		0.24	5.53	9.76	6.33	1.56	1.7	1.66	0.86	0.44	4.88			0.24	0	17.6617	0.58	35.28	1.31	19.8967	0.94	6.165	0.15	4.20333	0.07	3.705	0.2	1.63333
	7.23	66.59	105.13	86.59	56.88	34.11	37.83	25.07	13.4	72.32		1.41	25.54	38.49	28.67	13.45	9.03	8.15	4.73	2.88	18.32		0.24	5.47	9.79	6.34	1.55	1.71	1.76	0.85	0.45	4.86			0.24	0.02	17.7433	0.46	34.515	0.83	19.775	0.81	6.325	0.25	4.20167	0.32	3.93667	0.14	1.585
	7.27	65.91	104.55	86.18	57.44	34.16	39.52	24.67	13.36	72.41		1.4	25.48	38.79	28.61	11.99	9.08	8.18	4.71	2.86	18.18		0.24	5.25	9.86	6.42	1.56	1.7	1.75	0.86	0.43	4.83			0.24	0	13.0183	1.02	35.555	0.81	19.725	0.62	6.24333	0.17	4.24667	0.02	4.275	0.11	1.61
	7.39	65.16	105	86.02	57.05	34.13	38.63	24.21	13.65	73.53		1.4	25.45	38.72	28.68	11.31	9.25	8.19	4.74	2.87	18.15		0.24	5.57	9.85	6.48	1.54	1.68	1.73	0.85	0.36	4.79			0.24	0.02	16.03	0.79	34.3967	0.92	20.515	0.77	5.855	0.23	4.31833	0.18	4.38167	0.2	1.63833
	7.25	65.64	104.62	85.93	56.88	34.01	40.11	24.3	13.53	73.62		1.4	25.67	38.61	28.5	14.13	9.16	8.17	4.69	2.83	18.13		0.24	5.6	9.87	6.45	1.54	1.67	1.73	0.87	0.33	4.77			0.24	0.1	16.5517	0.69	35.095	0.73	21.3333	0.73	5.98167	0.19	4.09667	0.27	4.06	0.16	1.78
	7.24	65.03	104.09	85.96	56.82	33.93	39.19	24.07	13.63	74.75		1.4	25.82	38.67	28.49	14.32	9.17	8.16	4.69	2.89	17.96		0.23	5.61	9.81	6.51	1.55	1.67	1.73	0.87	0.39	4.79			0.23	0	17.6967	0.67	35.2683	0.67	21.1533	0.65	5.98333	0.15	4.18667	0.3	4.26167	0.18	1.72833
	7.22	66.24	103.78	86.19	56.16	33.98	37.86	24.34	13.49	73.97		1.39	25.86	38.66	28.4	14.06	9.13	8.1	4.7	2.87	18		0.24	5.59	9.87	6.57	1.57	1.69	1.73	0.86	0.49	4.8			0.24	0.1	17.8267	0.6	36.2533	0.83	22.2833	0.65	6.54333	0.08	4.3	0.16	4.07167	0.18	1.77333
	7.18	66.48	105.69	85.79	56.15	33.81	34.8	24.15	13.5	73.28		1.43	25.78	38.54	28.28	14.04	9.08	8.16	4.65	2.92	17.88		0.24	5.59	9.97	6.54	1.56	1.68	1.72	0.86	0.48	4.78			0.24	0.02	17.42	0.69	38.2733	0.83	21.7667	0.94	6.48333	0.17	4.12667	0.18	3.98167	0.2	1.62667
	7.13	67.25	105.24	86.22	56.54	34.34	35.51	24.1	13.38	72.76		1.44	25.87	37.98	28.34	14.28	9.01	8.21	4.65	2.93	17.85		0.24	5.61	9.95	6.57	1.56	1.69	1.72	0.85	0.45	4.81			0.24	0.04	17.99	0.48	35.5217	0.67	21.86	1.04	6.85667	0.15	4.035	0.18	4.17333	0.14	1.72833
	7.13	69.6	104.83	87.37	56.77	34.17	36.15	24.24	13.36	72.81		1.42	25.79	39.17	28.55	9.41	8.98	8.21	4.69	2.95	17.84		0.23	5.45	9.94	6.48	1.57	1.71	1.74	0.86	0.46	4.79			0.23	0.02	13.7267	0.96	36.24	1.21	20.8817	0.85	6.58833	0.12	4.19	0.16	4.04667	0.18	1.58167
	7.09	69.5	104.34	86.89	56.35	34.33	37.34	24.03	13.4	72.99		1.4	25.66	39.19	28.35	11.76	9.08	8.22	4.7	2.95	17.99		0.24	5.65	9.55	6.53	1.56	1.69	1.73	0.88	0.47	4.82			0.24	0.08	16.5467	0.94	33.1467	0.87	20.7983	1.08	6.7	0.15	4.08167	0.09	3.99	0.3	1.46333
	7.12	70.84	104.65	86.73	56.23	34.11	39.77	24.08	13.25	73.79		1.39	25.55	38.87	28.31	13.03	9.23	8.15	4.68	2.94	17.99		0.23	5.74	9.73	6.6	1.55	1.72	1.72	0.86	0.46	4.82			0.23	0.04	17.3033	0.85	36.5717	1.37	20.3467	0.87	6.50167	0.06	4.32	0.2	4.00333	0.09	1.49
	7.06	69.68	104.69	86.87	56.1	34.18	40.98	23.91	13.35	73.61		1.4	25.48	38.64	28.23	12.63	9.06	8.17	4.7	2.97	17.83		0.24	5.8	9.97	6.58	1.55	1.69	1.7	0.85	0.47	4.83			0.24	0	18.0117	0.73	35.36	1	20.1833	0.67	6.52333	0.23	4.21667	0.16	3.92167	0.3	1.71667
	7.06	69.56	106.38	86.68	56	34.25	42.46	23.83	13.23	74.29		1.4	25.55	38.43	28.26	13.53	9.12	8.18	4.69	2.97	17.83		0.24	5.58	10.19	6.57	1.55	1.69	1.7	0.85	0.45	4.81			0.24	0	16.54	0.75	37.0167	1.04	20.8267	0.79	6.63167	0.1	4.45	0.18	3.86167	0.27	1.63833
	7.02	68.63	105.59	86.71	56.04	34.48	42.49	24.06	13.29	74.56		1.39	25.54	38.18	28.25	13.54	9.02	8.14	4.81	2.98	17.84		0.24	5.41	10.16	6.57	1.54	1.71	1.71	0.85	0.46	4.79			0.24	0.02	13.35	0.69	38.83	1.13	19.98	0.92	6.33167	0.12	4.91167	0.09	4.005	0.16	1.62833
	7.05	69.12	105.28	86.46	55.7	34.4	42.61	23.72	13.64	73.84		1.39	25.55	38.24	28.22	13.09	8.9	8.21	4.67	2.96	17.74		0.24	5.46	10.13	6.49	1.56	1.71	1.71	0.85	0.46	4.82			0.24	0.02	13.635	0.75	38.5433	1.17	20.9	0.87	6.43167	0.19	4.92667	0.2	4.02333	0.14	1.665
	7.04	68.3	105.02	87.34	55.81	34.21	39.63	23.83	13.95	73.55		1.39	25.86	38.32	28.13	12.2	8.88	8.2	4.31	2.98	17.82		0.24	5.61	10.12	6.49	1.59	1.7	1.72	0.85	0.46	4.77			0.24	0.06	16.0283	0.77	39.065	1.06	19.7117	0.65	6.69	0.17	4.33667	0.14	3.79	0.39	1.8
	7	68.49	105.33	86.82	55.89	34.13	44.15	23.75	13.69	73.99		1.4	25.95	38.4	28.11	11.94	9.03	8.24	4.34	2.93	17.79		0.23	5.68	10.15	6.44	1.6	1.72	1.62	0.85	0.45	4.79			0.23	0.02	15.4933	0.85	38.6033	1.25	20.34	0.65	6.54833	0.1	4.91667	0.11	3.31333	0.3	1.755
	6.96	67.85	104.28	86.12	55.58	34.03	41.55	23.52	13.62	74.69		1.42	25.93	38.33	28.32	11.48	9.18	8.22	5.09	2.99	17.95		0.23	5.69	10.21	6.49	1.58	1.71	1.67	0.86	0.44	4.78			0.23	0.04	16.6583	0.94	38.5067	0.94	19.88	0.73	6.455	0.21	4.91167	0.14	3.41667	0.27	1.625
	6.94	69.21	104.08	86.19	55.74	34.09	42.86	23.84	13.76	74.63		1.41	26.15	38.98	28.58	9.67	9.37	7.96	5.19	2.95	18.17		0.24	5.68	10.2	6.45	1.59	1.7	1.74	0.88	0.45	4.76			0.24	0.04	15.8867	0.98	38.49	1.48	19.1017	0.73	6.19667	0.06	4.945	0.14	3.89	0.25	1.615
	6.93	73.1	105.49	87.16	55.34	33.94	43.76	23.56	13.59	73.52		1.39	26.18	39.3	28.74	7.91	9.25	8.24	5.08	2.97	18.17		0.24	5.61	10.15	6.41	1.61	1.71	1.72	0.88	0.45	4.81			0.24	0.04	16.29	1.13	37.615	1.48	18.205	0.67	6.29167	0.33	4.80167	0.23	4.06833	0.32	1.81667
	6.93	69.22	106.37	86.44	55.51	34.48	41.97	23.69	13.37	73.03		1.36	26.31	38.93	28.63	7.83	8.91	8.22	5.12	2.96	18.03		0.25	5.21	10.13	6.56	1.59	1.71	1.76	0.87	0.45	4.74			0.25	0.04	11.4783	1.27	37.6217	1.13	19.2	0.6	6.27333	0.13	4.66833	0.23	3.99667	0.23	1.775
	7.13	68.64	103.86	86.44	55.46	34.45	41.26	24.32	13.2	73.09		1.36	26.02	38.51	28.46	8.8	8.4	8.23	5.38	2.97	18.04		0.24	5.51	10.15	6.55	1.58	1.7	1.72	0.86	0.45	4.75			0.24	0.02	14.8117	0.88	37.2217	1.4	19.4417	0.67	6.09167	0.29	4.77833	0.07	4.065	0.2	1.855
	7.18	68.12	103.97	86.87	56.25	34.36	42.74	24.23	13.18	72.94		1.38	26.09	38.33	28.44	8.85	8.59	8.19	4.93	2.93	18		0.24	5.6	10.15	6.45	1.59	1.7	1.71	0.86	0.44	4.73			0.24	0.02	15.505	0.94	35.3583	1.17	18.9617	0.54	5.83667	0.06	4.745	0.05	3.935	0.3	1.62667
	7.21	67.7	103.67	86.23	55.87	34	38.62	23.76	13.01	72.77		1.38	26.07	38.23	28.44	10.25	8.91	8.19	4.31	2.97	17.89		0.24	5.65	9.82	6.43	1.59	1.7	1.71	0.86	0.45	4.72			0.24	0.02	16.9083	0.67	33.69	1.62	18.7933	0.79	6.06333	0.19	4.75	0.14	3.96833	0.27	1.705
	7.1	67.63	104.38	86.26	55.59	34.01	34.33	23.65	13.02	73.53		1.37	25.97	38.08	28.29	11.6	8.27	8.19	4.72	2.95	18.09		0.24	5.69	9.91	6.39	1.56	1.7	1.72	0.86	0.45	4.77			0.24	0.1	16.6533	0.79	34.3783	0.9	18.46	0.77	5.935	0.13	4.83833	0.07	4.2	0.3	1.68833
	7.07	66.67	104.9	86.79	55.37	34.14	40.97	23.84	12.91	73.35		1.36	25.92	37.95	28.39	9.1	8.4	8.16	4.78	2.99	18.02		0.24	5.65	10.04	6.4	1.53	1.69	1.71	0.85	0.44	4.77			0.24	0	16.7983	0.65	35.0583	1.1	19.0817	0.52	5.845	0.06	4.80667	0.2	4.2	0.2	1.70833
	7.1	67.28	103.72	86.56	55.42	34.02	39.84	23.63	12.91	73.74		1.42	25.99	37.61	28.31	9.14	8.63	8.13	4.69	2.96	17.88		0.24	5.62	9.97	6.38	1.51	1.71	1.71	0.85	0.43	4.81			0.24	0	16.1683	0.54	35.9717	0.79	18.7467	0.88	5.805	0.17	4.83	0.11	4.07667	0.25	1.71167
	7.04	70.62	103.65	85.99	55.37	34.1	40.54	23.72	13.09	73.49		1.42	26.07	38.23	28.36	7.36	8.84	8.08	3.42	2.98	17.77		0.25	5.62	10.16	6.34	1.5	1.72	1.7	0.86	0.45	4.78			0.25	0.02	16.2767	0.81	37.1983	0.83	18.8283	0.69	5.685	0.19	4.355	0.23	4.11333	0.27	1.705
	7.03	69.87	104.11	86.04	55.09	34	39.51	23.57	13.28	73.38		1.38	25.87	37.9	28.48	8.31	8.9	8.08	3.49	2.96	17.69		0.24	5.34	10.23	6.41	1.48	1.71	1.72	0.85	0.44	4.85			0.24	0.02	12.7333	0.98	39.095	0.92	18.4567	0.71	5.74	0.08	4.70667	0.11	4.15	0.32	1.81167
	7.06	68.81	103.36	85.39	55.41	33.87	39.26	23.51	13.29	73.27		1.37	25.84	37.62	28.59	11.36	8.42	8.12	4.37	2.91	17.65		0.24	5.64	10.24	6.53	1.48	1.69	1.71	0.85	0.45	4.84			0.24	0.02	15.9967	0.58	37.0283	0.96	17.425	0.81	5.48833	0.29	4.52667	0.09	4.06	0.16	1.77333
	7.07	68.47	103.07	85.84	55.11	33.86	40.32	23.49	13.46	72.56		1.39	25.65	37.67	28.58	12.25	8.82	8.1	4.47	2.92	17.7		0.24	5.75	10.24	6.56	1.49	1.7	1.7	0.85	0.44	4.86			0.24	0.1	16.7967	0.69	37.675	1	18.0617	0.83	5.72667	0.17	4.58833	0.16	3.595	0.25	1.83167
	7.09	67.79	102.73	86.87	55.23	34.18	39.5	23.34	13.29	72.55		1.39	25.78	37.67	28.55	13.19	8.57	8.1	4.48	2.92	17.65		0.23	5.69	10.12	6.52	1.47	1.71	1.72	0.86	0.43	4.85			0.23	0.06	16.7233	0.5	36.6067	0.88	18.2117	0.83	5.49333	0.13	4.73833	0.11	4.12333	0.27	1.81
	7.27	67.16	102.2	87.62	55.31	34.62	38.52	23.3	13.21	72.15		1.37	25.84	37.81	29.07	10.89	8.64	8.07	4.68	2.99	17.61		0.25	5.78	10.12	6.5	1.48	1.71	1.75	0.87	0.43	4.86			0.25	0	17.2967	0.54	37.4133	1.12	18.215	0.67	5.575	0.31	4.76667	0.27	4.225	0.16	1.85833
	7.47	67.16	102.36	86.64	55.42	34.24	38.2	23.01	13.22	72.46		1.39	25.81	37.61	29.01	10.41	8.62	8.08	4.25	2.93	17.74		0.24	5.77	10.07	6.51	1.47	1.69	1.77	0.86	0.43	4.86			0.24	0.02	17.645	0.46	37.6783	1.12	18.8817	1.04	5.80333	0.19	4.71833	0.14	4.25	0.3	1.88
	7.4	66.36	102.03	86.36	55.53	34.21	39.91	23.14	13.44	73.41		1.38	25.72	37.62	28.99	10.45	8.6	8.1	3.06	2.96	17.83		0.25	5.81	10.04	6.53	1.46	1.68	1.77	0.89	0.43	4.87			0.25	0	18.2933	0.46	38.0367	1	19.5517	0.98	5.39667	0.23	4.675	0.09	4.15	0.11	1.86333
	7.37	66.45	103.52	85.94	55.33	34.49	39.21	23.07	13.2	73.22		1.4	25.65	37.43	28.98	10.48	8.59	8.16	2.13	2.94	17.69		0.24	5.84	10.09	6.52	1.45	1.69	1.76	0.92	0.43	4.83			0.24	0.1	17.6417	0.48	36.9717	1	21.385	0.87	5.40667	0.17	4.61	0.16	4.27	0.34	1.89833
	7.31	69.44	103.96	86.22	55.33	34.48	38.59	23.01	13.09	72.86		1.4	25.67	37.09	28.7	10.77	8.67	8.18	2.44	3.01	17.68		0.24	5.68	10.11	6.54	1.45	1.69	1.75	0.89	0.43	4.82			0.24	0.06	16.8233	0.6	36.6283	1.08	21.38	1.02	5.26833	0.19	4.755	0.18	3.965	0.27	1.66667
	7.22	68.58	103.75	86.27	55.4	34.65	39.54	23.12	13.15	72.95		1.42	25.65	37.16	28.73	11.8	8.29	8.14	3.76	3.02	17.55		0.24	5.28	10.1	6.55	1.45	1.69	1.73	0.86	0.43	4.78			0.24	0.1	12.37	1.02	34.4017	0.98	22.63	0.88	5.33667	0.12	4.805	0.16	4.01333	0.25	1.79
	7.37	67.68	105.1	86.36	55.99	34.72	38.73	23.01	13.15	72.66		1.41	25.67	37.04	28.65	12.4	8.43	8.12	4.13	3	17.53		0.24	5.49	9.84	6.61	1.44	1.69	1.74	0.88	0.43	4.74			0.24	0.04	15.03	0.63	32.0033	1.19	23.69	0.79	5.33833	0.21	4.52333	0.07	4.02167	0.14	2.045
	7.32	67.35	105.29	86.68	55.98	34.75	38.73	23.07	13.29	72.65		1.41	25.68	37.08	28.37	12.08	8.38	8.16	3.93	3.01	17.43		0.24	5.68	9.89	6.59	1.45	1.69	1.75	0.89	0.41	4.95			0.24	0.08	16.6417	1.02	36.6483	1.31	25.0917	0.79	5.13667	0.04	4.725	0.18	3.98167	0.2	2
	7.37	67.65	104.64	86.31	56.04	35.77	38.44	23.07	13.39	72.9		1.4	25.36	37.23	28.63	12.09	8.47	8.12	3.51	3.03	17.79		0.24	5.71	9.92	6.73	1.47	1.71	1.74	0.88	0.43	4.97			0.24	0	16.9283	0.77	35.79	1.42	25.9683	0.69	4.99667	0.31	4.40167	0.23	4.14167	0.14	1.79333
	7.39	67.14	104.19	86.15	55.92	35.5	38.44	22.89	13.19	72.63		1.41	25.49	36.97	28.6	12.47	8.49	8.14	3.35	3.01	17.75		0.22	5.75	9.88	6.73	1.5	1.72	1.74	0.86	0.43	4.92			0.22	0.06	17.2683	0.56	36.2383	1.46	26.175	0.87	5.065	0.08	4.56333	0.16	3.98333	0.23	1.82333
	7.27	66.64	103.61	86.04	55.89	35.32	38.14	23.07	13.09	72.55		1.41	25.28	36.72	28.54	11.06	8.43	8.13	3.8	2.98	17.67		0.23	5.68	9.83	6.77	1.48	1.71	1.74	0.83	0.43	4.82			0.23	0.1	16.7067	0.46	36.1333	0.9	27.405	0.9	5.29667	0.29	4.57333	0.2	3.68333	0.07	1.91667
	7.38	65.55	103.28	85.93	55.83	35.23	38.18	23.05	13.07	71.95		1.41	25.21	37.36	28.22	9.72	8.36	8.19	4.25	2.97	17.51		0.21	5.71	9.77	6.77	1.48	1.69	1.76	0.87	0.44	4.86			0.21	0.12	17.265	0.83	34.7417	1.04	26.7783	1	5.46167	0.1	4.35667	0.11	3.77667	0.11	1.93667
	7.31	65.97	102.65	86.2	56.05	34.75	38.07	23.46	12.94	71.49		1.4	25.38	37.71	28.23	10.56	8.31	8.1	3.75	2.94	17.44		0.24	5.65	9.78	6.77	1.49	1.68	1.74	0.89	0.45	4.63			0.24	0.06	16.4633	0.56	35.1017	1.1	27.545	0.98	5.595	0.13	4.48	0.2	3.9	0.11	1.6
	7.16	65.62	102.3	85.68	55.76	35.04	37.97	24.27	12.99	71.12		1.42	25.38	37.34	28.42	11.32	8.3	8.14	3.97	2.92	17.25		0.24	5.33	9.74	6.72	1.51	1.69	1.76	0.87	0.44	4.81			0.24	0.1	12.055	0.83	34.7533	1.02	27.3883	0.71	6.31667	0.13	4.51667	0.18	4.195	0.23	1.745
	7.29	65.85	101.52	86.1	55.26	34.46	37.77	24.04	12.9	71.09		1.37	25.51	37.01	28.67	10.51	8.29	8.1	4.12	2.76	17.28		0.26	5.64	9.79	6.7	1.51	1.68	1.74	0.87	0.44	4.97			0.26	0.04	16.145	0.5	34.285	1.12	27.0367	0.94	6.01	0.17	4.53	0.2	4.13	0.2	1.97
	7.27	65.61	101.61	85.6	55.2	34.57	37.89	24.07	12.95	70.59		1.39	25.45	37.26	28.71	10.35	8.24	8.13	4.24	2.82	17.32		0.24	5.7	9.85	6.71	1.52	1.66	1.74	0.87	0.44	5			0.24	0.02	16.8917	0.75	32.81	0.94	27.6967	0.67	6.28	0.08	4.37667	0.18	3.94	0.2	1.94
	6.96	65.6	101.29	86.29	55.33	34.37	37.55	23.67	12.83	70.59		1.36	25.76	37.13	28.67	11.62	8.21	8.17	4.24	2.89	17.25		0.23	5.69	9.6	6.7	1.55	1.72	1.73	0.87	0.44	4.98			0.23	0	17.5483	0.63	31.4783	1.77	26.9217	0.88	6.52833	0.13	4.38	0.09	3.91	0.09	1.895
	7.36	68.33	101.95	85.73	55.5	34.54	37.53	23.69	12.87	70.29		1.35	25.64	37.08	28.83	12.85	8.21	8.25	4.2	2.84	17.26		0.25	5.65	9.66	6.64	1.57	1.68	1.72	0.87	0.44	4.98			0.25	0	17.2383	0.44	32.61	1.13	26.3733	0.83	7.165	0.12	3.93167	0.07	3.895	0.2	1.91167
	7.28	68.36	102.7	86.23	56.4	34.5	37.39	23.87	13.08	70.3		1.34	25.54	36.89	29.02	12.37	8.23	8.21	4.24	2.88	17.25		0.25	5.62	9.82	6.67	1.56	1.67	1.71	0.87	0.43	4.84			0.25	0	16.6067	0.52	34.465	0.87	26.7717	0.5	6.89667	0.15	4.315	0.25	3.97	0.23	2.10167
	7.05	66.96	103.69	85.53	56.46	34.71	37.37	23.6	13.42	70.77		1.37	25.81	36.81	28.96	12.33	8.28	8.18	4.21	2.85	17.11		0.25	5.59	9.82	6.7	1.57	1.67	1.7	0.86	0.43	4.92			0.25	0.06	17.02	0.42	33.8533	0.98	27.7867	1.06	6.805	0.17	4.495	0.16	3.70167	0.18	2.11
	7.14	67.46	105.19	85.77	56.48	34.32	37.33	23.87	13.44	71.17		1.37	25.82	37.05	28.92	11.56	8.27	8.16	4.23	2.85	17.11		0.25	5.57	9.81	6.7	1.56	1.67	1.73	0.86	0.43	4.73			0.25	0.02	16.9533	0.69	34.1067	0.98	28.1417	0.58	7.105	0.12	4.14167	0.07	3.97	0.36	1.81833
	7.1	66.85	104.56	85.97	56.3	34.45	37.11	24.37	13.21	71.02		1.39	25.83	37.1	29.21	11.57	8.18	8.27	4.2	2.82	17.07		0.2	5.57	9.8	6.73	1.56	1.68	1.71	0.86	0.43	4.78			0.2	0.12	17.4167	0.5	34.2917	1.15	27.5367	1.17	7.47333	0.17	4.34667	0.2	3.88167	0.23	1.93833
	7.18	67.41	103.78	85.61	55.88	34.43	37.17	23.92	12.98	70.72		1.36	25.8	37.15	29.15	11.93	8.19	8.25	4.21	2.83	17.24		0.2	5.57	9.91	6.7	1.56	1.67	1.71	0.85	0.43	4.92			0.2	0	16.5717	0.81	34.725	1.31	28.2917	0.9	7.2	0.13	4.47	0	3.70833	0.3	1.99333
	7.2	68.22	103.51	86.44	56.12	34.38	37.15	23.52	12.84	70.56		1.37	25.84	37.72	29.15	12.34	8.24	8.21	4.29	2.77	17.3		0.25	5.62	9.88	6.63	1.56	1.66	1.71	0.87	0.42	4.93			0.25	0.04	17.9133	0.67	34.3383	1.15	28.0217	0.75	7.26833	0.21	4.315	0.2	3.77333	0.16	1.925
	7.13	67.33	103.32	88.22	56.03	34.7	37.07	23.69	12.77	70.71		1.38	25.87	37.48	29.02	12.16	8.36	8.24	4.25	3	17.45		0.22	5.58	9.85	6.62	1.55	1.65	1.71	0.86	0.43	4.87			0.22	0.06	17.2667	0.73	33.7167	1.1	27.6917	0.81	6.78167	0.17	4.46667	0.2	3.705	0.34	2.01
	7.18	66.18	102.4	87.73	55.82	34.44	37.16	23.38	12.8	71.49		1.36	26.21	37.56	28.77	11.84	8.41	8.15	4.04	2.94	17.63		0.23	5.59	9.79	6.64	1.51	1.65	1.7	0.86	0.42	4.83			0.23	0.1	18.6767	0.71	34.1883	1.06	28.03	0.62	5.96333	0.1	4.46833	0.2	3.815	0.27	1.84833
	7.12	66.42	102.23	87.87	55.61	34.58	37.14	23.36	12.7	71.88		1.36	26.57	37.65	28.85	10.69	8.58	8.14	4.17	2.75	17.77		0.24	5.62	9.75	6.61	1.45	1.66	1.7	0.84	0.43	4.8			0.24	0.02	18.3767	0.31	32.6617	0.98	27.1917	0.9	6.34	0.17	4.46	0.05	3.67833	0.23	1.78333
	7.19	66.02	101.98	87.52	55.85	34.3	37.24	23.26	12.65	72.5		1.34	26.91	37.62	28.88	12.25	8.56	8.13	4.36	2.8	18.06		0.2	5.67	9.72	6.59	1.48	1.68	1.71	0.8	0.44	4.85			0.2	0.04	19.0317	0.52	33.9	0.98	27.6583	0.71	6.79667	0.13	4.41333	0.11	3.865	0.11	1.58833
	7.16	66.44	102.1	87.13	55.6	34.56	37.23	23.07	12.68	71.82		1.36	27.15	37.43	28.66	12.5	8.54	8.11	4.38	2.88	18.11		0.23	5.73	9.62	6.59	1.48	1.69	1.72	0.56	0.44	4.8			0.23	0.13	19.47	0.46	33.2933	1.06	27.5	0.6	6.55167	0.13	4.36167	0.16	3.81333	0.36	0.83
	7.14	65.49	101.78	86.9	55.72	34.36	37.4	23.35	12.56	71.48		1.35	27.28	37.33	28.56	12.17	8.54	8.12	4.38	2.84	18.16		0.22	5.6	9.68	6.56	1.49	1.67	1.71	0.68	0.44	4.79			0.22	0.02	16.2867	0.9	32.7017	0.92	27.5967	0.63	6.235	0.23	4.33	0.11	3.74333	0.2	0.896667
	7.28	66.16	101.53	86.9	55.6	34.38	37.17	23.14	12.56	71.14		1.35	27.17	37.05	28.56	12.14	8.49	8.1	4.41	2.85	18.25		0.23	5.57	9.69	6.5	1.47	1.68	1.73	0.7	0.42	4.84			0.23	0.06	17.0767	0.56	32.8417	1.13	27.0883	0.58	6.09333	0.15	4.28667	0.16	3.935	0.16	1.09
	7.18	65.83	101.74	87.25	56.41	34.09	37.51	23.11	12.48	71.2		1.35	27.35	36.96	28.62	11.96	8.37	8.12	4.41	2.87	18.38		0.23	5.73	9.75	6.54	1.47	1.67	1.72	0.66	0.43	4.88			0.23	0.04	18.6533	0.6	31.4	1.44	26.0367	0.94	6.08333	0.15	4.08833	0.18	3.725	0.14	0.895
	7.11	68.74	102.07	86.86	56.18	34.15	37.15	23.04	12.51	71.17		1.34	27.32	36.94	28.58	11.81	8.33	8.12	4.41	2.71	18.34		0.19	5.84	9.75	6.53	1.48	1.7	1.71	0.74	0.44	4.9			0.19	0.04	20.45	0.67	32.95	0.87	26.3933	0.83	6.30167	0.15	4.35333	0.09	3.855	0.36	1.27833
	7.16	69.76	102.02	86.85	56.26	34.22	37.47	22.94	12.47	71.16		1.33	27.21	37.26	28.62	11.77	8.44	8.14	4.4	2.79	18.3		0.18	5.87	9.66	6.63	1.48	1.68	1.71	0.84	0.43	4.91			0.18	0.04	20.05	0.33	31.4983	1.19	26.0583	0.67	6.36	0.17	4.30333	0.11	3.785	0.3	1.135
	7.16	67.67	102.22	87.11	56.65	34.17	37.3	23.04	12.46	71.12		1.35	27.05	37.54	28.64	11.58	8.55	8.12	4.42	2.82	18.27		0.21	5.86	9.76	6.65	1.48	1.69	1.71	0.78	0.46	4.91			0.21	0.02	20.0083	0.52	30.185	1.42	25.9767	0.81	6.38667	0.17	4.13167	0.2	3.70667	0.23	1.20833
	7.08	67.26	103.21	89	57	33.98	37.23	23.14	12.62	70.9		1.34	26.94	37.48	28.47	10.6	8.63	8.06	4.41	2.81	18.26		0.24	5.65	9.12	6.62	1.46	1.69	1.7	0.77	0.46	4.9			0.24	0	15.26	0.77	28.7133	1.1	25.275	0.9	6.415	0.21	4.23667	0.11	3.91167	0.27	1.085
	7.13	66.75	103.09	88.17	56.99	34.05	37.19	23.02	12.91	70.9		1.35	26.77	37.43	28.69	10.88	8.58	7.96	4.41	2.81	18.93		0.25	5.77	9.47	6.63	1.46	1.7	1.7	0.78	0.46	4.88			0.25	0.04	18.775	0.69	28.315	1.13	26.33	0.65	6.27	0.12	4.21167	0.14	3.90833	0.32	1.085
	7.06	66.82	101.6	88.4	56.91	34.04	37.3	23.18	12.97	70.69		1.34	26.76	36.7	28.64	11.26	8.52	7.95	4.41	2.8	19.02		0.2	5.89	9.47	6.62	1.46	1.69	1.74	0.72	0.47	4.89			0.2	0.04	19.8067	0.63	33.5533	1.29	26.41	0.58	6.03	0.33	4.08167	0.09	3.70333	0.36	0.993333
	7	67.46	100.04	88.47	56.95	34.12	37.16	23.31	12.79	70.62		1.36	26.68	37.82	28.77	11.3	8.47	7.97	4.42	2.81	18.97		0.21	5.9	9.57	6.66	1.45	1.69	1.73	0.7	0.46	4.88			0.21	0.04	20.3183	0.52	30.3983	1.31	27.8333	0.85	6.08167	0.13	4.31833	0.11	3.745	0.36	0.955
	7.01	67.61	99.7	88.6	56.64	33.97	37.21	23.2	12.65	70.68		1.39	26.66	37.58	28.82	11.36	8.38	7.99	4.41	2.81	18.77		0.23	5.89	9.54	6.67	1.44	1.69	1.72	0.89	0.47	4.81			0.23	0.04	19.9133	0.52	29.0467	1.12	29.1467	0.69	6.01333	0.19	4.09	0.14	3.86833	0.32	1.35667
	6.98	67.74	101.14	87.75	56.45	34.21	36.99	23.31	12.65	70.45		1.37	26.48	37.5	28.76	11.2	8.36	8.02	4.47	2.84	18.81		0.23	5.86	9.34	6.67	1.45	1.69	1.74	0.84	0.46	4.82			0.23	0.04	19.68	0.46	30.135	0.96	30.2583	0.58	5.72	0.25	4.43667	0.16	3.905	0.2	1.64833
	6.95	66.87	98.99	87.59	56.3	34.07	37.08	23.04	12.55	70.47		1.36	26.56	37.74	28.6	11.26	8.32	8.01	4.47	2.79	18.88		0.22	5.85	9.43	6.69	1.44	1.68	1.76	0.87	0.46	4.8			0.22	0	18.8533	0.69	31.8067	1.27	30.385	0.62	5.92833	0.12	3.96667	0.09	4.035	0.18	1.57667
	6.98	67.12	101.46	86.89	56.08	34.44	36.8	23.31	12.53	70.41		1.38	26.49	37.89	28.82	11.24	8.31	7.95	4.44	2.84	18.81		0.23	5.88	9.62	6.68	1.44	1.68	1.72	0.86	0.47	4.79			0.23	0.02	20.1267	0.52	31.6083	0.96	30.8983	0.33	5.70333	0.12	4.39833	0.11	3.77	0.05	1.745
	6.98	66.7	104.11	86.96	56.29	34.2	36.88	23.05	12.55	70.82		1.37	26.56	37.76	29.17	11.21	8.25	7.97	4.45	2.87	18.68		0.23	5.91	9.54	6.65	1.47	1.68	1.73	0.86	0.47	4.81			0.23	0.04	19.9083	0.31	30.9483	0.9	30.1383	0.71	5.05333	0.27	4.28333	0.09	3.98833	0.16	1.75
	6.94	66.47	104.86	86.64	56.46	34.25	36.9	23.24	12.72	70.73		1.38	26.52	37.59	29.07	11.24	8.24	7.95	4.46	2.89	18.74		0.24	5.89	9.5	6.64	1.45	1.67	1.74	0.85	0.46	4.87			0.24	0	20.2217	0.52	31.2833	1.29	30.5417	0.77	5.36167	0.12	4.205	0.23	3.845	0.14	1.85167
	6.96	66.66	107.1	88.54	56.45	34.08	37.17	23.05	12.54	71.48		1.38	26.76	37.31	29.24	11.35	8.21	8.07	4.45	2.87	18.66		0.24	5.95	9.47	6.65	1.42	1.69	1.75	0.84	0.47	4.84			0.24	0	19.375	0.65	31.0467	1	30.1767	0.75	5.04333	0.15	4.48667	0.09	4.075	0.18	1.63
	7.05	68.97	109.41	89.02	57.09	34.27	37.16	23.05	12.48	71.71		1.37	27.02	37.09	29.34	11.25	8.33	8.09	4.52	2.85	18.6		0.24	5.84	9.54	6.6	1.44	1.66	1.73	0.83	0.46	4.85			0.24	0.02	16.8533	0.62	31.4517	0.92	29.3167	0.62	5.41	0.19	4.73667	0.2	3.77833	0.23	1.81
	7.16	68.56	108.64	88.2	57.23	34.21	37	23.03	12.45	71.58		1.37	26.93	36.95	29.59	11.24	8.34	8.1	4.49	2.85	18.58		0.25	5.9	9.59	6.59	1.46	1.67	1.68	0.83	0.47	4.83			0.25	0.02	20.0217	0.52	31.5317	0.73	28.62	0.79	5.57	0.17	4.67833	0.3	3.55667	0.3	1.61667
	7.24	68.59	106.27	88.37	57.14	34.45	37.19	23.03	12.38	71.37		1.38	26.75	37.11	29.45	11.13	8.3	8.07	4.45	2.81	18.47		0.23	5.94	9.63	6.61	1.45	1.68	1.7	0.83	0.46	4.82			0.23	0.02	20.6117	0.58	31.7467	0.69	27.955	0.79	5.45167	0.19	5.17333	0.25	3.89	0.14	1.68667
	7.11	68.6	107.33	87.82	57.51	34.53	36.9	23.06	12.41	71.52		1.38	26.7	37.53	29.22	11.12	8.33	8.05	4.46	2.81	18.34		0.23	5.91	9.78	6.58	1.46	1.67	1.73	0.82	0.46	4.81			0.23	0	20.2983	0.46	32.8167	0.75	27.8733	0.81	5.675	0.27	5.05667	0.05	4.005	0.32	1.70333
	7.04	67.75	109.84	87.31	56.37	34.4	37.01	22.98	12.66	71.56		1.37	26.85	37.53	29.16	10.97	8.33	8.09	4.48	2.81	18.44		0.23	5.9	9.78	6.56	1.46	1.67	1.69	0.82	0.47	4.77			0.23	0.08	20.2533	0.6	32.6767	1.21	28.5383	0.77	5.52333	0.25	4.96	0.07	3.63833	0.25	1.63167
	6.99	67.82	108.1	86.76	56.2	34.49	36.86	23.04	12.99	71.31		1.35	26.83	37.42	29.32	10.96	8.29	8.02	4.48	2.83	18.32		0.24	5.88	9.7	6.62	1.45	1.66	1.69	0.81	0.47	4.78			0.24	0.02	19.8483	0.54	30.0567	1.15	29.335	0.81	5.58333	0.13	5.03333	0.16	3.67667	0.14	1.62667
	7.02	67.56	106.83	88.75	56.51	34.53	37.06	23.1	12.81	71.38		1.35	26.86	37.31	29.45	10.89	8.04	8.05	4.5	2.83	18.35		0.23	5.84	9.59	6.58	1.45	1.67	1.71	0.87	0.46	4.76			0.23	0.02	20.2217	0.56	30.72	1.25	29.405	1.08	5.49167	0.17	5.185	0.05	3.905	0.25	1.43167
	7.02	67.28	108.23	87.47	56.11	34.58	36.87	23.04	12.75	71.08		1.34	26.79	37.36	29.74	10.84	8.25	8	4.48	2.83	18.34		0.23	5.84	9.59	6.61	1.45	1.65	1.7	0.82	0.47	4.77			0.23	0.04	19.7633	0.56	30.6517	1.06	30.5517	0.79	5.49333	0.12	4.83167	0.18	3.94667	0.11	1.66
	7.02	67.21	108.18	89.09	55.95	35.53	36.85	23.07	12.58	71.14		1.33	26.8	37.29	29.73	10.48	8.27	7.94	4.48	2.83	18.35		0.24	5.78	9.47	6.63	1.44	1.67	1.69	0.83	0.46	4.75			0.24	0.06	19.0233	0.4	29.91	0.98	30.3317	1.06	5.45667	0.19	4.79667	0.18	3.995	0.18	1.73667
	6.97	67.72	107.45	88.42	55.93	37.1	36.62	23.06	12.54	71		1.33	26.81	37.28	29.64	10.74	8.3	8.01	4.52	2.83	18.46		0.24	5.87	9.59	6.57	1.45	1.66	1.69	0.82	0.46	4.74			0.24	0.06	19.9383	0.6	30.3683	0.96	32.2017	0.96	5.40167	0.12	4.825	0.11	4.16167	0.23	1.51167
	6.91	67.16	106.66	88.16	55.73	38.04	36.79	23.39	12.52	70.97		1.32	26.98	37.75	29.49	10.74	8.33	8.35	4.55	2.81	18.47		0.24	5.92	9.45	6.6	1.44	1.66	1.69	0.82	0.47	4.77			0.24	0.02	19.8433	0.63	26.575	1.33	31.9067	0.58	5.34	0.25	4.81667	0.09	3.965	0.14	1.47333
	6.89	67.34	107.23	88.32	55.83	37.11	36.76	23.22	12.56	70.49		1.32	26.86	38.49	29.45	10.83	8.28	8.27	4.35	2.84	18.29		0.24	5.96	9.29	6.65	1.45	1.66	1.69	0.82	0.46	4.76			0.24	0.02	20.01	0.6	29.2917	1.1	32.1183	0.92	5.14	0.1	4.82333	0.11	4.06167	0.16	1.55333
	6.82	66.45	107.8	87.86	56.02	36.46	37.09	23.33	12.51	70.98		1.35	26.78	38.51	29.38	10.73	8.21	8.15	4.28	2.84	18.41		0.23	5.94	9.6	6.73	1.45	1.66	1.74	0.83	0.46	4.8			0.23	0.02	19.875	0.38	28.1283	0.79	32.635	0.77	5.36167	0.06	4.685	0.11	4.365	0.27	1.50167
	6.8	66.66	107.39	87.91	56.52	36.33	37.02	23.88	12.53	72.5		1.36	26.64	38.36	29.5	10.62	8.2	8.2	4.46	2.82	18.35		0.23	5.91	9.56	6.73	1.46	1.65	1.69	0.8	0.46	4.76			0.23	0.02	20.165	0.67	30.9567	0.85	32.71	0.75	5.62	0.27	4.76167	0.14	4.49	0.11	1.45333
	6.76	66.53	106.76	87.29	56.97	36.74	37.3	23.87	12.84	72.98		1.32	26.56	38.39	29.41	10.87	8.2	8.08	4.47	2.84	18.3		0.23	5.91	9.5	6.68	1.47	1.65	1.72	0.79	0.46	4.77			0.23	0.04	19.3467	0.4	31.2283	1.13	32.715	1.02	5.24	0.13	4.90167	0.02	4.56833	0.2	1.33
	6.71	66.69	106.72	86.42	58.39	36.66	37.05	23.3	13.09	72.91		1.3	26.59	38.43	29.6	10.93	8.19	8.25	4.46	2.83	18.36		0.23	5.89	9.51	6.69	1.45	1.65	1.71	0.78	0.46	4.75			0.23	0	19.6733	0.62	31.9917	1.06	32.7	0.63	5.11667	0.19	4.715	0.16	4.58333	0.32	1.32
	6.75	67.7	106.02	86.26	57.65	36.85	37.13	23.33	12.92	72.95		1.32	26.45	38.54	29.63	11.17	8.42	8.3	4.18	2.84	18.22		0.23	5.87	9.49	6.71	1.45	1.64	1.71	0.78	0.47	4.79			0.23	0.02	19.1117	0.54	29.975	1.33	32.21	0.96	5.15333	0.21	4.88667	0.23	4.72167	0.14	1.18
	6.71	66.63	106.01	86.05	57.55	36.34	37	22.92	12.76	72.85		1.32	26.53	38.75	29.77	11.08	8.44	8.26	4.24	2.84	18.23		0.23	5.95	9.57	6.71	1.45	1.64	1.71	0.77	0.47	4.7			0.23	0.04	19.0367	0.58	30.38	0.73	32.2983	0.92	4.99	0.15	4.86333	0.2	4.68333	0.16	1.18667
	6.72	66.99	105.37	86.61	56.95	36.5	37.21	23.19	12.7	72.8		1.3	26.46	38.58	30.03	10.98	8.41	8.19	4.42	2.86	18.25		0.23	6.05	9.64	6.67	1.47	1.65	1.71	0.77	0.47	3.02			0.23	0.02	15.46	0.67	30.8517	1.02	30.8783	0.79	4.89833	0.12	4.75667	0.3	4.55833	0.16	1.29833
	6.72	66.99	105.46	86.73	57.01	36.6	37.07	22.94	12.62	73.14		1.31	26.5	38.43	30.09	10.96	8.39	8.19	4.55	2.88	18.32		0.22	5.82	9.83	6.67	1.47	1.67	1.7	0.78	0.47	2.61			0.22	0.06	16.2733	0.75	31.9817	1.81	31.8133	0.94	5.15833	0.08	4.585	0.09	4.87833	0.34	1.43333
	6.78	68.46	105.91	86.48	57.17	36.27	36.97	22.93	12.52	73.29		1.29	26.55	38.31	30.17	10.98	8.28	8.19	4.54	2.9	18.47		0.22	5.9	9.49	6.63	1.46	1.65	1.7	0.78	0.47	2.62			0.22	0.02	18.81	0.65	29.145	0.96	30.9383	0.79	5.16167	0.23	4.69167	0.23	4.375	0.34	1.38167
	6.95	68.55	105.35	86.82	57.32	35.74	37.15	23.05	12.52	73.43		1.33	26.41	38.6	30.09	10.91	8.34	8.2	4.55	2.89	18.62		0.22	6.01	9.59	6.67	1.45	1.65	1.65	0.78	0.47	2.48			0.22	0	19.3033	0.44	29.0517	1.06	31.1167	1.04	5.125	0.12	4.825	0.16	3.96667	0.02	1.45833
	7.02	69.7	104.73	88.72	57.01	35.99	37.07	23	12.38	72.72		1.31	26.3	38.49	29.92	11.44	8.16	8.15	4.54	2.92	18.29		0.22	5.99	9.69	6.63	1.44	1.65	1.67	0.78	0.48	3.73			0.22	0	19.6383	0.67	29.29	0.94	31.0817	0.75	4.71667	0.21	4.685	0.14	4.70667	0.3	1.31167
	7.08	71.99	104.85	87.57	57.1	36.21	36.95	23.12	12.36	72.61		1.31	26.45	38.37	29.73	11.4	7.85	8.24	4.53	2.92	16.24		0.22	5.98	9.72	6.67	1.45	1.66	1.69	0.78	0.48	4.61			0.22	0	19.23	0.25	29.2383	1.35	30.1217	0.87	5.05167	0.15	4.55	0.11	4.8	0.16	1.32667
	6.99	71.1	104.08	87.38	56.68	35.95	37.06	23	12.38	72.4		1.31	26.54	37.99	29.99	11.35	8.07	8.2	4.56	2.95	14.05		0.21	5.94	9.76	6.64	1.46	1.61	1.71	0.78	0.49	5.02			0.21	0.1	19.705	0.62	29.6817	1.04	31.1017	0.75	5.035	0.1	4.26833	0.18	4.63333	0.32	1.335
	6.97	70.41	103.77	87.45	56.82	35.86	36.95	23.01	12.42	72.06		1.31	26.82	38.06	30.18	11.25	8.27	8.22	4.5	2.95	14.43		0.2	5.94	9.63	6.58	1.46	1.6	1.71	0.78	0.49	4.76			0.2	0	19.8817	0.56	28.06	1.02	29.7233	0.88	5.10667	0.25	4.80333	0.11	4.80667	0.14	1.29667
	6.91	70.53	103.46	86.77	56.51	35.89	37.12	23.16	12.31	72.5		1.31	27.05	38.25	29.99	11.19	8.25	8.18	4.57	2.98	16.57		0.17	5.95	9.75	6.65	1.44	1.64	1.69	0.79	0.49	4.26			0.17	0.02	18.45	0.5	29.8267	1.23	30.025	0.81	4.87	0.08	4.95833	0.07	4.885	0.14	1.28333
	6.91	70.02	103.61	86.86	56.06	35.93	36.77	24.01	12.31	72.97		1.31	26.93	38.3	30.44	11.13	8.3	8.16	4.55	2.96	17.87		0.17	5.94	9.74	6.66	1.45	1.66	1.7	0.83	0.49	4.07			0.17	0.02	19.335	0.73	30.7383	1.29	29.9267	0.63	4.86833	0.21	5.095	0.11	4.83667	0.2	1.52167
	6.87	70.29	103.34	86.37	55.74	36.33	37.01	24.1	12.34	72.9		1.32	27.36	38.29	30.47	11.09	8.28	8.14	4.56	2.96	19.43		0.18	5.94	9.66	5.89	1.48	1.66	1.69	0.8	0.49	3.74			0.18	0.04	18.4067	0.4	28.9633	1.38	18.605	2.15	4.785	0.23	5.03167	0.16	4.685	0.14	1.51167
	6.9	69.39	104.27	86.33	55.49	35.78	36.87	23.49	12.3	72.82		1.32	27.33	38.67	30.14	11.19	8.23	8.12	4.56	2.97	19.88		0.18	5.95	9.68	4.91	1.5	1.68	1.69	0.79	0.49	3.41			0.18	0.04	19.0533	0.48	30.9883	1.04	11.51	1.83	4.57333	0.06	5.24333	0.36	4.78	0.14	1.40833
	6.83	69.44	105.22	85.62	55.47	35.71	37.58	23.46	12.59	73.5		1.36	27.45	38.52	30.21	10.97	8.31	8.13	4.57	2.92	19.84		0.16	5.96	9.76	4.77	1.44	1.68	1.7	0.8	0.49	3.71			0.16	0.04	19.22	0.37	29.9183	0.96	17.7883	1.1	4.27667	0.1	4.87167	0.23	4.72667	0.2	1.51333
	6.91	68.56	107.9	86.07	55.38	36.43	37.84	23.24	13.04	73.13		1.36	27.39	38.48	30.17	11.21	8.32	8.14	4.59	2.55	19.91		0.19	5.97	9.86	6.05	1.48	1.68	1.68	0.8	0.49	3.61			0.19	0.02	18.6883	0.54	31.0417	0.98	9.10667	3.85	4.65833	0.17	4.95	0	4.755	0.16	1.475
	7.1	71.72	106.55	87.66	55.57	37.26	38.19	23.5	12.97	73.04		1.38	27.41	38.71	29.82	11.13	8.33	8.24	4.6	2.46	19.75		0.13	5.98	9.84	6.52	1.46	1.68	1.7	0.8	0.48	3.3			0.13	0	17.01	0.73	30.4	1.19	11.7917	2.42	4.69	0.15	4.90333	0.11	4.67333	0.18	1.535
	7.07	71.54	106.99	88.06	55.69	36.84	38.19	23.51	12.75	72.61		1.38	27.46	38.43	29.72	11.21	8.35	8.17	4.56	2.35	19.53		0.17	5.89	9.79	6.48	1.47	1.7	1.69	0.79	0.48	3.86			0.17	0.02	17.8667	0.48	30.6733	0.88	13.755	2.21	4.88667	0.25	4.98333	0.09	4.86333	0.11	1.55
	7.1	70.04	105.54	88.18	55.92	36.22	38.45	23.45	12.62	72.54		1.42	27.39	38.85	29.66	11.14	8.38	8.28	4.56	2.61	19.9		0.24	6.01	9.71	6.42	1.46	1.7	1.7	0.81	0.5	2.66			0.24	0.02	19.1883	0.5	29.375	1	8.76333	2.75	4.60667	0.13	5.17	0.11	4.66	0.2	1.47167
	7.12	69.86	106.88	88.07	56.04	36.08	38.44	23	12.55	72.44		1.4	27.44	38.55	29.58	11.21	8.4	8.29	4.6	2.91	19.63		0.23	6.05	9.77	6.49	1.46	1.69	1.71	0.81	0.49	2.8			0.23	0.06	21.01	0.58	30.2567	1.17	7.48667	2.29	4.67167	0.27	4.80667	0.16	4.80833	0.09	1.455
	6.93	69.24	110.81	87.96	56.05	36.23	37.69	23.06	12.57	72.57		1.4	27.37	38.69	29.37	11.2	8.5	8.18	4.56	2.91	19.66		0.23	6.12	9.89	6.9	1.47	1.69	1.73	0.81	0.5	3.57			0.23	0.06	23.2	0.29	32.2733	1.15	7.40667	2.94	4.61	0.21	4.82833	0.2	4.865	0.2	1.40167
	6.88	69.35	112.38	88.77	56.4	36.18	38.06	23.05	12.53	72.91		1.41	27.49	34.53	29.56	11.21	8.62	8.07	4.59	2.77	19.85		0.2	6.14	9.58	5.86	1.46	1.71	1.66	0.8	0.49	4			0.2	0.06	24.4183	0.52	28.5983	1.23	10.6917	1.67	4.785	0.31	4.89167	0.05	4.61167	0.16	1.38167
	6.85	68.93	116.75	88.48	56.76	35.87	37.14	22.83	12.56	72.71		1.37	27.29	31.55	29.58	11.28	8.63	8.05	4.61	2.3	19.62		0.17	6.1	9.65	6.59	1.46	1.69	1.72	0.79	0.5	4.16			0.17	0.06	27.005	0.31	29.455	1.04	18.425	0.98	4.49	0.13	4.88833	0.14	4.79167	0.34	1.32667
	6.82	68.72	114.63	89.29	56.88	36.89	37.47	23.01	12.56	73.17		1.32	27.08	38.59	29.48	11.16	8.65	8.07	4.56	2.52	19.07		0.19	6.15	9.74	6.98	1.47	1.7	1.74	0.8	0.49	4.06			0.19	0.08	27.5417	0.37	29.09	0.73	26.4717	0.92	4.58667	0.23	5.06167	0.09	5.29667	0.23	1.41833
	6.85	69.04	116.96	89.7	56.93	37.29	37.93	22.81	12.56	74.08		1.3	26.79	40.59	29.48	11.26	8.59	8.08	4.62	2.85	19.64		0.24	6.1	9.7	6.72	1.46	1.7	1.73	0.8	0.5	3.82			0.24	0.06	26.5283	0.54	28.9117	0.87	19.6533	1.67	4.37333	0.21	4.955	0.16	5.315	0.16	1.41167
	6.85	67.96	115.17	89.82	56.87	36.25	38.8	22.81	12.5	73.58		1.29	26.49	40.93	29.44	11.29	8.61	8.13	4.74	2.98	19.39		0.24	6.04	9.71	7.02	1.44	1.69	1.72	0.8	0.5	4.29			0.24	0.02	23.2267	0.87	30.325	0.88	20.6717	1.48	4.57167	0.17	4.97	0.11	5.38	0.16	1.52833
	6.89	68.36	112.38	89.45	56.86	36.5	38.74	22.95	12.5	74.07		1.37	26.28	40.43	29.56	10.97	8.56	8.04	4.65	2.82	19.16		0.23	6.21	9.71	7.03	1.49	1.69	1.74	0.79	0.5	4.6			0.23	0.04	26.0867	0.52	29.0817	1.1	25.7267	0.69	4.625	0.1	4.91833	0.09	5.475	0.23	1.44833
	6.81	67.66	114.1	89.69	57.06	36.19	38.12	22.85	12.44	73.63		1.38	26.1	39.93	29.64	10.97	8.55	8.06	4.53	2.8	18.92		0.22	6.34	9.71	6.92	1.54	1.69	1.72	0.8	0.5	4.63			0.22	0.04	28.3633	0.4	30.4767	0.85	19.2083	0.94	4.52167	0.08	5.03833	0.14	5.48167	0.36	1.435
	6.83	67.37	112.2	88.4	56.75	36.88	38.15	23.07	12.52	73.81		1.42	25.77	35.43	29.64	10.99	8.54	8.01	4.56	2.94	18.68		0.22	6.44	9.71	7.02	1.49	1.69	1.7	0.8	0.5	4.46			0.22	0	28.5633	0.42	30.8583	1.04	21.915	1	4.62833	0.23	4.85833	0.11	5.275	0.18	1.445
	6.8	67.66	112.47	88.14	56.8	35.77	38.5	22.87	12.64	74.12		1.42	25.7	31.89	29.32	11.13	8.56	8.03	4.6	2.76	18.5		0.21	6.41	9.68	7.12	1.47	1.68	1.72	0.79	0.5	4.36			0.21	0.04	29.8867	0.58	34.5117	1.19	28.025	0.96	4.39167	0.17	4.75833	0.16	5.215	0.32	1.52167
	6.8	67.58	112.55	87.79	57.01	35.41	38.62	23.06	12.5	74.34		1.35	25.87	28.01	29.54	11.09	8.57	7.99	4.59	2.63	18.3		0.14	6.45	9.6	7.11	1.46	1.68	1.69	0.8	0.51	4.55			0.14	0.04	30.8683	0.6	35.2183	1.13	28.065	0.9	4.27	0.06	4.67667	0.25	5.31333	0.32	1.40167
	6.84	69.09	113.3	88	57.76	36.25	37.86	22.87	12.5	74.02		1.36	25.94	32.34	29.61	11.05	8.57	8.02	4.56	2.48	18.11		0.14	6.44	9.68	7.01	1.46	1.68	1.72	0.79	0.49	4.55			0.14	0.02	30.8267	0.31	37.9083	1.08	27.49	0.9	4.20333	0.23	4.70167	0.09	5.43833	0.32	1.54167
	6.79	71.99	111.48	87.38	58.69	36.75	37.81	23.12	12.73	73.68		1.37	25.81	41.02	29.73	11.07	8.63	8.08	4.53	2.56	17.96		0.21	6.47	9.65	7	1.48	1.67	1.72	0.81	0.5	4.47			0.21	0.02	31.8917	0.79	38.47	0.92	27.435	0.81	4.45833	0.06	4.83333	0.09	5.40167	0.27	1.53167
	6.82	70.61	111.15	87.24	57.85	35.96	38.08	22.88	13.03	73.82		1.35	25.78	42.07	29.46	11.02	8.6	8.05	4.56	2.77	17.98		0.18	6.39	9.71	7.02	1.48	1.66	1.7	0.8	0.5	4.44			0.18	0.04	30.4733	0.31	39.875	1.06	27.465	1.1	4.46333	0.27	4.57	0.18	5.09	0.25	1.45667
	6.98	70.31	109.62	87.28	57.54	36.04	38.21	23.23	12.8	72.7		1.3	25.61	41.92	29.49	10.99	8.56	8.03	4.59	2.82	17.85		0.22	6.35	9.7	7.02	1.52	1.67	1.7	0.8	0.5	4.41			0.22	0.06	30.005	0.56	39.6633	1.19	27.165	1.08	3.93333	0.25	4.715	0.02	5.15333	0.32	1.55667
	7.12	69.25	111.74	86.36	57.13	35.74	38.84	22.95	12.68	72.63		1.24	25.4	42.82	29.68	10.6	8.57	8.05	4.57	2.85	17.71		0.17	6.31	9.7	6.99	1.49	1.68	1.72	0.79	0.49	4.35			0.17	0.04	29.3133	0.69	38.865	1.31	28.115	1	3.80167	0.08	4.42667	0.05	5.04667	0.2	1.47167
	7.01	68.52	111.32	86.83	57.29	35.52	38.34	22.93	12.51	72.54		1.33	25.29	38.82	29.64	11.11	8.51	8.05	4.6	2.97	17.59		0.09	6.29	9.76	6.92	1.51	1.68	1.71	0.8	0.49	4.31			0.09	0	29.9283	0.58	39.4433	1.37	26.285	1.04	4.29333	0.27	4.52333	0.2	4.955	0.27	1.395
	6.95	68.32	111.21	87.26	57.16	36.39	38.29	23.22	12.65	72.4		1.38	25.36	30.97	28.52	11.3	8.58	8.05	4.69	2.77	17.45		0.09	6.34	9.84	6.82	1.46	1.67	1.7	0.81	0.5	4.31			0.09	0.04	30.6117	0.6	38.3383	1.13	25.6883	0.94	4.115	0.21	4.68	0.2	4.99667	0.16	1.54667
	6.89	68.55	112.12	88.2	57.52	35.9	38.58	22.96	12.65	71.96		1.36	25.61	25.86	21.62	11.37	8.57	8.04	4.6	2.81	17.69		0.12	6.29	9.85	6.86	1.44	1.66	1.7	0.81	0.5	4.27			0.12	0.12	28.9617	0.4	38.4333	1.15	27.0067	0.79	4.24333	0.23	4.42667	0.14	4.79667	0.27	1.44
	6.8	68.11	111.93	87.68	56.98	35.86	38.37	23.39	12.49	71.62		1.42	25.56	34.11	20.93	11.38	8.51	8.06	4.54	2.96	17.86		0.16	6.28	9.79	6.8	1.41	1.66	1.69	0.8	0.5	4.27			0.16	0.08	30.21	0.63	36.555	1.17	24.4717	0.9	4.29	0.04	4.47167	0.14	4.75	0.14	1.43667
	6.8	67.89	113.88	87.76	57.34	35.25	38.46	23.73	12.42	71.32		1.43	25.58	40.25	28.41	11.46	8.43	8.02	4.56	2.97	17.66		0.08	6.22	9.9	6.89	1.41	1.65	1.71	0.8	0.5	4.26			0.08	0.13	28.445	0.56	35.5783	0.88	25.9733	1.27	4.56	0.13	4.54167	0.2	4.83833	0.25	1.44
	6.83	68.87	111.85	86.88	57.19	35.42	38	23.63	12.3	70.88		1.41	25.5	41.94	30.34	11.56	8.67	8.04	4.63	2.94	17.72		0.06	6.22	9.57	6.83	1.47	1.64	1.71	0.81	0.49	4.26			0.06	0.1	28.6967	0.4	35.0433	1.58	26.1683	0.77	4.44667	0.13	4.33667	0.11	4.78333	0.27	1.5
	6.77	68.29	112.01	88.36	56.92	35.13	38.23	23.08	12.39	70.88		1.42	25.42	41.46	30.35	11.51	8.56	8.02	4.71	2.86	17.86		0.07	6.18	9.3	6.82	1.48	1.64	1.71	0.79	0.49	4.31			0.07	0.1	28.805	0.48	35.11	1.5	25.7667	0.75	4.55667	0.17	4.57167	0.09	4.27167	0.23	1.205
	6.78	68.75	111.34	88.9	56.86	35.23	37.83	23.36	12.36	70.97		1.41	25.28	42.43	30.55	11.66	8.59	7.96	4.68	2.97	17.98		0.14	6.07	9.29	6.81	1.47	1.63	1.71	0.83	0.5	4.34			0.14	0.02	25.0833	0.73	35.57	1.29	25.75	0.71	3.90167	0.17	4.36833	0.07	4.75167	0.25	1.24333
	6.81	68.24	111.64	88.7	57.93	35	37.86	23.07	12.31	71.43		1.4	25.25	37.91	30.57	11.58	8.66	7.97	4.69	2.95	17.98		0.22	6.17	9.53	6.8	1.47	1.63	1.73	0.86	0.49	4.33			0.22	0.06	25.7783	0.71	34.72	1.38	26.7317	0.98	4.15833	0.19	4.54	0.09	4.80167	0.25	1.15167
	6.81	67.88	110.61	87.99	57.43	34.94	38.09	23.23	12.25	71.33		1.33	25.28	40.41	30.38	11.64	8.65	7.98	4.66	2.95	18.04		0.18	6.22	9.69	6.76	1.46	1.62	1.7	0.9	0.49	4.38			0.18	0.08	28.045	0.69	35.59	1.23	27.0767	0.56	4.46	0.19	4.535	0.09	4.74667	0.25	1.17667
	6.83	68.22	110.52	87.46	57.27	34.88	38.4	22.73	12.14	71.02		1.27	25.14	42.39	30.75	11.74	8.66	7.99	4.68	2.93	18.15		0.16	6.21	9.89	6.73	1.44	1.63	1.71	0.84	0.5	4.39			0.16	0.02	27.3017	0.42	36.8283	1.17	27.9533	0.71	4.16	0.06	4.59	0.09	4.67667	0.2	1.37833
	6.84	67.62	106.05	87.03	57.18	35.3	38.55	22.81	12.18	70.65		1.2	25.1	41.81	30.7	11.71	8.69	7.96	4.63	2.96	18.36		0.15	6.18	9.86	6.74	1.44	1.62	1.69	0.91	0.5	4.45			0.15	0.02	27.5717	0.42	35.845	1.21	28.0083	0.63	4.35333	0.06	4.565	0.25	4.855	0.39	1.51333
	6.84	69.91	101.43	86.28	57.14	36.32	38.41	22.7	12.1	70.51		1.33	25.2	31.47	30.31	11.74	8.69	8.03	4.65	2.85	18.1		0.1	6.19	9.89	6.7	1.45	1.64	1.71	0.86	0.49	4.43			0.1	0.04	28.7183	0.38	36.1817	1.46	28.5067	0.81	4.545	0.15	4.82833	0.23	4.53167	0.5	1.38333
	6.86	72	99.69	86.53	56.77	37.72	38.13	22.69	12.13	70.13		1.3	24.93	26.72	30.74	11.66	8.64	8.07	4.67	2.78	18.15		0.15	6.2	9.83	6.69	1.47	1.63	1.71	0.74	0.49	4.44			0.15	0.1	29.095	0.67	36.4	1.1	29.1267	0.73	4.23667	0.15	4.67167	0.16	4.59333	0.3	1.04167
	7.11	69.54	103.58	85.95	56.45	37.79	38.01	22.66	12.13	69.98		1.33	25.23	38.07	31.4	11.75	8.7	8.1	4.67	2.57	18.1		0.22	6.2	9.72	6.66	1.46	1.62	1.73	0.63	0.5	4.46			0.22	0.12	30.1967	0.6	35.095	1.15	28.945	0.73	4.29	0.17	4.55833	0.18	4.55	0.2	0.641667
	7.07	68.11	107.07	85.82	56.56	37.58	38.04	22.61	12.13	69.78		1.39	25.13	34.16	30.97	11.74	8.7	8.03	4.68	2.78	18.07		0.23	6.21	9.68	6.55	1.44	1.61	1.72	0.59	0.49	4.48			0.23	0.06	31.0683	0.75	35.49	0.96	29.115	0.58	4.46333	0.12	4.46167	0.11	4.43333	0.11	0.806667
	7.01	68.2	110.06	85.18	56.68	36.22	38.16	22.64	12.15	69.64		1.35	25.26	35.99	31.13	11.81	8.79	8.05	4.72	2.29	18.05		0.24	6.21	9.7	6.6	1.44	1.6	1.72	0.61	0.5	4.6			0.24	0.15	28.4983	0.67	33.9683	1.42	28.8933	0.6	4.55667	0.19	4.735	0.11	4.70667	0.23	0.731667
	6.96	67.05	108.03	84.94	56.09	35.84	38.14	22.55	12.14	69.13		1.32	25.25	36.64	31.35	11.91	8.8	8.02	4.7	2.45	18.17		0.25	6.25	9.28	6.54	1.45	1.61	1.72	0.63	0.49	4.54			0.25	0	30	0.56	32.3133	0.96	27.5483	0.81	4.69667	0.15	4.775	0.09	4.63667	0.3	0.933333
	6.92	67.42	106.94	85.3	56.24	35.27	37.94	22.56	12.17	68.92		1.32	25.21	33.78	30.35	12.01	8.79	8.02	4.7	2.96	17.78		0.21	6.28	9.43	6.47	1.46	1.61	1.74	0.69	0.5	4.55			0.21	0.13	31.7133	0.63	34.6167	1.06	26.6817	0.73	4.56167	0.04	5.09333	0.14	4.785	0.36	1.22
	6.88	66.45	108.75	85.9	56.12	34.89	37.91	22.65	12.19	69.82		1.33	25.53	33.21	28.23	12.13	8.79	8.07	4.7	2.72	18.98		0.15	6.27	9.59	6.47	1.49	1.62	1.73	0.71	0.5	4.55			0.15	0.02	32.08	0.58	32.845	1.1	26.5283	0.6	5.035	0.06	4.94833	0.18	4.58667	0.14	1.39167
	6.88	66.66	109.58	86.77	56.11	35.42	37.79	22.61	12.18	70.42		1.32	25.55	35.7	30.91	11.79	8.7	8.05	4.69	2.75	19.25		0.17	6.28	9.61	6.46	1.46	1.57	1.72	0.73	0.49	4.55			0.17	0.06	31.8533	0.63	33.5433	0.98	26.515	0.69	4.79167	0.21	4.51167	0.02	4.57167	0.14	1.115
	6.83	66.2	107.81	86.5	56.14	34.59	38.1	22.65	12.17	71.03		1.4	25.85	36.46	29.92	11.51	8.65	7.98	4.75	2.97	19.16		0.19	6.2	9.62	6.42	1.47	1.61	1.72	0.65	0.49	4.52			0.19	0.02	31.745	0.71	33.3767	1.1	26.655	0.65	4.935	0.25	4.895	0.2	4.39333	0.16	0.853333
	6.8	66.93	108.35	86.07	56.03	34.87	38.73	22.5	12.1	70.51		1.4	25.73	36.48	30.33	11.37	8.67	8	4.84	3.03	19.2		0.15	6.19	9.57	6.47	1.46	1.64	1.71	0.53	0.49	4.57			0.15	0.08	31.535	0.4	33.3317	1.23	26.8383	0.46	4.79	0.15	5.10333	0.16	4.52667	0.25	0.645
	6.81	66.85	109.79	85.46	56.49	34.92	38.16	22.58	12.15	70.82		1.4	25.85	36.34	31.07	12.03	8.7	8.04	4.72	3.07	19.11		0.16	6.09	9.45	6.52	1.43	1.62	1.71	0.42	0.48	4.47			0.16	0.02	21.8683	0.6	32.2367	0.98	26.0833	0.71	4.70833	0.17	5.47833	0	4.65167	0.09	0.456667
	6.79	67.95	109.91	85	56.89	34.68	37.84	22.66	12.19	71.46		1.4	26.2	36.62	30.86	12.19	8.72	8.1	4.69	2.93	19.2		0.17	5.97	9.44	6.51	1.42	1.65	1.72	0.58	0.48	4.62			0.17	0.04	25.23	0.88	32.5783	1.15	26.2967	0.63	4.69167	0.19	5.84667	0.16	4.58833	0.27	0.743333
	6.78	68.3	110.48	85.35	58.24	34.32	37.67	22.44	12.51	71.17		1.34	26.05	36.98	30.67	12.13	8.74	7.97	4.64	2.98	19.16		0.15	6.13	9.39	6.47	1.43	1.65	1.73	0.69	0.48	4.63			0.15	0.04	30.79	0.81	32.195	0.6	26.0333	0.75	4.92667	0.17	5.32333	0.14	4.67	0.2	0.983333
	6.8	67.66	107.76	85.3	57.75	34.37	37.51	22.61	12.66	70.8		1.37	25.88	37.24	30.71	11.8	8.77	7.98	4.64	2.88	19.12		0.18	6.25	9.46	6.49	1.48	1.65	1.72	0.7	0.48	4.68			0.18	0.1	31.3833	0.48	32.4317	0.96	25.53	0.71	4.69	0.38	5.185	0.07	4.35833	0.3	1.01833
	6.85	67.97	108.03	85.06	57.3	34.44	37.74	22.57	12.71	70.91		1.34	26.42	37.09	30.29	11.39	8.73	8.07	4.59	2.96	19.16		0.16	6.27	9.28	6.46	1.45	1.67	1.72	0.69	0.49	4.63			0.16	0	30.1533	0.6	29.0367	1.35	25.575	0.87	4.43	0.13	5.37833	0.25	4.43333	0.34	1.06
	6.9	70.54	109.22	85.13	56.69	34.76	37.39	22.51	12.76	71.09		1.35	25.57	36.87	30.18	11.37	8.8	8.04	4.53	3.01	19.2		0.13	6.25	9.35	6.45	1.42	1.7	1.71	0.69	0.46	4.61			0.13	0.04	30.6483	0.54	31.84	0.98	24.79	0.62	4.485	0.12	5.54167	0.23	4.58833	0.18	1.22667
	6.83	72.12	109.02	84.15	56.39	34.78	37.32	22.65	12.61	70.83		1.4	25.84	36.63	30.36	11.84	8.85	7.98	4.52	2.98	19.22		0.16	6.25	9.26	6.46	1.41	1.68	1.71	0.73	0.48	4.59			0.16	0.04	30.155	0.37	29.8567	1.21	24.3767	0.75	4.58	0.21	5.49167	0.11	4.31333	0.11	1.235
	6.88	68.37	108.29	84.58	56.35	34.37	37.17	22.56	12.99	70.77		1.38	26.29	36.53	30.63	12.03	8.85	7.98	4.53	2.7	19.1		0.15	6.25	9.44	6.46	1.4	1.7	1.71	0.8	0.48	4.56			0.15	0.06	29.9167	0.58	30.4617	1.02	24.8967	0.81	4.64667	0.12	5.60333	0.25	4.425	0.16	1.55333
	6.8	67.66	108.21	84.3	55.93	34.42	37.01	22.93	13.1	71.73		1.37	25.66	36.37	30.34	11.75	8.85	7.97	4.57	3	19.07		0.16	6.21	9.56	6.45	1.38	1.69	1.7	0.81	0.48	4.53			0.16	0.04	29.0483	0.56	31.2217	0.94	24.5267	0.56	4.47	0.19	6.565	0.25	4.20833	0.3	1.545
	6.79	66.76	108.16	84.45	56.11	34.49	37.22	22.68	12.99	70.98		1.29	22.02	36.04	29.31	12.03	8.87	7.96	4.57	3.06	18.88		0.22	6.18	9.63	6.46	1.39	1.71	1.72	0.77	0.48	4.52			0.22	0.06	29.73	0.56	33.7967	0.87	24.2433	0.92	4.41	0.23	6.79833	0.2	4.41833	0.09	1.56667
	6.85	67.4	107.56	85.12	55.98	35.21	37.03	22.79	12.67	70.83		1.3	23.97	35.78	29.3	12.13	8.91	7.96	4.59	3.05	18.83		0.13	6.11	9.6	6.48	1.39	1.71	1.71	0.81	0.49	4.57			0.13	0.08	28.72	0.48	35.3783	0.94	24.9267	0.6	4.22667	0.27	7.13333	0.14	4.48333	0.18	1.52167
	6.85	66.81	107.17	85.32	56.24	35.22	37.03	22.62	12.59	71.86		1.29	25.46	35.59	29.77	12.28	8.97	7.98	4.58	3.02	18.72		0.16	6.07	9.63	6.45	1.44	1.7	1.71	0.81	0.49	4.57			0.16	0.06	28.57	0.62	35.9733	1.19	24.77	0.73	4.45167	0.12	7.05833	0.11	4.47667	0.14	1.54167
	6.84	69.06	106.41	85.81	56.03	36.96	37.09	22.74	12.47	71.07		1.23	24.58	34.55	29.52	12.29	8.99	7.99	4.6	2.99	18.67		0.15	5.97	9.62	6.41	1.44	1.7	1.7	0.82	0.5	4.6			0.15	0.06	22.8	0.69	37.1567	0.83	23.7317	0.75	4.4	0.1	6.695	0.18	4.51167	0.23	1.55167
	6.81	70.59	106.11	85.55	56.04	39.18	36.9	23.14	12.42	71.03		1.29	22.57	35.79	29.54	12.1	8.99	8.06	4.57	2.98	18.69		0.14	6.09	9.67	6.4	1.45	1.69	1.7	0.84	0.49	4.58			0.14	0.02	23.025	0.54	37.9567	1.1	23.6017	1.04	4.32667	0.17	6.70667	0.16	4.25833	0.3	1.70167
	6.84	67.63	105.3	85.85	56.08	38.09	36.92	23.06	12.39	71.27		1.33	25.02	36.01	29.16	12.21	8.93	8.11	4.56	2.94	18.63		0.13	6.06	9.57	6.46	1.42	1.7	1.74	0.87	0.5	4.72			0.13	0	26.8017	0.58	37.2117	0.65	24.3417	0.87	4.12667	0.19	6.99333	0.09	4.46667	0.2	1.735
	6.89	67.09	105.27	85.67	56.2	35.85	36.96	22.95	12.42	71.13		1.34	26.41	36.08	29.05	12.19	8.94	8.17	4.56	2.93	18.69		0.14	6.18	9.64	6.46	1.4	1.69	1.71	0.85	0.5	4.75			0.14	0.04	26.9817	0.62	37.665	1.04	23.7917	0.9	4.37	0.23	6.95333	0.16	4.34667	0.2	1.57833
	7.08	66.81	105.36	86.04	56.69	36.52	36.79	22.7	12.34	70.87		1.31	26.39	35.85	29.04	12.22	8.9	8.21	4.59	2.92	18.64		0.22	6.11	9.67	6.42	1.4	1.68	1.71	0.87	0.49	4.74			0.22	0.02	26.7567	0.29	38.41	0.75	23.4233	0.98	4.08667	0.08	7.06833	0.25	4.3	0.27	1.56
	6.89	66.6	104.9	86.08	57.73	37.54	36.79	22.54	12.38	70.28		1.32	25.88	35.88	29.04	12.07	8.92	8.18	4.58	2.9	18.78		0.2	6.11	9.66	6.35	1.4	1.66	1.7	0.86	0.5	4.75			0.2	0	27.4383	0.42	37.2583	0.98	23.3783	0.58	4.09	0.1	6.74833	0.34	4.29	0.32	1.58667
	6.86	66.72	105.41	87.13	56.59	36.39	36.83	22.65	12.39	69.96		1.33	25.38	35.66	28.71	12.09	8.9	8.15	4.6	2.69	18.82		0.18	6.08	9.69	6.35	1.38	1.68	1.72	0.86	0.51	4.73			0.18	0.06	26.2883	0.6	37.7867	0.67	21.8267	0.87	4.01833	0.27	6.96833	0.11	4.21	0.23	1.48833
	6.79	70.44	104.57	86.78	56.48	34.25	36.97	22.52	12.39	69.57		1.31	23.44	35.87	28.47	12.2	8.88	8.15	4.61	2.76	18.98		0.15	6.05	9.59	6.29	1.38	1.66	1.7	0.86	0.5	4.72			0.15	0.04	26.03	0.5	37.4983	0.96	21.5633	1.21	4.14667	0.13	6.82833	0.14	4.18333	0.32	1.74667
	6.82	68.98	105.3	86.6	56.58	34.87	36.74	22.64	12.36	69.23		1.31	22.22	33.71	28.48	12.28	8.85	8.17	4.73	2.79	19.08		0.15	6	9.6	6.36	1.38	1.67	1.71	0.86	0.5	4.71			0.15	0.06	25.885	0.63	36.7183	0.92	22.6783	1.04	4.105	0.12	6.99167	0.18	4.31333	0.3	1.87667
	6.82	67.78	105.09	86.18	56.33	34.79	36.93	22.4	12.79	69		1.31	20.09	35.45	28.53	12.43	8.83	8.12	4.74	2.82	19.04		0.18	5.99	9.65	6.35	1.37	1.7	1.73	0.88	0.51	4.71			0.18	0.08	26.36	0.37	37.39	0.85	23.7583	0.81	4.085	0.13	6.72667	0.11	4.27	0.5	1.85667
	7.02	67.99	105.6	86.2	56.73	34.92	36.92	22.4	12.92	68.78		1.34	23.19	35.97	28.24	12.2	8.83	8.14	4.56	2.81	18.99		0.2	5.95	9.71	6.35	1.37	1.7	1.72	0.89	0.51	4.7			0.2	0	25.7917	0.56	38.6433	0.81	22.13	0.67	4.06333	0.17	6.955	0.18	4.30667	0.23	1.715
	7.15	67.19	105.91	85.69	56.28	33.88	36.83	22.43	12.77	68.83		1.32	25.74	36.21	28.02	12.21	8.84	8.11	4.52	2.82	18.89		0.17	6.01	9.68	6.32	1.37	1.71	1.73	0.88	0.51	4.7			0.17	0.04	25.955	0.46	35.7117	0.9	22.1867	0.71	4.07833	0.29	6.72	0.14	4.37833	0.25	1.62833
	6.96	67.43	105.76	85.92	56.27	34.38	36.76	22.43	12.46	69.52		1.31	26.06	35.95	27.94	12.09	8.87	8.12	4.43	2.81	18.84		0.13	5.95	9.35	6.19	1.38	1.69	1.74	0.9	0.52	4.7			0.13	0.1	25.155	0.58	36.825	1.27	17.3167	0.92	4.20167	0.13	6.53	0.09	4.18	0.32	1.80333
	6.9	66.45	105.52	85.08	56.05	35.17	36.62	22.53	12.4	70.6		1.32	27.01	36.12	27.92	12.05	8.82	8.14	4.45	2.8	18.77		0.13	5.96	9.31	6.23	1.36	1.7	1.74	0.88	0.51	4.72			0.13	0.04	24.94	0.52	33.955	1.17	17.5033	1.17	3.75	0.19	6.49833	0.14	4.15	0.3	1.68333
	6.87	66.87	105.42	84.96	56.15	34.72	36.95	22.51	12.27	70.9		1.35	26.51	36.05	28	12	8.8	8.15	4.5	2.72	18.64		0.17	5.84	9.54	6.13	1.38	1.7	1.75	0.88	0.51	4.75			0.17	0	20.82	0.9	37.5333	0.9	17.9583	0.87	4.1	0.21	6.31167	0.09	4.14167	0.2	1.68833
	6.86	67.42	105.39	85.21	56.37	34.94	36.77	22.44	12.36	70.68		1.31	25.43	35.91	27.93	12	8.78	8.15	4.5	2.68	18.58		0.18	6.02	9.5	6.25	1.38	1.68	1.74	0.87	0.51	4.78			0.18	0.02	25.1783	0.33	36.775	0.9	18.4817	0.94	3.98	0.1	6.18667	0.23	4.20333	0.27	1.73667
	6.83	68	105.27	86.17	56.21	36.18	36.9	23.67	12.51	70.7		1.33	24.52	36.57	27.88	12.11	8.73	8.09	4.52	2.57	18.74		0.17	6.05	9.59	6.34	1.37	1.7	1.74	0.87	0.51	4.82			0.17	0.06	24.7533	0.48	36.345	1.12	18.765	0.81	4.08833	0.27	6.21	0.23	4.21333	0.09	1.89833
	6.81	67.94	105.27	88.03	56.32	35.7	36.96	23.44	12.76	70.9		1.34	26.17	36.03	27.92	12.12	8.72	8.11	4.51	2.63	18.77		0.18	6.03	9.53	6.46	1.36	1.68	1.73	0.87	0.52	4.78			0.18	0.02	24.5717	0.4	36.98	0.88	22.795	0.69	3.78833	0.13	6.45667	0.07	4.27	0.34	1.73333
	6.8	67.32	105.52	88.07	56.08	34.68	36.74	23.25	12.58	72.09		1.34	26.15	36.28	27.86	12.11	8.65	8.23	4.52	2.6	18.76		0.22	6.02	9.52	6.49	1.36	1.69	1.75	0.87	0.5	4.8			0.22	0.04	24.42	0.38	36.76	0.71	23.7567	0.87	4.185	0.12	6.26667	0.09	4.50667	0.14	1.73167
	6.76	68.05	105.02	87.97	55.96	34.58	36.75	22.73	12.43	71.92		1.35	25.02	36.94	27.85	12.17	8.61	8.2	4.54	2.52	18.76		0.2	6.02	9.44	6.46	1.36	1.67	1.75	0.86	0.51	4.76			0.2	0.02	23.575	0.46	36.715	1.12	24.6333	1.06	4.24	0.25	6.29167	0.05	4.06833	0.23	1.64333
	6.82	70.13	105.06	87.6	55.93	35.48	36.92	22.57	12.28	71.57		1.32	24.13	37.15	27.87	12.14	8.63	8.17	4.53	2.6	18.65		0.13	6.04	9.43	6.38	1.35	1.68	1.75	0.87	0.51	4.74			0.13	0.04	24.365	0.58	35.79	0.96	22.9683	1.71	4.72667	0.08	6.37833	0.2	4.20167	0.23	1.87167
	6.8	69.85	104.92	88	55.66	34.72	36.79	22.5	12.26	70.48		1.35	26.42	36.87	28.04	12.15	8.74	8.11	4.55	2.6	18.48		0.11	6.04	9.47	6.42	1.36	1.68	1.75	0.87	0.51	4.79			0.11	0.08	21.2817	0.79	38.8317	0.9	25.615	1.35	4.68833	0.15	6.35167	0.11	4.26333	0.02	1.83333
	6.74	67.81	104.53	87.7	55.92	35.5	36.69	22.68	12.25	70.45		1.34	24.62	36.81	28.36	12.25	8.91	8.13	4.67	2.64	18.57		0.1	5.91	9.52	6.48	1.37	1.67	1.75	0.87	0.51	4.81			0.1	0	17.5567	0.92	39.4217	1.15	26.3617	1.19	5.20167	0.23	5.81	0.16	4.2	0.18	1.785
	6.72	68.11	104.27	88.19	56.23	34.42	36.59	23.6	12.15	70.29		1.33	19.01	36.89	28.52	12.34	8.92	8.08	4.64	2.64	18.58		0.2	6.07	9.65	6.52	1.38	1.67	1.76	0.87	0.5	4.77			0.2	0.06	23.2083	0.37	39.57	0.87	25.615	0.65	5.115	0.19	5.745	0.2	4.31167	0.18	1.77833
	6.68	67.38	103.84	87.55	55.95	34.48	36.59	23.7	12.2	69.84		1.31	17.35	36.88	28.89	12.29	8.82	8.1	4.59	2.64	18.58		0.18	6.24	9.61	6.56	1.37	1.67	1.75	0.86	0.5	4.76			0.18	0.08	25.065	0.37	40.005	0.94	25.6233	0.63	5.07167	0.19	6.11	0.11	4.24833	0.23	1.81667
	6.69	68.23	104.02	87.04	56.08	34.49	36.45	22.78	12.13	69.84		1.31	23	36.9	29.01	12.17	8.83	8.08	4.62	2.61	18.5		0.21	6.3	9.58	6.51	1.38	1.67	1.76	0.87	0.52	4.75			0.21	0.08	26.3867	0.44	39.8717	0.92	22.0467	1.04	5.52667	0.13	6.07	0.14	4.25	0.43	1.95667
	6.71	67.16	104.51	87.85	55.81	35.05	36.66	22.61	12.15	69.72		1.31	26.68	36.56	28.98	12.34	8.75	8.07	4.63	2.65	18.46		0.22	6.35	9.6	6.57	1.38	1.66	1.76	0.86	0.52	4.75			0.22	0.02	27.9317	0.46	40.9617	0.87	21.5033	0.92	5.325	0.17	5.78	0.16	4.08	0.18	1.73333
	6.71	67.33	106.5	89.04	56.16	35.25	36.79	22.68	12.12	70.29		1.34	25.82	36.52	28.86	12.4	8.74	8.1	4.64	2.64	18.4		0.22	6.34	9.55	6.57	1.4	1.66	1.76	0.87	0.49	4.74			0.22	0.08	26.9417	0.56	38.8933	0.92	21.7817	1.1	5.73167	0.23	5.925	0.23	4.19	0.18	1.825
	6.7	66.69	109.08	88.68	56.03	35.17	38.19	22.46	12.16	70.53		1.33	23.74	36.2	29.16	12.37	8.73	8.04	4.63	2.59	18.42		0.22	6.32	9.55	6.67	1.41	1.67	1.72	0.86	0.5	4.72			0.22	0.15	27.87	0.63	39.12	1.08	22.2033	1.21	5.65333	0.13	5.96833	0.2	4.08667	0.23	1.81667
	6.67	66.25	110.12	88.5	56.2	35.51	40.68	22.54	12.09	70.13		1.34	21.02	36.5	29.04	12.4	8.71	8.06	4.61	2.54	18.43		0.17	6.36	9.54	6.6	1.41	1.66	1.74	0.87	0.5	4.76			0.17	0.02	21.2717	0.81	38.4567	1.02	22.0367	0.79	5.755	0.15	5.78833	0.16	4.04	0.2	1.76833
	6.65	66.59	111.06	89.75	56.39	36.19	39.4	22.65	12.18	70.52		1.33	21.58	36.91	29.08	12.32	8.74	8.05	4.6	2.24	18.39		0.18	6.23	9.56	6.61	1.42	1.68	1.72	0.87	0.52	4.84			0.18	0.04	22.6283	0.63	38.0233	1.1	21.0083	1.08	5.61167	0.13	5.95667	0.16	4.165	0.32	1.75167
	6.66	66.4	111.18	88.88	56.08	34.94	39.12	22.81	12.23	70.95		1.32	22.91	37.35	29.05	12.4	8.74	8.07	4.56	1.37	18.33		0.17	6.45	9.58	6.49	1.4	1.68	1.72	0.86	0.51	4.86			0.17	0.04	27.4667	0.63	39.6333	0.98	19.5417	1.23	5.4	0.23	5.72667	0.07	3.855	0.2	1.76
	6.64	67.93	111.27	89.29	56.23	34.64	40.07	22.63	12.25	71.6		1.3	25.7	37.22	28.97	13.51	8.82	8.07	4.57	1.54	18.38		0.16	6.46	9.73	6.48	1.41	1.65	1.64	0.87	0.51	4.83			0.16	0.02	27.2567	0.67	38.1867	0.92	21.48	0.79	5.41333	0.15	5.96333	0.18	3.28	0.09	1.745
	6.78	67.71	110.54	90.02	55.72	34.93	41.46	22.52	12.24	72.4		1.31	26.35	37.49	28.95	13.77	8.82	8.09	4.56	3.03	18.4		0.18	6.51	9.47	6.48	1.41	1.66	1.7	0.85	0.51	4.83			0.18	0.04	27.435	0.67	36.7167	0.96	19.84	0.88	5.15	0.15	5.76167	0.14	3.75667	0.3	1.8
	6.77	68.09	110.16	88.63	56.18	34.91	42.34	22.55	12.2	72.36		1.3	26.38	37.08	29.08	13.46	8.76	8.05	4.49	3.16	18.44		0.19	6.49	9.34	6.5	1.39	1.66	1.74	0.85	0.5	4.84			0.19	0.02	28.2883	0.52	42.53	1.46	21.4433	0.92	5.22833	0.1	5.73333	0.11	3.91833	0.39	1.77833
	6.66	67.09	109.78	88.94	55.91	35.13	40.08	22.36	12.48	71.89		1.29	26.03	37.17	28.99	14.07	7.67	8.07	4.5	3.16	18.31		0.19	6.52	9.42	6.56	1.4	1.68	1.71	0.86	0.51	4.85			0.19	0	29.365	0.58	37.9017	0.96	21.7367	0.79	5.57667	0.19	5.82333	0.07	3.97167	0.25	1.775
	6.62	67.55	110.33	88.29	56.18	34.57	41.91	22.48	12.66	71.7		1.28	25.93	36.96	28.98	13.47	8.14	8.04	4.5	3.15	18.35		0.18	6.48	9.63	6.46	1.41	1.66	1.71	0.86	0.5	4.84			0.18	0.02	29.7683	0.58	40.4183	1.06	23.3333	0.81	5.81667	0.17	5.64	0.11	4.12167	0.25	1.77667
	6.57	67.24	110.01	88.04	56.07	34.53	40.2	22.36	12.68	71.45		1.28	25.85	37.14	28.98	13.12	8.57	8.05	4.53	3.05	18.28		0.19	6.46	9.65	6.47	1.41	1.68	1.69	0.86	0.51	4.85			0.19	0.1	30.09	0.63	40.285	1.17	23.135	1.06	6.195	0.1	5.17333	0.23	4.215	0.2	1.795
	6.55	66.77	109.3	88.46	56.3	34.48	40.71	22.34	12.51	72.09		1.28	26.02	37.02	29.46	13.67	8.64	8.09	4.51	2.57	18.36		0.18	6.47	9.57	6.47	1.4	1.68	1.71	0.84	0.51	4.82			0.18	0.1	29.6867	0.4	38.68	0.81	23.8183	0.98	6.27833	0.08	5.16667	0.2	4.46833	0.32	1.825
	6.58	67.81	109.91	87.33	56.29	34.44	38.79	22.45	12.26	71.97		1.28	26.18	37.1	29.61	13.47	8.57	8.09	4.52	1.77	18.36		0.19	6.48	9.64	6.45	1.41	1.67	1.72	0.85	0.51	4.84			0.19	0.06	30.02	0.56	37.4967	1.33	23.83	1.19	6.19667	0.15	4.895	0.18	4.12833	0.32	1.73167
	6.6	67.37	109.22	87.58	56.28	34.35	40.16	22.28	12.17	72.29		1.27	26.21	36.95	29.35	13.34	8.56	8.07	4.53	1.33	18.32		0.19	6.49	9.69	6.42	1.41	1.67	1.7	0.8	0.51	4.77			0.19	0.04	30.865	0.71	39.0567	0.98	24.3467	1	6.45333	0.06	4.90333	0.34	4.21833	0.5	1.55833
	6.53	68.12	109.2	87.36	56.49	35	40.26	22.33	12.11	71.88		1.27	26.29	36.7	29.38	13.26	8.63	8.08	4.5	1.34	18.24		0.19	6.46	9.78	6.37	1.45	1.69	1.67	0.77	0.51	4.77			0.19	0.04	29.5467	0.31	37.3833	1	23.335	0.88	6.18333	0.15	4.66167	0.25	4.43167	0.36	1.51667
	6.53	71.67	109.15	86.91	56.49	34.7	38.93	22.2	12.2	71.45		1.28	26.45	36.61	29.63	13.13	8.63	8.08	4.47	1.94	18.2		0.19	6.42	9.8	6.35	1.45	1.69	1.71	0.81	0.51	4.81			0.19	0.04	30.3683	0.48	37.7433	1.02	23.0867	1.04	6.44167	0.29	4.79167	0.18	4.46167	0.39	1.55333
	6.6	71.44	109.85	87.07	56.99	34.32	37.8	22.33	12.16	71.05		1.27	26.5	36.75	28.94	12.82	8.58	8.04	4.5	2.21	18.23		0.2	6.39	9.81	6.41	1.47	1.67	1.7	0.79	0.51	4.78			0.2	0.02	29.5733	0.5	36.5033	0.94	24.2783	0.71	6.845	0.12	5.28833	0.16	4.48167	0.25	1.55167
	6.57	69.31	109.27	86.96	56.99	34.22	38.29	22.15	12.15	70.64		1.28	26.27	36.66	28.97	12.92	8.58	8.04	4.48	2.54	18.33		0.19	6.32	9.78	6.45	1.44	1.64	1.71	0.83	0.51	4.79			0.19	0.06	29.5483	0.79	36.305	1.04	23.4617	0.92	6.41333	0.17	5.01167	0.14	4.50333	0.32	1.57833
	6.47	69.56	109.43	87.3	57.01	34.04	39.25	22.34	12.12	70.88		1.27	26.27	36.11	29.01	13.06	8.56	8.01	4.45	2.65	18.4		0.19	6.31	9.87	6.44	1.45	1.66	1.71	0.83	0.51	4.78			0.19	0.02	29.22	0.42	35.945	1.02	22.865	1.15	6.31167	0.13	4.29833	0.34	4.54333	0.25	1.54833
	6.5	68.69	111.92	86.75	56.69	34.16	38.64	22.2	12.06	70.98		1.28	26.29	36.89	29.13	13.07	8.53	8.03	4.46	3.04	18.37		0.19	6.29	9.97	6.42	1.43	1.68	1.69	0.86	0.51	4.8			0.19	0.02	29.0483	0.52	38.0517	1.37	22.7133	0.75	6.345	0.17	4.635	0.43	4.62333	0.41	1.71
	6.56	69.38	112.02	86.96	56.7	34.15	40.69	22.35	12.08	71.07		1.29	26.3	37.72	29.31	13.15	8.49	8.11	4.41	2.99	18.41		0.19	6.25	9.97	6.38	1.44	1.67	1.66	0.86	0.5	4.82			0.19	0.02	29.0767	0.35	38.485	1.1	23.0917	0.65	6.24333	0.13	4.88833	0.25	3.98	0.18	1.57167
	6.69	71.97	111.63	87.06	56.78	34.03	38.43	22.22	12.48	70.71		1.3	26.29	37.97	29.75	12.99	8.53	8.06	4.4	2.92	18.33		0.18	6.26	9.99	6.35	1.47	1.68	1.7	0.84	0.51	4.81			0.18	0.04	27.825	0.31	37.5717	0.98	22.33	0.71	6.51833	0.06	4.91667	0.11	4.23833	0.36	1.74833
	6.77	73.52	109.96	86.52	56.73	34.1	37.86	22.32	12.63	70.26		1.31	26.27	37.87	29.77	12.4	8.52	8.06	4.39	2.97	18.32		0.19	6.24	10.08	6.34	1.47	1.69	1.75	0.84	0.51	4.8			0.19	0.04	26.555	0.44	38.35	1.13	22.7683	0.83	6.535	0.1	5.09	0.2	4.95333	0.16	1.78167
	6.74	71.33	108.8	86.42	56.81	34.08	38.19	22.14	12.56	70.33		1.31	26.14	38.87	30.11	12.37	8.56	8.06	4.34	2.79	18.33		0.19	6.24	9.89	6.36	1.45	1.66	1.76	0.85	0.51	4.8			0.19	0	27.4267	0.58	38.12	1.13	22.4383	0.87	6.535	0.13	5.19667	0.16	4.87	0.27	1.71167
	6.79	70.51	108.3	86.42	56.85	34.2	37.25	22.22	12.36	71.29		1.31	26.02	38.56	30.03	12.53	8.61	8.03	4.35	2.82	18.27		0.19	6.18	9.95	6.32	1.44	1.68	1.75	0.85	0.51	4.74			0.19	0.04	23.99	0.73	37.3683	1.35	21.5317	0.92	6.06333	0.12	5.16167	0.09	4.66833	0.25	1.71333
	6.74	69.29	108.39	86.73	56.62	34.16	37.04	22.16	12.25	71.14		1.28	25.88	39.12	30.21	12.45	8.65	8.02	4.31	2.98	18.1		0.19	6.2	9.96	6.22	1.45	1.67	1.74	0.84	0.51	4.75			0.19	0.06	23.2033	0.4	34.9733	1.13	21.6067	0.79	6.23833	0.1	5.52167	0.18	4.65	0.32	1.7
	6.73	69.89	108.7	86.19	56.77	34.41	37.28	22.27	12.27	71.14		1.28	25.91	38.64	30.01	12.32	8.71	7.99	3.1	2.74	18.61		0.19	6.16	10.12	6.31	1.42	1.67	1.73	0.84	0.51	4.73			0.19	0	21.5417	0.81	36.4717	1.23	21.12	0.85	6.19167	0.13	5.085	0.09	4.74667	0.34	1.78333
	6.8	68.76	108.51	86.26	57.13	35.25	37.84	22.18	12.14	70.56		1.29	25.84	38.75	29.9	12.26	8.57	7.94	2.76	2.67	18.67		0.19	6.09	10.26	6.34	1.41	1.68	1.73	0.76	0.51	4.76			0.19	0.02	17.4883	0.77	35.85	0.87	22.3133	0.83	6.11667	0.08	5.23667	0.3	4.565	0.36	1.28833
	7.21	68.62	108.4	85.89	57.03	36.14	37.89	22.2	12.21	70.5		1.28	25.81	38.99	29.71	12.21	8.63	7.94	4.64	2.67	18.57		0.19	6.02	10.27	6.38	1.39	1.66	1.72	0.51	0.5	4.76			0.19	0.08	18.89	0.75	37.5933	0.96	22.395	0.65	6.03	0.08	5.17	0.14	4.625	0.34	0.741667
	7.09	67.46	108.43	85.76	56.96	37.32	37.22	22.25	12.1	70.4		1.28	25.57	39.07	29.46	11.21	8.57	7.93	4.68	2.83	18.01		0.19	5.73	10.14	6.42	1.38	1.68	1.74	0.63	0.49	4.71			0.19	0	17.1833	0.83	37.6167	1.38	22.2217	0.81	6.28833	0.17	5.16	0.18	4.50833	0.39	1.04167
	6.98	66.69	111.07	87.59	57.1	36.52	37.49	22.17	12.06	70.57		1.27	25.3	38.96	29.27	10.99	8.55	7.97	3.86	2.75	17.23		0.18	5.72	10.15	6.42	1.37	1.67	1.73	0.64	0.49	4.76			0.18	0.02	15.0667	0.69	35.59	1.06	22.2267	0.67	5.785	0.1	5.32	0.2	4.77833	0.23	0.976667
	6.91	67.21	108.89	88.65	57	35.68	37.43	22.26	12.37	70.6		1.3	25.33	38.83	29.3	10.74	8.57	7.99	2.71	2.78	16.85		0.19	5.88	10.11	6.36	1.4	1.64	1.74	0.68	0.5	4.71			0.19	0.02	21.3117	0.83	35.6383	0.92	21.7333	0.98	5.84333	0.17	5.085	0.18	4.7	0.43	0.891667
	6.8	66.2	107.88	89.6	56.76	35.23	37.12	23.91	12.3	70.84		1.29	25.4	38.87	29.4	10.27	8.63	8.02	4.29	2.73	18.57		0.18	5.76	10.13	6.39	1.39	1.64	1.76	0.67	0.5	4.75			0.18	0.04	20.3767	0.58	34.8517	0.92	21.9283	0.81	5.54167	0.15	5.29333	0.18	4.41167	0.25	0.983333
	6.82	66.05	107.6	89.32	56.92	34.94	37.19	23.67	12.3	71.23		1.31	25.26	38.73	29.33	10.96	8.6	8.02	4.39	2.69	19.45		0.19	5.78	10.2	6.39	1.4	1.64	1.75	0.7	0.5	4.72			0.19	0.02	16.55	0.46	39.3917	1.4	21.7517	0.75	5.72333	0.13	5.18167	0.25	4.68	0.18	0.966667
	6.79	65.98	106.98	87.25	56.92	35.02	37.67	23.04	12.28	70.91		1.29	25.2	38.52	29.58	11.46	8.53	7.92	4.5	2.5	18.52		0.2	5.8	10.13	6.41	1.43	1.64	1.75	0.7	0.5	4.72			0.2	0.06	20.3383	0.56	38.8683	1.79	21.5633	0.52	5.62833	0.1	4.85	0.2	4.51667	0.23	0.991667
	6.74	65.19	106.69	87.88	56.85	35.35	37.13	22.52	12.13	70.85		1.3	25.04	38.11	29.69	11.8	8.6	7.97	4.77	2.31	17.83		0.2	6.12	10.21	6.39	1.43	1.64	1.72	0.67	0.5	4.7			0.2	0.06	21.5767	0.46	34.6433	0.79	21.195	0.67	5.39167	0.17	4.88	0.07	4.545	0.2	0.975
	6.77	65.75	106.56	88.11	57.07	34.87	38.67	22.49	12.16	70.43		1.3	24.9	38.22	29.82	11.74	8.58	8.02	4.71	2.65	18.97		0.2	6.02	10.11	6.39	1.41	1.63	1.71	0.74	0.5	4.67			0.2	0.06	14.86	1.23	35.5267	0.92	20.2267	0.85	5.65	0.1	5.05167	0.11	4.64167	0.25	1.08333
	6.73	66.88	106.05	88.05	57.24	34.83	38.06	22.34	12.13	70.56		1.29	24.75	38.38	29.64	12.44	8.57	8.05	4.56	2.68	20.48		0.2	5.94	10.15	6.33	1.41	1.63	1.71	0.73	0.51	4.75			0.2	0.04	13.705	1.12	34.0533	1.15	19.4083	0.71	5.57333	0.17	5.07667	0.3	4.53667	0.16	1.19833
	6.69	69.66	105.87	88.98	57.42	34.72	37.88	22.35	12.12	70.81		1.29	24.75	38.47	29.47	13.1	8.55	8.22	4.6	2.66	20.72		0.2	6	10.07	6.5	1.39	1.66	1.72	0.74	0.51	4.8			0.2	0.1	21.465	0.42	34.5	0.92	20.2783	0.79	5.39833	0.23	4.95	0.2	4.47	0.2	1.09
	6.71	69.4	105.14	88.45	57.66	34.37	37.58	22.23	12.1	72.1		1.3	24.78	38.52	29.65	12.19	8.51	8.15	4.77	2.65	20.81		0.2	6.18	10.14	6.48	1.38	1.65	1.7	0.73	0.51	4.77			0.2	0.08	19.3767	0.75	33.66	0.87	21.0667	0.56	5.46167	0.12	4.915	0.27	4.46667	0.2	1.07167
	6.69	68.39	105.62	88.64	58.19	34.66	37.91	22.36	12.09	71.73		1.29	24.93	38.15	29.59	12.7	8.55	8.24	4.67	2.65	21.03		0.2	6.09	10.04	6.42	1.37	1.67	1.7	0.74	0.51	4.79			0.2	0.02	20.1783	0.62	34.78	0.96	19.605	1	5.04667	0.12	4.80167	0.23	4.34667	0.18	1.01
	6.68	68.68	105.13	89	58.36	34.82	37.96	22.22	12.17	71.98		1.31	24.83	38.12	29.66	12.14	8.47	8.18	4.73	2.65	19.78		0.19	6.02	10	6.42	1.37	1.67	1.69	0.73	0.51	4.91			0.19	0.04	20.6233	0.63	33.425	0.85	20.81	0.87	5.33667	0.19	4.82667	0.09	4.64333	0.16	1.04833
	6.71	68.55	105.51	88.54	58.03	34.5	37.31	22.28	12.15	71.96		1.31	24.95	38.01	29.18	11.42	8.49	8.21	4.71	2.64	16.53		0.19	6.1	10.03	6.35	1.34	1.67	1.69	0.74	0.52	4.87			0.19	0.1	24.5833	0.73	32.4667	0.85	20.4233	0.46	5.13667	0.21	4.85833	0.23	4.33833	0.23	1.23833
	6.7	68.74	105.22	88.63	57.81	34.12	37.09	22.16	12.21	71.94		1.32	24.97	38.23	28.02	10.04	8.49	8.21	4.73	2.61	17.02		0.19	6.11	10.11	6.36	1.35	1.67	1.69	0.74	0.51	4.79			0.19	0.02	23.6883	0.56	31.65	0.79	20.615	0.67	4.955	0.15	4.82	0.2	4.63167	0.25	1.13
	6.71	69.23	105.64	88.86	57.7	34.43	36.62	22.24	12.14	71.51		1.21	24.84	37.9	29.44	8.76	8.55	8.01	4.71	2.62	16.91		0.19	6.17	10.17	6.36	1.37	1.67	1.71	0.74	0.52	4.78			0.19	0	25.03	0.54	32.7267	0.98	20.77	0.81	5.32833	0.19	5.12333	0.05	4.61333	0.2	1.155
	6.76	70.89	105.28	88.22	57.56	33.89	36.86	22.2	12.17	71.14		1.28	24.87	37.72	29.52	7.41	8.59	8.01	4.67	2.61	19.49		0.19	6.28	10.34	6.35	1.38	1.69	1.71	0.75	0.53	4.78			0.19	0.1	20.805	0.79	35.9167	0.75	21.0633	0.88	5.31167	0.1	4.71667	0.27	4.58667	0.14	1.08167
	6.76	71.85	105.39	88.34	57.35	33.98	36.78	22.18	12.24	70.79		1.3	24.76	37.85	30.11	10.24	8.6	8.28	4.67	2.63	20.09		0.19	5.98	10.07	6.36	1.37	1.68	1.71	0.74	0.54	4.81			0.19	0	20.7017	0.77	34.575	1.15	20.8117	0.81	5.40333	0.17	5.01833	0.23	4.78333	0.23	1.145
	6.74	71.53	105.45	87.56	57.03	33.73	36.58	22.21	12.57	70.48		1.3	24.81	38.34	29.87	11.34	8.59	8.5	4.66	2.62	20.24		0.19	6.07	10.1	6.34	1.37	1.68	1.72	0.75	0.53	4.77			0.19	0.04	21.6833	0.73	34.8517	0.73	21.275	0.87	5.61333	0.13	5.28167	0.09	4.59833	0.14	1.165
	6.76	72.88	107.44	87.43	56.96	33.81	36.54	22.06	12.49	70.36		1.32	24.94	38.43	29.96	11.34	8.57	9.02	4.61	2.6	19.85		0.19	6.17	10.06	6.28	1.37	1.69	1.71	0.75	0.54	4.79			0.19	0.06	20.435	0.83	32.1417	0.92	20.645	0.83	5.68	0.12	5.47667	0.2	4.76667	0.36	1.18667
	6.75	73.58	108.09	87.22	56.91	33.75	36.49	22.23	12.48	69.98		1.33	24.93	38.41	30.12	11.31	8.6	8.9	4.62	2.6	19.62		0.19	6.12	10.06	6.26	1.4	1.7	1.71	0.75	0.52	4.79			0.19	0.08	21.3117	0.62	29.8933	0.63	20.3017	0.44	5.62	0.06	5.94833	0.09	4.81167	0.27	1.19333
	6.79	73.58	108.53	87.19	56.52	33.59	36.45	22.17	12.34	70.03		1.36	24.87	37.84	29.79	11.13	8.64	8.83	4.61	2.51	20.02		0.19	6.11	10.08	6.22	1.38	1.68	1.71	0.75	0.52	4.78			0.19	0.06	22.3117	0.38	30.9683	0.87	19.705	0.65	5.51333	0.17	5.68833	0.11	4.74333	0.18	1.215
	6.75	74.86	107.55	88.68	56.62	33.53	36.59	22.28	12.39	69.85		1.22	24.82	37.49	30.02	11.63	8.63	8.81	4.61	2.56	19.93		0.2	6.1	10.04	6.25	1.39	1.71	1.72	0.75	0.52	4.71			0.2	0.02	22.3533	0.44	30.9417	1.19	17.2967	0.88	5.23333	0.08	6.335	0.14	4.54667	0.2	1.21167
	6.78	76.1	107.43	88.17	56.42	33.35	36.38	22.32	12.36	69.77		1.13	24.9	38	29.97	11.71	8.63	8.71	4.61	2.59	19.81		0.19	6.15	10.1	6.4	1.38	1.71	1.7	0.73	0.52	4.7			0.19	0	17.405	0.71	30.635	1.12	19.34	0.85	5.56	0.19	6.45833	0.11	4.46667	0.32	0.965
	6.78	74.95	106.87	88.81	56.3	33.51	36.29	22.37	12.41	69.99		1.25	24.8	37.99	29.66	11.93	8.72	8.7	4.59	2.56	19.95		0.19	5.99	10.1	6.37	1.37	1.73	1.71	0.74	0.52	4.72			0.19	0.12	21.71	0.54	31	1.21	19.4017	0.65	5.26667	0.06	7.01833	0.2	4.475	0.25	0.873333
	6.79	72.81	109.91	87.62	56.72	33.31	36.29	22.28	12.27	70.26		1.24	24.84	37.89	29.69	12.14	8.72	8.71	4.57	2.53	19.85		0.19	6.03	10.05	6.35	1.38	1.72	1.7	0.74	0.52	4.72			0.19	0.04	20.395	0.62	30.2433	1.17	19.0333	0.67	5.27667	0.1	7.16333	0.25	4.53667	0.25	1.185
	7.07	73.6	110.37	88.01	57.32	33.58	36.35	22.37	12.29	71.01		1.13	24.85	37.42	29.73	12.27	8.72	8.62	4.6	2.56	19.69		0.2	6	9.95	6.32	1.36	1.7	1.7	0.79	0.53	4.67			0.2	0.06	22.6767	0.56	29.8767	1.1	18.7983	0.75	5.41833	0.06	7.26833	0.25	4.535	0.3	1.44167
	7.07	72.62	110.52	87.62	57.6	33.58	36.08	22.47	12.23	71.19		1.28	24.83	35.15	29.53	12.38	8.75	8.61	4.71	2.54	19.4		0.2	6.06	9.97	6.33	1.38	1.71	1.71	0.79	0.52	4.69			0.2	0.13	23.0117	0.54	29.86	0.81	18.39	0.88	5.46167	0.13	7.20833	0.14	4.565	0.11	1.29167
	7.03	71.4	109.48	87.58	57.19	34.76	36.17	22.42	12.23	70.78		1.28	24.96	34.58	29.42	12.2	8.76	8.57	4.93	2.54	19.42		0.2	6.02	9.94	6.31	1.4	1.71	1.69	0.8	0.52	4.67			0.2	0.04	22.3283	0.54	29.4617	1.04	18.585	0.94	5.57	0.1	7.65833	0.16	4.36167	0.25	1.51667
	6.94	70.21	108.67	87.02	57.45	36.19	36.16	22.46	12.31	70.3		1.33	25.04	35.06	29.49	12	8.85	8.56	4.91	2.54	19.13		0.19	5.97	9.99	6.33	1.41	1.7	1.7	0.79	0.52	4.66			0.19	0.04	22.1933	0.5	30.655	1.06	18.3917	1.25	5.51667	0.12	7.34	0.25	4.65	0.36	1.45833
	6.8	74.69	108.16	87.24	58.09	36.12	35.96	22.56	12.32	70.33		1.26	24.87	36.43	29.52	12.08	8.89	8.49	4.83	2.53	19.01		0.19	5.98	9.99	6.37	1.41	1.7	1.7	0.79	0.53	4.67			0.19	0.06	20.6633	0.52	31.7	1.02	18.2817	0.73	5.37333	0.17	7.625	0.18	4.37333	0.27	1.54333
	6.94	73.41	107.3	87.38	57.23	34.99	36.04	22.42	12.28	70.01		1.32	25	36.85	29.59	11.91	8.96	8.53	4.71	2.52	18.81		0.2	5.97	9.97	6.32	1.41	1.7	1.7	0.79	0.53	4.65			0.2	0	20.565	0.58	30.445	0.87	17.2117	0.85	5.70333	0.1	7.345	0.14	4.34	0.18	1.51
	6.83	72.64	106.97	86.69	57.02	34.46	36.02	22.37	12.3	70.26		1.19	24.96	37.48	29.33	11.79	8.97	8.47	4.66	2.5	18.81		0.19	6.06	10.08	6.35	1.4	1.7	1.69	0.8	0.54	4.62			0.19	0.04	21.8417	0.6	32.2033	1.1	14.3767	0.63	5.515	0.17	7.62167	0.05	4.36333	0.07	1.47
	6.82	71.49	106.38	86.35	56.78	34.13	36.04	22.3	12.29	70.29		1.26	24.83	34.39	29.57	11.8	8.98	8.53	4.66	2.49	18.61		0.2	6.04	10.08	6.42	1.4	1.7	1.69	0.79	0.54	4.62			0.2	0.02	21.5817	0.54	32.2417	0.85	18.655	0.79	5.84833	0.17	7.36333	0.11	4.32333	0.25	1.345
[truncated: 5 more columns]

## Sheet: Fig6_c_d_e
time	1	2	3	4	5	6	7	8	9	10	11	12	13	14	15	16	17	18	19	20	21	22	23	24	25	26	27	28	29	30	31	32	33	34	35	36	37	38	39	40	41	42	43	44	45	46	47	48	49
-0.0202428	0	0	-1.58e-05	0	0	0.179678	0	0	0	0	0	0.0690255	0	0	-0.0233603	-0.0060866	0	0	0	0	0.288818	0.217093	-0.030934	-0.00291397	0	-0.00445906	0.0103467	0	0	0	0	0	0	0	0.0235093	0	0.0702696	0	0	0	0.00353316	0	0	0.0272451	0	0.105493	0	0.117374	0
0.00892351	0	0	-1.58e-05	0	0	0.168787	0	0	0	0	0	0.0644046	0	0	-0.0241957	-0.00665623	0	0	0	0	0.272333	0.203947	-0.030934	0.00423515	0	-0.0085774	0.0462261	0	0	0	0	0	0	0	0.0341955	0	0.0670401	0	0	0	-0.00138862	0	0	0.0205087	0	0.0998146	0	0.108816	0
0.00524099	0	0	0.00231593	0	0	0.158382	0	0	0	0	0	0.0600049	0	0	0.0332657	0.0167713	0	0	0	0	0.259074	0.190908	-0.030934	0.0035129	0	-0.00393278	0.0419587	0	0	0	0	0	0	0	0.032736	0	0.063954	0	0	0	-0.0060983	0	0	0.0183211	0	0.0944056	0	0.100662	0
0.00171589	0	0	0.00221602	0	0	0.157767	0	0	0	0	0	0.0558158	0	0	0.0300973	0.0152135	0	0	0	0	0.315075	0.178453	0.0027055	0.00282132	0	-0.0080743	0.0779535	0	0	0	0	0	0	0	0.031338	0	0.0610048	0	0	0	-0.010605	0	0	0.0102066	0	0.103357	0	0.0928381	0
-0.0016585	0	0	0.00212038	0	0	0.147855	0	0	0	0	0	0.0518272	0	0	0.0270595	0.013723	0	0	0	0	0.2976	0.189691	0.00590101	0.0021591	0	-0.0120334	0.0737956	0	0	0	0	0	0	0	0.0299989	0	0.0581866	0	0	0	-0.0147944	0	0	0.048016	0	0.0977775	0	0.107722	0
-0.00488865	0	0	0.00202884	0	0	0.138385	0	0	0	0	0	0.0779556	0	0	0.0281944	0.0165764	0	0	0	0	0.310076	0.177309	0.011674	0.00152501	0	-0.0158181	0.068341	0	0	0	0	0	0	0	0.0292522	0	0.0554934	0	0	0	-0.0189216	0	0	0.0386317	0	0.092458	0	0.0995876	0
-0.00798071	0	0	0.00194123	0	0	0.129339	0	0	0	0	0	0.0736707	0	0	0.025235	0.0292268	0	0	0	0	0.295255	0.168314	0.00976897	0.000917845	0	-0.00412229	0.063484	0	0	0	0	0	0	0	0.0280008	0	0.0529197	0	0	0	-0.0228709	0	0	0.0296487	0	0.0873863	0	0.0918108	0
0.0335772	0	0	0.00185736	0	0	0.120698	0	0	0	0	0	0.127186	0	0	0.0400287	0.0275038	0	0	0	0	0.278794	0.244806	0.00794912	0.000336461	0	-0.00825545	0.0632771	0	0	0	0	0	0	0	0.0268022	0	0.0504603	0	0	0	-0.0201041	0	0	0.0771914	0	0.0825462	0	0.0843762	0
0.0288408	0	0	0.0017771	0	0	0.112442	0	0	0	0	0	0.11978	0	0	0.0365919	0.0256204	0	0	0	0	0.265372	0.240708	0.00621063	-0.000220235	0	-0.0122066	0.0588342	0	0	0	0	0	0	0	0.025654	0	0.04811	0	0	0	-0.0236179	0	0	0.125842	0	0.0783943	0	0.0895091	0
0.0243068	0	0	0.00170095	0	0	0.104555	0	0	0	0	0	0.122165	0	0	0.0332967	0.0241764	0	0	0	0	0.252479	0.274449	0.00454988	-0.000753291	0	0.0123268	0.054091	0	0	0	0	0	0	0	0.0245541	0	0.0524359	0	0	0	-0.0273164	0	0	0.11313	0	0.0742632	0	0.12096	0
0.0199667	0	0	0.00162806	0	0	0.107045	0	0	0	0	0	0.124493	0	0	0.0460916	0.0226896	0	0	0	0	0.248175	0.258412	0.00296338	-0.00126371	0	0.0630235	0.04964	0	0	0	0	0	0	0	0.0235005	0	0.049998	0	0	0	0.020761	0	0	0.100962	0	0.0700698	0	0.114631	0
0.0158121	0	0	0.0015583	0	0	0.10462	0	0	0	0	0	0.117245	0	0	0.0507545	0.020926	0	0	0	0	0.236088	0.243112	0.0014478	-0.00175246	0	0.0559328	0.0465967	0	0	0	0	0	0	0	0.0225116	0	0.0477843	0	0	0	0.0152229	0	0	0.119611	0	0.0661652	0	0.109926	0
0.0118351	0	0	0.00149153	0	0	0.097083	0	0	0	0	0	0.112673	0	0	0.0474649	0.0196972	0	0	0	0	0.224478	0.231359	0	-0.00222045	0	0.0491544	0.0733017	0	0	0	0	0	0	0	0.0215521	0	0.0456684	0	0	0	0.0124321	0	0	0.173185	0	0.0623498	0	0.104933	0
0.00802811	0	0	0.00142761	0	0	0.0898824	0	0	0	0	0	0.107414	0	0	0.0437548	0.018566	0	0	0	0	0.211387	0.218581	-0.00138307	-0.00266857	0	0.0518959	0.0679609	0	0	0	0	0	0	0	0.0206452	0	0.0628843	0	0	0	0.00769776	0	0	0.15845	0	0.0591449	0	0.112966	0
0.00438387	0	0	0.00136644	0	0	0.100327	0	0	0	0	0	0.102395	0	0	0.0409284	0.0173136	0	0	0	0	0.352655	0.205185	-0.00270431	-0.00309766	0	0.0452953	0.0628615	0	0	0	0	0	0	0	0.0197764	0	0.0600992	0	0	0	0.00283381	0	0	0.144344	0	0.0820959	0	0.107726	0
0.000895416	0	0	0.00130705	0	0	0.180623	0	0	0	0	0	0.0975775	0	0	0.0744698	0.0162963	0	0	0	0	0.35804	0.195542	-0.00396647	0.0352149	0	0.0389855	0.0583268	0	0	0	0	0	0	0	0.0189442	0	0.109952	0	0	0	0.0424342	0.0314949	0	0.130776	0	0.0775483	0	0.10063	0
-0.00244391	0	0	0.00125105	0	0	0.16969	0	0	0	0	0	0.0930075	0	0	0.069776	0.0156028	0	0	0	0	0.339108	0.184435	-0.00517221	0.0331717	0	0.0329535	0.0541736	0	0	0	0	0	0	0	0.0181418	0	0.105081	0	0	0	0.0434968	0.0301307	0	0.153074	0	0.0737462	0	0.117837	0
-0.00564048	0	0	0.00119731	0	0	0.159245	0	0	0	0	0	0.101531	0	0	0.0656352	0.0149385	0	0	0	0	0.382691	0.172718	-0.00632403	0.0312208	0	0.0271873	0.0497311	0	0	0	0	0	0	0	0.0173783	0	0.12882	0	0	0	0.0976195	0.0288317	0	0.152746	0	0.0703024	0	0.118559	0
-0.008698	0	0	0.001146	0	0	0.149085	0	0	0	0	0	0.0967657	0	0	0.0612238	0.0142836	0	0	0	0	0.362682	0.164297	0.0143465	0.0293489	0	0.0661557	0.0455553	0	0	0	0	0	0	0	0.0166385	0	0.123113	0	0	0	0.0934677	0.0275869	0	0.194908	0	0.0670394	0	0.113107	0
0.00420523	0	0	0.00109551	0	0	0.139564	0	0	0	0	0	0.0961328	0	0	0.0575556	0.0136746	0	0	0	0	0.343301	0.195431	0.0123159	0.0275415	0	0.0589321	0.0430107	0	0	0	0	0	0	0	0.0159383	0	0.117503	0	0	0	0.0855864	0.0263865	0	0.17612	0	0.110207	0	0.164532	0
0.000727418	0	0	0.00104856	0	0	0.162914	0	0	0	0	0	0.0960884	0	0	0.053439	0.013074	0	0	0	0	0.327271	0.189513	0.0167295	0.0258301	0	0.05202	0.03961	0	0	0	0	0	0	0	0.0152667	0	0.112289	0	0	0	0.0777023	0.0252488	0	0.161126	0	0.105136	0	0.154869	0
0.0107961	0	0	0.0010035	0	0	0.176596	0	0	0	0	0	0.0915667	0	0	0.0503568	0.0119268	0	0	0	0	0.311736	0.177464	0.0145854	0.0241827	0	0.0453769	0.0358886	0	0	0	0	0	0	0	0.0146242	0	0.107313	0	0	0	0.0743381	0.0241603	0	0.146774	0	0.100295	0	0.148191	0
0.00703908	0	0	0.000960501	0	0	0.165849	0	0	0	0	0	0.0872543	0	0	0.0475924	0.0108535	0	0	0	0	0.323326	0.166211	0.0199907	0.0319218	0	0.0390731	0.0323616	0	0	0	0	0	0	0	0.0140087	0	0.102557	0	0	0	0.0674265	0.0231186	0	0.157679	0	0.0956753	0	0.139344	0
0.00344267	0	0	0.000919343	0	0	0.155582	0	0	0	0	0	0.0831418	0	0	0.0440149	0.0215512	0	0	0	0	0.327069	0.158262	0.0177166	0.0515169	0	0.0669797	0.0290637	0	0	0	0	0	0	0	0.0134192	0	0.0980117	0	0	0	0.0604985	0.0221219	0	0.174093	0	0.0912658	0	0.133308	0
0	0	0	0.000879922	0	0	0.176001	0	0	0	0	0	0.0791775	0	0	0.0413459	0.0272343	0	0	0	0	0.361826	0.14899	0.0155333	0.0487249	0	0.0597245	0.0277106	0	0	0	0	0	0	0	0.0128489	0	0.0936666	0	0	0	0.0560564	0.0379692	0.00395315	0.161764	0	0.0870575	0	0.148523	0
0.0199921	0	0	0.000842217	0	0	0.165194	0	0	0	0	0	0.0754403	0	0	0.0389369	0.0255104	0	0	0	0	0.402283	0.141774	0.0134583	0.0461069	0	0.0527687	0.0246994	0	0	0	0	0	0	0	0.0123081	0	0.0895148	0	0	0	0.0497037	0.0363322	0.00496264	0.147294	0	0.0830414	0	0.164376	0
0.031797	0	0	0.000806128	0	0	0.156524	0	0	0	0	0	0.0718771	0	0	0.0357778	0.0244206	0	0	0	0	0.383814	0.133317	0.0114773	0.0436081	0	0.0461382	0.0620323	0	0	0	0	0	0	0	0.0117901	0	0.0855467	0	0	0	0.0734792	0.0347658	0.0853182	0.133438	0	0.0792088	0	0.15752	0
0.0271453	0	0	0.000771584	0	0	0.146732	0	0	0	0	0	0.06848	0	0	0.0334806	0.023377	0	0	0	0	0.366198	0.126813	0.00958496	0.0414442	0	0.0683273	0.0593327	0	0	0	0	0	0	0	0.0112938	0	0.0817544	0	0	0	0.0667523	0.033267	0.0977617	0.139475	0	0.0755516	0	0.223843	0
0.0226957	0	0	0.000738522	0	0	0.138956	0	0	0	0	0	0.0652415	0	0	0.0314556	0.0223779	0	0	0	0	0.413346	0.120526	0.00777787	0.0391594	0	0.0610183	0.0567565	0	0	0	0	0	0	0	0.0108185	0	0.07813	0	0	0	0.0600139	0.0318327	0.0934725	0.125958	0	0.0720618	0	0.214465	0
0.0184409	0	0	0.000706897	0	0	0.130207	0	0	0	0	0	0.062188	0	0	0.0286965	0.0214316	0	0	0	0	0.418786	0.121428	0.00605409	0.036975	0	0.0687675	0.0815764	0	0	0	0	0	0	0	0.0103676	0	0.0746662	0	0	0	0.0557422	0.0304603	0.146213	0.120456	0	0.068732	0	0.205461	0
0.0143636	0	0	0.000676694	0	0	0.121677	0	0	0	0	0	0.0592437	0	0	0.0267205	0.0205203	0	0	0	0	0.448796	0.115456	0.00440399	0.0346805	0	0.0614533	0.0780509	0	0	0	0	0	0	0	0.00993173	0	0.0713564	0	0	0	0.0700014	0.0291593	0.153502	0.106536	0	0.0655598	0	0.196817	0
0.0104621	0	0	0.000647698	0	0	0.114969	0	0	0	0	0	0.0564451	0	0	0.0256572	0.0196469	0	0	0	0	0.429476	0.108545	0.00282958	0.0326779	0	0.0544598	0.0746855	0	0	0	0	0	0	0	0.0160122	0	0.0681971	0	0	0	0.0648701	0.0279039	0.146818	0.110799	0	0.0625744	0	0.188522	0
0.0206513	0	0	0.000620728	0	0	0.107149	0	0	0	0	0	0.0537944	0	0	0.0304303	0.0296685	0	0	0	0	0.483065	0.103091	0.00132139	0.030555	0	0.0477531	0.0781333	0	0	0	0	0	0	0	0.015346	0	0.065259	0	0	0	0.0607176	0.0267065	0.19574	0.0975484	0	0.0596799	0	0.206214	0
0.0164753	0	0	0.000594196	0	0	0.101162	0	0	0	0	0	0.0621695	0	0	0.0292191	0.028405	0	0	0	0	0.463315	0.0967334	-0.000119379	0.0287166	0	0.0413522	0.0747305	0	0	0	0	0	0	0	0.0147043	0	0.0623755	0	0	0	0.0544648	0.0255583	0.187167	0.084482	0	0.0569356	0	0.197491	0
0.0124762	0	0	0.000568734	0	0	0.0941668	0	0	0	0	0	0.0904888	0	0	0.0494862	0.0271941	0	0	0	0	0.444301	0.0950267	-0.00149651	0.0269496	0	0.0352262	0.116374	0	0	0	0	0	0	0	0.0140854	0	0.0596095	0	0	0	0.0486909	0.0244564	0.20486	0.0972644	0	0.0543034	0	0.189123	0
0.00864514	0	0	0.00054471	0	0	0.0874338	0	0	0	0	0	0.0862182	0	0	0.0475319	0.0260597	0	0	0	0	0.471926	0.0910959	0.0492366	0.0310398	0	0.0334467	0.111272	0	0	0	0	0	0	0	0.0135002	0	0.0570056	0	0	0	0.0493241	0.0234031	0.195909	0.0854211	0	0.0517937	0	0.181096	0
0.00497451	0	0	0.000521698	0	0	0.0822537	0	0	0	0	0	0.0822155	0	0	0.0456281	0.0249419	0	0	0	0	0.498993	0.0872249	0.0456522	0.0361088	0	0.0278308	0.115652	0	0	0	0	0	0	0	0.0133806	0	0.0545058	0	0	0	0.0616912	0.0223988	0.187316	0.0752777	0	0.0493951	0	0.173453	0
0.00146082	0	0	0.000499343	0	0	0.076004	0	0	0	0	0	0.0783106	0	0	0.0437985	0.0238717	0	0	0	0	0.47824	0.0835097	0.0667588	0.034025	0	0.0224473	0.11055	0	0	0	0	0	0	0	0.0128174	0	0.0520885	0	0	0	0.0568706	0.0214331	0.179098	0.0643706	0	0.0471069	0	0.166069	0
-0.00190267	0	0	0.000477946	0	0	0.0713954	0	0	0	0	0	0.0745898	0	0	0.0420403	0.0228471	0	0	0	0	0.458309	0.0799449	0.0623909	0.04509	0	0.0174945	0.105667	0	0	0	0	0	0	0	0.0122779	0	0.0497784	0	0	0	0.0533358	0.0205106	0.17124	0.131567	0	0.0449242	0	0.158989	0
-0.00512238	0	0	0.000457466	0	0	0.0657986	0	0	0	0	0	0.0710445	0	0	0.0403509	0.0218662	0	0	0	0	0.472385	0.0765251	0.0936059	0.0426248	0	0.0125739	0.100996	0	0	0	0	0	0	0	0.0117611	0	0.0475706	0	0	0	0.051209	0.0196263	0.163727	0.118253	0	0.0427627	0	0.152202	0
-0.00820445	0	0	0.000437863	0	0	0.0701082	0	0	0	0	0	0.0676665	0	0	0.0387278	0.0209271	0	0	0	0	0.552876	0.094787	0.128842	0.0402643	0	0.00790203	0.11455	0	0	0	0	0	0	0	0.011266	0	0.0454607	0	0	0	0.0491604	0.0187801	0.156544	0.105508	0	0.0406177	0	0.145696	0
0.0223817	0	0	0.0004191	0	0	0.0657361	0	0	0	0	0	0.0823765	0	0	0.0371684	0.0834258	0	0	0	0	0.529706	0.175263	0.121698	0.0382068	0	0.00873629	0.109476	0	0	0	0	0	0	0	0.0107918	0	0.0434443	0	0	0	0.0471877	0.0179705	0.149675	0.158814	0	0.038497	0	0.139461	0
0.0566946	0	0	0.000401141	0	0	0.0603332	0	0	0	0	0	0.0784573	0	0	0.0356704	0.0798409	0	0	0	0	0.536547	0.167722	0.114874	0.0360421	0	0.0187156	0.104623	0	0	0	0	0	0	0	0.0103382	0	0.0415173	0	0	0	0.0622777	0.0171972	0.143216	0.144352	0	0.0364771	0	0.202404	0
0.0509699	0	0	0.000383952	0	0	0.0564577	0	0	0	0	0	0.0765597	0	0	0.0342315	0.0764091	0	0	0	0	0.513985	0.179003	0.129925	0.0339693	0	0.0137547	0.0999804	0	0	0	0	0	0	0	0.00990304	0	0.0396758	0	0	0	0.170904	0.0164593	0.136932	0.13049	0	0.0345493	0	0.193721	0
0.076852	0	0	0.0003675	0	0	0.0600465	0	0	0	0	0	0.0729152	0	0	0.0321076	0.0759932	0	0	0	0	0.492337	0.195421	0.122733	0.0319845	0	0.0126749	0.0955407	0	0	0	0	0	0	0	0.00948619	0	0.0379158	0	0	0	0.163987	0.0157497	0.130925	0.118422	0	0.0327112	0	0.185402	0
0.0805561	0	0	0.000351752	0	0	0.0549796	0	0	0	0	0	0.0694432	0	0	0.0299294	0.0727252	0	0	0	0	0.47157	0.18697	0.145218	0.030084	0	0.00813958	0.117446	0	0	0	0	0	0	0	0.00908688	0	0.0385429	0	0	0	0.202982	0.0150707	0.12518	0.105669	0	0.0309587	0	0.199926	0
0.0738114	0	0	0.000336679	0	0	0.0519285	0	0	0	0	0	0.0661356	0	0	0.0285798	0.0696029	0	0	0	0	0.492482	0.178942	0.137342	0.0282642	0	0.0271113	0.112223	0	0	0	0	0	0	0	0.00870437	0	0.0368331	0	0	0	0.194724	0.0144209	0.119688	0.111	0	0.0292878	0	0.191322	0
0.0673673	0	0	0.000322361	0	0	0.0480183	0	0	0	0	0	0.0630176	0	0	0.0267172	0.0666084	0	0	0	0	0.47167	0.171187	0.140706	0.026526	0	0.0221125	0.107241	0	0	0	0	0	0	0	0.00833859	0	0.0352057	0	0	0	0.186783	0.0137992	0.152415	0.118049	0	0.0276977	0	0.183081	0
0.16953	0	0	0.000308553	0	0	0.0435897	0	0	0	0	0	0.0734828	0	0	0.0247956	0.0637421	0	0	0	0	0.504785	0.199496	0.133032	0.0248659	0	0.0260547	0.102492	0	0	0	0	0	0	0	0.00798759	0	0.033645	0	0	0	0.179173	0.0132099	0.151276	0.10533	0	0.0261961	0	0.175248	0
0.158981	0	0	0.000295331	0	0	0.0410499	0	0	0	0	0	0.0699805	0	0	0.0236588	0.0609986	0	0	0	0	0.514014	0.190818	0.192353	0.0232674	0	0.0212546	0.119413	0	0	0	0	0	0	0	0.00765135	0	0.0381189	0	0	0	0.171833	0.0126452	0.144654	0.0931502	0	0.0247469	0	0.188509	0
0.15398	0	0	0.000282676	0	0	0.0376864	0	0	0	0	0	0.0666444	0	0	0.0251911	0.0583727	0	0	0	0	0.50736	0.182507	0.349434	0.0290692	0	0.0163474	0.114088	0	0	0	0	0	0	0	0.00733174	0	0.0364278	0	0	0	0.164784	0.0121011	0.138307	0.0814735	0	0.0233672	0	0.180367	0
0.165975	0	0	0.000270563	0	0	0.0338164	0	0	0	0	0	0.0634667	0	0	0.0241716	0.0846829	0	0	0.00650548	0	0.485792	0.209615	0.332427	0.0272922	0	0.0496483	0.108998	0	0	0	0	0	0	0	0.00702311	0	0.0348117	0	0	0	0.158005	0.0115794	0.191402	0.0903649	0	0.0220497	0	0.172572	0
0.155577	0	0	0.000258969	0	0	0.0317309	0	0	0	0	0	0.0604399	0	0	0.0231938	0.0810501	0	0	0.0134633	0	0.501149	0.200463	0.385434	0.026458	0	0.0436493	0.104132	0	0	0	0	0	0	0	0.00672747	0	0.0332673	0	0	0	0.162278	0.0110802	0.183004	0.0911932	0	0.0207936	0	0.187561	0
0.145624	0	0	0.000247884	0	0	0.0303709	0	0	0	0	0	0.0575624	0	0	0.0222527	0.0775458	0	0	0.0128833	0	0.479798	0.201456	0.469707	0.0247919	0	0.0399182	0.0994807	0	0	0	0	0	0	0	0.00644728	0	0.0395638	0	0	0	0.15566	0.0106025	0.175024	0.0796103	0	0.0195987	0	0.179442	0
0.156991	0	0	0.000237262	0	0	0.0290729	0	0	0	0	0	0.0548162	0	0	0.0213503	0.0742052	0	0	0.0123283	0	0.459336	0.192641	0.447323	0.0232263	0	0.0345104	0.095035	0	0	0	0	0	0	0	0.00617588	0	0.0378085	0	0	0	0.14922	0.0101477	0.167405	0.0685116	0	0.0184567	0	0.19537	0
0.169249	0	0	0.000227095	0	0	0.027828	0	0	0	0	0	0.0855436	0	0	0.0480218	0.0710081	0	0	0.0117972	0	0.439728	0.184202	0.564711	0.0216974	0	0.0291666	0.0907858	0	0	0	0	0	0	0	0.0059159	0	0.036131	0	0	0	0.151476	0.00971059	0.160089	0.0671604	0	0.0173744	0	0.186938	0
0.193869	0	0	0.000217364	0	0	0.0448032	0	0	0	0	0	0.0814612	0	0	0.0460718	0.0679483	0	0	0.011289	0	0.420938	0.176125	0.538079	0.024909	0	0.0278022	0.0867247	0	0	0	0	0	0	0	0.00566687	0	0.034528	0	0	0	0.178517	0.00929193	0.153065	0.0996698	0	0.0163359	0	0.199262	0
0.182302	0	0	0.000208076	0	0	0.0428871	0	0	0	0	0	0.0775792	0	0	0.0442021	0.0650312	0	0	0.0108039	0	0.407826	0.202684	0.591375	0.0233131	0	0.0229171	0.0828562	0	0	0	0	0	0	0	0.00542832	0	0.0330022	0	0	0	0.239406	0.00889133	0.146349	0.0877128	0	0.0153458	0	0.190614	0
0.171242	0	0	0.000199199	0	0	0.0410584	0	0	0	0	0	0.0738802	0	0	0.0424339	0.0622573	0	0	0.0103405	0	0.390411	0.232547	0.628495	0.0217807	0	0.0182394	0.0791614	0	0	0	0	0	0	0	0.00520212	0	0.0315407	0	0	0	0.229528	0.00851288	0.139934	0.0762736	0	0.0144019	0	0.19095	0
0.160655	0	0	0.000190697	0	0	0.0393127	0	0	0	0	0	0.0703656	0	0	0.0407269	0.0596109	0	0	0.00989578	0	0.373717	0.222371	0.608599	0.0203145	0	0.0200021	0.0756431	0	0	0	0	0	0	0	0.00498313	0	0.0301485	0	0	0	0.220045	0.00814738	0.148395	0.0653384	0	0.0135027	0	0.182662	0
0.150507	0	0	0.000182527	0	0	0.0376166	0	0	0	0	0	0.0670079	0	0	0.0390695	0.0621483	0	0	0.00947152	0	0.392004	0.212652	0.612107	0.0189155	0	0.019189	0.072256	0	0	0	0	0	0	0	0.00477414	0	0.0288113	0	0	0	0.210875	0.00779613	0.150424	0.054854	0	0.0128075	0	0.174804	0
0.198084	0	0	0.00017471	0	0	0.0359896	0	0	0	0	0	0.0638279	0	0	0.0374787	0.0594686	0	0	0.0090647	0	0.388426	0.203287	0.583355	0.0264839	0	0.0607868	0.0690171	0	0	0	0	0	0	0	0.00457584	0	0.0275329	0	0	0	0.231691	0.00746236	0.143835	0.0448091	0	0.0120112	0	0.167207	0
0.186336	0	0	0.000167225	0	0	0.034437	0	0	0	0	0	0.0607831	0	0	0.0359536	0.0569048	0	0	0.00868075	0	0.375969	0.194416	0.599434	0.0248173	0	0.0583104	0.0659226	0	0	0	0	0	0	0	0.00438351	0	0.0263138	0	0	0	0.264633	0.00714139	0.137634	0.0351985	0	0.0112851	0	0.159937	0
0.17512	0	0	0.000160062	0	0	0.0329574	0	0	0	0	0	0.0578819	0	0	0.0443062	0.0544884	0	0	0.0083071	0	0.359846	0.212393	0.653247	0.0232219	0	0.0559485	0.0629926	0	0	0	0	0	0	0	0.00419904	0	0.0251475	0	0	0	0.253546	0.00683468	0.179227	0.0868002	0	0.010693	0	0.152984	0
0.233501	0	0	0.000153229	0	0	0.0315309	0	0	0	0	0	0.0551213	0	0	0.0425172	0.0521383	0	0	0.00795081	0	0.370512	0.203026	0.644092	0.0217034	0	0.0536521	0.0601934	0	0	0	0	0	0	0	0.00402245	0	0.0240382	0	0	0	0.242932	0.00654148	0.171368	0.0915612	0	0.0138125	0	0.14639	0
0.220221	0	0	0.000146814	0	0	0.0301666	0	0	0	0	0	0.0525221	0	0	0.0407944	0.0499009	0	0	0.00761047	0	0.354651	0.194117	0.632851	0.0202442	0	0.0514371	0.0574977	0	0	0	0	0	0	0	0.00385339	0	0.0229922	0	0	0	0.232749	0.00626042	0.163937	0.0799468	0	0.0130113	0	0.140105	0
0.209622	0	0	0.000140537	0	0	0.029403	0	0	0	0	0	0.0500262	0	0	0.0391384	0.0499999	0	0	0.00728269	0	0.350229	0.18556	0.650558	0.0188466	0	0.0493138	0.0549463	0	0	0	0	0	0	0	0.00369158	0	0.0219732	0	0	0	0.225883	0.00599052	0.156774	0.0745664	0	0.0123416	0	0.197892	0
0.197435	0	0	0.000134594	0	0	0.0281283	0	0	0	0	0	0.0476847	0	0	0.0375587	0.0478644	0	0	0.00697141	0	0.335173	0.177383	0.620201	0.0175052	0	0.0764484	0.0524806	0	0	0	0	0	0	0	0.00353641	0	0.0210086	0	0	0	0.216496	0.00573367	0.149897	0.0636858	0	0.0115842	0	0.189439	0
0.244151	0	0	0.000128991	0	0	0.0269174	0	0	0	0	0	0.0454291	0	0	0.0360815	0.0458139	0	0	0.00667413	0	0.321017	0.169599	0.63624	0.0162309	0	0.0842807	0.0501638	0	0	0	0	0	0	0	0.00338774	0	0.0201047	0	0	0	0.207423	0.0054888	0.143351	0.0532717	0	0.0625216	0	0.181174	0
0.230563	0	0	0.000123494	0	0	0.0782729	0	0	0	0	0	0.0432624	0	0	0.0346088	0.0438407	0	0	0.00639263	0	0.367649	0.162161	0.606842	0.015002	0	0.0807784	0.0479223	0	0	0	0	0	0	0	0.00324584	0	0.0192133	0	0	0	0.259572	0.00525362	0.137066	0.0432958	0	0.0594534	0	0.173273	0
0.21756	0	0	0.000118203	0	0	0.0748536	0	0	0	0	0	0.0411956	0	0	0.0722904	0.0492798	0	0	0.00612316	0	0.352135	0.173051	0.624228	0.0138344	0	0.114404	0.0458002	0	0	0	0	0	0	0	0.00311173	0	0.0183658	0	0	0	0.248693	0.00502712	0.131062	0.0750602	0	0.0566905	0	0.165735	0
0.205092	0	0	0.000113182	0	0	0.0716215	0	0	0	0	0	0.0392466	0	0	0.0693351	0.0471828	0	0	0.00586001	0	0.337059	0.165449	0.621942	0.0127061	0	0.12329	0.0754707	0	0	0	0	0	0	0	0.00298117	0	0.0175547	0	0	0	0.238193	0.00481193	0.125325	0.06416	0	0.0538942	0	0.158506	0
0.193075	0	0	0.000108345	0	0	0.0684843	0	0	0	0	0	0.0373938	0	0	0.0664997	0.0451463	0	0	0.00560757	0	0.322505	0.158113	0.592745	0.0116214	0	0.161729	0.0720772	0	0	0	0	0	0	0	0.00285691	0	0.0167805	0	0	0	0.22818	0.00460469	0.119835	0.0537048	0	0.0513803	0	0.151587	0
0.211667	0	0	0.000103713	0	0	0.0655141	0	0	0	0	0	0.0356084	0	0	0.112252	0.0432247	0	0	0.00536745	0	0.308604	0.151141	0.565177	0.0105829	0	0.161252	0.0906238	0	0	0	0	0	0	0	0.00273777	0	0.0160399	0	0	0	0.258587	0.00440692	0.114584	0.0436994	0	0.0488367	0	0.145088	0
0.230608	0	0	9.93e-05	0	0	0.0626444	0	0	0	0	0	0.0570728	0	0	0.107659	0.0413589	0	0	0.00513741	0	0.29546	0.144509	0.583114	0.00959478	0	0.154485	0.0984147	0	0	0	0	0	0	0	0.00262417	0	0.0153311	0	0	0	0.255582	0.00421733	0.126138	0.0341191	0	0.046556	0	0.138753	0
0.217497	0	0	9.51e-05	0	0	0.0598935	0	0	0	0	0	0.0729689	0	0	0.103252	0.0395734	0	0	0.0049161	0	0.282686	0.138094	0.618921	0.0113709	0	0.230429	0.0939868	0	0	0	0	0	0	0	0.00251596	0	0.0146543	0	0	0	0.244866	0.00403629	0.120764	0.0249429	0	0.0442425	0	0.132686	0
0.205037	0	0	9.1e-05	0	0	0.057283	0	0	0	0	0	0.0694936	0	0	0.114806	0.0378679	0	0	0.00470634	0	0.302375	0.131998	0.590256	0.0140172	0	0.220695	0.0897873	0	0	0	0	0	0	0	0.00241184	0	0.0140084	0	0	0	0.299383	0.00386954	0.115562	0.0784592	0	0.0422587	0	0.126883	0
0.195952	0	0	8.71e-05	0	0	0.0551761	0	0	0	0	0	0.0661706	0	0	0.110104	0.0362329	0	0	0.0045036	0	0.289291	0.126134	0.562474	0.0131008	0	0.211338	0.085746	0	0	0	0	0	0	0	0.00231124	0	0.013387	0	0	0	0.286705	0.00370646	0.110627	0.0674185	0	0.0401789	0	0.136105	0
0.184321	0	0	8.35e-05	0	0	0.0527478	0	0	0	0	0	0.0630173	0	0	0.105594	0.0346684	0	0	0.0043096	0	0.27677	0.129453	0.535934	0.0120082	0	0.202363	0.081886	0	0	0	0	0	0	0	0.00221394	0	0.0128024	0	0	0	0.274614	0.00354833	0.105835	0.0690886	0	0.0383149	0	0.130158	0
0.17321	0	0	7.99e-05	0	0	0.0504279	0	0	0	0	0	0.0600137	0	0	0.101268	0.0331818	0	0	0.00412406	0	0.264853	0.123721	0.53467	0.0109642	0	0.193792	0.0782125	0	0	0	0	0	0	0	0.00212087	0	0.0122361	0	0	0	0.263019	0.00339755	0.10125	0.0584308	0	0.0364166	0	0.124539	0
0.229101	0	0	7.65e-05	0	0	0.0482163	0	0	0	0	0	0.0571892	0	0	0.0971216	0.0317519	0	0	0.00394685	0	0.253428	0.118233	0.517939	0.00996373	0	0.185547	0.0747098	0	0	0	0	0	0	0	0.00203196	0	0.0116989	0	0	0	0.257138	0.00325252	0.0968704	0.0615533	0	0.0347196	0	0.119129	0
0.216068	0	0	7.33e-05	0	0	0.0460913	0	0	0	0	0	0.0544894	0	0	0.0931799	0.0303862	0	0	0.00378045	0	0.242564	0.112996	0.512021	0.00900969	0	0.177688	0.07136	0	0	0	0	0	0	0	0.00194681	0	0.0111828	0	0	0	0.246301	0.00311351	0.0926333	0.0512154	0	0.0329952	0	0.128135	0
0.245324	0	0	7.01e-05	0	0	0.0612089	0	0	0	0	0	0.051886	0	0	0.089382	0.0290902	0	0	0.00361895	0	0.232098	0.107983	0.55147	0.00809226	0	0.182247	0.0681541	0	0	0	0	0	0	0	0.0018661	0	0.0106881	0	0	0	0.293386	0.00298044	0.0886012	0.0425409	0	0.0314603	0	0.122524	0
0.232032	0	0	6.71e-05	0	0	0.087907	0	0	0	0	0	0.0494137	0	0	0.138114	0.0278439	0	0	0.00346395	0	0.222189	0.103177	0.541906	0.00721617	0	0.210565	0.0651285	0	0	0	0	0	0	0	0.00178794	0	0.010215	0	0	0	0.281826	0.00285422	0.0847537	0.0389217	0	0.0298912	0	0.117176	0
0.218881	0	0	6.43e-05	0	0	0.0840244	0	0	0	0	0	0.0470801	0	0	0.132449	0.026643	0	0	0.003315	0	0.212559	0.0986218	0.516293	0.00637294	0	0.201609	0.0622024	0	0	0	0	0	0	0	0.00171377	0	0.00976917	0	0	0	0.269909	0.00273288	0.0810641	0.0301226	0	0.0285135	0	0.112093	0
0.206017	0	0	6.16e-05	0	0	0.128198	0	0	0	0	0	0.0448318	0	0	0.127016	0.0255003	0	0	0.00317333	0	0.203387	0.0942748	0.492012	0.0055668	0	0.192976	0.0594027	0	0	0	0	0	0	0	0.00164318	0	0.00934021	0	0	0	0.268665	0.00261558	0.0775815	0.0535033	0	0.0270642	0	0.130057	0
0.234742	0	0	5.89e-05	0	0	0.122532	0	0	0	0	0	0.0427054	0	0	0.13717	0.0243996	0	0	0.00303812	0	0.194655	0.090089	0.529725	0.00479391	0	0.192056	0.0639454	0	0	0	0	0	0	0	0.001574	0	0.0089264	0	0	0	0.257307	0.00250281	0.0741776	0.0435879	0	0.025796	0	0.139898	0
0.219424	0	0	5.64e-05	0	0	0.117122	0	0	0	0	0	0.0406675	0	0	0.131573	0.0233476	0	0	0.00290734	0	0.186225	0.0860945	0.504693	0.0040534	0	0.183835	0.0610688	0	0	0	0	0	0	0	0.00150802	0	0.00853155	0	0	0	0.307416	0.00239491	0.0709231	0.0340922	0	0.0424741	0	0.133704	0
0.206718	0	0	5.4e-05	0	0	0.152267	0	0	0	0	0	0.0387219	0	0	0.126172	0.0223391	0	0	0.00278209	0	0.178142	0.138777	0.480733	0.00334364	0	0.175926	0.0583159	0	0	0	0	0	0	0	0.00144454	0	0.00815293	0	0	0	0.294292	0.00229166	0.0678114	0.0250025	0	0.0404902	0	0.127863	0
0.224828	0	0	5.17e-05	0	0	0.145525	0	0	0	0	0	0.0368721	0	0	0.120993	0.021374	0	0	0.00266225	0	0.170408	0.132589	0.457846	0.00266402	0	0.168349	0.0662869	0	0	0	0	0	0	0	0.00138382	0	0.00779112	0	0	0	0.281736	0.00219296	0.0648398	0.0163123	0	0.0385156	0	0.122293	0
0.211891	0	0	4.95e-05	0	0	0.145334	0	0	0	0	0	0.035108	0	0	0.116026	0.0204507	0	0	0.00254756	0	0.163008	0.134155	0.481394	0.00201326	0	0.161091	0.0632982	0	0	0	0	0	0	0	0.00132556	0	0.00744536	0	0	0	0.269699	0.00209842	0.061995	0.00825527	0	0.036716	0	0.174514	0
0.199538	0	0	4.74e-05	0	0	0.13891	0	0	0	0	0	0.0334283	0	0	0.1113	0.0195702	0	0	0.00243795	0	0.155928	0.128182	0.478975	0.00139025	0	0.154154	0.0604585	0	0	0	0	0	0	0	0.00126976	0	0.00711494	0	0	0	0.258172	0.00200795	0.059275	0.00259993	0	0.0349008	0	0.16686	0
0.189695	0	0	4.53e-05	0	0	0.132767	0	0	0	0	0	0.0318345	0	0	0.106742	0.0187266	0	0	0.0023339	0	0.14921	0.122465	0.486413	0.000793883	0	0.158669	0.0577392	0	0	0	0	0	0	0	0.00121667	0	0.00680191	0	0	0	0.247162	0.00192214	0.0567266	-0.00237197	0	0.0332694	0	0.15954	0
0.178385	0	0	4.34e-05	0	0	0.126991	0	0	0	0	0	0.0303214	0	0	0.102375	0.0179339	0	0	0.0022339	0	0.142738	0.117123	0.463475	0.000222258	0	0.151952	0.0551406	0	0	0	0	0	0	0	0.0011655	0	0.00650005	0	0	0	0.236609	0.00183927	0.0542377	-0.00893006	0	0.0316195	0	0.152541	0
0.167796	0	0	4.16e-05	0	0	0.121391	0	0	0	0	0	0.0288713	0	0	0.0981699	0.0332146	0	0	0.00213773	0	0.136558	0.111901	0.441393	-0.000325156	0	0.145423	0.0526668	0	0	0	0	0	0	0	0.00111662	0	0.00621545	0	0	0	0.226502	0.00176141	0.0518619	-0.0126845	0	0.0301606	0	0.145897	0
0.16433	0	0	3.98e-05	0	0	0.116005	0	0	0	0	0	0.0274898	0	0	0.0941368	0.0317796	0	0	0.00204564	0	0.130622	0.106906	0.445851	-0.000849337	0	0.139127	0.0502912	0	0	0	0	0	0	0	0.00106962	0	0.00593961	0	0	0	0.216809	0.00168549	0.0495891	-0.0111088	0	0.0286661	0	0.139568	0
0.15414	0	0	3.81e-05	0	0	0.111128	0	0	0	0	0	0.0472884	0	0	0.090269	0.0304064	0	0	0.00195751	0	0.124944	0.102134	0.424463	0.0314499	0	0.167611	0.0480226	0	0	0	0	0	0	0	0.00102459	0	0.00567602	0	0	0	0.207527	0.00161282	0.0474134	0.00770421	0	0.0273251	0	0.133443	0
0.158638	0	0	3.65e-05	0	0	0.106209	0	0	0	0	0	0.0687482	0	0	0.0866404	0.0290942	0	0	0.00187429	0	0.11959	0.0975928	0.404088	0.0295971	0	0.160737	0.0458809	0	0	0	0	0	0	0	0.000981728	0	0.0054246	0	0	0	0.198661	0.00154328	0.0453332	0.0171922	0	0.025961	0	0.127586	0
0.149302	0	0	3.49e-05	0	0	0.103084	0	0	0	0	0	0.0654585	0	0	0.0830798	0.027837	0	0	0.00179355	0	0.11439	0.0932346	0.384567	0.0278019	0	0.22241	0.0520502	0	0	0	0	0	0	0	0.0009404	0	0.00518386	0	0	0	0.190151	0.00147675	0.0433442	0.0113591	0	0.0247544	0	0.121985	0
0.237634	0	0	3.34e-05	0	0	0.156192	0	0	0	0	0	0.0623393	0	0	0.0796653	0.026635	0	0	0.00171653	0	0.109418	0.0890954	0.41896	0.0260843	0	0.214133	0.0497032	0	0	0	0	0	0	0	0.000900983	0	0.00495384	0	0	0	0.182049	0.00141342	0.0414454	0.00620472	0	0.0236051	0	0.11663	0
0.226301	0	0	3.2e-05	0	0	0.149252	0	0	0	0	0	0.0593759	0	0	0.102884	0.0254841	0	0	0.00164259	0	0.104658	0.0851156	0.431573	0.0244383	0	0.218551	0.0474605	0	0	0	0	0	0	0	0.000863142	0	0.00473492	0	0	0	0.174288	0.00135266	0.0396316	0	0	0.0225148	0	0.124372	0
0.213492	0	0	3.06e-05	0	0	0.142619	0	0	0	0	0	0.0565345	0	0	0.0986541	0.0243828	0	0	0.00157183	0	0.100106	0.0813131	0.410823	0.0229488	0	0.20905	0.0453189	0	0	0	0	0	0	0	0.000826806	0	0.00452478	0	0	0	0.166817	0.00129434	0.0378928	0	0	0.021468	0	0.118976	0
0.201515	0	0	2.93e-05	0	0	0.136279	0	0	0	0	0	0.053829	0	0	0.0945982	0.0233292	0	0	0.00150411	0	0.0957503	0.0776799	0.406877	0.0214466	0.0101178	0.211733	0.0432738	0	0	0	0	0	0	0	0.000791999	0	0.00432397	0	0	0	0.159665	0.00123854	0.0362302	0.0314061	0	0.0204698	0	0.113751	0
0.190332	0	0	2.8e-05	0	0	0.13022	0	0	0	0	0	0.0512529	0	0	0.0907087	0.022321	0	0	0.00143932	0	0.091584	0.0742088	0.387232	0.0200469	0.00967779	0.202518	0.0413209	0	0	0	0	0	0	0	0.000758658	0	0.00413207	0	0	0	0.152817	0.00118514	0.0346407	0.0231747	0	0.0320679	0	0.108756	0
0.179282	0	0	2.68e-05	0	0	0.124531	0	0	0	0	0	0.048804	0	0	0.0869883	0.0213773	0	0	0.00137846	0	0.0876792	0.0709431	0.368697	0.0187226	0.00926625	0.193886	0.0671167	0	0	0	0	0	0	0	0.000726836	0	0.00394882	0	0	0	0.146321	0.00113447	0.0331257	0.0261765	0	0.0305809	0	0.130503	0
0.168511	0	0	2.57e-05	0	0	0.118992	0	0	0	0	0	0.0464683	0	0	0.0834111	0.0348281	0	0	0.00131908	0	0.0838632	0.1089	0.350758	0.0175462	0.00886332	0.185439	0.0640875	0	0	0	0	0	0	0	0.000696272	0	0.00377377	0	0	0	0.140071	0.00108556	0.0316727	0.0195898	0	0.0291587	0	0.124771	0
0.158857	0	0	2.46e-05	0	0	0.113698	0	0	0	0	0	0.0442444	0	0	0.0799807	0.033323	0	0	0.00126226	0	0.0802129	0.104032	0.333621	0.0164927	0.00847791	0.177357	0.0611948	0	0	0	0	0	0	0	0.000666961	0	0.00360629	0	0	0	0.187141	0.00103876	0.0302831	0.0134093	0	0.0278025	0	0.11929	0
0.148981	0	0	2.35e-05	0	0	0.16158	0	0	0	0	0	0.042127	0	0	0.0766912	0.0318829	0	0	0.00120788	0	0.0767212	0.0993814	0.366393	0.0152761	0.00810925	0.206819	0.0584326	0	0	0	0	0	0	0	0.000638883	0	0.00344624	0	0	0	0.179109	0.000993973	0.0289545	0.00660772	0	0.0265093	0	0.11405	0
0.140837	0	0	2.25e-05	0	0	0.178416	0	0	0	0	0	0.0401108	0	0	0.0735367	0.030505	0	0	0.00115585	0	0.0733812	0.0949381	0.348387	0.0141111	0.00775663	0.197797	0.0557949	0	0	0	0	0	0	0	0.000611987	0	0.00329329	0	0	0	0.17142	0.00095112	0.0276841	0	0	0.0252762	0	0.10904	0
0.13253	0	0	2.16e-05	0	0	0.170474	0	0	0	0	0	0.0381911	0	0	0.0705118	0.0291866	0	0	0.00110606	0	0.0701862	0.0976157	0.33135	0.0129956	0.00741934	0.197793	0.0532763	0	0	0	0	0	0	0	0.000586224	0	0.00314714	0	0	0	0.164061	0.000910114	0.0264695	-0.00578654	0	0.0241003	0	0.10425	0
0.150115	0	0	2.06e-05	0	0	0.162884	0	0	0	0	0	0.0363632	0	0	0.0676123	0.0279252	0	0	0.00105841	0	0.0671301	0.119851	0.352097	0.0119275	0.00709671	0.189158	0.0508712	0	0	0	0	0	0	0	0.000561545	0	0.00300747	0	0	0	0.157016	0.000870876	0.0253081	0.0239125	0	0.0229791	0	0.0996693	0
0.140945	0	0	1.98e-05	0	0	0.155631	0	0	0	0	0	0.0346228	0	0	0.0648307	0.0267183	0	0	0.00101282	0	0.0642069	0.124531	0.33484	0.0106891	0.00678812	0.191657	0.0485746	0	0	0	0	0	0	0	0.000537905	0	0.00287399	0	0	0	0.150273	0.000833329	0.0241978	0.0180712	0	0.02191	0	0.0952901	0
0.173202	0	0	1.89e-05	0	0	0.148629	0	0	0	0	0	0.0329657	0	0	0.0621623	0.0255489	0	0	0.000968577	0	0.0758261	0.118892	0.325022	0.00955523	0.00648922	0.183178	0.0463611	0	0	0	0	0	0	0	0.000515261	0	0.00274645	0	0	0	0.181239	0.000797402	0.0231361	0.0411923	0	0.0208906	0	0.091103	0
0.198576	0	0	1.81e-05	0	0	0.187862	0	0	0	0	0	0.0313854	0	0	0.0595981	0.0244348	0	0	0.000926663	0	0.121356	0.11356	0.308683	0.00857368	0.00620438	0.175103	0.0442514	0	0	0	0	0	0	0	0.000493569	0	0.00262442	0	0	0	0.173454	0.00884208	0.022121	0.0347324	0	0.0199186	0	0.0870998	0
0.223176	0	0	1.73e-05	0	0	0.179493	0	0	0	0	0	0.0298833	0	0	0.0571459	0.0233787	0	0	0.000886744	0	0.127219	0.10848	0.293357	0.00763196	0.00593459	0.167447	0.0841851	0	0	0	0	0	0	0	0.000472791	0	0.00250795	0	0	0	0.166001	0.00846087	0.0211505	0.0334685	0	0.0189918	0	0.0832722	0
0.212279	0	0	1.66e-05	0	0	0.171495	0	0	0	0	0	0.0284529	0	0	0.0548003	0.0223683	0	0	0.000848545	0	0.121678	0.107399	0.276854	0.00676626	0.00567653	0.160123	0.080384	0	0	0	0	0	0	0	0.000452887	0	0.00239664	0	0	0	0.192783	0.00809609	0.0202225	0.0322429	0	0.018108	0	0.0796127	0
0.223979	0	0	1.58e-05	0	0	0.163853	0	0	0	0	0	0.0270911	0	0	0.0525452	0.0214015	0	0	0.000811991	0	0.126683	0.119504	0.283458	0.0220536	0.00542969	0.153117	0.0767544	0	0	0	0	0	0	0	0.000433822	0	0.00229028	0	0	0	0.188446	0.00774704	0.0193353	0.090291	0	0.0172654	0	0.0778601	0
0.213103	0	0	1.52e-05	0	0	0.156551	0	0	0	0	0	0.0257944	0	0	0.0811624	0.0204765	0	0	0.000777012	0	0.142616	0.114158	0.269196	0.0205787	0.00519358	0.146416	0.0732886	0	0	0	0	0	0	0	0.000415559	0	0.00218863	0	0	0	0.180346	0.00741304	0.0184869	0.0869442	0	0.0164619	0	0.0744382	0
0.26754	0	0	1.45e-05	0	0	0.149573	0	0	0	0	0	0.0245598	0	0	0.0778222	0.0195914	0	0	0.0587328	0	0.136402	0.10905	0.263339	0.0191665	0.00496774	0.140006	0.0699792	0	0	0	0	0	0	0	0.000398064	0	0.0020915	0	0	0	0.172594	0.00709344	0.0176758	0.0837031	0	0.0156958	0	0.0711665	0
0.254904	0	0	1.39e-05	0	0	0.142906	0	0	0	0	0	0.0233842	0	0	0.0746192	0.0187446	0	0	0.0619786	0	0.130459	0.104171	0.310317	0.0178142	0.00475173	0.133876	0.0668192	0	0	0	0	0	0	0	0.000381307	0	0.00199868	0	0	0	0.165174	0.0126528	0.0169003	0.0750467	0	0.0149653	0	0.0680385	0
0.256446	0	0	1.33e-05	0	0	0.188517	0	0	0	0	0	0.022265	0	0	0.071548	0.0179344	0	0	0.0774082	0	0.124775	0.0995095	0.323842	0.0165193	0.0045451	0.128012	0.0638018	0	0	0	0	0	0	0	0.000365254	0	0.00190998	0	0	0	0.158797	0.0113009	0.0161588	0.139366	0	0.0142688	0	0.0650478	0
0.243988	0	0	1.27e-05	0	0	0.180112	0	0	0	0	0	0.0211992	0	0	0.068603	0.0171592	0	0	0.0740736	0	0.119338	0.0950565	0.307775	0.0152795	0.00434746	0.122403	0.0609206	0	0	0	0	0	0	0	0.000349878	0	0.00182521	0	0	0	0.151969	0.0107431	0.0154499	0.127937	0	0.0136046	0	0.0621885	0
0.249409	0	0	1.21e-05	0	0	0.172081	0	0	0	0	0	0.0201845	0	0	0.0657792	0.0174635	0	0	0.107909	0	0.114137	0.0908025	0.292248	0.0140922	0.00415842	0.117039	0.0581694	0	0	0	0	0	0	0	0.000335149	0	0.0017442	0	0	0	0.145434	0.0102061	0.014772	0.140808	0	0.0129714	0	0.0594548	0
0.28369	0	0	1.16e-05	0	0	0.164407	0	0	0	0	0	0.0192184	0	0	0.0630714	0.0167087	0	0	0.124433	0	0.109163	0.101444	0.275857	0.0129554	0.00397759	0.111909	0.0555424	0	0	0	0	0	0	0	0.00032104	0	0.00166679	0	0	0	0.13918	0.00968898	0.0141239	0.129317	0	0.0123676	0	0.0719437	0
0.269816	0	0	1.11e-05	0	0	0.157075	0	0	0	0	0	0.0182985	0	0	0.0604751	0.0159865	0	0	0.119072	0	0.104406	0.0969038	0.26166	0.0277969	0.00380463	0.144402	0.053034	0	0	0	0	0	0	0	0.000307525	0	0.00159282	0	0	0	0.133194	0.00919071	0.0135042	0.141552	0	0.0117919	0	0.068781	0
0.255773	0	0	1.06e-05	0	0	0.151879	0	0	0	0	0	0.0174226	0	0	0.0579855	0.0152954	0	0	0.113943	0	0.0998555	0.0925666	0.302668	0.0258499	0.00363919	0.13807	0.0506389	0	0	0	0	0	0	0	0.000294578	0	0.00152213	0	0	0	0.132803	0.00871031	0.0129117	0.130029	0	0.011243	0	0.0657572	0
0.243355	0	0	1.01e-05	0	0	0.145104	0	0	0	0	0	0.0165886	0	0	0.0555984	0.0146343	0	0	0.114064	0	0.0955033	0.0884234	0.285423	0.024047	0.00348094	0.132015	0.0483518	0	0	0	0	0	0	0	0.000282177	0	0.00145458	0	0	0	0.12709	0.00824686	0.0123452	0.146453	0	0.0107197	0	0.0655098	0
0.231507	0	0	9.7e-06	0	0	0.138632	0	0	0	0	0	0.0157946	0	0	0.0533094	0.0140017	0	0	0.109151	0	0.0913406	0.0844655	0.270736	0.0224717	0.00332958	0.163203	0.0461681	0	0	0	0	0	0	0	0.000270298	0	0.00139002	0	0	0	0.129615	0.00779946	0.0118036	0.134721	0	0.0102206	0	0.0626297	0
0.219476	0	0	9.27e-06	0	0	0.132447	0	0	0	0	0	0.0150386	0	0	0.0511146	0.0133965	0	0	0.12562	0	0.0873592	0.0806845	0.254803	0.0209633	0.00318479	0.222472	0.0440829	0	0	0	0	0	0	0	0.000258919	0	0.00132833	0	0	0	0.124038	0.00736723	0.0112857	0.185815	0	0.00974485	0	0.0598761	0
0.207667	0	0	8.87e-06	0	0	0.126538	0	0	0	0	0	0.0143187	0	0	0.0490102	0.0128174	0	0	0.120208	0	0.0835512	0.0770727	0.241403	0.0195189	0.00304631	0.212709	0.0420918	0	0	0	0	0	0	0	0.000248019	0	0.00126938	0	0	0	0.134565	0.00694933	0.0107487	0.197122	0	0.00929119	0	0.0572435	0
0.198017	0	0	8.48e-06	0	0	0.120892	0	0	0	0	0	0.0136333	0	0	0.0469923	0.0122634	0	0	0.11503	0	0.079909	0.0736225	0.226658	0.0181359	0.00291384	0.203373	0.0401907	0	0	0	0	0	0	0	0.000237578	0	0.00121304	0	0	0	0.128775	0.00654497	0.0102753	0.187502	0	0.00885864	0	0.0547266	0
0.188422	0	0	8.11e-06	0	0	0.115498	0	0	0	0	0	0.0129807	0	0	0.0450574	0.0117333	0	0	0.110075	0	0.0764256	0.0703266	0.214631	0.0168116	0.00278713	0.194446	0.0383754	0	0	0	0	0	0	0	0.000227576	0	0.0011592	0	0	0	0.123233	0.00615334	0.00982268	0.191735	0	0.00844622	0	0.0523203	0
0.179601	0	0	7.75e-06	0	0	0.110344	0	0	0	0	0	0.0123594	0	0	0.0472251	0.0112261	0	0	0.114518	0	0.0730938	0.0671781	0.243167	0.0155436	0.00266594	0.185909	0.0366421	0	0	0	0	0	0	0	0.000217996	0	0.00110776	0	0	0	0.11793	0.0057737	0.0093899	0.202487	0	0.00805299	0	0.0500198	0
0.212036	0	0	7.41e-06	0	0	0.105457	0	0	0	0	0	0.0117678	0	0	0.0452808	0.0107451	0	0	0.141845	0	0.0699072	0.0641705	0.228937	0.0143294	0.00255111	0.190692	0.034987	0	0	0	0	0	0	0	0.000208819	0	0.0010586	0	0	0	0.112855	0.0054053	0.00897611	0.221233	0	0.00767806	0	0.0478204	0
0.202266	0	0	7.09e-06	0	0	0.132608	0	0	0	0	0	0.0112045	0	0	0.0434186	0.0102806	0	0	0.135735	0	0.0668595	0.0612975	0.215686	0.0131226	0.00244017	0.220596	0.0334067	0	0	0	0	0	0	0	0.000200028	0	0.00101161	0	0	0	0.107997	0.00504743	0.00858047	0.253366	0	0.00732058	0	0.0457176	0
0.192583	0	0	6.77e-06	0	0	0.129943	0	0	0	0	0	0.0106681	0	0	0.0416307	0.00983624	0	0	0.129888	0	0.0639445	0.068199	0.203715	0.0119622	0.00233407	0.210907	0.0318977	0	0	0	0	0	0	0	0.000191607	0	0.000966717	0	0	0	0.103349	0.0139683	0.0082022	0.27999	0	0.00697974	0	0.0437073	0
0.216564	0	0	6.48e-06	0	0	0.124144	0	0	0	0	0	0.0101575	0	0	0.0399164	0.00941104	0	0	0.124292	0	0.0611565	0.0651455	0.191443	0.0108889	0.00223257	0.2293	0.0304569	0	0	0	0	0	0	0	0.000183541	0	0.000923813	0	0	0	0.0989004	0.0132292	0.00784051	0.264219	0	0.00665476	0	0.0417854	0
0.207113	0	0	6.19e-06	0	0	0.118632	0	0	0	0	0	0.00967199	0	0	0.0382755	0.00900537	0	0	0.118962	0	0.05851	0.0622367	0.179511	0.00954752	0.00213563	0.219227	0.029092	0	0	0	0	0	0	0	0.000175843	0	0.000882858	0	0	0	0.0946458	0.0125158	0.0074947	0.269218	0	0.00634491	0	0.0399479	0
0.23087	0	0	5.92e-06	0	0	0.113337	0	0	0	0	0	0.00920901	0	0	0.0366993	0.00861609	0	0	0.113838	0	0.0559589	0.05945	0.179486	0.00840828	0.00204277	0.209595	0.0277779	0	0	0	0	0	0	0	0.00016844	0	0.000843676	0	0	0	0.0905715	0.0118269	0.00716406	0.253042	0	0.00604948	0	0.0381912	0
0.221446	0	0	5.65e-06	0	0	0.108278	0	0	0	0	0	0.00876885	0	0	0.035188	0.00824363	0	0	0.108934	0	0.0535189	0.056788	0.166666	0.00742686	0.00195394	0.200385	0.0265231	0	0	0	0	0	0	0	0.000161351	0	0.000806239	0	0	0	0.0867025	0.0111609	0.0068504	0.240872	0	0.00576781	0	0.0365117	0
0.211824	0	0	5.4e-06	0	0	0.103468	0	0	0	0	0	0.00835062	0	0	0.0337456	0.00789078	0	0	0.105331	0	0.051215	0.0542769	0.165467	0.00648601	0.00186992	0.236977	0.0253362	0	0	0	0	0	0	0	0.000154634	0	0.000770491	0	0	0	0.0921449	0.0105183	0.00655056	0.321294	0	0.00550013	0	0.0349063	0
0.201576	0	0	5.17e-06	0	0	0.0988574	0	0	0	0	0	0.00795211	0	0	0.0323591	0.0075498	0	0	0.10826	0	0.0489835	0.05185	0.183452	0.00562791	0.00178873	0.226589	0.0241958	0	0	0	0	0	0	0	0.000148131	0	0.000736405	0	0	0	0.0881968	0.00998314	0.0062635	0.339066	0	0.00524439	0	0.033381	0
0.192711	0	0	4.94e-06	0	0	0.094444	0	0	0	0	0	0.00757145	0	0	0.0310265	0.00722343	0	0	0.105292	0	0.0468476	0.0495282	0.169252	0.00480603	0.00171095	0.21663	0.0231028	0	0	0	0	0	0	0	0.000141895	0	0.000703723	0	0	0	0.0843994	0.00946987	0.00598687	0.320218	0	0.00500155	0	0.0319335	0
0.183276	0	0	4.72e-06	0	0	0.0902275	0	0	0	0	0	0.00720901	0	0	0.0297598	0.00691117	0	0	0.100756	0	0.0448047	0.0473102	0.157746	0.00401905	0.00163655	0.207107	0.0220591	0	0	0	0	0	0	0	0.000135921	0	0.00067249	0	0	0	0.0807654	0.00897873	0.00572238	0.322615	0	0.00476866	0	0.0305291	0
0.173908	0	0	4.51e-06	0	0	0.0862471	0	0	0	0	0	0.00686392	0	0	0.0285342	0.00661623	0	0	0.0978954	0	0.0428616	0.0452078	0.145641	0.00326577	0.00156624	0.198102	0.0210709	0	0	0	0	0	0	0	0.000130199	0	0.000642644	0	0	0	0.0772878	0.00850876	0.0054695	0.318241	0	0.0045466	0	0.0291865	0
0.165439	0	0	4.3e-06	0	0	0.0824252	0	0	0	0	0	0.00653535	0	0	0.0273639	0.00633192	0	0	0.107149	0	0.0409955	0.0431943	0.154975	0.00254455	0.00149847	0.189427	0.020121	0	0	0	0	0	0	0	0.000124718	0	0.000614231	0	0	0	0.0739597	0.0237308	0.00522771	0.300329	0	0.00433489	0	0.0279029	0
0.204492	0	0	4.11e-06	0	0	0.078754	0	0	0	0	0	0.00622251	0	0	0.0262469	0.00605986	0	0	0.105886	0	0.039219	0.041262	0.142718	0.00185388	0.00143368	0.181119	0.0192172	0	0	0	0	0.00448011	0	0	0.000119468	0	0.000586994	0	0	0	0.0707749	0.0226249	0.00499653	0.287587	0	0.0048783	0	0.0266757	0
0.194738	0	0	3.93e-06	0	0	0.0752376	0	0	0	0	0	0.00592464	0	0	0.0251659	0.0057979	0	0	0.103861	0	0.0375087	0.0394141	0.13207	0.00119198	0.00137134	0.173154	0.0183491	0	0	0	0	0.019604	0	0	0.000114438	0	0.000560942	0	0	0	0.0677271	0.0215666	0.00477549	0.287741	0	0.00465113	0	0.0255025	0
0.185568	0	0	3.75e-06	0	0	0.071878	0	0	0	0	0	0.00564103	0	0	0.0241294	0.00554726	0	0	0.099387	0	0.0358729	0.037649	0.122222	0.000558192	0.0013117	0.165539	0.0175201	0	0	0	0	0.018739	0	0	0.000109621	0	0.000536047	0	0	0	0.0648105	0.0205539	0.00456415	0.271289	0	0.00443455	0	0.0243809	0
0.176436	0	0	3.58e-06	0	0	0.0686683	0	0	0	0	0	0.00537099	0	0	0.0231355	0.00530745	0	0	0.141076	0	0.0343085	0.0359629	0.144244	-4.87e-05	0.00125467	0.158259	0.0167287	0	0	0	0	0.0179121	0	0	0.000105006	0	0.000512256	0	0	0	0.0620194	0.0195849	0.00436208	0.259686	0	0.00422804	0	0.0233086	0
0.167907	0	0	3.42e-06	0	0	0.0656019	0	0	0	0	0	0.00511389	0	0	0.0221826	0.00507801	0	0	0.134999	0	0.0328122	0.0343522	0.136208	-0.00062979	0.00120011	0.151298	0.0159729	0	0	0	0	0.110927	0	0	0.000100585	0	0.000489521	0	0	0	0.0593484	0.0186577	0.00417071	0.245372	0	0.00403115	0	0.0222835	0
0.159094	0	0	3.27e-06	0	0	0.0626728	0	0	0	0	0	0.00486908	0	0	0.0212771	0.00485849	0	0	0.129184	0	0.0313812	0.0328137	0.12521	-0.00118622	0.00114792	0.144643	0.0152513	0	0	0	0	0.106033	0	0	9.64e-05	0	0.000467796	0	0	0	0.0567924	0.0177704	0.00398773	0.323245	0	0.00384343	0	0.0213034	0
0.150657	0	0	3.12e-06	0	0	0.059874	0	0	0	0	0	0.004636	0	0	0.0204007	0.00464846	0	0	0.123619	0	0.0300126	0.0313441	0.127681	0.00845027	0.00109801	0.138281	0.0145624	0	0	0	0	0.101354	0	0	9.23e-05	0	0.000447034	0	0	0	0.0543464	0.0169214	0.00381278	0.306391	0	0.00366445	0	0.0203664	0
0.149339	0	0	2.98e-06	0	0	0.0572001	0	0	0	0	0	0.00441408	0	0	0.0195604	0.00444751	0	0	0.118293	0	0.0287036	0.0299403	0.117344	0.00755616	0.00105026	0.132198	0.0139045	0	0	0	0	0.111952	0	0	8.84e-05	0	0.000427194	0	0	0	0.0520057	0.0455249	0.0036455	0.318198	0	0.0034938	0	0.0194706	0
0.141319	0	0	2.84e-06	0	0	0.0546456	0	0	0	0	0	0.00420277	0	0	0.0187547	0.00425525	0	0	0.113197	0	0.0274517	0.0285993	0.107811	0.00681792	0.00100459	0.126382	0.0132763	0	0	0	0	0.201069	0	0	8.47e-05	0	0.000408235	0	0	0	0.0497658	0.0434793	0.00348556	0.330259	0	0.0033311	0	0.0186143	0
0.133642	0	0	2.71e-06	0	0	0.0522051	0	0	0	0	0	0.00400159	0	0	0.0179822	0.00406941	0	0	0.114442	0	0.0262544	0.0273184	0.135804	0.00622362	0.000960907	0.120822	0.0126765	0	0	0	0	0.192197	0	0	8.11e-05	0	0.000390117	0	0	0	0.0476222	0.0415219	0.00333264	0.33204	0	0.00317597	0	0.0177956	0
0.15599	0	0	2.59e-06	0	0	0.0498735	0	0	0	0	0	0.00381003	0	0	0.0172415	0.00389161	0	0	0.108877	0	0.0251094	0.0260948	0.125378	0.00545323	0.000919122	0.115506	0.0121039	0	0	0	0	0.183716	0	0	7.77e-05	0	0.000372803	0	0	0	0.045571	0.0396489	0.00318643	0.315048	0	0.00302806	0	0.0170128	0
0.147687	0	0	2.47e-06	0	0	0.047646	0	0	0	0	0	0.00362764	0	0	0.0165313	0.00372149	0	0	0.116198	0	0.0240142	0.024926	0.13245	0.00467	0.000879155	0.114093	0.011557	0	0	0	0	0.17561	0	0	7.44e-05	0	0.000356257	0	0	0	0.0436081	0.0378566	0.00304663	0.318854	0	0.00288705	0	0.0162645	0
0.139738	0	0	2.35e-06	0	0	0.045518	0	0	0	0	0	0.00345399	0	0	0.0158503	0.00355873	0	0	0.111168	0	0.0229668	0.0238096	0.122045	0.00395979	0.000840926	0.109073	0.0110349	0	0	0	0	0.167862	0	0	7.13e-05	0	0.000340446	0	0	0	0.0417297	0.0361416	0.00291296	0.304433	0	0.0027526	0	0.0155492	0
0.132129	0	0	2.24e-06	0	0	0.043485	0	0	0	0	0	0.00328864	0	0	0.0151974	0.003403	0	0	0.116707	0	0.0219651	0.0227432	0.1126	0.00327861	0.000804359	0.104273	0.0105364	0	0	0	0	0.160455	0	0	6.83e-05	0	0.000325337	0	0	0	0.0399322	0.0345006	0.00278516	0.288709	0	0.00262441	0	0.0148652	0
0.124845	0	0	2.14e-06	0	0	0.0415428	0	0	0	0	0	0.00313121	0	0	0.0145714	0.00325401	0	0	0.112233	0	0.021007	0.0217245	0.102636	0.00273888	0.000769382	0.0996846	0.0100604	0	0	0	0	0.153375	0	0	6.54e-05	0	0.000310898	0	0	0	0.038212	0.0329303	0.00266297	0.333518	0	0.00250219	0	0.0142114	0
0.133034	0	0	2.04e-06	0	0	0.0396872	0	0	0	0	0	0.00298132	0	0	0.0139712	0.00311146	0	0	0.107373	0	0.0200908	0.0207514	0.0930418	0.00232958	0.000735926	0.0952977	0.00960587	0	0	0	0	0.146608	0	0	6.27e-05	0	0.0002971	0	0	0	0.036566	0.0314277	0.00254613	0.318532	0	0.00238566	0	0.0135863	0
0.125712	0	0	1.94e-06	0	0	0.0379146	0	0	0	0	0	0.00283861	0	0	0.0133957	0.00297507	0	0	0.102723	0	0.0192144	0.0198219	0.0882612	0.00169284	0.000703925	0.0911037	0.00917189	0	0	0	0	0.140139	0	0	6e-05	0	0.000283914	0	0	0	0.0349908	0.0299899	0.00243443	0.34229	0	0.00227456	0	0.0129887	0
0.118702	0	0	1.85e-06	0	0	0.0362211	0	0	0	0	0	0.00270272	0	0	0.0128439	0.00284458	0	0	0.0982736	0	0.0183764	0.0189341	0.10491	0.00108315	0.000673316	0.0870941	0.00875752	0	0	0	0	0.159004	0	0	5.75e-05	0	0.000271314	0	0	0	0.0334835	0.028614	0.00232762	0.324987	0	0.00216863	0	0.0124174	0
0.111993	0	0	1.76e-06	0	0	0.0346032	0	0	0	0	0	0.00257334	0	0	0.0123148	0.00271973	0	0	0.0940155	0	0.0175748	0.018086	0.0964968	0.000499346	0.000644037	0.0832609	0.00836187	0	0	0	0	0.155023	0	0	5.51e-05	0	0.000259272	0	0	0	0.032041	0.0272975	0.0022255	0.326665	0	0.00206763	0	0.0118712	0
0.110081	0	0	1.68e-06	0	0	0.0330575	0	0	0	0	0	0.00245015	0	0	0.0118075	0.00260027	0	0	0.0899408	0	0.0168082	0.0172759	0.08846	-5.97e-05	0.000616032	0.0795962	0.0079841	0	0	0	0	0.148183	0	0	5.28e-05	0	0.000247765	0	0	0	0.0306607	0.0260378	0.00212786	0.322498	0	0.00682247	0	0.011349	0
0.10374	0	0	1.6e-06	0	0	0.0315809	0	0	0	0	0	0.00233286	0	0	0.0113211	0.00248598	0	0	0.0860417	0	0.0160678	0.016502	0.0807824	0.0279114	0.000589244	0.0760927	0.00762338	0	0	0	0	0.141645	0	0	5.05e-05	0	0.000236769	0	0	0	0.0293399	0.0248323	0.0020345	0.329404	0	0.00650474	0	0.0108498	0
0.0976698	0	0	1.52e-06	0	0	0.0301702	0	0	0	0	0	0.00222119	0	0	0.0108547	0.00237663	0	0	0.0823105	0	0.0153597	0.0157628	0.0734482	0.0261884	0.000563621	0.0727433	0.00727897	0	0	0	0	0.135395	0	0	4.84e-05	0	0.000226261	0	0	0	0.0280759	0.0236789	0.00194524	0.316315	0	0.0062018	0	0.0103726	0
0.0923817	0	0	1.45e-06	0	0	0.0288225	0	0	0	0	0	0.00211486	0	0	0.0104076	0.00227201	0	0	0.0787401	0	0.0146824	0.0150568	0.0664419	0.0245385	0.000539113	0.0695413	0.00695011	0	0	0	0	0.140326	0	0	4.64e-05	0	0.000216219	0	0	0	0.0268663	0.0225751	0.0018599	0.386684	0	0.00924376	0	0.00991634	0
0.0867971	0	0	1.38e-06	0	0	0.027535	0	0	0	0	0	0.00201362	0	0	0.00997882	0.00217191	0	0	0.0753235	0	0.0140347	0.0143823	0.126501	0.0229587	0.00051567	0.0664801	0.00663611	0	0	0	0	0.134134	0	0	4.44e-05	0	0.000206623	0	0	0	0.0257089	0.021519	0.0017783	0.371228	0	0.00881326	0	0.00948015	0
0.0814511	0	0	1.31e-06	0	0	0.026305	0	0	0	0	0	0.00191722	0	0	0.00956775	0.00207614	0	0	0.072054	0	0.0134153	0.0137381	0.117123	0.0291257	0.000493247	0.0635536	0.0063363	0	0	0	0	0.143382	0	0	4.26e-05	0	0.000197453	0	0	0	0.0246013	0.0205084	0.00170028	0.356347	0	0.0084028	0	0.00906315	0
0.0813243	0	0	1.25e-06	0	0	0.0251299	0	0	0	0	0	0.00182544	0	0	0.0091736	0.00198451	0	0	0.0689254	0	0.0128229	0.0131227	0.164126	0.0273511	0.000471798	0.0607558	0.00605003	0	0	0	0	0.137055	0	0	4.08e-05	0	0.00018869	0	0	0	0.0235414	0.022708	0.00162568	0.342025	0	0.00801146	0	0.00866449	0
0.0810352	0	0	1.19e-06	0	0	0.0240073	0	0	0	0	0	0.00173806	0	0	0.00879569	0.00189685	0	0	0.0659316	0	0.0122563	0.0125349	0.153066	0.0256518	0.000451282	0.0580812	0.00577669	0	0	0	0	0.131008	0	0	3.9e-05	0	0.000180315	0	0	0	0.0225271	0.0216461	0.00155435	0.374361	0	0.00763835	0	0.00828336	0
0.0901491	0	0	1.13e-06	0	0	0.0229349	0	0	0	0	0	0.00165486	0	0	0.00843335	0.00181297	0	0	0.0630667	0	0.0117145	0.0119734	0.1425	0.0240247	0.000431659	0.0555242	0.00551571	0	0	0	0	0.125228	0	0	3.74e-05	0	0.000172313	0	0	0	0.0215566	0.02063	0.00148616	0.359239	0	0.00728261	0	0.00791899	0
0.0846599	0	0	1.07e-06	0	0	0.0219103	0	0	0	0	0	0.00157564	0	0	0.00808593	0.00173271	0	0	0.0603253	0	0.0111963	0.011437	0.132406	0.0224667	0.000412889	0.0530797	0.00526651	0	0	0	0	0.119702	0	0	3.58e-05	0	0.000164665	0	0	0	0.0206278	0.0196577	0.00142095	0.375535	0	0.00694343	0	0.00757066	0
0.0794053	0	0	1.02e-06	0	0	0.0209315	0	0	0	0	0	0.00150021	0	0	0.00775282	0.00165593	0	0	0.0577019	0	0.0107007	0.0109247	0.122764	0.0209749	0.000394934	0.0507428	0.00502857	0	0	0	0	0.11442	0	0	3.43e-05	0	0.000157357	0	0	0	0.0197391	0.0187274	0.00135861	0.360295	0	0.00662006	0	0.00723764	0
0.0743753	0	0	9.65e-07	0	0	0.0199965	0	0	0	0	0	0.00142839	0	0	0.00743344	0.00158247	0	0	0.0551916	0	0.0102267	0.0104354	0.131397	0.0195464	0.000377761	0.0485088	0.00480138	0	0	0	0	0.109372	0	0	3.29e-05	0	0.000150373	0	0	0	0.0188887	0.0178371	0.001299	0.345641	0	0.00631174	0	0.00691927	0
0.0695604	0	0	9.15e-07	0	0	0.0191031	0	0	0	0	0	0.00136002	0	0	0.00712721	0.00151218	0	0	0.0528153	0	0.00977338	0.0099679	0.1218	0.0181786	0.000361335	0.046373	0.00458446	0	0	0	0	0.104546	0	0	3.15e-05	0	0.0001437	0	0	0	0.0180748	0.0169852	0.00124201	0.331554	0	0.00601778	0	0.00661491	0
0.0649513	0	0	8.68e-07	0	0	0.0182497	0	0	0	0	0	0.00129491	0	0	0.00683359	0.00144493	0	0	0.0505413	0	0.00933985	0.00952138	0.227457	0.0168688	0.000345622	0.0443313	0.00437733	0	0	0	0	0.0999329	0	0	3.02e-05	0	0.000137322	0	0	0	0.0172961	0.0161701	0.00118752	0.343625	0	0.00638566	0	0.00632393	0
0.0605393	0	0	8.22e-07	0	0	0.0174345	0	0	0	0	0	0.00123292	0	0	0.00655207	0.00138059	0	0	0.0483652	0	0.00892524	0.00909487	0.213565	0.0200982	0.000330593	0.0423794	0.00417956	0	0	0	0	0.0955235	0	0	2.89e-05	0	0.000131227	0	0	0	0.0165508	0.0153901	0.00113542	0.329565	0	0.00608615	0	0.00604575	0
0.0772337	0	0	7.79e-07	0	0	0.0166556	0	0	0	0	0	0.0011739	0	0	0.00628215	0.00131903	0	0	0.0462827	0	0.00852871	0.00868746	0.201352	0.0187069	0.000316218	0.0405134	0.00399073	0	0	0	0	0.0913087	0	0	2.77e-05	0	0.000125403	0	0	0	0.0158377	0.0146437	0.0010856	0.316055	0	0.00580058	0	0.00577981	0
0.0722966	0	0	7.37e-07	0	0	0.0159115	0	0	0	0	0	0.00111771	0	0	0.00602334	0.00126013	0	0	0.0442899	0	0.00814948	0.00829829	0.188663	0.0173747	0.000302467	0.0387296	0.00381043	0	0	0	0	0.0872798	0	0	2.65e-05	0	0.000119838	0	0	0	0.0151553	0.0235624	0.00103797	0.340822	0	0.00552831	0	0.00552557	0
0.0675706	0	0	6.97e-07	0	0	0.0152007	0	0	0	0	0	0.0010642	0	0	0.0057752	0.00120378	0	0	0.0423828	0	0.0077868	0.00792656	0.176542	0.0160991	0.000289315	0.0370242	0.00363827	0	0	0	0	0.0834287	0	0	2.54e-05	0	0.000114519	0	0	0	0.0145023	0.0224637	0.000992434	0.326802	0	0.00526873	0	0.00528251	0
0.0630466	0	0	6.59e-07	0	0	0.0145216	0	0	0	0	0	0.00101326	0	0	0.00553728	0.00114986	0	0	0.0405578	0	0.00743993	0.00757148	0.164962	0.0148777	0.000276734	0.035394	0.00347389	0	0	0	0	0.0797475	0	0	2.43e-05	0	0.000109437	0	0	0	0.0138775	0.0214124	0.000948892	0.337406	0	0.00502124	0	0.00505014	0
0.0587159	0	0	6.23e-07	0	0	0.0138728	0	0	0	0	0	0.000964749	0	0	0.00530916	0.00109827	0	0	0.0388113	0	0.00710821	0.00723231	0.1539	0.0137081	0.000264701	0.0338355	0.00331694	0	0	0	0	0.0762288	0	0	2.33e-05	0	0.00010458	0	0	0	0.0132795	0.0204063	0.00090726	0.323482	0	0.00478527	0	0.00482799	0
0.0545704	0	0	5.88e-07	0	0	0.013253	0	0	0	0	0	0.000918566	0	0	0.00509043	0.00104892	0	0	0.03714	0	0.00679095	0.00690833	0.143333	0.0125882	0.00025319	0.0323456	0.00316708	0	0	0	0	0.0728653	0	0	2.23e-05	0	9.99e-05	0	0	0	0.0127074	0.0194437	0.000867455	0.310113	0	0.00456029	0	0.00461561	0
0.0506022	0	0	5.55e-07	0	0	0.0126609	0	0	0	0	0	0.000874593	0	0	0.00488072	0.0010017	0	0	0.0355407	0	0.00648753	0.00659886	0.133238	0.0115158	0.000242181	0.0309212	0.00302399	0	0	0	0	0.0696502	0	0	2.13e-05	0	9.55e-05	0	0	0	0.0121598	0.0185225	0.000829396	0.297278	0	0.00434579	0	0.00441257	0
0.0509055	0	0	5.23e-07	0	0	0.0120953	0	0	0	0	0	0.000832725	0	0	0.00467965	0.000956516	0	0	0.0340102	0	0.00619735	0.00630325	0.123595	0.010489	0.00023165	0.0295596	0.00288737	0	0	0	0	0.066577	0	0	2.04e-05	0	9.13e-05	0	0	0	0.0116359	0.0176411	0.000793007	0.325644	0	0.00414129	0	0.00421847	0
0.0470939	0	0	4.92e-07	0	0	0.0115549	0	0	0	0	0	0.000792862	0	0	0.00448686	0.000913289	0	0	0.0325456	0	0.00591983	0.00602089	0.11578	0.0095058	0.000221576	0.028258	0.00275691	0	0	0	0	0.0636394	0	0	1.95e-05	0	8.72e-05	0	0	0	0.0111345	0.0167977	0.000758215	0.31213	0	0.0039463	0	0.0040329	0
0.0434452	0	0	4.63e-07	0	0	0.0110387	0	0	0	0	0	0.000754907	0	0	0.00430201	0.00087193	0	0	0.031144	0	0.00565441	0.00575117	0.108253	0.00856433	0.000211941	0.0270136	0.00263236	0	0	0	0	0.0608314	0	0	1.87e-05	0	8.33e-05	0	0	0	0.0106547	0.0159906	0.000724949	0.29916	0	0.0037604	0	0.0038555	0
0.0399525	0	0	4.35e-07	0	0	0.0105455	0	0	0	0	0	0.000718769	0	0	0.00412478	0.00083236	0	0	0.0298028	0	0.00540058	0.00549353	0.159348	0.00766285	0.000202725	0.025824	0.00251343	0	0	0	0	0.0581473	0	0	1.79e-05	0	7.96e-05	0	0	0	0.0101956	0.0152183	0.000693142	0.295228	0	0.00358316	0	0.0036859	0
0.0366092	0	0	4.08e-07	0	0	0.0100744	0	0	0	0	0	0.00068436	0	0	0.00395484	0.000794501	0	0	0.0285194	0	0.00515781	0.00524744	0.149071	0.00679964	0.00019391	0.0246868	0.00239987	0	0	0	0	0.0555816	0	0	1.71e-05	0	7.61e-05	0	0	0	0.00975632	0.0144794	0.000662731	0.327081	0	0.00341417	0	0.00352376	0
0.0678969	0	0	3.82e-07	0	0	0.00962429	0	0	0	0	0	0.000651599	0	0	0.00379191	0.000758278	0	0	0.0272911	0	0.00492564	0.00501237	0.139	0.00597309	0.000185478	0.0235997	0.00229144	0	0	0	0	0.0531292	0	0	1.64e-05	0	7.27e-05	0	0	0	0.00933593	0.0137722	0.000633654	0.313442	0	0.00325305	0	0.00336875	0
0.0633589	0	0	3.57e-07	0	0	0.0091943	0	0	0	0	0	0.000620407	0	0	0.00363569	0.000723621	0	0	0.0261158	0	0.0047036	0.00478783	0.130014	0.00518164	0.000177413	0.0225604	0.00218791	0	0	0	0	0.0507849	0	0	1.57e-05	0	6.95e-05	0	0	0	0.00893365	0.0130956	0.000605853	0.305688	0	0.00309944	0	0.00322056	0
0.0590149	0	0	3.34e-07	0	0	0.00878352	0	0	0	0	0	0.000590707	0	0	0.00348591	0.000690463	0	0	0.0249911	0	0.00449124	0.00457335	0.122014	0.0044238	0.000169698	0.0215669	0.00208906	0	0	0	0	0.0485441	0	0	1.5e-05	0	6.64e-05	0	0	0	0.00854871	0.0124482	0.000579272	0.298368	0	0.00295298	0	0.00307889	0
0.0548566	0	0	3.11e-07	0	0	0.0083911	0	0	0	0	0	0.000562429	0	0	0.0033423	0.000658737	0	0	0.0239148	0	0.00428815	0.00436847	0.114777	0.00369814	0.000162319	0.0206171	0.00199467	0	0	0	0	0.0464022	0	0	1.44e-05	0	6.35e-05	0	0	0	0.00818035	0.0118286	0.000553857	0.285888	0	0.00281335	0	0.00294345	0
0.0736981	0	0	2.9e-07	0	0	0.0080162	0	0	0	0	0	0.000535505	0	0	0.0032046	0.000628384	0	0	0.0228848	0	0.00409392	0.00417278	0.113323	0.00300329	0.000155261	0.0197091	0.00190455	0	0	0	0	0.0443547	0	0	1.38e-05	0	6.07e-05	0	0	0	0.00782786	0.0112358	0.000529557	0.27392	0	0.00268021	0	0.00281397	0
0.0689121	0	0	2.69e-07	0	0	0.00765806	0	0	0	0	0	0.00050987	0	0	0.00307258	0.000599343	0	0	0.0218992	0	0.00390816	0.00398585	0.105583	0.00233795	0.000148509	0.0188412	0.0018185	0	0	0	0	0.0423976	0	0	1.32e-05	0	5.8e-05	0	0	0	0.00749056	0.0106685	0.000506323	0.262442	0	0.00255328	0	0.00269019	0
0.0772693	0	0	2.49e-07	0	0	0.00731591	0	0	0	0	0	0.000485462	0	0	0.00294599	0.000571557	0	0	0.020956	0	0.00373051	0.00380729	0.101775	0.00170086	0.000142051	0.0180114	0.00173634	0	0	0	0	0.0405269	0	0	1.26e-05	0	5.54e-05	0	0	0	0.00716779	0.0101257	0.000484109	0.251435	0	0.00243226	0	0.00257185	0
0.0723307	0	0	2.3e-07	0	0	0.00698905	0	0	0	0	0	0.000462222	0	0	0.00282462	0.000544972	0	0	0.0200535	0	0.00356061	0.00363673	0.0956333	0.00109082	0.000135874	0.0172182	0.00165789	0	0	0	0	0.0387387	0	0	1.2e-05	0	5.29e-05	0	0	0	0.00685893	0.00960627	0.000462869	0.240882	0	0.00231688	0	0.00245871	0
0.0676032	0	0	2.12e-07	0	0	0.00667679	0	0	0	0	0	0.000440095	0	0	0.00270825	0.000519537	0	0	0.0191898	0	0.00339811	0.00347381	0.119125	0.000506696	0.000129966	0.0164599	0.00158299	0	0	0	0	0.0370294	0	0	1.15e-05	0	5.06e-05	0	0	0	0.00656337	0.00910924	0.000442561	0.230763	0	0.00220687	0	0.00235055	0
0.0630777	0	0	1.95e-07	0	0	0.00637848	0	0	0	0	0	0.000419027	0	0	0.00259667	0.000495201	0	0	0.0183633	0	0.00324271	0.00331819	0.111778	-5.26e-05	0.000124315	0.015735	0.00151147	0	0	0	0	0.0353956	0	0	1.1e-05	0	4.83e-05	0	0	0	0.00628055	0.00863365	0.000423144	0.221063	0	0.00210198	0	0.00224715	0
0.0587458	0	0	1.78e-07	0	0	0.0060935	0	0	0	0	0	0.000398968	0	0	0.00248969	0.000471918	0	0	0.0175724	0	0.00309409	0.00316955	0.105135	-0.000588204	0.000118909	0.015042	0.00144318	0	0	0	0	0.0338338	0	0	1.05e-05	0	4.62e-05	0	0	0	0.00600992	0.00817856	0.000404579	0.227653	0	0.00200198	0	0.0021483	0
0.054599	0	0	1.63e-07	0	0	0.00582126	0	0	0	0	0	0.000379869	0	0	0.0023879	0.000449641	0	0	0.0168155	0	0.00295195	0.00302756	0.0974246	0.00341986	0.000113738	0.0143795	0.00137797	0	0	0	0	0.0323409	0	0	1.01e-05	0	4.41e-05	0	0	0	0.00575095	0.0399883	0.000386828	0.218069	0	0.00190664	0	0.0020538	0
0.0506295	0	0	1.47e-07	0	0	0.00556117	0	0	0	0	0	0.000361684	0	0	0.00228952	0.000428327	0	0	0.0160912	0	0.00281601	0.00289193	0.0906035	0.0184744	0.000108792	0.0137462	0.00131571	0	0	0	0	0.0309139	0	0	9.65e-06	0	4.22e-05	0	0	0	0.00550314	0.0381814	0.000369856	0.208883	0	0.00181573	0	0.00196345	0
0.0468297	0	0	1.33e-07	0	0	0.0053127	0	0	0	0	0	0.00034437	0	0	0.00219519	0.000407935	0	0	0.0153982	0	0.002686	0.00276238	0.0845865	0.0171521	0.000104062	0.0131408	0.00125627	0	0	0	0	0.0295499	0	0	9.23e-06	0	4.03e-05	0	0	0	0.005266	0.0364524	0.000353629	0.200078	0	0.00172906	0	0.00187708	0
0.0431923	0	0	1.19e-07	0	0	0.00507534	0	0	0.00407105	0	0	0.000327884	0	0	0.00210475	0.000388424	0	0	0.014735	0	0.00256166	0.00263863	0.114939	0.0159394	9.95e-05	0.0125621	0.00119951	0	0	0	0	0.028246	0	0	8.83e-06	0	3.85e-05	0	0	0	0.00503908	0.034798	0.000338114	0.191639	0	0.00164643	0	0.00179451	0
0.0397105	0	0	1.06e-07	0	0	0.00484858	0	0	0.00389471	0	0	0.000312188	0	0	0.00201804	0.000369756	0	0	0.0141003	0	0.00244275	0.00252042	0.109586	0.0147341	2.23e-05	0.0120088	0.00114531	0	0	0	0	0.0269997	0	0	8.45e-06	0	3.68e-05	0	0	0	0.00482194	0.0540464	0.000323279	0.183551	0	0.00156765	0	0.00171557	0
0.0513754	0	0	9.28e-08	0	0	0.00463195	0	0	0.00372601	0	0	0.000297243	0	0	0.0019349	0.000351896	0	0	0.013493	0	0.00232903	0.00240751	0.10282	0.0136184	1.48e-05	0.0114799	0.00109357	0	0	0	0	0.0258084	0	0	8.08e-06	0	3.52e-05	0	0	0	0.00461416	0.0516334	0.000309096	0.182315	0	0.00149253	0	0.0016401	0
0.0475468	0	0	8.06e-08	0	0	0.00442587	0	0	0.00356467	0	0	0.000283029	0	0	0.0018556	0.000334842	0	0	0.0129122	0	0.00222027	0.00230075	0.096825	0.0125492	7.41e-06	0.0109776	0.00104421	0	0	0	0	0.0246702	0	0	7.72e-06	0	3.36e-05	0	0	0	0.00441582	0.0493244	0.000295541	0.174612	0	0.00142092	0	0.00156795	0
0.0573696	0	0	6.89e-08	0	0	0.00422812	0	0	0.00341026	0	0	0.00026948	0	0	0.00177915	0.000318491	0	0	0.012356	0	0.00211625	0.00219769	0.090232	0.0116339	0	0.0104941	0.000997029	0	0	0	0	0.0235817	0	0	7.39e-06	0	3.21e-05	0	0	0	0.00422554	0.047115	0.000282575	0.178569	0	0.00135264	0	0.00149905	0
0.0532815	0	0	5.77e-08	0	0	0.00403921	0	0	0.0412796	0	0	0.00025658	0	0	0.00170585	0.000302846	0	0	0.0118238	0	0.00201677	0.00209923	0.0843923	0.0107347	-7.41e-06	0.010032	0.000951982	0	0	0	0	0.0225412	0	0	7.06e-06	0	3.07e-05	0	0	0	0.00404346	0.0450009	0.000270177	0.20686	0	0.00128754	0	0.00143311	0
0.0556969	0	0	4.7e-08	0	0	0.00385874	0	0	0.0394916	0	0	0.000244297	0	0	0.00163557	0.000287879	0	0	0.0113145	0	0.00192163	0.00200519	0.0792552	0.00988479	-1.48e-05	0.00959011	0.000908971	0	0	0	0	0.0215466	0	0	6.75e-06	0	2.93e-05	0	0	0	0.00386922	0.0429779	0.000258323	0.209599	0	0.00122547	0	0.00137006	0
0.0516804	0	0	3.68e-08	0	0	0.00368634	0	0	0.037781	0	0	0.000232602	0	0	0.00156819	0.000273558	0	0	0.0108272	0	0.00183064	0.00191536	0.0745331	0.00900065	-2.23e-05	0.00916773	0.000867902	0	0	0	0	0.0205958	0	0	6.45e-06	0	2.8e-05	0	0	0	0.00370249	0.0410421	0.000246989	0.205775	0	0.00116629	0	0.00130979	0
0.0478355	0	0	2.7e-08	0	0	0.00352163	0	0	0.0361445	0	0	0.000221467	0	0	0.00150358	0.000259856	0	0	0.0103608	0	0.00174362	0.00182956	0.069882	0.00819562	0.0612317	0.00876396	0.00082869	0	0	0	0	0.0196871	0	0	6.17e-06	0	2.68e-05	0	0	0	0.00354294	0.0391898	0.000236153	0.19706	0	0.00110987	0	0.00125217	0
0.0441551	0	0	1.76e-08	0	0	0.0033643	0	0	0.0345789	0	0	0.000210866	0	0	0.001442	0.000246747	0	0	0.00991453	0	0.00166039	0.0017476	0.0658994	0.00748065	0.0932674	0.00837796	0.000791248	0	0	0	0	0.0188184	0	0	5.89e-06	0	2.56e-05	0	0	0	0.00339027	0.0374173	0.000225792	0.188712	0	0.00105608	0	0.00119709	0
0.0406332	0	0	8.6e-09	0	0	0.00321403	0	0	0.0330821	0	0	0.000200784	0	0	0.001383	0.000234204	0	0	0.00949136	0	0.00158134	0.00166951	0.0887097	0.00677676	0.141233	0.00800912	0.000755613	0	0	0	0	0.0179884	0	0	5.63e-06	0	2.45e-05	0	0	0	0.00324447	0.0357212	0.000215885	0.180713	0	0.00100479	0	0.00114443	0
0.0372606	0	0	0	0	0	0.00307043	0	0	0.0316492	0	0	0.000191172	0	0	0.00132602	0.000222204	0	0	0.00908253	0	0.00150519	0.00159472	0.108633	0.00611087	0.202534	0.00765637	0.000721473	0	0	0	0	0.0171947	0	0	5.38e-06	0	2.34e-05	0	0	0	0.00310466	0.0340983	0.000206414	0.173051	0	0.000955895	0	0.00109409	0
0.0340322	0	0	-8.23e-09	0	0	0.00293325	0	0	0.0302783	0	0	0.00018202	0	0	0.00127139	0.000210722	0	0	0.0086913	0	0.00143237	0.00152328	0.104029	0.00549247	0.193716	0.00731915	0.000688876	0	0	0	0	0.016436	0	0	5.14e-06	0	2.23e-05	0	0	0	0.00297087	0.0308596	0.000197357	0.165711	0	0.000909274	0	0.00104596	0
0.030944	0	0	-1.61e-08	0	0	0.00280226	0	0	0.0289681	0	0	0.000173318	0	0	0.00121937	0.000199739	0	0	0.00832043	0	0.00136279	0.00145505	0.0996187	0.00501775	0.185286	0.00699693	0.00065783	0	0	0	0	0.0157111	0	0	4.91e-06	0	2.14e-05	0	0	0	0.00284286	0.0292113	0.000188718	0.15868	0	0.000864824	0	0.000999946	0
0.0279888	0	0	-2.37e-08	0	0	0.00267771	0	0	0.0362238	0	0	0.000165031	0	0	0.00116935	0.000189235	0	0	0.00796208	0	0.00129636	0.00138988	0.0953888	0.00444265	0.20766	0.00668894	0.000628114	0	0	0	0	0.0150209	0	0	4.69e-06	0	2.04e-05	0	0	0	0.00272085	0.0276201	0.000180442	0.151945	0	0.000822444	0	0.000955959	0
0.0251572	0	0	-3.09e-08	0	0	0.00255814	0	0	0.0346551	0	0	0.000157182	0	0	0.00112146	0.000179247	0	0	0.00761965	0	0.00123276	0.00132778	0.0913224	0.00391059	0.203829	0.00639644	0.000599782	0	0	0	0	0.0143614	0	0	4.48e-06	0	1.95e-05	0	0	0	0.00260366	0.026091	0.000172538	0.145519	0	0.000782146	0	0.000913992	0
0.0224512	0	0	-3.78e-08	0	0	0.00244453	0	0	0.0462526	0	0	0.000149666	0	0	0.00107533	0.000169632	0	0	0.00729227	0	0.00117205	0.00126839	0.0934712	0.00351243	0.194963	0.00611558	0.000572834	0	0	0	0	0.0137308	0	0	4.28e-06	0	1.87e-05	0	0	0	0.00249192	0.024605	0.000164968	0.139364	0	0.000743827	0	0.000873813	0
0.0198557	0	0	-4.44e-08	0	0	0.00233554	0	0	0.0442505	0	0	0.000142502	0	0	0.0010313	0.000160442	0	0	0.0069794	0	0.00111381	0.00121159	0.089469	0.00301578	0.235136	0.00584647	0.000546975	0	0	0	0	0.0131289	0	0	4.09e-06	0	1.78e-05	0	0	0	0.00238517	0.0231694	0.000157733	0.133445	0	0.000707102	0	0.000835453	0
0.0173732	0	0	-5.08e-08	0	0	0.00223173	0	0	0.0423429	0	0	0.000135747	0	0	0.000989244	0.000151663	0	0	0.00667927	0	0.00105806	0.00115733	0.0856496	0.0025578	0.224941	0.00558962	0.000522319	0	0	0	0	0.0125497	0	0	3.91e-06	0	1.7e-05	0	0	0	0.0022829	0.0219401	0.000150824	0.127779	0	0.000672097	0	0.000799132	0
0.0149953	0	0	-5.69e-08	0	0	0.00213208	0	0	0.0445003	0	0	0.000129325	0	0	0.000948632	0.000143233	0	0	0.00639174	0	0.00100475	0.00110584	0.0819783	0.00200102	0.218493	0.00534348	0.000498755	0	0	0	0	0.0120032	0	0	3.73e-06	0	1.63e-05	0	0	0	0.00218609	0.0206441	0.000144238	0.122405	0	0.000638926	0	0.000763978	0
0.0127229	0	0	-6.27e-08	0	0	0.00203693	0	0	0.0425868	0	0	0.000123143	0	0	0.000909577	0.000135166	0	0	0.00611689	0	0.000954195	0.00105663	0.0784644	0.00146832	0.2165	0.00510873	0.000476437	0	0	0	0	0.0114736	0	0	3.56e-06	0	1.56e-05	0	0	0	0.00209192	0.0195079	0.000137912	0.117201	0	0.000607066	0	0.00073037	0
0.0105416	0	0	-6.82e-08	0	0	0.00194673	0	0	0.0407467	0	0	0.000117252	0	0	0.000872222	0.000127504	0	0	0.00585354	0	0.000905557	0.00100931	0.110569	0.000957642	0.20716	0.00488577	0.000454985	0	0	0	0	0.0109674	0	0	3.39e-06	0	1.49e-05	0	0	0	0.00200177	0.0183	0.000131861	0.112217	0	0.00057669	0	0.000698241	0
0.0227409	0	0	-7.36e-08	0	0	0.00185975	0	0	0.0389818	0	0	0.000111639	0	0	0.000836287	0.000120114	0	0	0.00560139	0	0.000858883	0.000964094	0.105792	0.000468435	0.20325	0.00467058	0.000434428	0	0	0	0	0.0104834	0	0	3.24e-06	0	1.42e-05	0	0	0	0.00191551	0.0172539	0.000126076	0.129836	0	0.000547728	0	0.000667525	0
0.0201312	0	0	-7.87e-08	0	0	0.00177665	0	0	0.0372933	0	0	0.000106295	0	0	0.000801832	0.000113044	0	0	0.00536011	0	0.000814245	0.000920904	0.101214	0	0.220242	0.00446486	0.0004148	0	0	0	0	0.0100209	0	0	3.09e-06	0	1.36e-05	0	0	0	0.00183297	0.0161271	0.000120544	0.124312	0	0.000520116	0	0.00063816	0
0.0224719	0	0	-8.35e-08	0	0	0.00169727	0	0	0.035678	0	0	0.000101206	0	0	0.000768797	0.000106279	0	0	0.00512922	0	0.000771554	0.000879649	0.0968275	-0.000448543	0.221628	0.00426821	0.000396058	0	0	0	0	0.00957871	0	0	2.94e-06	0	1.3e-05	0	0	0	0.00175398	0.0151633	0.000115255	0.119022	0	0.000493789	0	0.000610087	0
0.0198736	0	0	-8.82e-08	0	0	0.00162144	0	0	0.0341326	0	0	9.64e-05	0	0	0.000737123	9.98e-05	0	0	0.00490827	0	0.000730725	0.000840242	0.0926255	0.0122264	0.211983	0.00408021	0.000378017	0	0	0	0	0.00915606	0	0	2.81e-06	0	1.24e-05	0	0	0	0.0016784	0.019131	0.000110199	0.113956	0	0.000468689	0	0.000583249	0
0.0354646	0	0.0250344	-9.27e-08	0	0	0.00154899	0	0	0.0326541	0	0	9.17e-05	0	0	0.000706657	9.36e-05	0	0	0.00469684	0	0.000691678	0.0008026	0.0886006	0.0112587	0.202757	0.0039005	0.00036079	0	0	0	0	0.00875207	0	0	2.68e-06	0	1.19e-05	0	0	0	0.00160607	0.0180255	0.000105364	0.109104	0	0.000444758	0	0.000557592	0
0.0323109	0	0.0365967	-9.69e-08	0	0	0.00147978	0	0	0.0312397	0	0	8.74e-05	0	0	0.000677543	8.77e-05	0	0	0.00449452	0	0.000654334	0.000766644	0.0950941	0.0103321	0.23618	0.0037287	0.000344342	0	0	0	0	0.00836589	0	0	2.55e-06	0	1.13e-05	0	0	0	0.00153686	0.0168302	0.000100741	0.104458	0	0.000421941	0	0.000533063	0
0.0292921	0	0.0349578	-1.01e-07	0	0	0.00141367	0	0	0.0298866	0	0	8.32e-05	0	0	0.000649628	8.2e-05	0	0	0.00430091	0	0.000618619	0.0007323	0.0909518	0.0094448	0.231342	0.00356447	0.000328637	0	0	0	0	0.00799676	0	0	2.43e-06	0	1.08e-05	0	0	0	0.00147064	0.0158115	9.63e-05	0.10001	0	0.000400188	0	0.000509613	0
0.0264023	0	0.0333923	-1.05e-07	0	0	0.0013505	0	0	0.028592	0	0	7.92e-05	0	0	0.000622864	7.66e-05	0	0	0.00411565	0	0.000584463	0.000699493	0.0869853	0.0085952	0.221274	0.00340747	0.000313641	0	0	0	0	0.00764392	0	0	2.31e-06	0	1.03e-05	0	0	0	0.00140726	0.0147418	9.21e-05	0.0957495	0	0.000379447	0	0.000487195	0
0.0236361	0	0.031897	-1.09e-07	0	0	0.00129016	0	0	0.0273536	0	0	7.54e-05	0	0	0.000597202	7.14e-05	0	0	0.00393836	0	0.000551796	0.000668157	0.0831877	0.00799073	0.211645	0.00325738	0.000299323	0	0	0	0	0.00730664	0	0	2.2e-06	0	9.89e-06	0	0	0	0.00134662	0.0164689	8.81e-05	0.0916703	0	0.000359672	0	0.000465763	0
0.0209881	0	0.0304685	-1.12e-07	0	0	0.00123252	0	0	0.0261687	0	0	7.18e-05	0	0	0.000572598	6.64e-05	0	0	0.00376871	0	0.000520555	0.000638224	0.0863806	0.00720287	0.202434	0.00311391	0.000285652	0	0	0	0	0.00698424	0	0	2.1e-06	0	9.45e-06	0	0	0	0.00128859	0.0187256	8.42e-05	0.0877642	0	0.000340819	0	0.000445274	0
0.0184533	0	0.0291041	0.00748801	0	0	0.00117745	0	0	0.0250353	0	0	6.84e-05	0	0	0.000549007	6.17e-05	0	0	0.00360636	0	0.000490677	0.000609633	0.0826016	0.00644846	0.201049	0.00297675	0.000272599	0	0	0	0	0.00667607	0	0	1.99e-06	0	9.03e-06	0	0	0	0.00123306	0.0174616	8.05e-05	0.0945624	0	0.000322843	0	0.000425686	0
0.0160268	0	0.0278008	0.00716714	0	0	0.00112484	0	0	0.0239509	0	0	6.51e-05	0	0	0.000526099	5.71e-05	0	0	0.00345101	0	0.000462102	0.000582322	0.0789844	0.00572609	0.192299	0.00284564	0.000260135	0	0	0	0	0.0063815	0	0	1.9e-06	0	8.63e-06	0	0	0	0.00117993	0.0164494	7.7e-05	0.0905319	0	0.000305705	0	0.00040696	0
0.0137041	0	0.0265558	0.00686001	0	0	0.00107458	0	0	0.0229134	0	0	6.2e-05	0	0	0.000504136	5.28e-05	0	0	0.00330236	0	0.000434773	0.000556234	0.0755224	0.0050344	0.183929	0.0027203	0.000248234	0	0	0	0	0.00609993	0	0	1.8e-06	0	8.25e-06	0	0	0	0.00112908	0.0154808	7.36e-05	0.0866726	0	0.000289365	0	0.000389058	0
0.0114807	0	0.0253666	0.0135864	0	0	0.00102657	0	0	0.0241708	0	0	5.9e-05	0	0	0.000483077	4.86e-05	0	0.023355	0.0031601	0	0.000408637	0.000531316	0.0722093	0.0206618	0.175923	0.00260048	0.000236872	0	0	0	0	0.00583077	0	0	1.71e-06	0	7.88e-06	0	0	0	0.00108042	0.014554	7.04e-05	0.140622	0	0.000273786	0	0.000371943	0
0.00935237	0	0.0242306	0.0130042	0	0	0.000980701	0	0	0.0231239	0	0	5.62e-05	0	0	0.000462886	4.47e-05	0	0.0223702	0.00302397	0	0.000383641	0.000507513	0.0690388	0.0193359	0.168266	0.00248594	0.000226022	0	0	0	0	0.0055735	0	0	1.63e-06	0	7.53e-06	0	0	0	0.00103386	0.0136671	6.73e-05	0.143566	0	0.000258932	0	0.000355581	0
0.007315	0	0.0231455	0.012447	0	0	0.000936882	0	0	0.0221223	0	0	5.35e-05	0	0	0.000443527	4.08e-05	0	0.021427	0.00289371	0	0.000359736	0.000484777	0.0660051	0.0214512	0.160941	0.00237645	0.000215663	0	0	0	0	0.00532758	0	0	1.55e-06	0	7.2e-06	0	0	0	0.000989313	0.0128185	6.43e-05	0.137444	0	0.000244771	0	0.000339939	0
0.00536472	0	0.022109	0.0119136	0	0	0.000895022	0	0	0.021164	0	0	5.09e-05	0	0	0.000424966	3.72e-05	0	0.0205235	0.00276906	0	0.000336873	0.00046306	0.0631025	0.0200917	0.153935	0.00227177	0.000205772	0	0	0	0	0.00509251	0	0	1.47e-06	0	6.88e-06	0	0	0	0.00094668	0.0120065	6.15e-05	0.186571	0	0.000231269	0	0.000324985	0
0.00349781	0	0.0211189	0.0114031	0	0	0.000855032	0	0	0.0202473	0	0	4.85e-05	0	0	0.000407169	3.37e-05	0	0.019658	0.00264978	0	0.000315008	0.000442315	0.0603255	0.01879	0.14845	0.00217171	0.000196327	0	0	0	0	0.00486781	0	0	1.39e-06	0	6.57e-06	0.0442304	0	0	0.000905885	0.0112294	5.88e-05	0.206924	0	0.000218396	0	0.000310688	0
0.0017107	0	0.0201732	0.0109145	0	0	0.000816829	0	0	0.0193703	0	0	4.62e-05	0	0	0.000390105	3.04e-05	0	0.0228743	0.00253563	0	0.000294097	0.0004225	0.0576688	0.0365347	0.141987	0.00207605	0.00018731	0	0	0	0	0.00465302	0	0	1.32e-06	0	6.28e-06	0.042353	0	0	0.000866848	0.0104859	5.62e-05	0.198096	0	0.000206122	0	0.000297021	0
0	0	0.0192698	0.0104468	0	0	0.000780333	0	0	0.0185313	0	0	4.4e-05	0	0	0.000373745	2.72e-05	0	0.0219098	0.0024264	0	0.000274097	0.000403572	0.0551274	0.0345347	0.135805	0.00198461	0.000178699	0	0	0	0	0.00444771	0	0	1.25e-06	0	6e-06	0.0405553	0	0	0.000829493	0.0213411	5.38e-05	0.20031	0	0.00019442	0	0.000283832	0
-0.00163757	0	0.0184068	0.00999909	0	0	0.000745467	0	0	0.0177286	0	0	4.19e-05	0	0	0.000358058	2.41e-05	0	0.0866033	0.00232188	0	0.000254971	0.000385493	0.0526965	0.0326197	0.129892	0.0018972	0.000170478	0	0	0	0	0.00425146	0	0	1.19e-06	0	5.73e-06	0.0388339	0	0	0.000793748	0.0201617	5.14e-05	0.191763	0	0.000183263	0	0.000271224	0
-0.00320514	0	0.0175825	0.00957061	0	0	0.000712159	0	0	0.0169607	0	0	3.98e-05	0	0	0.000343018	2.12e-05	0	0.0855348	0.00222186	0	0.000236679	0.000368223	0.0503713	0.030786	0.124236	0.00181363	0.000162629	0	0	0	0	0.00406387	0	0	1.12e-06	0	5.48e-06	0.0919056	0	0	0.000759543	0.019033	4.91e-05	0.18358	0	0.000172626	0	0.00025917	0
-0.0047057	0	0.0167951	0.0091605	0	0	0.00068034	0	0	0.016226	0	0	3.79e-05	0	0	0.000328598	1.84e-05	0	0.089806	0.00212615	0	0.000219185	0.000351727	0.0481474	0.0290301	0.118826	0.00173375	0.000155134	0	0	0	0	0.00388456	0	0	1.06e-06	0	5.24e-06	0.0880046	0	0	0.000726812	0.0409764	4.7e-05	0.175745	0	0.000162484	0	0.000247646	0
-0.00614211	0	0.016043	0.00876795	0	0	0.000649942	0	0	0.0155232	0	0	3.61e-05	0	0	0.000314771	1.57e-05	0	0.0860192	0.00203456	0	0.000202454	0.00033597	0.0742532	0.0273489	0.113651	0.00165738	0.000147977	0	0	0	0	0.00369932	0	0	1e-06	0	5e-06	0.0842692	0	0	0.000695491	0.0389504	4.49e-05	0.168245	0	0.000152815	0	0.00023663	0
-0.00751711	0	0.0153246	0.00839223	0	0	0.000620902	0	0	0.0148508	0	0	3.44e-05	0	0	0.000301514	1.32e-05	0	0.0823921	0.00194692	0	0.000186453	0.000320919	0.0793322	0.025739	0.108701	0.00158438	0.000141144	0	0	0	0	0.00353548	0	0	9.47e-07	0	4.78e-06	0.0806924	0	0	0.00066521	0.0370117	4.3e-05	0.161063	0	0.000143596	0	0.000226098	0
-0.00883334	0	0.0146383	0.00803261	0	0	0.00059316	0	0	0.0142076	0	0	3.27e-05	0	0	0.000288804	1.07e-05	0	0.0789179	0.00186305	0	0.00017115	0.000306542	0.0780451	0.0241975	0.103967	0.0015146	0.00013462	0	0	0	0	0.00337888	0	0	8.94e-07	0	4.57e-06	0.0772673	0	0	0.000636234	0.0397623	4.11e-05	0.154188	0	0.000134806	0	0.000216029	0
-0.0100933	0	0.0139828	0.0076884	0	0	0.000566657	0	0	0.0136292	0	0	3.12e-05	0	0	0.000276617	8.4e-06	0	0.0993944	0.00178279	0	0.000156514	0.000292809	0.0745922	0.0227214	0.0994381	0.00144788	0.00012839	0	0	0	0	0.00322918	0	0	8.43e-07	0	4.37e-06	0.0739877	0	0	0.000608506	0.0377886	3.93e-05	0.147606	0	0.000126426	0	0.000206403	0
-0.0112994	0	0.0133566	0.00735893	0	0	0.000541338	0	0	0.015059	0	0	2.97e-05	0	0	0.000264932	6.16e-06	0	0.0952032	0.0017052	0	0.000142517	0.000279692	0.0712905	0.021308	0.0951064	0.00138411	0.000122442	0	0	0	0	0.00308609	0	0	7.94e-07	0	4.17e-06	0.0807277	0	0	0.000581974	0.0359001	3.75e-05	0.141304	0	0.000118436	0	0.000197201	0
-0.0124539	0	0.0127585	0.00704359	0	0	0.000517151	0	0	0.0390094	0	0	2.83e-05	0	0	0.000253729	4.01e-06	0	0.0911888	0.00163095	0	0.000129131	0.000267162	0.0681335	0.0199546	0.0909631	0.00132314	0.000116763	0	0	0	0	0.00294931	0	0	7.47e-07	0	3.99e-06	0.0773012	0	0	0.000556584	0.0340929	3.59e-05	0.135271	0	0.000110818	0	0.000188403	0
-0.0135591	0	0.0121871	0.00674176	0	0	0.000494044	0	0	0.0373197	0	0	2.69e-05	0	0	0.000242987	1.96e-06	0	0.0873437	0.00155989	0	0.000116329	0.000255193	0.0651151	0.0186587	0.0869999	0.00126486	0.00011134	0	0	0	0	0.00281857	0	0	7.02e-07	0	3.81e-06	0.173998	0	0	0.000532289	0.0323636	3.43e-05	0.129495	0	0.000103555	0	0.000179993	0
-0.014617	0	0.0116413	0.00645286	0	0	0.00047197	0	0	0.0357032	0	0	2.56e-05	0	0	0.000232688	0	0	0.152247	0.0014919	0	0.000104085	0.000243761	0.0622292	0.0174179	0.0832091	0.00120915	0.000106162	0	0	0	0	0.0026936	0	0	6.59e-07	0	3.64e-06	0.200691	0	0	0.000509041	0.0307089	3.28e-05	0.132966	0	9.66e-05	0	0.000171952	0
-0.0156298	0	0.01112	0.00617634	0	0	0.000450882	0	0	0.0341568	0	0	2.44e-05	0	0	0.000222813	-1.88e-06	0	0.145827	0.00142683	0	9.24e-05	0.000232841	0.0594701	0.0162297	0.0795831	0.00115589	0.000101218	0	0	0	0	0.00257414	0	0	6.18e-07	0	3.48e-06	0.221541	0	0	0.000486794	0.0291256	3.14e-05	0.127287	0	9e-05	0	0.000164265	0
0.00334984	0	0.010622	0.00591167	0	0	0.000430737	0	0	0.0326773	0	0	2.32e-05	0	0	0.000213345	-3.67e-06	0	0.139678	0.00136457	0	8.12e-05	0.00022241	0.0671544	0.015092	0.0761148	0.00110498	9.65e-05	0	0	0	0	0.00245995	0	0	5.78e-07	0	3.33e-06	0.23674	0	0	0.000465507	0.0276105	3e-05	0.121851	0	8.37e-05	0	0.000156917	0
0.0058984	0	0.0101464	0.00565834	0	0	0.000411491	0	0	0.0312618	0	0	2.21e-05	0	0	0.000204267	-5.39e-06	0	0.144646	0.00130499	0	7.05e-05	0.000212446	0.0912752	0.0140026	0.0727973	0.00105631	9.2e-05	0	0	0	0	0.0023508	0	0	5.41e-07	0	3.18e-06	0.237562	0	0	0.000445136	0.0261607	2.87e-05	0.116647	0	7.77e-05	0	0.000149891	0
0.00400867	0	0.00969199	0.00541587	0	0	0.000393105	0	0	0.0299077	0	0	2.11e-05	0	0	0.000195563	-7.04e-06	0	0.138547	0.00124798	0	6.02e-05	0.000202929	0.087224	0.0129594	0.069624	0.00100978	8.77e-05	0	0	0	0	0.00224646	0	0	5.04e-07	0	3.04e-06	0.278461	0	0	0.000425644	0.0247734	2.74e-05	0.111665	0	7.2e-05	0	0.000143175	0
0.00231396	0	0.00925796	0.00518379	0	0	0.000375541	0	0	0.0286123	0	0	2.01e-05	0	0	0.000187217	-8.61e-06	0	0.132705	0.00119342	0	5.04e-05	0.000193838	0.0833513	0.0119606	0.0665888	0.000965305	8.36e-05	0	0	0	0	0.00214673	0	0	4.7e-07	0	2.9e-06	0.266642	0	0	0.000406991	0.023446	2.62e-05	0.106895	0	6.66e-05	0	0.000136754	0
0.000577463	0	0.00884337	0.00496165	0	0	0.000358762	0	0	0.0273729	0	0	1.91e-05	0	0	0.000179216	-1.01e-05	0	0.127109	0.00114122	0	4.11e-05	0.000185154	0.0796494	0.0110041	0.0636855	0.000922786	7.97e-05	0	0	0	0	0.0020514	0	0	4.36e-07	0	2.77e-06	0.295235	0	0	0.000389142	0.0221757	2.51e-05	0.102329	0	6.14e-05	0	0.000130616	0
-0.0010848	0	0.00844735	0.00474903	0	0	0.000342732	0	0	0.0261873	0	0	1.82e-05	0	0	0.000171544	-1.16e-05	0	0.129234	0.00109126	0	3.21e-05	0.000176859	0.0761108	0.0100883	0.0609084	0.000882141	7.59e-05	0	0	0	0	0.00196028	0	0	4.05e-07	0	2.65e-06	0.282703	0	0	0.000372063	0.0209603	2.4e-05	0.0979581	0	5.64e-05	0	0.000124747	0
-0.002676	0	0.00806906	0.00454552	0	0	0.000327419	0	0	0.025053	0	0	1.73e-05	0	0	0.000164188	-1.29e-05	0	0.123785	0.00104345	0	2.35e-05	0.000168936	0.123346	0.00921137	0.0582522	0.000843285	7.23e-05	0	0	0	0	0.00187318	0	0	3.74e-07	0	2.53e-06	0.270704	0	0	0.000355719	0.0197972	2.29e-05	0.0937734	0	5.17e-05	0	0.000119137	0
-0.00419917	0	0.00770771	0.00435073	0	0	0.000312789	0	0	0.0239678	0	0	1.65e-05	0	0	0.000157135	-1.43e-05	0	0.118565	0.000997707	0	1.53e-05	0.000161368	0.153532	0.00837168	0.0557114	0.000806141	6.89e-05	0	0	0	0	0.00178992	0	0	3.45e-07	0	2.41e-06	0.270294	0	0	0.00034008	0.0186843	2.19e-05	0.0897672	0	4.72e-05	0	0.000113774	0
-0.00565724	0	0.00736254	0.00416429	0	0	0.000298814	0	0	0.0229297	0	0	1.57e-05	0	0	0.000150373	-1.55e-05	0	0.113566	0.000953931	0	7.5e-06	0.000154139	0.146706	0.00756764	0.0532811	0.000770634	6.57e-05	0	0	0	0	0.00171033	0	0	3.17e-07	0	2.31e-06	0.258821	0	0	0.000325115	0.0176193	2.1e-05	0.0859321	0	4.29e-05	0	0.000108646	0
0.00273753	0	0.00703283	0.00398584	0	0	0.000285462	0	0	0.0219365	0	0	1.49e-05	0	0	0.00014389	-1.67e-05	0	0.108777	0.000912041	0	0	0.000147233	0.140181	0.00679774	0.0509565	0.00073669	6.25e-05	0	0	0	0	0.00163426	0	0	2.9e-07	0	2.2e-06	0.247835	0	0	0.000310794	0.0166003	2e-05	0.0822606	0	3.88e-05	0	0.000103744	0
0.000982925	0	0.00671788	0.00381504	0	0	0.000272708	0	0	0.0209863	0	0	1.42e-05	0	0	0.000137673	-1.79e-05	0	0.10419	0.000871956	0	-7.17e-06	0.000140637	0.133945	0.00606054	0.048733	0.000704241	5.96e-05	0	0	0	0	0.00156154	0	0	2.64e-07	0	2.1e-06	0.255754	0	0	0.000297091	0.0156252	1.92e-05	0.0787459	0	3.49e-05	0	9.91e-05	0
-0.000696669	0	0.00641704	0.00365155	0	0	0.000260523	0	0	0.0200773	0	0	1.35e-05	0	0	0.000131713	-1.9e-05	0	0.0997969	0.000833598	0	-1.4e-05	0.000134337	0.127986	0.00535464	0.0466062	0.000673221	5.67e-05	0	0	0	0	0.00149203	0	0	2.4e-07	0	2.01e-06	0.244899	0	0	0.000283978	0.0146922	1.83e-05	0.0753813	0	3.11e-05	0	9.46e-05	0
-0.00230446	0	0.00612968	0.00349507	0	0	0.000248883	0	0	0.0446629	0	0	1.29e-05	0	0	0.000125998	-2e-05	0	0.0955888	0.000796892	0	-2.06e-05	0.000128319	0.1415	0.00522873	0.0445718	0.000643568	5.4e-05	0	0	0	0	0.0014262	0	0	2.16e-07	0	1.92e-06	0.236444	0	0	0.00027143	0.0137994	1.75e-05	0.0721603	0	2.76e-05	0	9.03e-05	0
-0.00384352	0	0.00585518	0.00334529	0	0	0.000237762	0	0	0.0427283	0	0	1.23e-05	0	0	0.000120519	-2.11e-05	0	0.0915581	0.000761767	0	-2.69e-05	0.00012257	0.135201	0.00455815	0.0426311	0.000615221	5.14e-05	0	0	0	0	0.00136327	0	0	1.94e-07	0	1.83e-06	0.226408	0	0	0.000259423	0.012945	1.67e-05	0.0690768	0	2.42e-05	0	8.62e-05	0
-0.00531679	0	0.00559297	0.00320194	0	0	0.000227139	0	0	0.0408775	0	0	1.17e-05	0	0	0.000115265	-2.2e-05	0	0.0876974	0.000728155	0	-3.29e-05	0.000117079	0.143962	0.00391605	0.0407727	0.000588123	4.9e-05	0	0	0	0	0.00130312	0	0	1.72e-07	0	1.75e-06	0.24567	0	0	0.000247934	0.0121275	1.6e-05	0.066125	0	2.1e-05	0	8.23e-05	0
0.0216341	0	0.0053425	0.00306472	0	0	0.00021699	0	0	0.0464881	0	0	1.11e-05	0	0	0.000110228	-2.29e-05	0	0.0839995	0.000695991	0	-3.86e-05	0.000111834	0.137552	0.00330122	0.0389972	0.000562218	4.66e-05	0	0	0	0	0.00124562	0	0	1.51e-07	0	1.67e-06	0.252541	0	0	0.000236939	0.0113453	1.53e-05	0.0632992	0	1.79e-05	0	7.85e-05	0
0.0190717	0	0.00510326	0.014431	0	0	0.000207295	0	0	0.0444745	0	0	1.06e-05	0	0	0.000105398	-2.38e-05	0	0.0804575	0.000665213	0	-4.41e-05	0.000106824	0.131425	0.00271249	0.0372971	0.000537454	4.43e-05	0	0	0	0	0.00119066	0	0	1.31e-07	0	1.59e-06	0.241822	0	0	0.000226419	0.0105967	1.46e-05	0.0605941	0	1.5e-05	0	7.5e-05	0
0.0166189	0	0.00487472	0.0138126	0	0	0.000198033	0	0	0.0425481	0	0	1.01e-05	0	0	0.000100768	-2.47e-05	0	0.0770649	0.000635761	0	-4.93e-05	0.000102039	0.125571	0.00214877	0.0356728	0.00051356	4.22e-05	0	0	0	0	0.00113812	0	0	1.12e-07	0	1.52e-06	0.231558	0	0	0.000216351	0.00988049	1.4e-05	0.0580046	0	1.22e-05	0	7.15e-05	0
0.0142708	0	0.00465642	0.0132207	0	0	0.000189185	0	0	0.0407051	0	0	9.61e-06	0	0	9.63e-05	-2.55e-05	0	0.0738153	0.000607577	0	-5.43e-05	9.75e-05	0.119976	0.00160898	0.0341174	0.000490719	4.01e-05	0	0	0	0	0.0010879	0	0	9.42e-08	0	1.45e-06	0.221729	0	0	0.000206718	0.00919512	1.34e-05	0.0555256	0	9.48e-06	0	6.83e-05	0
0.0120232	0	0.0044479	0.0126542	0	0	0.000180732	0	0	0.038942	0	0	9.15e-06	0	0	9.21e-05	0.0438906	0	0.0707027	0.000580608	0	-5.91e-05	9.31e-05	0.11463	0.00109211	0.0326315	0.000468883	3.82e-05	0	0	0	0	0.0010399	0	0	7.68e-08	0	1.39e-06	0.256344	0	0	0.0001975	0.00853929	1.28e-05	0.0531526	0	6.94e-06	0	6.51e-05	0
0.00987166	0	0.00424871	0.0121119	0	0	0.000172657	0	0	0.0372552	0	0	8.71e-06	0	0	8.8e-05	0.186827	0	0.0677214	0.0005548	0	-6.37e-05	8.89e-05	0.109521	0.000597193	0.0312085	0.00044801	3.63e-05	0	0	0	0	0.000994019	0	0	6.01e-08	0	1.32e-06	0.245464	0	0	0.000188678	0.00791174	1.22e-05	0.0508809	0	4.52e-06	0	6.22e-05	0
0.00781207	0	0.00405844	0.0115929	0	0	0.000164942	0	0	0.0356415	0	0	8.29e-06	0	0	8.41e-05	0.178749	0	0.0648658	0.000530104	0	-6.81e-05	8.49e-05	0.10464	0.000123291	0.0298492	0.000428056	3.45e-05	0	0	0	0	0.00095016	0	0	4.41e-08	0	1.26e-06	0.235045	0	0	0.000180238	0.00731124	1.17e-05	0.0487062	0	2.2e-06	0	5.93e-05	0
0.0103507	0	0.0038767	0.0110962	0	0	0.000157572	0	0	0.0340977	0	0	7.9e-06	0	0	8.03e-05	0.232021	0	0.0621307	0.000506472	0	-7.23e-05	8.11e-05	0.125102	-0.000330487	0.0285474	0.00040898	3.28e-05	0	0	0	0	0.000908236	0	0	2.87e-08	0	1.21e-06	0.225068	0	0	0.00017216	0.00673664	1.12e-05	0.0466244	0	0	0	5.66e-05	0
0.108335	0	0.00370309	0.0106207	0	0	0.000150532	0	0	0.0326208	0	0	7.52e-06	0	0	7.67e-05	0.323345	0	0.0595108	0.000483858	0	-7.63e-05	7.75e-05	0.125828	-0.000764997	0.0273039	0.000390745	3.12e-05	0	0	0	0	0.000868162	0	0	1.41e-08	0	1.15e-06	0.215515	0	0	0.000164431	0.0061868	1.07e-05	0.0446316	0	-2.1e-06	0	5.4e-05	0
0.102066	0	0.00353726	0.0101656	0	0	0.000143806	0	0	0.0312078	0	0	7.16e-06	0	0	7.33e-05	0.372021	0	0.0570014	0.000462218	0	-8.02e-05	7.4e-05	0.140393	-0.00118105	0.0261129	0.000373314	2.96e-05	0	0	0	0	0.000829856	0	0	0	0	1.1e-06	0.230396	0	0	0.000157035	0.00566068	1.02e-05	0.0427239	0	-4.11e-06	0	5.15e-05	0
0.134675	0	0.00337885	0.00972994	0	0	0.000137381	0	0	0.029856	0	0	6.82e-06	0	0	7e-05	0.355936	0	0.0545979	0.000441511	0	-8.38e-05	7.07e-05	0.134132	-0.00157944	0.0249754	0.00035665	2.81e-05	0	0	0	0	0.00079324	0	0	-1.35e-08	0	1.05e-06	0.220616	0	0	0.000149958	0.00515723	9.77e-06	0.0408977	0	-6.02e-06	0	4.91e-05	0
0.12728	0	0.00322754	0.009313	0	0	0.000131242	0	0	0.0285628	0	0	6.49e-06	0	0	6.68e-05	0.392699	0	0.0522957	0.000421695	0	-8.73e-05	6.75e-05	0.128149	0.0132994	0.0238858	0.00034072	2.67e-05	0	0	0	0	0.000758239	0	0	-2.64e-08	0	1e-06	0.211252	0	0	0.000143185	0.00467549	9.34e-06	0.0391496	0	-7.84e-06	0	4.68e-05	0
0.12349	0	0.00308301	0.00891392	0	0	0.000125378	0	0	0.0273256	0	0	6.18e-06	0	0	6.38e-05	0.37572	0	0.0500905	0.000402733	0	-9.07e-05	6.45e-05	0.131417	0.0122861	0.0228452	0.000325491	2.54e-05	0	0	0	0	0.000724783	0	0	-3.87e-08	0	9.56e-07	0.202286	0	0	0.000136705	0.00421452	8.93e-06	0.0374761	0	-9.57e-06	0	4.46e-05	0
0.116573	0	0.00294494	0.00853194	0	0	0.000119776	0	0	0.026142	0	0	5.88e-06	0	0	6.08e-05	0.406936	0	0.0479784	0.000384588	0	-9.39e-05	6.16e-05	0.151387	0.0113158	0.0218483	0.000310934	2.41e-05	0	0	0	0	0.000692803	0	0	-5.06e-08	0	9.13e-07	0.193699	0	0	0.000130504	0.00377342	8.54e-06	0.0358741	0	-1.12e-05	0	4.25e-05	0
0.109952	0	0.00281306	0.00816633	0	0	0.000114425	0	0	0.0250097	0	0	5.6e-06	0	0	5.8e-05	0.389858	0	0.0459553	0.000367224	0	-9.7e-05	5.89e-05	0.144633	0.0103868	0.0208964	0.000297017	2.28e-05	0	0	0	0	0.000662235	0	0	-6.19e-08	0	8.71e-07	0.185478	0	0	0.00012457	0.00335134	8.17e-06	0.0343406	0	-1.28e-05	0	4.05e-05	0
0.103614	0	0.00268709	0.00781639	0	0	0.000109312	0	0	0.0239264	0	0	5.33e-06	0	0	5.54e-05	0.373002	0	0.0440175	0.000350609	0	0.0521943	5.62e-05	0.150117	0.00949718	0.0199845	0.000283714	2.17e-05	0	0	0	0	0.000633015	0	0	-7.28e-08	0	8.31e-07	0.177605	0	0	0.000118891	0.00294746	7.81e-06	0.0328727	0	-1.43e-05	0	3.86e-05	0
0.122066	0	0.00256675	0.00748144	0	0	0.000104428	0	0	0.02289	0	0	5.08e-06	0	0	5.28e-05	0.413474	0	0.0421614	0.000334709	0	0.0499101	5.37e-05	0.15327	0.0355144	0.0191137	0.000270997	2.05e-05	0	0	0	0	0.000605084	0	0	-8.32e-08	0	7.93e-07	0.170066	0	0	0.000113458	0.00256099	7.47e-06	0.0314674	0	-1.57e-05	0	3.68e-05	0
0.11521	0	0.00245181	0.00716085	0	0	9.98e-05	0	0	0.0218985	0	0	4.83e-06	0	0	5.03e-05	0.441882	0	0.0403836	0.000319494	0	0.0477256	5.13e-05	0.149096	0.0336621	0.0182794	0.000258839	1.95e-05	0	0	0	0	0.000578386	0	0	-9.32e-08	0	7.56e-07	0.162848	0	0	0.000108258	0.00219119	7.14e-06	0.0301222	0	-1.71e-05	0	3.51e-05	0
0.108648	0	0.00234201	0.00685399	0	0	9.53e-05	0	0	0.02095	0	0	4.6e-06	0	0	4.8e-05	0.422777	0	0.0386807	0.000304935	0	0.0456363	4.9e-05	0.142442	0.0317841	0.0174828	0.000247218	1.84e-05	0	0	0	0	0.000552865	0	0	-1.03e-07	0	7.22e-07	0.155936	0	0	0.000103283	0.00183732	6.83e-06	0.0288345	0	-1.84e-05	0	3.34e-05	0
0.134827	0	0.00223713	0.00656028	0	0	9.1e-05	0	0	0.0200426	0	0	4.38e-06	0	0	4.57e-05	0.417148	0	0.0370497	0.000291003	0	0.0436383	4.68e-05	0.136084	0.0299859	0.0167196	0.000236108	1.75e-05	0	0	0	0	0.000528471	0	0	-1.12e-07	0	6.88e-07	0.149317	0	0	9.85e-05	0.00149872	6.53e-06	0.0276018	0	-1.97e-05	0	3.18e-05	0
0.127425	0	0.00213695	0.00627916	0	0	8.7e-05	0	0	0.0191744	0	0	4.17e-06	0	0	4.35e-05	0.399112	0	0.0354874	0.000277671	0	0.0417273	4.47e-05	0.130009	0.028264	0.0159909	0.000225487	1.65e-05	0	0	0	0	0.000505153	0	0	-1.21e-07	0	6.57e-07	0.142979	0	0	9.4e-05	0.00117471	6.24e-06	0.0264218	0	-2.09e-05	0	3.03e-05	0
0.120341	0	0.00204125	0.00601009	0	0	8.31e-05	0	0	0.0183439	0	0	3.97e-06	0	0	4.15e-05	0.381856	0	0.033991	0.000264913	0	0.0399056	4.27e-05	0.124205	0.0266153	0.0152927	0.000215335	1.56e-05	0	0	0	0	0.000482864	0	0	-1.29e-07	0	6.26e-07	0.13691	0	0	8.96e-05	0.00086467	5.97e-06	0.0252923	0	-2.2e-05	0	2.88e-05	0
0.113559	0	0.00194984	0.00575254	0	0	7.94e-05	0	0	0.0175493	0	0	3.78e-06	0	0	3.95e-05	0.365346	0	0.0325578	0.000252705	0	0.0381594	4.08e-05	0.11866	0.0250365	0.0146261	0.000205629	1.48e-05	0	0	0	0	0.000461558	0	0	-1.37e-07	0	5.97e-07	0.131099	0	0	8.54e-05	0.0113094	5.7e-06	0.024211	0.0736206	-2.31e-05	0	2.74e-05	0
0.107066	0	0.00186252	0.00550603	0	0	7.58e-05	0	0	0.0167892	0	0	3.6e-06	0	0	3.75e-05	0.373633	0	0.0311849	0.000241023	0	0.0364934	3.9e-05	0.113362	0.0235248	0.0139873	0.000196351	1.4e-05	0	0	0	0	0.000441193	0	0	-1.45e-07	0	5.69e-07	0.125534	0	0	8.14e-05	0.0105624	5.45e-06	0.0231759	0.145445	-2.41e-05	0	2.61e-05	0
0.100852	0	0.00177911	0.00527009	0	0	7.24e-05	0	0	0.0160619	0	0	3.43e-06	0	0	3.57e-05	0.384212	0	0.0298699	0.000229844	0	0.0348962	3.72e-05	0.108301	0.0220773	0.0133776	0.000187482	1.32e-05	0	0	0	0	0.000421726	0	0	-1.52e-07	0	5.43e-07	0.120206	0	0	7.76e-05	0.00984761	5.21e-06	0.0221851	0.186744	-2.51e-05	0	2.48e-05	0
0.125363	0	0.00169944	0.00504425	0	0	6.92e-05	0	0	0.0153662	0	0	3.27e-06	0	0	3.4e-05	0.3676	0	0.0286104	0.000219146	0	0.0333726	3.56e-05	0.103465	0.0206913	0.0127932	0.000179003	1.24e-05	0	0	0	0	0.000403118	0	0	-1.59e-07	0	5.17e-07	0.115104	0	0	7.4e-05	0.00916365	4.99e-06	0.0212366	0.178929	-2.6e-05	0	2.36e-05	0
0.118366	0	0.00162334	0.00482809	0	0	6.61e-05	0	0	0.0147006	0	0	3.11e-06	0	0	3.23e-05	0.351706	0	0.027404	0.00020891	0	0.0319119	3.4e-05	0.0988445	0.0193641	0.0122355	0.000170898	1.17e-05	0	0	0	0	0.000385331	0	0	-1.66e-07	0	4.93e-07	0.110218	0	0	7.05e-05	0.00850918	4.77e-06	0.0203287	0.282952	-2.69e-05	0	2.25e-05	0
0.12905	0	0.00155064	0.00462119	0	0	6.32e-05	0	0	0.0140639	0	0	2.96e-06	0	0	3.06e-05	0.369093	0	0.0262485	0.000199114	0	0.0305185	3.24e-05	0.0944303	0.0180933	0.0117009	0.00016315	1.11e-05	0	0	0	0	0.000368329	0	0	-1.72e-07	0	4.7e-07	0.10554	0	0	6.71e-05	0.00788293	4.56e-06	0.0194596	0.417655	-2.77e-05	0	2.14e-05	0
0.121896	0	0.0014812	0.00442316	0	0	6.03e-05	0	0	0.0134547	0	0	2.82e-06	0	0	2.91e-05	0.401373	0	0.0251417	0.000189741	0	0.0291824	3.1e-05	0.0902131	0.0168764	0.0111907	0.000155743	1.04e-05	0	0	0	0	0.000352077	0	0	-1.79e-07	0	4.48e-07	0.10106	0	0	6.39e-05	0.00728367	4.36e-06	0.0186276	0.442474	0.0154877	0	2.03e-05	0
0.115048	0	0.00141487	0.00423362	0	0	5.76e-05	0	0	0.0128719	0	0	2.68e-06	0	0	2.76e-05	0.384019	0	0.0240815	0.000180771	0	0.0279081	2.96e-05	0.0861839	0.0157113	0.0107017	0.000148662	9.79e-06	0	0	0	0	0.000336542	0	0	-1.85e-07	0	4.27e-07	0.0967705	0	0	6.09e-05	0.00671026	4.17e-06	0.0178312	0.519439	0.0147643	0	1.93e-05	0
0.108492	0	0.00135151	0.0040522	0	0	5.51e-05	0	0	0.0123144	0	0	2.55e-06	0	0	2.62e-05	0.367415	0	0.0230661	0.000172187	0	0.0266862	2.83e-05	0.103519	0.0145955	0.010235	0.000141894	9.2e-06	0	0	0	0	0.000321693	0	0	0.0182136	0	4.07e-07	0.092663	0	0	5.79e-05	0.00616156	3.98e-06	0.0170688	0.584647	0.0140745	0	1.83e-05	0
0.102216	0	0.00129098	0.00387855	0	0	5.26e-05	0	0	0.011781	0	0	2.43e-06	0	0	2.48e-05	0.411042	0	0.0220934	0.000163974	0	0.0255208	2.7e-05	0.098895	0.0135272	0.00978761	0.000135423	8.63e-06	0	0	0	0	0.000307498	0	0	0.0174468	0	3.87e-07	0.0887299	0	0	5.51e-05	0.00563652	3.81e-06	0.016339	0.641425	0.0134169	0	1.74e-05	0
0.0962091	0	0.00123317	0.00371234	0	0	5.03e-05	0	0	0.0112707	0	0	2.32e-06	0	0	2.35e-05	0.39327	0	0.0211618	0.000156114	0	0.0244032	2.58e-05	0.0944775	0.0125043	0.00936072	0.000129237	8.1e-06	0	0	0	0	0.000293931	0	0	0.0167123	0	3.69e-07	0.0849637	0	0	5.24e-05	0.00513412	3.64e-06	0.0156404	0.748909	0.0127899	0	1.65e-05	0
0.0904587	0	0.00117795	0.00355326	0	0	4.8e-05	0	0	0.0107825	0	0	2.21e-06	0	0	2.22e-05	0.378079	0	0.0202695	0.000148593	0	0.0233375	2.46e-05	0.103144	0.0115247	0.00895147	0.000123324	7.58e-06	0	0	0	0	0.000280961	0	0	0.0160088	0	3.51e-07	0.0813574	0	0	4.99e-05	0.00465337	3.48e-06	0.0149717	0.854769	0.0168992	0	1.56e-05	0
0.0968529	0	0.0011252	0.00340099	0	0	4.59e-05	0	0	0.0103154	0	0	2.1e-06	0	0	2.1e-05	0.361732	0	0.0194148	0.000141395	0	0.0223153	2.35e-05	0.0985362	0.0105868	0.00856099	0.000117671	7.09e-06	0	0	0	0	0.000268564	0	0	0.0153348	0	3.34e-07	0.121942	0	0	4.74e-05	0.00419336	3.33e-06	0.0143316	0.869613	0.01611	0	1.48e-05	0
0.091075	0	0.00107481	0.00325524	0	0	4.38e-05	0	0	0.00986863	0	0	2e-06	0	0	1.99e-05	0.346092	0	0.0185962	0.000134508	0	0.0213407	2.25e-05	0.0941342	0.0096887	0.00818661	0.000112268	6.63e-06	0	0	0	0	0.000256714	0	0	0.0146892	0	3.18e-07	0.143956	0	0	4.51e-05	0.00375317	3.18e-06	0.0137188	0.875676	0.0153576	0	1.41e-05	0
0.0855441	0	0.00102667	0.00311575	0	0	4.19e-05	0	0	0.00933706	0	0	1.9e-06	0	0	1.88e-05	0.365473	0	0.017812	0.000127918	0	0.0204058	2.15e-05	0.0899287	0.00882873	0.00782944	0.000107102	6.18e-06	0	0	0	0	0.000245387	0	0	0.0140708	0	3.03e-07	0.207619	0	0	4.28e-05	0.00333197	3.04e-06	0.0131323	0.893113	0.0146402	0	1.33e-05	0
0.0802496	0	0.000980698	0.00298223	0	0	4e-05	0	0	0.00892345	0	0	1.81e-06	0	0	1.77e-05	0.354229	0	0.0170609	0.000121611	0	0.0195146	2.05e-05	0.0859109	0.00800528	0.00748697	0.000102164	5.75e-06	0	0	0	0	0.00023456	0	0	0.0134785	0	2.88e-07	0.267995	0	0	4.06e-05	0.00292892	2.91e-06	0.0125708	0.95638	0.0139562	0	1.26e-05	0
0.0751814	0	0.00093678	0.00285443	0	0	3.82e-05	0	0	0.00852734	0	0	1.73e-06	0	0	1.67e-05	0.338913	0	0.0163415	0.000115576	0	0.0186595	1.96e-05	0.0820725	0.0072168	0.00716027	9.74e-05	5.35e-06	0	0	0	0	0.00022421	0	0	0.0234933	0	2.74e-07	0.272577	0	0	3.86e-05	0.00254325	2.78e-06	0.0120333	0.930698	0.0133041	0	1.19e-05	0
0.0703286	0	0.000894706	0.00273177	0	0	3.65e-05	0	0	0.00814704	0	0	1.64e-06	0	0	1.57e-05	0.32411	0	0.0156496	0.000109799	0	0.0178414	1.87e-05	0.0783889	0.00646084	0.00684592	9.29e-05	4.96e-06	0	0	0	0	0.000214317	0	0	0.0619968	0	2.61e-07	0.340737	0	0	3.66e-05	0.00217413	2.66e-06	0.0115188	0.936591	0.0449871	0	1.13e-05	0
0.0656563	0	0.000854358	0.00261393	0	0	3.48e-05	0	0	0.00778111	0	0	1.56e-06	0	0	1.48e-05	0.310097	0	0.0149876	0.000104264	0	0.0170515	1.79e-05	0.0748695	0.011568	0.00654825	8.86e-05	4.58e-06	0	0	0	0	0.000204843	0	0	0.0593782	0	2.48e-07	0.38232	0	0	3.47e-05	0.00182096	2.54e-06	0.011021	0.977662	0.0428721	0	1.07e-05	0
0.0612068	0	0.000815997	0.00370897	0	0	3.33e-05	0	0	0.00743219	0	0	1.49e-06	0	0	1.39e-05	0.296689	0	0.0143554	9.9e-05	0	0.0163065	1.71e-05	0.0715138	0.0106278	0.00626352	8.45e-05	4.23e-06	0	0	0	0	0.000195703	0	0	0.0568748	0	2.35e-07	0.397013	0	0	3.29e-05	0.00148272	2.43e-06	0.0105494	0.941464	0.0408721	0	1.01e-05	0
0.0569536	0	0.000779403	0.00354959	0	0	3.18e-05	0	0	0.00709883	0	0	1.42e-06	0	0	1.3e-05	0.28386	0	0.0137471	9.39e-05	0	0.0155917	1.63e-05	0.0683182	0.00972826	0.00599117	8.05e-05	3.89e-06	0	0	0	0	0.000187067	0	0	0.0544679	0	2.24e-07	0.380079	0	0	3.12e-05	0.00115933	2.32e-06	0.0100964	0.949903	0.0389554	0	9.5e-06	0
0.101889	0	0.000744405	0.00339708	0	0	3.04e-05	0	0	0.0067794	0	0	1.35e-06	0	0	1.22e-05	0.328122	0	0.0131649	8.91e-05	0	0.0149106	1.56e-05	0.0652654	0.00886688	0.00573067	7.67e-05	3.57e-06	0	0	0	0	0.000178759	0	0	0.0521715	0	2.12e-07	0.407446	0	0	2.95e-05	0.000850044	2.22e-06	0.00966302	0.970041	0.0371338	0	8.96e-06	0
0.0958817	0	0.000711009	0.00325129	0	0	2.9e-05	0	0	0.00647187	0	0	1.28e-06	0	0	1.14e-05	0.313928	0	0.0126094	8.44e-05	0	0.0142568	1.49e-05	0.0623332	0.00804203	0.0054811	7.31e-05	3.26e-06	0	0	0	0	0.000170832	0	0	0.0499611	0	2.02e-07	0.390138	0	0	2.79e-05	0.000553948	2.12e-06	0.00924851	0.934598	0.0353969	0	8.45e-06	0
0.0901464	0	0.000679169	0.00311196	0	0	2.77e-05	0	0	0.00617849	0	0	1.22e-06	0	0	1.07e-05	0.315647	0	0.0120765	8e-05	0	0.013634	1.42e-05	0.0595477	0.00725226	0.00524277	6.97e-05	2.96e-06	0	0	0	0	0.000163295	0	0	0.0478578	0	1.91e-07	0.500015	0	0	2.64e-05	0.000270868	2.03e-06	0.00885068	1.02981	0.033742	0	7.95e-06	0
0.0846563	0	0.000648754	0.0029786	0	0	2.65e-05	0	0	0.00589723	0	0	1.16e-06	0	0	9.93e-06	0.302	0	0.0115655	7.58e-05	0	0.0130361	1.36e-05	0.0568866	0.00649603	0.0050148	6.64e-05	2.68e-06	0	0	0	0	0.000156055	0	0	0.0458204	0	1.82e-07	0.494616	0	0	2.5e-05	0	1.94e-06	0.00847188	1.02111	0.0321661	0	7.48e-06	0
0.0794009	0	0.000619702	0.00285096	0	0	2.53e-05	0	0	0.00562754	0	0	1.11e-06	0	0	9.23e-06	0.288942	0	0.0110777	7.17e-05	0	0.0124665	1.3e-05	0.0543444	0.00577191	0.00479675	6.33e-05	2.41e-06	0	0	0	0	0.000149169	0	0	0.0438914	0	1.72e-07	0.473622	0	0	2.36e-05	-0.000259159	1.86e-06	0.00810952	0.979045	0.0306609	0	7.03e-06	0
0.0743702	0	0.00059195	0.00272879	0	0	2.42e-05	0	0	0.00536888	0	0	1.06e-06	0	0	8.56e-06	0.276448	0	0.0106106	6.78e-05	0	0.0119197	1.24e-05	0.0519157	0.00507854	0.00458818	6.03e-05	2.16e-06	0	0	0	0	0.000142587	0	0	0.0420437	0	1.63e-07	0.474394	0	0	2.22e-05	-0.000507144	1.78e-06	0.00776277	1.01879	0.0292308	0	6.6e-06	0
0.0695545	0	0.000565441	0.00261185	0	0	2.31e-05	0	0	0.00512076	0	0	1e-06	0	0	7.92e-06	0.264495	0	0.0101632	6.41e-05	0	0.0113989	1.18e-05	0.0495955	0.00538843	0.00438867	5.74e-05	1.91e-06	0	0	0	0	0.000136296	0	0	0.0402737	0	1.55e-07	0.463351	0	0	2.1e-05	-0.000744438	1.7e-06	0.00743084	1.02281	0.0278672	0	6.18e-06	0
0.0649447	0	0.00054012	0.00249992	0	0	2.21e-05	0	0	0.00488268	0	0	9.57e-07	0	0	7.31e-06	0.253059	0	0.00973463	6.05e-05	0	0.0108987	1.13e-05	0.047379	0.00471135	0.00419784	5.46e-05	1.68e-06	0	0	0	0	0.000130282	0	0	0.0385782	0	1.47e-07	0.488539	0	0	1.98e-05	-0.000971501	1.62e-06	0.0071131	1.03781	0.0265672	0	5.79e-06	0
0.060532	0	0.000515932	0.00239279	0	0	2.11e-05	0	0	0.00465417	0	0	9.11e-07	0	0	6.72e-06	0.263244	0	0.00932416	5.71e-05	0	0.0104225	1.08e-05	0.0452615	0.00406301	0.00401531	5.2e-05	1.46e-06	0	0	0	0	0.000124534	0	0	0.0369541	0	1.39e-07	0.467802	0	0	1.86e-05	-0.00118877	1.55e-06	0.00680895	0.994379	0.0253277	0	5.41e-06	0
0.0563078	0	0.000492827	0.00229025	0	0	2.01e-05	0	0	0.0044348	0	0	8.67e-07	0	0	6.15e-06	0.26944	0	0.00893075	5.39e-05	0	0.00996506	1.03e-05	0.0432386	0.00344221	0.00384072	4.95e-05	1.24e-06	0	0	0	0	0.000119039	0	0	0.0353984	0	1.32e-07	0.447946	0	0	1.75e-05	-0.00139664	1.48e-06	0.00651504	0.97152	0.0241455	0	5.05e-06	0
0.0522643	0	0.000470758	0.0021921	0	0	1.92e-05	0	0	0.00422413	0	0	8.26e-07	0	0	5.61e-06	0.25779	0	0.00855417	5.08e-05	0	0.00952959	9.85e-06	0.041306	0.00284776	0.00367371	4.71e-05	1.04e-06	0	0	0	0	0.000113786	0	0	0.0339082	0	1.24e-07	0.428933	0	0	1.64e-05	-0.00159556	1.42e-06	0.00623585	0.930814	0.0230126	0	4.71e-06	0
0.0664015	0	0.000449676	0.00209816	0	0	1.84e-05	0	0	0.00402174	0	0	7.86e-07	0	0	5.09e-06	0.246643	0	0.00819347	4.78e-05	0	0.00911124	9.41e-06	0.0394599	0.00227857	0.00351397	4.48e-05	8.47e-07	0	0	0	0	0.000108766	0	0	0.0324807	0	1.18e-07	0.509949	0	0	1.54e-05	-0.00178576	1.36e-06	0.00596901	0.941933	0.0219362	0	4.38e-06	0
0.0619264	0	0.000429539	0.00200824	0	0	1.76e-05	0	0	0.00382724	0	0	7.49e-07	0	0	4.59e-06	0.26636	0	0.00784782	4.49e-05	0	0.00871305	8.98e-06	0.0376962	0.00173354	0.00336117	4.26e-05	6.62e-07	0	0	0	0	0.000103966	0	0	0.0311133	0	1.11e-07	0.529746	0	0	1.44e-05	-0.00196716	1.3e-06	0.00571317	0.95533	0.0209114	0	4.06e-06	0
0.064132	0	0.000410257	0.00192189	0	0	1.68e-05	0	0	0.00364014	0	0	7.12e-07	0	0	4.11e-06	0.26899	0	0.00751564	4.22e-05	0	0.00833003	8.58e-06	0.0360103	0.00121163	0.00321499	4.05e-05	4.84e-07	0	0	0	0	9.94e-05	0	0	0.0298003	0	1.05e-07	0.519161	0	0	1.35e-05	-0.00214136	1.24e-06	0.00546869	0.941554	0.019934	0	3.76e-06	0
0.0597541	0	0.00039173	0.00183882	0	0	1.6e-05	0	0	0.00347165	0	0	6.78e-07	0	0	3.66e-06	0.275497	0	0.00719628	3.96e-05	0	0.00796595	8.2e-06	0.0344008	0.000711916	0.00307519	3.85e-05	3.15e-07	0	0	0	0	9.5e-05	0	0	0.0285409	0	9.9e-08	0.602681	0	0	1.26e-05	-0.00230798	1.18e-06	0.0052346	0.931151	0.0190013	0	3.47e-06	0
0.0555633	0	0.000374091	0.00175967	0	0	1.53e-05	0	0	0.00331045	0	0	6.46e-07	0	0	3.22e-06	0.263585	0	0.0068915	3.71e-05	0	0.00761603	7.83e-06	0.0328631	0.000233421	0.00294148	3.66e-05	1.54e-07	0	0	0	0	9.08e-05	0	0	0.0273382	0	9.33e-08	0.604748	0	0	1.18e-05	-0.00246711	1.13e-06	0.00501077	0.892074	0.0181142	0	3.2e-06	0
0.0515516	0	0.000357338	0.00168426	0	0	1.46e-05	0	0	0.00315624	0	0	6.15e-07	0	0	2.8e-06	0.252187	0	0.00660089	3.47e-05	0	0.00728313	7.48e-06	0.0313942	-0.000224755	0.00281357	3.48e-05	0	0	0	0	0	8.67e-05	0	0	0.0261746	0	8.79e-08	0.628778	0	0	1.09e-05	-0.00030666	1.08e-06	0.00479621	0.859532	0.0172667	0	2.93e-06	0
0.0477115	0	0.000341336	0.00161208	0	0	1.4e-05	0	0	0.00300871	0	0	5.85e-07	0	0	2.39e-06	0.249102	0	0.00632255	3.24e-05	0	0.0069631	7.14e-06	0.0299909	-0.000663476	0.00269123	3.3e-05	-1.47e-07	0	0	0	0	8.29e-05	0	0	0.0250727	0	8.28e-08	0.644422	0	0	1.02e-05	-0.000201967	1.04e-06	0.00459112	0.892075	0.0252423	0	2.68e-06	0
0.0440355	0	0.00032605	0.00154299	0	0	1.33e-05	0	0	0.00286756	0	0	5.57e-07	0	0	2.01e-06	0.238278	0	0.00605595	3.02e-05	0	0.00665871	6.82e-06	0.0286503	-0.00108357	0.0025737	3.13e-05	-2.88e-07	0	0	0	0	7.92e-05	0	0	0.0240171	0	7.78e-08	0.617069	0	0	9.4e-06	-0.000452225	9.9e-07	0.00439481	0.965654	0.0240645	0	2.44e-06	0
0.0405167	0	0.000306847	0.00147686	0	0	1.27e-05	0	0	0.00273254	0	0	5.31e-07	0	0	1.64e-06	0.269543	0	0.00580059	2.81e-05	0	0.00636824	6.52e-06	0.0273697	-0.00148582	0.00246179	2.97e-05	-4.22e-07	0	0	0	0	7.58e-05	0	0	0.023006	0	7.31e-08	0.687366	0	0	8.69e-06	-0.000691693	9.46e-07	0.00420688	0.925239	0.0229416	0	2.21e-06	0
0.0371483	0	0.000292684	0.00141357	0	0	1.22e-05	0	0	0.00260335	0	0	5.05e-07	0	0	1.28e-06	0.257888	0	0.005556	2.61e-05	0	0.00609044	6.23e-06	0.0261462	-0.00187099	0.00235474	2.82e-05	-5.5e-07	0	0	0	0	7.24e-05	0	0	0.0220375	0	6.86e-08	0.672399	0	0	8.01e-06	-0.000920837	9.05e-07	0.00402699	0.9052	0.021871	0	1.99e-06	0.00789178
0.0339238	0	0.000279135	0.00135299	0	0	1.16e-05	0	0	0.00247977	0	0	4.81e-07	0	0	9.4e-07	0.246737	0	0.00532172	2.42e-05	0	0.00582475	5.95e-06	0.0249775	-0.0022398	0.00225235	2.67e-05	-6.72e-07	0	0	0	0	6.92e-05	0	0	0.0211098	0	6.43e-08	0.643858	0	0	7.35e-06	-0.0011401	8.65e-07	0.00385456	0.867315	0.0208494	0	1.78e-06	0.0127194
0.0308373	0	0.000266173	0.001295	0	0	1.11e-05	0	0	0.00236154	0	0	4.58e-07	0	0	6.14e-07	0.236068	0	0.00509732	2.23e-05	0	0.00557066	5.68e-06	0.023861	-0.00259296	0.00215441	2.53e-05	-7.89e-07	0	0	0	0	6.62e-05	0	0	0.0202211	0	6.02e-08	0.61653	0	0	6.72e-06	-0.00134991	8.27e-07	0.00368974	0.85319	0.0198763	0	1.58e-06	0.0121603
0.0506713	0	0.000253769	0.0012395	0	0	1.06e-05	0	0	0.00224843	0	0	4.36e-07	0	0	3e-07	0.245641	0	0.00488238	2.06e-05	0	0.00532765	5.43e-06	0.0227943	-0.00293111	0.00206073	2.4e-05	-9e-07	0	0	0	0	6.32e-05	0	0	0.0193698	0	5.62e-08	0.615114	0	0	6.13e-06	-0.00155068	7.91e-07	0.00353196	0.861403	0.0189484	0	1.39e-06	0.0116258
0.0468559	0	0.000241878	0.00118622	0	0	1.01e-05	0	0	0.00213974	0	0	4.15e-07	0	0	0	0.234887	0	0.00467651	1.89e-05	0	0.00509275	5.18e-06	0.0217715	-0.00325318	0.00196921	2.27e-05	-1.01e-06	0	0	0	0	6.04e-05	0	0	0.0185543	0	5.25e-08	0.634063	0	0	5.55e-06	0.01348	7.56e-07	0.00338093	0.887772	0.0180638	0	1.21e-06	0.0111148
0.0431952	0	0.000230465	0.000262134	0	0	9.68e-06	0	0	0.00203528	0	0	3.95e-07	0	0	-2.88e-07	0.224723	0	0.00447931	1.73e-05	0	0.0048675	4.95e-06	0.0207894	-0.00356092	0.00188263	2.15e-05	-1.11e-06	0	0	0	0	5.78e-05	0	0	0.017773	0	4.89e-08	0.656506	0	0	5e-06	0.0307019	7.23e-07	0.00323636	0.850616	0.0172204	0	1.03e-06	0.0106263
0.0397067	0	0.000219586	0.000174452	0	0	9.25e-06	0	0	0.00193582	0	0	3.76e-07	0	0	-5.64e-07	0.214973	0	0.0042899	1.57e-05	0	0.00465481	4.73e-06	0.0198539	-0.00385683	0.00179948	2.03e-05	-1.2e-06	0	0	0	0	5.52e-05	0	0	0.0170231	0	4.54e-08	0.628592	0	0	4.48e-06	0.0291155	6.91e-07	0.0030979	0.88637	0.0164154	0	8.63e-07	0.0101592
0.0363745	0	0.000209172	8.71e-05	0	0	8.84e-06	0	0	0.00184116	0	0	3.58e-07	0	0	-8.28e-07	0.205678	0	0.00410897	1.43e-05	0	0.00445175	4.51e-06	0.0189664	-0.00414074	0.00172034	1.92e-05	-1.3e-06	0	0	0	0	5.28e-05	0	0	0.0163064	0	4.22e-08	0.610968	0	0	3.97e-06	0.0275984	6.61e-07	0.00296519	0.849186	0.0156477	0	7.02e-07	0.00971415
0.0331847	0	0.000199196	0	0	0	8.44e-06	0	0	0.0017506	0	0	3.41e-07	0	0	-1.08e-06	0.22517	0	0.0039168	1.28e-05	0	0.00425755	4.31e-06	0.0181185	-0.00441259	0.00164465	1.81e-05	-1.39e-06	0	0	0	0	5.05e-05	0	0	0.0156199	0	3.9e-08	0.585035	0	0	3.49e-06	0.0261496	6.32e-07	0.0028384	0.84306	0.0149168	0	5.49e-07	0.00928916
0.0301189	0	0.000189573	-8.71e-05	0	0	8.06e-06	0	0	0.0016632	0	0	3.25e-07	0	0	-1.33e-06	0.221927	0	0.00375085	1.15e-05	0	0.00407081	4.12e-06	0.0173007	-0.00444889	0.00157224	1.71e-05	-1.47e-06	0	0	0	0	4.82e-05	0	0	0.0149624	0	3.6e-08	0.560101	0	0	3.03e-06	0.0247633	6.04e-07	0.00271702	0.807776	0.0142199	0	4.02e-07	0.00888086
0.0271972	0	0.000180417	-0.000174395	0	0	7.7e-06	0	0	0.00158035	0	0	3.09e-07	0	0	-1.56e-06	0.212331	0	0.00359189	1.02e-05	0	0.00389322	3.93e-06	0.0165272	-0.00468577	0.00150299	1.61e-05	-1.55e-06	0	0	0	0	4.61e-05	0	0	0.0143325	0	3.31e-08	0.693084	0	0	2.59e-06	0.0234368	5.78e-07	0.00260084	0.836906	0.0135555	0	2.62e-07	0.0621714
0.0243974	0	0.000171639	-0.000261978	0	0	7.36e-06	0	0	0.00150103	0	0	2.94e-07	0	0	-1.78e-06	0.203096	0	0.00343898	8.97e-06	0	0.00372181	3.76e-06	0.015788	0.0183379	0.00143632	1.52e-05	-1.63e-06	0	0	0	0	4.41e-05	0	0	0.0137282	0	3.04e-08	0.68489	0	0	2.17e-06	0.0221643	5.52e-07	0.00248954	0.838876	0.0129183	0	1.28e-07	0.0968728
0.0217205	0	0.000163212	0.02079	0	0	7.03e-06	0	0	0.00142521	0	0	2.8e-07	0	0	-2e-06	0.194314	0	0.00329278	7.79e-06	0	0.00355945	3.59e-06	0.0150822	0.0172455	0.00137297	1.43e-05	-1.7e-06	0	0	0	0	4.21e-05	0	0	0.0131499	0	2.78e-08	0.618739	0	0	1.77e-06	0.0209447	5.28e-07	0.00238273	0.854551	0.0123144	0	0	0.092582
0.019158	0	0.000155138	0.0454922	0	0	6.71e-06	0	0	0.00135267	0	0	2.67e-07	0	0	-2.2e-06	0.185912	0	0.00315314	6.66e-06	0	0.00340417	3.43e-06	0.0144079	0.016303	0.00131238	1.35e-05	-1.77e-06	0	0	0	0	4.03e-05	0	0	0.0125963	0	2.53e-08	0.591527	0	0	1.38e-06	0.0197829	5.05e-07	0.00228084	0.818786	0.0117387	0	-1.23e-07	0.0885125
0.0167051	0	0.00014739	0.043432	0	0	6.41e-06	0	0	0.00128328	0	0	2.54e-07	0	0	-2.4e-06	0.177873	0	0.00301939	5.58e-06	0	0.00325567	3.27e-06	0.0137638	0.0152033	0.00125443	1.27e-05	-1.84e-06	0	0	0	0	3.85e-05	0	0	0.012066	0	2.29e-08	0.574839	0	0	1.01e-06	0.0402866	4.83e-07	0.00218331	0.809082	0.0111899	0	-2.4e-07	0.0846219
0.014357	0	0.000139952	0.0414553	0	0	6.13e-06	0	0	0.00121689	0	0	2.42e-07	0	0	-2.59e-06	0.170181	0	0.00289128	4.54e-06	0	0.00311364	3.13e-06	0.0131485	0.0142289	0.00119899	1.19e-05	-1.9e-06	0	0	0	0	3.68e-05	0	0	0.0115581	0	2.06e-08	0.564383	0	0	6.61e-07	0.0382909	4.61e-07	0.00208994	0.77522	0.0106666	0	-3.52e-07	0.0809023
0.0612486	0	0.000132729	0.0415942	0	0	5.85e-06	0	0	0.00115307	0	0	2.3e-07	0	0	-2.77e-06	0.162822	0	0.00276853	3.55e-06	0	0.00297747	2.99e-06	0.0125576	0.0135316	0.00114597	1.11e-05	-1.96e-06	0	0	0	0	3.52e-05	0	0	0.01107	0	1.84e-08	0.590978	0	0	3.23e-07	0.0363792	4.41e-07	0.00200017	0.82608	0.0101673	0	-4.59e-07	0.0773463
0.0569967	0	0.000125867	0.0441481	0	0	5.59e-06	0	0	0.00109233	0	0	2.19e-07	0	0	-2.94e-06	0.167027	0	0.00264896	2.6e-06	0	0.00284758	2.85e-06	0.0119962	0.0125667	0.00109525	1.04e-05	0.000146785	0	0	0	0	3.36e-05	0	0	0.0106	0	1.64e-08	0.564844	0	0	0	0.0345393	4.22e-07	0.00191449	0.79089	0.00969104	0	-5.61e-07	0.0739465
0.0529266	0	0.00011927	0.0427352	0	0	5.34e-06	0	0	0.00103421	0	0	2.09e-07	0	0	-3.11e-06	0.16713	0	0.00253647	1.7e-06	0	0.00272335	2.72e-06	0.0114599	0.0117179	0.00104674	9.74e-06	0.000140006	0	0	0	0	3.21e-05	0	0	0.0101538	0	1.44e-08	0.53992	0	0	-3.09e-07	0.0327915	4.03e-07	0.00183263	0.757789	0.00923758	0	-6.59e-07	0.0706962
0.0527918	0	0.000112923	0.0407664	0	0	5.1e-06	0	0	0.000978611	0	0	1.99e-07	0	0	-3.27e-06	0.159902	0	0.00242872	8.3e-07	0	0.00260455	2.6e-06	0.0109476	0.0108225	0.00100033	9.09e-06	0.000133534	0	0	0	0	3.07e-05	0	0	0.00972632	0	1.25e-08	0.516054	0	0	-6.05e-07	0.031119	3.85e-07	0.00175426	0.832969	0.00880523	0	-7.52e-07	0.0675887
0.0489014	0	0.000107352	0.0388759	0	0	4.88e-06	0	0	0.00092542	0	0	1.89e-07	0	0	-3.42e-06	0.159039	0	0.00232551	0	0	0.00249093	2.49e-06	0.0104581	0.0270842	0.000955947	8.47e-06	0.000127353	0	0	0	0	2.93e-05	0	0	0.00931684	0	1.06e-08	0.493201	0	0	-8.88e-07	0.0295187	3.69e-07	0.00167924	0.798107	0.00839303	0	-8.42e-07	0.0697593
0.0451774	0	0.00010203	0.0370601	0	0	4.66e-06	0	0	0.000874533	0	0	1.8e-07	0	0	-3.57e-06	0.152162	0	0.00222666	-7.94e-07	0	0.00238226	2.37e-06	0.0099906	0.0255363	0.000913491	7.88e-06	0.000121453	0	0	0	0	2.8e-05	0	0	0.00892461	0	8.91e-09	0.552547	0	0	-1.16e-06	0.0279874	3.52e-07	0.00160744	0.84424	0.00800002	0	-9.27e-07	0.066693
0.0416125	0	9.69e-05	0.0353155	0	0	4.45e-06	0	0	0.000825851	0	0	1.72e-07	0	0	-3.71e-06	0.182116	0	0.00213198	-1.55e-06	0	0.00227833	2.27e-06	0.00954395	0.0240541	0.000872881	7.31e-06	0.000115818	0	0	0	0	2.68e-05	0	0	0.00854888	0	7.25e-09	0.528146	0	0	-1.42e-06	0.0459122	3.37e-07	0.0015387	0.810406	0.00762532	0	-1.01e-06	0.0999787
0.0401071	0	9.21e-05	0.0336389	0	0	4.25e-06	0	0	0.000779277	0	0	1.63e-07	0	0	-3.84e-06	0.174241	0	0.00204128	-2.28e-06	0	0.00217894	2.17e-06	0.00911727	0.0226348	0.000834037	6.77e-06	0.000110439	0	0	0	0	2.56e-05	0	0	0.00818898	0	5.67e-09	0.530891	0	0	-1.67e-06	0.0638491	3.22e-07	0.0014729	0.785821	0.00726807	0	-1.09e-06	0.0955841
0.0844762	0	8.75e-05	0.0697944	0	0	4.06e-06	0	0	0.00073472	0	0	1.56e-07	0	0	-3.97e-06	0.166707	0	0.00195442	-2.98e-06	0	0.00208389	2.07e-06	0.00870966	0.0212758	0.000796882	6.25e-06	0.00343504	0	0	0	0	2.45e-05	0	0	0.00784422	0	4.15e-09	0.561576	0	0	-1.9e-06	0.0608376	3.08e-07	0.00140992	0.800575	0.00692746	0	-1.16e-06	0.0913827
0.140303	0	8.3e-05	0.0666224	0	0	3.88e-06	0	0	0.000692093	0	0	1.48e-07	0	0	0.012824	0.162808	0	0.00187121	-3.64e-06	0	0.00199298	1.98e-06	0.00832028	0.0199746	0.000761343	5.75e-06	0.00327969	0	0	0	0	2.34e-05	0	0	0.00751398	0	2.71e-09	0.536791	0	0	-2.13e-06	0.0693861	2.94e-07	0.00134963	0.825131	0.00660271	0	-1.23e-06	0.0873659
0.274923	0	7.88e-05	0.063678	0	0	3.71e-06	0	0	0.000651313	0	0	1.41e-07	0	0	0.0122953	0.203759	0	0.00179152	-4.28e-06	0	0.00190603	1.89e-06	0.0079483	0.0187285	0.000727349	5.28e-06	0.0118376	0	0	0	0	2.24e-05	0	0	0.00719764	0	1.32e-09	0.599317	0	0	-2.35e-06	0.066136	2.82e-07	0.00129191	0.833291	0.00630598	0	-1.3e-06	0.115894
0.292157	0	7.47e-05	0.0608598	0	0	3.54e-06	0	0	0.000612299	0	0	1.34e-07	0	0	0.0117885	0.194949	0	0.00171518	-4.89e-06	0	0.00182288	1.8e-06	0.00759295	0.0175354	0.000694833	4.83e-06	0.034673	0	0	0	0	2.14e-05	0	0	0.00689462	0	0	0.57293	0	0	-2.56e-06	0.0630259	2.69e-07	0.00123667	0.798416	0.0164939	0	-1.37e-06	0.120836
0.278034	0	7.09e-05	0.0581624	0	0	3.38e-06	0	0	0.000574975	0	0	1.28e-07	0	0	0.0113025	0.186519	0	0.00164206	-5.47e-06	0	0.00174336	1.72e-06	0.00725349	0.016393	0.000663732	4.39e-06	0.0331062	0	0	0	0	2.04e-05	0	0	0.00660436	0	-1.26e-09	0.575245	0	0	-2.76e-06	0.06005	2.57e-07	0.00118379	0.783385	0.0157236	0	-1.43e-06	0.115524
0.264515	0	6.72e-05	0.0555806	0	0	3.23e-06	0	0	0.000539267	0	0	1.22e-07	0	0	0.0108366	0.178453	0	0.00157282	-6.03e-06	0	0.00166731	1.65e-06	0.0069292	0.0152991	0.000633983	3.98e-06	0.0316103	0	0	0	0	1.95e-05	0	0	0.00632631	0	-2.47e-09	0.549879	0	0	-2.95e-06	0.0572023	2.46e-07	0.00113316	0.750599	0.0149892	0	-1.49e-06	0.110447
0.343305	0	6.37e-05	0.0531093	0	0	3.09e-06	0	0	0.000505106	0	0	1.16e-07	0	0	0.0103898	0.170737	0	0.0015065	-6.57e-06	0	0.00159457	1.57e-06	0.00661941	0.0142516	0.000605527	3.58e-06	0.030182	0	0	0	0	1.87e-05	0	0	0.00605997	0	-3.62e-09	0.525591	0	0	-3.13e-06	0.0544774	2.35e-07	0.00108471	0.719184	0.0142889	0	-1.55e-06	0.105592
0.326995	0	6.03e-05	0.0517287	0	0	2.95e-06	0	0	0.000472425	0	0	1.1e-07	0	0	0.0210406	0.171948	0	0.00144298	-7.08e-06	0	0.00152501	1.5e-06	0.00632347	0.0132486	0.000578309	3.21e-06	0.0288181	0	0	0	0	1.79e-05	0	0	0.00580484	0	-4.73e-09	0.502333	0	0	-3.3e-06	0.05187	2.25e-07	0.00103832	0.818967	0.0136213	0	-1.6e-06	0.100951
0.311383	0	5.71e-05	0.0494225	0	0	2.82e-06	0	0	0.00044116	0	0	1.05e-07	0	0	0.0201735	0.169781	0	0.00138214	-7.57e-06	0	0.00145848	1.43e-06	0.00604076	0.0122882	0.000552274	2.85e-06	0.027516	0	0	0	0	1.71e-05	0	0	0.00556046	0	-5.78e-09	0.480062	0	0	-3.47e-06	0.049375	2.15e-07	0.000993923	0.797913	0.0129848	0	-1.65e-06	0.0965132
0.365023	0	5.4e-05	0.0472152	0	0	2.69e-06	0	0	0.000411249	0	0	1e-07	0	0	0.019342	0.162439	0	0.00132386	-8.04e-06	0	0.00139485	1.37e-06	0.00577069	0.0113685	0.000527371	2.5e-06	0.0262726	0	0	0	0	1.63e-05	0	0	0.00532636	0	-6.79e-09	0.514955	0	0	-3.63e-06	0.0469876	2.06e-07	0.000951421	0.779999	0.0123779	0	0.00320224	0.092271
0.383852	0	5.11e-05	0.0451024	0	0	2.57e-06	0	0	0.000382633	0	0	9.52e-08	0	0	0.0185448	0.155415	0	0.00126804	-8.48e-06	0	0.001334	1.31e-06	0.00551269	0.010488	0.000503552	2.17e-06	0.0250854	0	0	0	0	1.56e-05	0	0	0.00510211	0	-7.75e-09	0.499397	0	0	-3.78e-06	0.0447031	1.97e-07	0.000910736	0.816182	0.0117993	0	0.00306125	0.0882152
0.365022	0	4.83e-05	0.0430802	0	0	2.46e-06	0	0	0.000355257	0	0	9.07e-08	0	0	0.0177805	0.148694	0	0.00121457	-8.91e-06	0	0.00127581	1.25e-06	0.00526622	0.0096448	0.000480768	1.85e-06	0.0239519	0	0	0	0	1.49e-05	0	0	0.00488731	0	-8.67e-09	0.516609	0	0	-3.93e-06	0.0425171	1.88e-07	0.000871791	0.791548	0.0112477	0	0.00292663	0.0843675
0.353959	0	4.56e-05	0.0411447	0	0	2.35e-06	0	0	0.000329066	0	0	8.63e-08	0	0	0.02136	0.163817	0	0.00116335	-9.32e-06	0	0.00122015	1.19e-06	0.00503078	0.020171	0.000458974	1.55e-06	0.0228695	0	0	0	0	1.43e-05	0	0	0.00468155	0	-9.55e-09	0.521759	0	0	-4.07e-06	0.0404254	1.8e-07	0.000834575	0.75842	0.0107217	0	0.0350333	0.0806701
0.335383	0	4.31e-05	0.039292	0	0	2.24e-06	0	0	0.000304011	0	0	8.22e-08	0	0	0.0573724	0.176105	0	0.0011143	-9.72e-06	0	0.00116692	1.14e-06	0.00480586	0.0189166	0.000438129	1.26e-06	0.0218361	0	0	0	0	1.36e-05	0	0	0.00448445	0	-1.04e-08	0.520949	0	0	-4.2e-06	0.06413	1.72e-07	0.000798887	0.783968	0.0102202	0	0.0334921	0.0771242
0.387178	0	4.06e-05	0.0381076	0	0	2.14e-06	0	0	0.00028004	0	0	7.82e-08	0	0	0.0771127	0.16849	0	0.00106731	-1.01e-05	0	0.00111601	1.09e-06	0.00459099	0.0492636	0.00041819	9.87e-07	0.0208494	0	0	0	0	1.3e-05	0	0	0.00429565	0	-1.12e-08	0.49922	0	0	0.0548967	0.0611065	1.64e-07	0.000764725	0.783689	0.0097439	0	0.0320186	0.0737342
0.371517	0	3.83e-05	0.0363851	0	0	2.05e-06	0	0	0.000257108	0	0	7.45e-08	0	0	0.126968	0.161204	0	0.00102231	-1.05e-05	0	0.00106733	1.04e-06	0.00438574	0.0467739	0.000399118	7.23e-07	0.0199072	0	0.0256622	0	0	1.24e-05	0	0	0.0041148	0	-1.2e-08	0.52867	0	0	0.0711187	0.0582133	1.57e-07	0.000732023	0.757196	0.0092884	0	0.0326012	0.0704932
0.352978	0	3.6e-05	0.0347364	0	0	1.95e-06	0	0	0.000235169	0	0	7.09e-08	0	0	0.121736	0.163078	0	0.000979956	-1.08e-05	0	0.00102076	9.94e-07	0.00418965	0.0443898	0.000380875	4.71e-07	0.0190076	0	0.0644052	0	0	1.19e-05	0	0	0.00394303	0	-1.27e-08	0.506587	0	0	0.128126	0.0556782	1.5e-07	0.000700778	0.726072	0.008856	0	0.0311766	0.0674039
0.333588	0	3.39e-05	0.0331606	0	0	1.87e-06	0	0	0.00021418	0	0	6.75e-08	0	0	0.168436	0.156026	0	0.000938647	0.142678	0	0.000976232	9.5e-07	0.00400234	0.042107	0.000363425	2.3e-07	0.0181487	0	0.122502	0	0	1.14e-05	0	0	0.00377751	0	-1.34e-08	0.48723	0	0	0.122641	0.0530764	1.44e-07	0.000670891	0.765553	0.00844234	0	0.0298066	0.0644421
0.369772	0	3.19e-05	0.0316501	0	0	1.78e-06	0	0	0.0001941	0	0	6.43e-08	0	0	0.296068	0.149279	0	0.000899175	0.136531	0	0.000933643	9.07e-07	0.0038234	0.0399212	0.000346735	0	0.0173286	0	0.180271	0	0	1.09e-05	0	0	0.00361847	0	-1.41e-08	0.466851	0	0	0.117356	0.0505521	1.37e-07	0.000642298	0.733612	0.0080489	0	0.0284959	0.0616133
0.349262	0	2.99e-05	0.0302044	0	0	1.7e-06	0	0	0.00017489	0	0	6.12e-08	0	0	0.413824	0.142824	0	0.000861424	0.216508	0	0.000892913	8.66e-07	0.00365246	0.0378282	0.00033077	-2.2e-07	0.0165455	0	0.200108	0	0	1.04e-05	0	0	0.00346613	0	-1.47e-08	0.447313	0	0	0.18664	0.0481311	1.31e-07	0.000614852	0.702965	0.00767475	0	0.0272507	0.0589218
0.331667	0	2.81e-05	0.0288205	0	0	1.63e-06	0	0	0.000156513	0	0	5.83e-08	0	0	0.396774	0.136647	0	0.000825101	0.273548	0	0.000853959	8.28e-07	0.00348916	0.035824	0.000315499	-4.31e-07	0.0157978	0	0.319762	0	0	9.94e-06	0	0	0.00332019	0	-1.53e-08	0.428581	0	0	0.407214	0.0458076	1.26e-07	0.00058856	0.673544	0.00731701	0	0.0302496	0.0563318
0.34012	0	2.63e-05	0.0274989	0	0	1.56e-06	0	0	0.000138931	0	0	5.55e-08	0	0	0.49133	0.130738	0.080571	0.000790318	0.282581	0	0.000816705	7.91e-07	0.00333316	0.033905	0.000300892	-6.32e-07	0.0150839	0	0.534729	0	0	9.5e-06	0	0	0.00318049	0	-1.59e-08	0.427954	0	0	0.408033	0.0648961	1.2e-07	0.000563437	0.710509	0.00697526	0	0.028919	0.0538572
0.321113	0	2.46e-05	0.0262371	0	0	1.49e-06	0	0	0.000122111	0	0	5.29e-08	0	0	0.490763	0.123237	0.113385	0.000757236	0.348314	0	0.000781076	7.55e-07	0.00318414	0.0320674	0.000286921	-8.24e-07	0.0144022	0	0.511961	0	0	9.08e-06	0	0	0.00304677	0	-1.65e-08	0.410055	0	0	0.446938	0.0618606	1.15e-07	0.000539354	0.680972	0.00665043	0	0.0276612	0.0515136
0.304621	0	2.3e-05	0.0250232	0	0	1.42e-06	0	0	0.000106019	0	0	5.03e-08	0	0	0.646126	0.117837	0.192248	0.000725553	0.54172	0	0.000747001	7.21e-07	0.00304178	0.0303079	0.000273557	-1.01e-06	0.0137514	0	0.649215	0	0	8.68e-06	0	0	0.00291882	0	-1.7e-08	0.411262	0	0	0.445815	0.0589542	1.1e-07	0.000516321	0.690175	0.00633955	0	0.0264506	0.0492596
0.309811	0	2.15e-05	0.0238614	0	0	1.36e-06	0	0	9.06e-05	0	0	4.79e-08	0	0	0.619506	0.11267	0.18423	0.000695062	0.518383	0	0.000714413	6.89e-07	0.00290578	0.028623	0.000260774	-1.18e-06	0.0131299	0	0.696007	0	0	8.3e-06	0	0	0.00279593	0	0.0364147	0.415496	0	0	0.526279	0.056166	1.05e-07	0.000494312	0.661326	0.00604586	0	0.0253027	0.0471255
0.292098	0	2e-05	0.022744	0	0	1.29e-06	0	0	7.59e-05	0	0	4.56e-08	0	0	0.743846	0.107699	0.348503	0.000665754	0.538139	0	0.000683207	6.58e-07	0.00277561	0.0270076	0.000248496	-1.35e-06	0.0125364	0	0.676182	0	0	7.93e-06	0	0	0.00267791	0	0.0715987	0.416322	0	0	0.629073	0.0534959	1e-07	0.000473174	0.737446	0.00576296	0	0.0725153	0.0450541
0.27668	0	1.86e-05	0.0313521	0	0	1.24e-06	0	0	6.18e-05	0	0	4.34e-08	0	0	0.848164	0.134644	0.527502	0.000637681	0.577785	0	0.00065336	6.28e-07	0.00265072	0.0254627	0.000236703	-1.51e-06	0.0119675	0	0.780313	0	0	7.58e-06	0	0	0.00256516	0	0.098945	0.39868	0	0	0.601922	0.050941	9.6e-08	0.00045294	0.714528	0.00549429	0	0.0693252	0.0430737
0.276838	0	1.72e-05	0.0299171	0	0	1.18e-06	0	0	4.83e-05	0	0	4.14e-08	0	0	0.828701	0.128673	0.505335	0.000610702	0.552854	0	0.000624367	6e-07	0.00253187	0.0342043	0.000225385	-1.66e-06	0.0114209	0	0.747081	0	0	7.25e-06	0	0	0.00245701	0	0.0945384	0.418857	0	0	0.57617	0.0484963	9.18e-08	0.000433571	0.684586	0.00523714	0	0.0662754	0.0411804
0.260995	0	1.59e-05	0.0285409	0	0	1.13e-06	0	0	3.54e-05	0	0	3.94e-08	0	0	0.794337	0.123021	0.53166	0.000584752	0.52855	0	0.000597103	5.73e-07	0.00241756	0.0323451	0.000214678	-1.81e-06	0.0109019	0	0.8465	0	0	6.93e-06	0	0	0.0023535	0	0.117156	0.415014	0	0	0.551177	0.0461482	8.78e-08	0.000414947	0.660849	0.00499126	0	0.0633598	0.0393703
0.246688	0	1.47e-05	0.0272224	0	0	1.08e-06	0	0	2.31e-05	0	0	3.75e-08	0	0	0.899135	0.117599	0.701531	0.000559915	0.505774	0	0.000571016	5.47e-07	0.00230817	0.0305733	0.000204392	-1.95e-06	0.0104049	0	0.810337	0	0	6.62e-06	0	0	0.00225307	0	0.111935	0.397505	0	0	0.585143	0.0439025	8.39e-08	0.000397203	0.63789	0.00475736	0	0.0605925	0.0376541
0.250533	0	1.35e-05	0.025962	0	0	1.03e-06	0	0	1.13e-05	0	0	3.57e-08	0	0	0.996124	0.112442	0.712795	0.0005363	0.57969	0	0.000546105	5.23e-07	0.00220497	0.0288776	0.000194618	-2.08e-06	0.00993467	0	0.867413	0	0	6.32e-06	0	0	0.00215701	0	0.122773	0.380736	0	0	0.559758	0.0417509	8.02e-08	0.000380209	0.654728	0.00453524	0	0.0579269	0.035999
0.23727	0	1.24e-05	0.0247601	0	0	9.83e-07	0	0	0	0	0	3.4e-08	0	0	0.954287	0.107508	0.836885	0.000513686	0.573353	0	0.000522281	4.99e-07	0.00210638	0.0272539	0.000185269	-2.21e-06	0.00948566	0	0.830481	0	0	6.04e-06	0	0	0.00206619	0	0.150797	0.401685	0.0322777	0	0.538049	0.0397025	7.67e-08	0.000363951	0.627326	0.00432286	0	0.0553785	0.0344166
0.22308	0	1.13e-05	0.0236096	0	0	9.38e-07	0	0	-1.08e-05	0	0	3.23e-08	0	0	0.914952	0.102727	0.928542	0.000492026	0.548593	0	0.000499242	4.77e-07	0.00201182	0.0256886	0.000176226	-2.33e-06	0.00905514	0	0.910437	0	0	5.78e-06	0	0	0.00197919	0	0.211012	0.384771	0.0450079	0	0.514863	0.0377425	7.33e-08	0.000348387	0.633818	0.00412131	0	0.0529423	0.0329039
0.211077	0	1.03e-05	0.0225057	0	0	8.96e-07	0	0	-2.11e-05	0	0	3.08e-08	0	0	1.10363	0.0981886	1.08358	0.000471279	0.611614	0	0.000477438	4.55e-07	0.00192177	0.0241982	0.000167638	-2.45e-06	0.0086455	0	0.873238	0	0	5.52e-06	0	0	0.00189586	0	0.201603	0.377971	0.0841446	0	0.629195	0.0358669	7.01e-08	0.000333489	0.607655	0.00392827	0	0.0506132	0.0314576
0.229736	0	9.34e-06	0.0214466	0	0	8.56e-07	0	0	-3.1e-05	0	0	2.93e-08	0	0	1.14885	0.0938539	1.05332	0.000451406	0.591448	0	0.000456574	4.35e-07	0.00183568	0.022771	0.000159432	-2.56e-06	0.00825446	0	0.836048	0	0	5.28e-06	0	0	0.00181561	0	0.192646	0.361946	0.0805189	0	0.601754	0.0340722	6.7e-08	0.000319228	0.621059	0.0037451	0	0.0764059	0.0300748
0.22854	0	8.41e-06	0.0204381	0	0	8.18e-07	0	0	-4.04e-05	0	0	2.79e-08	0	0	1.13703	0.124227	1.00939	0.000432372	0.611129	0	0.000436656	4.15e-07	0.0017536	0.0214069	0.000151614	-2.67e-06	0.00788136	0	0.800451	0	0	5.04e-06	0	0	0.00173916	0	0.184096	0.346691	0.0770499	0	0.575822	0.0323549	6.41e-08	0.000305577	0.59887	0.00356963	0	0.0730446	0.0287529
0.281305	0	7.52e-06	0.0194728	0	0	7.81e-07	0	0	-4.94e-05	0	0	2.66e-08	0	0	1.15958	0.118784	1.08758	0.00041414	0.619069	0	0.000417606	3.97e-07	0.0016752	0.0201007	0.000144136	-2.77e-06	0.00752512	0	0.8396	0	0	4.82e-06	0	0	0.00166593	0	0.175926	0.340062	0.0794586	0	0.551007	0.0307116	6.13e-08	0.00029251	0.576825	0.00340317	0	0.0698312	0.027489
0.266802	0	6.67e-06	0.018549	0	0	7.46e-07	0	0	-5.81e-05	0	0	2.53e-08	0	0	1.1116	0.113576	1.22138	0.000396678	0.602628	0	0.000399388	3.79e-07	0.0016003	0.01885	0.000136984	-2.87e-06	0.00718498	0	0.822823	0	0	4.61e-06	0	0	0.00159579	0	0.168118	0.339137	0.0760353	0	0.600591	0.0291392	5.86e-08	0.000280002	0.62621	0.00324368	0	0.0667591	0.0262808
0.254965	0	5.86e-06	0.0176647	0	0	7.13e-07	0	0	-6.63e-05	0	0	2.41e-08	0	0	1.14282	0.108593	1.24797	0.000379951	0.599491	0	0.000381965	3.62e-07	0.00152875	0.0176524	0.000130142	-2.96e-06	0.0068602	0	0.92992	0	0	4.4e-06	0	0	0.0015286	0	0.170927	0.356581	0.149309	0	0.574709	0.0276345	5.6e-08	0.000268028	0.600002	0.00309241	0	0.0638222	0.0251256
0.24226	0	5.08e-06	0.0168183	0	0	6.81e-07	0	0	-7.43e-05	0	0	2.29e-08	0	0	1.12987	0.103782	1.1947	0.00036393	0.573494	0	0.000365265	3.46e-07	0.00146024	0.0165051	0.000123549	0.00675563	0.00654954	0	0.890326	0	0	4.21e-06	0	0	0.00146423	0	0.163341	0.341536	0.142876	0	0.549943	0.0261948	5.36e-08	0.000256567	0.57489	0.00294744	0	0.0610145	0.0240212
0.247348	0	4.34e-06	0.0160081	0	0	6.5e-07	0	0	-8.18e-05	0	0	2.18e-08	0	0	1.13354	0.0992223	1.17676	0.000348584	0.548788	0	0.00034933	3.3e-07	0.00139496	0.0154071	0.000117292	0.0277358	0.00625347	0	0.852418	0	0	4.02e-06	0	0	0.00140258	0	0.197529	0.327121	0.136721	0	0.526244	0.0248171	5.12e-08	0.000245595	0.503763	0.00280998	0	0.0583303	0.0229653
0.296569	0	3.63e-06	0.0152327	0	0	6.21e-07	0	0	-8.91e-05	0	0	2.08e-08	0	0	1.16108	0.0948601	1.18005	0.000333886	0.526983	0	0.00033409	3.15e-07	0.00133259	0.0143557	0.000111307	0.0265139	0.00597079	0	0.90241	0	0	3.85e-06	0	0	0.00134352	0	0.188763	0.313311	0.13083	0	0.503566	0.0234988	4.9e-08	0.000235093	0.387197	0.0026782	0	0.0557642	0.0219559
0.301592	0	2.95e-06	0.0144905	0	0	5.94e-07	0	0	-9.6e-05	0	0	1.98e-08	0	0	1.11324	0.0906866	1.13083	0.000319807	0.504281	0	0.000319516	3.01e-07	0.00127301	0.0133489	0.000105582	0.0253458	0.00570087	0	0.885788	0	0	3.68e-06	0	0	0.00128694	0	0.180385	0.300082	0.125194	0	0.506091	0.0222373	4.68e-08	0.00022504	0.32697	0.00255329	0	0.053311	0.0209908
0.286243	0	2.31e-06	0.0137801	0	0	5.67e-07	0	0	-0.000102612	0	0	1.88e-08	0	0	1.06738	0.101494	1.34036	0.000306322	0.502603	0	0.000305576	2.88e-07	0.00121609	0.0125449	0.000100106	0.0242292	0.00544315	0	0.896255	0	0	3.51e-06	0	0	0.00123275	0	0.186721	0.287408	0.1198	0	0.484282	0.0210302	4.48e-08	0.000215416	0.300932	0.00243351	0	0.0509657	0.0200682
0.27155	0	1.69e-06	0.0131002	0	0	5.42e-07	0	0	-0.00010895	0	0	1.79e-08	0	0	1.0234	0.097113	1.28445	0.000293405	0.549994	0	0.000292246	2.75e-07	0.00116172	0.0116216	9.49e-05	0.0231617	0.00519707	0	0.858094	0	0	3.36e-06	0	0	0.00118084	0	0.179667	0.320628	0.114639	0	0.490963	0.0198752	4.28e-08	0.000206205	0.335891	0.00232	0	0.0487236	0.0191861
0.257486	0	1.1e-06	0.0124494	0	0	5.17e-07	0	0	-0.000115014	0	0	1.71e-08	0	0	1.07225	0.0928652	1.2853	0.000281033	0.5263	0	0.000279496	2.62e-07	0.00110978	0.0107376	8.98e-05	0.0221287	0.00496212	0	0.850011	0	0	3.21e-06	0	0	0.00113112	0	0.171693	0.307081	0.117079	0	0.575818	0.0187746	4.09e-08	0.000197391	0.314892	0.00221128	0	0.0465855	0.0183437
0.244022	0	5.38e-07	0.0265375	0	0	4.94e-07	0	0	-0.000120814	0	0	1.63e-08	0	0	1.02807	0.0888561	1.31154	0.000269186	0.513408	0	0.000267303	2.51e-07	0.00106016	0.00989117	8.5e-05	0.0211538	0.00473777	0	0.81382	0	0	3.07e-06	0	0	0.00108349	0	0.164073	0.294104	0.112035	0	0.558367	0.0177199	3.91e-08	0.000188988	0.330579	0.00210824	0	0.0505746	0.0175463
0.231172	0	0	0.0253109	0	0	4.72e-07	0	0	-0.000126364	0	0	1.55e-08	0	0	0.985718	0.0850199	1.35199	0.000257835	0.526765	0	0.000255642	2.39e-07	0.00101276	0.00908065	8.04e-05	0.0202218	0.00452357	0	0.860438	0	0	2.93e-06	0	0	0.00103786	0	0.156791	0.281673	0.107208	0	0.534305	0.0167096	3.74e-08	0.000180932	0.300314	0.00200995	0	0.04836	0.0167823
0.220281	0	-5.14e-07	0.0241369	0	0	4.51e-07	0	0	-0.000131673	0	0	1.47e-08	0	0	0.99214	0.0813491	1.2956	0.000246963	0.536242	0	0.000244489	2.29e-07	0.000967482	0.0144879	7.61e-05	0.0193309	0.00431904	0	0.826762	0	0	2.8e-06	0	0	0.000989667	0	0.149832	0.269765	0.133373	0	0.51128	0.0157407	3.58e-08	0.000173195	0.272358	0.00191619	0	0.0462325	0.0160446
0.227586	0	-1e-06	0.0230131	0	0	4.31e-07	0	0	-0.000136753	0	0	1.4e-08	0	0	1.02151	0.0778365	1.30093	0.000236549	0.582156	0	0.000233823	2.18e-07	0.000924225	0.0132359	7.19e-05	0.0184792	0.00412375	0	0.79156	0	0	2.68e-06	0	0	0.000947801	0	0.191268	0.296331	0.127627	0	0.542552	0.0357287	3.42e-08	0.000165788	0.305875	0.0018262	0	0.0441986	0.0153394
0.252616	0	-1.47e-06	0.0219375	0	0	4.11e-07	0	0	-0.000141612	0	0	1.34e-08	0	0	0.979422	0.0744755	1.32101	0.000226575	0.557077	0	0.000223622	2.09e-07	0.000882903	0.0122731	6.79e-05	0.017665	0.00393729	0	0.763942	0	0	2.56e-06	0	0	0.000907699	0	0.251438	0.2838	0.122128	0	0.519171	0.0339398	3.27e-08	0.000158699	0.318316	0.001741	0	0.0422541	0.0146651
0.240087	0	-1.92e-06	0.020908	0	0	3.93e-07	0	0.028914	-0.000146261	0	0	1.27e-08	0	0	0.940694	0.0712594	1.34276	0.000217091	0.556312	0	0.000213867	1.99e-07	0.000843428	0.0113512	6.4e-05	0.0168867	0.00375925	0	0.824616	0	0	2.45e-06	0	0	0.000869485	0	0.240279	0.271796	0.116866	0	0.497068	0.0322299	3.13e-08	0.000151916	0.295714	0.00165924	0	0.0404086	0.014023
0.253418	0	-2.35e-06	0.0199226	0	0	3.76e-07	0	0.0277254	0.0208543	0	0	1.21e-08	0	0	0.987484	0.0681821	1.30652	0.000207937	0.532346	0	0.000204537	1.9e-07	0.000805718	0.0104685	6.04e-05	0.0161427	0.00358925	0	0.789506	0	0	2.34e-06	0	0	0.000832679	0	0.253606	0.260298	0.111831	0	0.475648	0.0305919	2.99e-08	0.00014543	0.273359	0.001582	0	0.0386356	0.0134131
0.241782	0	-2.76e-06	0.0305461	0	0	3.59e-07	0	0.117659	0.0269473	0	0	1.15e-08	0	0	0.946799	0.0652375	1.28574	0.000199169	0.509413	0.0116469	0.000195614	1.82e-07	0.000769695	0.00962319	5.68e-05	0.0154314	0.00342694	0	0.75589	0	0	2.24e-06	0	0	0.000797422	0	0.273467	0.249286	0.107013	0	0.45515	0.0290245	2.86e-08	0.000139298	0.252766	0.00150805	0	0.0369506	0.0128237
0.22985	0	-3.15e-06	0.0291477	0	0	3.43e-07	0	0.176134	0.0257693	0	0	1.1e-08	0	0	1.05814	0.0624199	1.27928	0.00019077	0.537953	0.0479154	0.00018708	1.74e-07	0.000735281	0.00881383	5.35e-05	0.0147515	0.00327196	0	0.749177	0	0	2.14e-06	0	0	0.00076365	0	0.269091	0.24065	0.102403	0	0.435536	0.0275246	2.73e-08	0.000133341	0.231701	0.00143768	0	0.035325	0.01226
0.226206	0	-3.52e-06	0.0278092	0	0	3.27e-07	0	0.193104	0.0849095	0	0	1.05e-08	0	0	1.01455	0.059724	1.2425	0.000182726	0.514779	0.105148	0.000178918	1.66e-07	0.000702407	0.00803883	5.03e-05	0.0141015	0.00312398	0	0.765108	0	0	2.05e-06	0	0	0.0007313	0	0.257148	0.230465	0.119544	0	0.462154	0.0260894	2.61e-08	0.000127639	0.259151	0.00137072	0	0.0337709	0.0117211
0.234966	0	-3.88e-06	0.0265281	0	0	3.13e-07	0	0.241478	0.339095	0	0	9.96e-09	0	0	0.972747	0.0571443	1.28282	0.000175021	0.591159	0.100519	0.000171113	1.58e-07	0.000671002	0.00729674	4.72e-05	0.0134802	0.00298269	0	0.827759	0	0	1.96e-06	0	0	0.000700311	0	0.271318	0.220711	0.114394	0	0.442238	0.0247161	2.5e-08	0.000122196	0.238041	0.0021483	0	0.0322852	0.0112059
0.223387	0	-4.22e-06	0.0253019	0	0	2.99e-07	0	0.287634	0.433463	0	0	9.48e-09	0	0	0.932669	0.054676	1.22931	0.000167698	0.610106	0.182444	0.000163648	1.51e-07	0.000641001	0.00658616	4.43e-05	0.0128862	0.00284778	0	0.792515	0	0	1.87e-06	0	0	0.000670627	0	0.259276	0.211368	0.109466	0	0.43489	0.0234131	2.39e-08	0.000116973	0.265882	0.00204864	0	0.0308663	0.0107137
0.212264	0	-4.54e-06	0.0241283	0	0	2.85e-07	0	0.305143	0.46693	0	0	9.02e-09	0	0	0.934748	0.0523142	1.17826	0.000160651	0.583823	0.182239	0.000156509	1.45e-07	0.000612342	0.00590575	4.15e-05	0.0123184	0.00271896	0	0.758771	0	0	1.79e-06	0	0	0.000642549	0	0.247769	0.212382	0.109691	0	0.416149	0.0221553	2.29e-08	0.000112018	0.246787	0.00195335	0	0.0295154	0.0102454
0.225379	0	-4.85e-06	0.0242688	0	0	2.73e-07	0	0.359638	0.672684	0	0	8.59e-09	0	0	0.896236	0.0500544	1.19187	0.000153887	0.558672	0.20721	0.000149681	1.38e-07	0.000584964	0.00525424	3.88e-05	0.0117756	0.00259597	0	0.73435	0	0	1.71e-06	0	0	0.000615296	0	0.236773	0.213818	0.124558	0	0.398215	0.0209521	2.19e-08	0.00010729	0.250825	0.00186372	0	0.0282239	0.00979814
0.240993	0	-5.15e-06	0.0231394	0	0	2.61e-07	0	0.420948	0.643536	0	0	8.17e-09	0	0	0.868997	0.0478921	1.14216	0.000147398	0.534605	0.198087	0.000143151	1.32e-07	0.00055881	0.00463039	3.62e-05	0.0112567	0.00247853	0	0.764163	0	0	1.63e-06	0	0	0.000589191	0	0.226264	0.214948	0.119191	0	0.381055	0.0421758	2.09e-08	0.000102702	0.235456	0.00177691	0	0.0269822	0.00936747
0.238207	0	-5.43e-06	0.0220584	0	0	2.49e-07	0	0.403645	0.848247	0	0	7.78e-09	0	0	0.903226	0.0458232	1.26634	0.000141183	0.592737	0.189366	0.000136906	1.26e-07	0.000533825	0.00403304	3.37e-05	0.0107606	0.0023664	0	0.759094	0	0	1.56e-06	0	0	0.000564185	0	0.216222	0.205845	0.114056	0	0.364634	0.0401088	2e-08	9.83e-05	0.21619	0.00169415	0	0.0257951	0.00895572
0.225968	0	-5.7e-06	0.0381242	0	0	2.38e-07	0	0.475259	0.957531	0	0	7.4e-09	0	0	0.910515	0.0438435	1.21352	0.000135229	0.595376	0.181029	0.000130933	1.2e-07	0.000509958	0.0157391	3.14e-05	0.0102864	0.00225934	0	0.726774	0	0	1.49e-06	0	0	0.000540232	0	0.231421	0.197127	0.109142	0	0.367834	0.0381309	1.91e-08	9.41e-05	0.206222	0.00161525	0	0.0246672	0.0085633
0.226792	0	-5.96e-06	0.0364011	0	0	2.27e-07	0	0.548662	0.916045	0	0	7.05e-09	0	0	0.908014	0.0419493	1.16291	0.000129527	0.569728	0.187265	0.000125221	1.15e-07	0.000487158	0.01467	2.91e-05	0.00983314	0.00215711	0	0.69752	0	0	1.43e-06	0	0	0.000517286	0	0.22115	0.188778	0.10444	0	0.351983	0.0362384	1.83e-08	9.01e-05	0.18516	0.00154002	0	0.0235939	0.00819233
0.215124	0	-6.21e-06	0.0347518	0	0	2.17e-07	0	0.526109	0.961245	0	0	6.71e-09	0	0	0.870604	0.0401369	1.22092	0.000124065	0.545184	0.17902	0.000119759	1.1e-07	0.000465377	0.0136463	2.7e-05	0.0093998	0.0020595	0	0.667821	0	0	1.36e-06	0	0	0.000495307	0	0.214526	0.180781	0.0999407	0	0.351617	0.0344274	1.75e-08	8.62e-05	0.169141	0.00146829	0	0.0225596	0.00783264
0.205995	0	-6.45e-06	0.0331732	0	0	2.07e-07	0	0.59487	0.919598	0	0	6.38e-09	0	0	0.834735	0.0384028	1.24025	0.000118834	0.603374	0.188249	0.000114534	1.05e-07	0.000444569	0.020939	2.49e-05	0.00898555	0.00196631	0	0.754061	0	0	1.3e-06	0	0	0.000474253	0	0.205005	0.173122	0.0956349	0	0.370174	0.0326945	1.67e-08	8.26e-05	0.196595	0.00139991	0	0.0215683	0.007489
0.229162	0	-6.67e-06	0.0316623	0	0	1.98e-07	0	0.630492	1.08954	0	0	6.07e-09	0	0	0.800343	0.0493936	1.24335	0.000113823	0.577381	0.179961	0.000109537	1e-07	0.000424693	0.0376425	2.3e-05	0.00858954	0.00187732	0	0.721954	0	0	1.25e-06	0	0	0.000454086	0	0.195906	0.165788	0.110646	0	0.354222	0.0460723	1.6e-08	7.9e-05	0.195374	0.00133471	0	0.0206194	0.00715982
0.219475	0	-6.89e-06	0.030216	0	0	1.89e-07	0	0.65023	1.09486	0	0	5.78e-09	0	0	0.767369	0.0472594	1.21852	0.000109024	0.598489	0.172038	0.000104759	9.57e-08	0.000405704	0.0356433	2.11e-05	0.00821098	0.00179235	0	0.781507	0	0	1.19e-06	0	0	0.000434767	0	0.212642	0.158763	0.173774	0	0.338957	0.0451422	1.53e-08	7.56e-05	0.209635	0.00127254	0	0.0197122	0.00684511
0.208554	0	0.0257231	0.0288318	0	0	1.81e-07	0	0.707045	1.04743	0	0	5.5e-09	0	0	0.806361	0.0452174	1.19169	0.000104426	0.615835	0.175499	0.000100189	9.14e-08	0.000387565	0.033729	1.93e-05	0.00784909	0.00171123	0	0.748232	0	0	1.14e-06	0	0	0.000416262	0	0.203205	0.152036	0.22878	0	0.32435	0.0429474	1.46e-08	7.24e-05	0.192596	0.00121327	0	0.0188449	0.00654423
0.199706	0	0.0303493	0.0343698	0	0	1.73e-07	0	0.725941	1.16662	0	0	5.23e-09	0	0	0.773139	0.0432636	1.20091	0.000100023	0.589305	0.167772	9.58e-05	8.73e-08	0.000370237	0.031896	1.76e-05	0.00750314	0.00163376	0	0.716373	0	0	1.09e-06	0	0	0.000398738	0	0.220645	0.145593	0.218923	0	0.325929	0.0408471	1.4e-08	6.93e-05	0.187836	0.00115676	0	0.0180166	0.00625865
0.189403	0	0.0687945	0.0687382	0	0	1.65e-07	0	0.774449	1.12416	0	0	4.98e-09	0	0	0.741285	0.0413941	1.36573	9.58e-05	0.650512	0.180358	9.16e-05	8.34e-08	0.000353684	0.0301409	1.59e-05	0.00717243	0.0015598	0	0.685872	0	0	1.04e-06	0	0	0.000381952	0	0.210852	0.139423	0.209491	0	0.373839	0.0388374	1.33e-08	6.63e-05	0.17171	0.00110289	0	0.0172239	0.00598355
0.188158	0	0.0657132	0.0657033	0	0	1.58e-07	0	0.7516	1.07545	0	0	4.74e-09	0	0	0.882385	0.0396054	1.30877	9.18e-05	0.622488	0.172418	8.76e-05	7.97e-08	0.00033787	0.0284602	1.43e-05	0.00685629	0.00148918	0	0.717073	0	0	9.94e-07	0	0	0.000365873	0	0.201494	0.133514	0.200466	0	0.357728	0.0369144	1.28e-08	6.35e-05	0.194277	0.00105152	0	0.0164661	0.00572054
0.212982	0	0.0751402	0.0627984	0	0	1.51e-07	0	0.786303	1.09517	0	0	4.51e-09	0	0	0.84603	0.037894	1.33438	8.79e-05	0.741671	0.207614	8.38e-05	7.61e-08	0.000322764	0.026851	1.28e-05	0.00655407	0.00142175	0	0.694575	0	0	9.5e-07	0	0	0.00035047	0	0.192551	0.127855	0.213409	0	0.342312	0.0350743	1.22e-08	6.08e-05	0.195212	0.00100255	0	0.0157416	0.00546909
0.227053	0	0.073287	0.0600179	0	0	1.44e-07	0	0.753981	1.04773	0	0	4.29e-09	0	0	0.811174	0.0362564	1.28921	8.42e-05	0.709721	0.198474	8.02e-05	7.27e-08	0.000308333	0.02531	1.14e-05	0.00626516	0.00135737	0	0.694303	0	0	9.08e-07	0	0	0.000335716	0	0.20726	0.122435	0.204215	0	0.327561	0.0333135	1.17e-08	5.82e-05	0.201208	0.000955851	0	0.015049	0.0052287
0.237668	0	0.0808295	0.0573567	0	0	1.37e-07	0	0.74179	1.00233	0	0	4.08e-09	0	0	0.809103	0.0346897	1.23544	8.06e-05	0.679146	0.189736	7.67e-05	6.95e-08	0.000294547	0.0238345	1e-05	0.00598898	0.00129589	0	0.666346	0	0	8.68e-07	0	0	0.000321583	0	0.198062	0.117245	0.195417	0	0.313445	0.0316286	1.11e-08	5.57e-05	0.189191	0.000911332	0	0.0143868	0.00499887
0.225819	0	0.13599	0.0548094	0	0	1.31e-07	0	0.80749	0.958906	0	0	3.88e-09	0	0	0.810063	0.0331905	1.29542	7.72e-05	0.693871	0.181382	7.33e-05	6.63e-08	0.000281378	0.0224217	8.69e-06	0.00572497	0.00123719	0	0.637974	0	0	8.3e-07	0	0	0.000308045	0	0.190174	0.112275	0.237397	0	0.299937	0.0300163	1.07e-08	5.33e-05	0.173197	0.000868887	0	0.0137538	0.00477914
0.214476	0	0.1299	0.0523713	0	0	1.25e-07	0	0.841035	1.00421	0	0	3.7e-09	0	0	0.796409	0.0317562	1.28858	7.39e-05	0.743108	0.173397	7.01e-05	6.34e-08	0.000268798	0.0210689	7.42e-06	0.00547258	0.00118115	0	0.655341	0	0	7.93e-07	0	0	0.000295077	0	0.181734	0.107515	0.22717	0	0.287012	0.0284736	1.02e-08	5.1e-05	0.157873	0.000828418	0	0.0131487	0.00456907
0.203619	0	0.124082	0.0500377	0	0	1.2e-07	0	0.82678	1.05106	0	0	3.52e-09	0	0	0.820404	0.0303838	1.25353	7.07e-05	0.711095	0.165763	6.71e-05	6.05e-08	0.000256779	0.0197735	6.22e-06	0.00523131	0.00112764	0	0.627438	0	0	7.58e-07	0	0	0.000282655	0	0.173668	0.102956	0.217383	0	0.274643	0.0269974	9.74e-09	4.89e-05	0.144482	0.000789834	0	0.0125701	0.00436824
0.193225	0	0.128083	0.0478041	0	0	1.14e-07	0	0.826273	1.00552	0	0	3.34e-09	0	0	0.786603	0.0290707	1.31788	6.77e-05	0.680462	0.162804	6.41e-05	5.78e-08	0.000245299	0.0185331	5.06e-06	0.00500066	0.00107654	0	0.6144	0	0	7.25e-07	0	0	0.000270756	0	0.16596	0.0985912	0.208017	0	0.262807	0.0255848	9.32e-09	4.68e-05	0.17659	0.000753047	0	0.012017	0.00417623
0.183226	0	0.134817	0.045651	0	0	1.09e-07	0	0.843482	0.961649	0	0	3.18e-09	0	0	0.845988	0.0278124	1.33532	6.48e-05	0.697703	0.155594	6.13e-05	5.52e-08	0.000234277	0.0173442	3.96e-06	0.00477943	0.00102756	0	0.625147	0	0	6.93e-07	0	0	0.000259357	0	0.168105	0.0943889	0.232355	0	0.251345	0.0242331	8.91e-09	4.48e-05	0.189975	0.000717974	0	0.0114883	0.00399267
0.191752	0	0.135974	0.0436054	0	0	1.04e-07	0	0.902574	0.991482	0	0	3.03e-09	0	0	0.810982	0.0266027	1.27889	6.2e-05	0.756618	0.148744	5.87e-05	5.27e-08	0.000223802	0.016207	2.9e-06	0.00765882	0.000981041	0	0.640938	0	0	6.62e-07	0	0	0.000248439	0	0.160644	0.0903865	0.222345	0	0.240514	0.0229397	8.52e-09	4.29e-05	0.175399	0.000684534	0	0.0109828	0.00381717
0.181866	0	0.129884	0.0416475	0	0	9.97e-08	0	0.907329	1.09222	0	0	2.88e-09	0	0	0.777569	0.025453	1.32647	5.94e-05	0.724024	0.142195	5.61e-05	5.04e-08	0.000213796	0.0151181	1.89e-06	0.00732125	0.000936661	0	0.613648	0	0	6.33e-07	0	0	0.00023798	0	0.153515	0.0865537	0.212765	0	0.262889	0.0217021	8.14e-09	4.1e-05	0.161225	0.000652652	0	0.0104995	0.00363548
0.172403	0	0.179334	0.0409081	0	0	9.53e-08	0	0.942063	1.15525	0	0	2.74e-09	0	0	0.764074	0.0243529	1.35233	5.68e-05	0.768606	0.173351	5.37e-05	4.81e-08	0.000204237	0.0140754	9.24e-07	0.00699856	0.000894257	0	0.611505	0	0	6.05e-07	0	0	0.000227962	0	0.183789	0.0828832	0.203599	0	0.25156	0.0205178	7.79e-09	3.93e-05	0.157658	0.000622268	0	0.0100375	0.00347507
0.163344	0	0.174051	0.0390658	0	0	9.1e-08	0	0.936849	1.1052	0	0	2.6e-09	0	0	0.732594	0.0233004	1.33635	5.44e-05	0.813861	0.165719	5.13e-05	4.6e-08	0.000195105	0.013077	0	0.00935867	0.0008538	0	0.661966	0	0	5.78e-07	0	0	0.000218365	0	0.175632	0.0793683	0.194827	0	0.240719	0.0193846	7.44e-09	3.76e-05	0.143108	0.000593286	0	0.00959582	0.00332172
0.172281	0	0.219093	0.0373147	0	0	8.7e-08	0	0.946128	1.05732	0	0	2.48e-09	0	0	0.792715	0.0222933	1.35659	5.21e-05	0.7788	0.158466	4.91e-05	4.39e-08	0.000186382	0.012121	-8.84e-07	0.00894623	0.000815143	0	0.699823	0	0	5.53e-07	0	0	0.000209296	0	0.1679	0.07602	0.197381	0	0.23054	0.0457848	7.12e-09	3.6e-05	0.129184	0.000565748	0	0.00917357	0.0031751
0.163228	0	0.254842	0.0356298	0	0	8.31e-08	0	0.988677	1.08868	0	0	2.36e-09	0	0	0.798613	0.0213298	1.30001	4.98e-05	0.74525	0.151528	4.69e-05	4.19e-08	0.000178049	0.0112056	-1.73e-06	0.00855195	0.000778264	0	0.703992	0.00912089	0	5.29e-07	0	0	0.000200498	0	0.160448	0.0728161	0.188877	0	0.227078	0.0435853	6.81e-09	3.45e-05	0.115825	0.000539541	0	0.0087699	0.00303493
0.16673	0	0.24343	0.034017	0	0	7.94e-08	0	0.959905	1.04151	0	0	2.24e-09	0	0	0.883258	0.0235816	1.33298	4.77e-05	0.713145	0.160511	4.49e-05	4.01e-08	0.000170088	0.0103291	-2.54e-06	0.00817505	0.000743023	0	0.674018	0.00872755	0	5.06e-07	0	0	0.000192062	0	0.182677	0.0697337	0.18074	0	0.261064	0.0414255	6.51e-09	3.3e-05	0.14526	0.00051443	0	0.00838706	0.00290141
0.157914	0	0.232528	0.0324698	0	0	7.58e-08	0	0.987792	0.996387	0	0	2.13e-09	0	0	0.846868	0.0225624	1.31902	4.56e-05	0.682423	0.172164	4.29e-05	3.83e-08	0.000162484	0.0105948	-3.31e-06	0.0333211	0.000709405	0	0.64532	0.00893218	0	4.83e-07	0	0	0.000183977	0	0.225226	0.066776	0.172953	0	0.249813	0.0391756	6.22e-09	3.16e-05	0.133083	0.000490579	0	0.00801798	0.00277327
0.149475	0	0.320951	0.030989	0	0	7.24e-08	0	0.962722	0.999911	0	0	2.03e-09	0	0	0.868661	0.0215872	1.26401	4.37e-05	0.703945	0.175267	4.11e-05	3.65e-08	0.000155219	0.00974417	-4.05e-06	0.0318532	0.000677279	0	0.617843	0.00854524	0	4.62e-07	0	0	0.000176242	0	0.361866	0.0639436	0.165502	0	0.239048	0.0369466	5.95e-09	3.02e-05	0.148718	0.000467751	0	0.00766881	0.00265218
0.141396	0	0.332762	0.0295716	0	0	6.92e-08	0	0.976243	0.95659	0	0	1.93e-09	0	0	0.89502	0.0206541	1.26683	4.18e-05	0.719698	0.167551	3.93e-05	3.49e-08	0.000148279	0.00892969	-4.76e-06	0.0437	0.000646633	0	0.599488	0.0361478	0	4.42e-07	0	0	0.000168822	0	0.345806	0.0612314	0.207311	0	0.228746	0.0347881	5.69e-09	2.89e-05	0.148832	0.000445965	0	0.00733133	0.00253499
0.148436	0	0.31786	0.028215	0	0	6.61e-08	0	0.965678	0.917431	0	0	1.83e-09	0	0	0.891899	0.0197549	1.24758	4e-05	0.70186	0.168026	3.76e-05	3.33e-08	0.000141649	0.0081498	-5.43e-06	0.0417638	0.000617346	0	0.661986	0.0345819	0	4.22e-07	0	0	0.000161715	0	0.386849	0.058634	0.198379	0	0.218888	0.0326997	5.44e-09	2.77e-05	0.16674	0.000425322	0	0.0070087	0.00242296
0.140268	0	0.303609	0.0269137	0	0	6.31e-08	0	0.953873	0.990077	0	0	1.74e-09	0	0	0.974147	0.0188975	1.31741	3.83e-05	0.671211	0.160627	3.59e-05	3.18e-08	0.000135183	0.0073961	-6.08e-06	0.0399194	0.000588815	0	0.659174	0.0330838	0	4.03e-07	0	0	0.000154907	0	0.434051	0.0561468	0.18982	0	0.26145	0.0306738	5.2e-09	2.65e-05	0.154127	0.000405513	0	0.00670026	0.00231584
0.132526	0	0.292097	0.0256685	0	0	6.03e-08	0	0.991478	0.946792	0	0	1.65e-09	0	0	0.933442	0.018076	1.26231	3.66e-05	0.642085	0.153516	3.43e-05	3.04e-08	0.00012909	0.00667815	-6.7e-06	0.038158	0.000561859	0	0.661182	0.0316506	0	3.86e-07	0	0	0.000148408	0	0.414771	0.0537456	0.181641	0	0.267608	0.0287159	4.97e-09	2.54e-05	0.140288	0.000386889	0	0.00640626	0.00221346
0.125175	0	0.279016	0.0226325	0	0	5.76e-08	0	0.995308	0.905771	0	0	1.57e-09	0	0	0.894984	0.0172947	1.27749	3.5e-05	0.614425	0.146757	3.28e-05	2.9e-08	0.000123319	0.00599446	-7.29e-06	0.0364771	0.000536431	0	0.680245	0.0302795	0	3.69e-07	0	0	0.00014216	0	0.396363	0.0514656	0.173816	0	0.258984	0.026807	4.76e-09	2.43e-05	0.127964	0.000368881	0	0.00612771	0.0021166
0.118548	0	0.266521	0.0213185	0	0	5.5e-08	0	0.979164	0.866527	0	0	1.49e-09	0	0	0.904376	0.0165472	1.25094	3.35e-05	0.661567	0.140296	3.14e-05	2.77e-08	0.000117805	0.00533979	-7.86e-06	0.0447869	0.00051213	0	0.651281	0.0289678	0	3.52e-07	0	0	0.000136176	0	0.378772	0.0492823	0.166327	0	0.247823	0.0249506	4.55e-09	2.33e-05	0.11596	0.000351701	0	0.00585802	0.00202295
0.111774	0	0.260377	0.0200456	0	0	5.25e-08	0	0.98123	0.845098	0	0	1.42e-09	0	0	0.909224	0.0158204	1.24698	3.21e-05	0.732701	0.134119	3e-05	2.65e-08	0.000112481	0.00471232	-8.39e-06	0.04277	0.000488845	0	0.623551	0.0277129	0	3.37e-07	0	0	0.000130443	0	0.387384	0.0471916	0.159161	0	0.24677	0.0231435	4.35e-09	2.23e-05	0.137364	0.00033532	0	0.0056002	0.00193342
0.105292	0	0.275065	0.0188115	0	0	5.01e-08	0	0.982208	0.808208	0	0	1.35e-09	0	0	1.00072	0.0151309	1.33168	3.07e-05	0.701037	0.128214	2.87e-05	2.53e-08	0.000107419	0.00411168	-8.91e-06	0.0507902	0.000466553	0	0.597002	0.0265124	0	3.22e-07	0	0	0.000124952	0	0.370191	0.0451895	0.152304	0	0.236135	0.0213825	4.16e-09	2.13e-05	0.168539	0.000319702	0	0.00535372	0.00184783
[truncated: 4,541 more rows]
[truncated: 66 more columns]

## Sheet: Fig6_f
amplitude [%] of all 2009 events		Bin Center	# values
[truncated: 2,009 more rows]

## Sheet: Fig6_g
# transients per minute		Bin Center	# values
[truncated: 251 more rows]

[truncated: 7 more sheets: Fig6_f_g_dFF_animal1, Fig6_f_g_dFF_animal2, Fig6_f_g_dFF_animal3, Fig6_h_i, Fig6_i, Fig6_l, Tabelle1]
