# Supplementary material for: PinkyCaMP: an mScarlet-based calcium sensor with enhanced brightness, photostability and multiplexing capabilities
Source: Nat Methods. 2026 Apr 24;23(5):998–1010. doi: 10.1038/s41592-026-03065-2 (PMC13167472; doi:10.1038/s41592-026-03065-2)
Supplement: Supplementary file 15 — Statistical source data. [file 41592_2026_3065_MOESM15_ESM.xlsx]

## Sheet: Figure Extended Data Figure 2
Extended Data Figure2
	2d PinkyCaMP			2d mCherry				2e						2g
	time (s)	Z-score PinkyCaMP		time (s)	Z-score mcherry			time (s)	mean Z-score PinkyCaMP	SEM	mean Z-score Control	SEM Control		AUC Pre PinkyCaMP	AUC Airpuff PinkyCaMP	AUC Pre Control	AUC airpuff Control
	30.0005	-1.28905		30.0005	-1.39073			0	-0.235322	0.18366	0.0412605	0.124084		-1875.44	5563.87	-44.2419	-122.862
	30.0015	-1.28982		30.0015	-1.40706			0.000983043	-0.235281	0.183205	0.0424754	0.123938		843.485	7842.38	-246.244	-45.3551
	30.0024	-1.29048		30.0024	-1.4232			0.00196609	-0.235263	0.182744	0.0436162	0.123746		149.437	2452.76	-117.611	-287.577
	30.0034	-1.29102		30.0034	-1.43912			0.00294913	-0.235267	0.182277	0.0446805	0.123506		-1022.27	3564.81	-296.053	284.958
	30.0044	-1.29144		30.0044	-1.45481			0.00393217	-0.23529	0.181805	0.0456664	0.12322		2093.01	5135.73	-277.229	-300.953
	30.0054	-1.29171		30.0054	-1.47024			0.00491521	-0.235333	0.181327	0.0465718	0.122887		2524.09	3802.01	-152.301	-409.708
	30.0064	-1.29183		30.0064	-1.48539			0.00589826	-0.235394	0.180846	0.0473949	0.122507		-2282.59	3862.63	257.671	-45.7126
	30.0074	-1.29179		30.0074	-1.50022			0.0068813	-0.235472	0.180361	0.0481338	0.12208		332.443	4343.57	-349.021	-39.1823
	30.0083	-1.29158		30.0083	-1.51472			0.00786434	-0.235565	0.179873	0.048787	0.121606		-1143.94	1149.38	-188.769	26.248
	30.0093	-1.29119		30.0093	-1.52887			0.00884738	-0.235672	0.179382	0.049353	0.121086		-5.23593	1974.37	123.773	18.1833
	30.0103	-1.29061		30.0103	-1.54264			0.00983043	-0.235792	0.17889	0.0498303	0.120521		-270.746	2274.4	-225.474	305.75
	30.0113	-1.28983		30.0113	-1.55602			0.0108135	-0.235923	0.178397	0.0502179	0.11991		549.512	2112.51	-512.808	-370.189
	30.0123	-1.28883		30.0123	-1.56897			0.0117965	-0.236064	0.177903	0.0505145	0.119254		-244.946	931.614	-186.235	28.0145
	30.0133	-1.28762		30.0133	-1.58148			0.0127796	-0.236213	0.177409	0.0507194	0.118554		-826.773	561.949	-4.04706	133.083
	30.0142	-1.28619		30.0142	-1.59354			0.0137626	-0.23637	0.176916	0.0508316	0.117811		890.121	1797.37	105.044	151.006
	30.0152	-1.28452		30.0152	-1.60512			0.0147456	-0.236531	0.176423	0.0508506	0.117025		654.616	1691.88	-34.9052	-783.46
	30.0162	-1.2826		30.0162	-1.6162			0.0157287	-0.236696	0.175932	0.0507758	0.116198		608.405	3152.62	265.456	-207.523
	30.0172	-1.28044		30.0172	-1.62678			0.0167117	-0.236864	0.175442	0.050607	0.115331		-635.259	3434.83	-414.907	93.9019
	30.0182	-1.27802		30.0182	-1.63682			0.0176948	-0.237032	0.174955	0.050344	0.114424		-968.51	2821.82	299.809	29.8724
	30.0191	-1.27534		30.0191	-1.64633			0.0186778	-0.237198	0.174471	0.0499867	0.11348		1369.23	3701.66	445.513	156.036
	30.0201	-1.27239		30.0201	-1.65527			0.0196609	-0.237362	0.173989	0.0495354	0.112498		80.894	4325.1
	30.0211	-1.26917		30.0211	-1.66365			0.0206439	-0.237522	0.173512	0.0489903	0.111482		902.51	4219.76
	30.0221	-1.26567		30.0221	-1.67146			0.0216269	-0.237675	0.173038	0.0483519	0.110432		18.0503	4434.25
	30.0231	-1.26188		30.0231	-1.67867			0.02261	-0.237821	0.172568	0.0476209	0.10935		1528.93	2743.41
	30.0241	-1.25781		30.0241	-1.68528			0.023593	-0.237958	0.172103	0.046798	0.108237
	30.025	-1.25345		30.025	-1.69128			0.0245761	-0.238083	0.171643	0.0458842	0.107096
	30.026	-1.24879		30.026	-1.69667			0.0255591	-0.238195	0.171188	0.0448807	0.105928
	30.027	-1.24384		30.027	-1.70143			0.0265421	-0.238294	0.170739	0.0437887	0.104735
	30.028	-1.23859		30.028	-1.70557			0.0275252	-0.238376	0.170296	0.0426097	0.10352
	30.029	-1.23305		30.029	-1.70908			0.0285082	-0.238441	0.169859	0.0413453	0.102284
	30.03	-1.2272		30.03	-1.71196			0.0294913	-0.238486	0.169429	0.0399973	0.101029
	30.0309	-1.22105		30.0309	-1.7142			0.0304743	-0.238511	0.169005	0.0385676	0.0997591
	30.0319	-1.2146		30.0319	-1.7158			0.0314574	-0.238513	0.168588	0.0370583	0.0984752
	30.0329	-1.20785		30.0329	-1.71677			0.0324404	-0.238492	0.168179	0.0354717	0.0971802
	30.0339	-1.2008		30.0339	-1.7171			0.0334234	-0.238445	0.167777	0.03381	0.0958767
	30.0349	-1.19346		30.0349	-1.7168			0.0344065	-0.238371	0.167383	0.0320759	0.0945672
	30.0359	-1.18582		30.0359	-1.71587			0.0353895	-0.238268	0.166997	0.030272	0.0932546
	30.0368	-1.17789		30.0368	-1.71431			0.0363726	-0.238136	0.166619	0.0284011	0.0919416
	30.0378	-1.16966		30.0378	-1.71214			0.0373556	-0.237973	0.166251	0.0264662	0.0906311
	30.0388	-1.16116		30.0388	-1.70935			0.0383387	-0.237776	0.165891	0.0244703	0.0893261
	30.0398	-1.15237		30.0398	-1.70596			0.0393217	-0.237546	0.16554	0.0224166	0.0880294
	30.0408	-1.1433		30.0408	-1.70196			0.0403047	-0.23728	0.165199	0.0203083	0.0867442
	30.0418	-1.13396		30.0418	-1.69738			0.0412878	-0.236978	0.164867	0.018149	0.0854736
	30.0427	-1.12436		30.0427	-1.69221			0.0422708	-0.236637	0.164546	0.015942	0.0842208
	30.0437	-1.1145		30.0437	-1.68647			0.0432539	-0.236258	0.164234	0.0136911	0.0829888
	30.0447	-1.10439		30.0447	-1.68017			0.0442369	-0.235838	0.163934	0.0113998	0.0817809
	30.0457	-1.09403		30.0457	-1.67332			0.04522	-0.235376	0.163644	0.00907192	0.0806003
	30.0467	-1.08344		30.0467	-1.66593			0.046203	-0.234872	0.163366	0.00671136	0.0794501
	30.0477	-1.07262		30.0477	-1.65802			0.047186	-0.234324	0.1631	0.00432199	0.0783337
	30.0486	-1.06158		30.0486	-1.6496			0.0481691	-0.233732	0.162845	0.00190778	0.0772541
	30.0496	-1.05033		30.0496	-1.64067			0.0491521	-0.233094	0.162603	-0.00052726	0.0762144
	30.0506	-1.03888		30.0506	-1.63126			0.0501352	-0.232409	0.162374	-0.00297907	0.0752176
	30.0516	-1.02724		30.0516	-1.62139			0.0511182	-0.231676	0.162158	-0.00544357	0.0742666
	30.0526	-1.01543		30.0526	-1.61105			0.0521013	-0.230895	0.161955	-0.00791662	0.0733641
	30.0536	-1.00345		30.0536	-1.60028			0.0530843	-0.230065	0.161767	-0.0103941	0.0725129
	30.0545	-0.99132		30.0545	-1.58908			0.0540673	-0.229184	0.161593	-0.0128718	0.0717153
	30.0555	-0.979049		30.0555	-1.57747			0.0550504	-0.228252	0.161433	-0.0153457	0.0709736
	30.0565	-0.96665		30.0565	-1.56547			0.0560334	-0.227268	0.161289	-0.0178115	0.0702898
	30.0575	-0.954138		30.0575	-1.55309			0.0570165	-0.226232	0.16116	-0.0202651	0.0696655
	30.0585	-0.941527		30.0585	-1.54035			0.0579995	-0.225142	0.161048	-0.0227024	0.0691024
	30.0595	-0.928832		30.0595	-1.52727			0.0589826	-0.223998	0.160952	-0.0251193	0.0686015
	30.0604	-0.916066		30.0604	-1.51387			0.0599656	-0.2228	0.160873	-0.0275117	0.0681637
	30.0614	-0.903247		30.0614	-1.50015			0.0609486	-0.221546	0.160812	-0.0298756	0.0677895
	30.0624	-0.890389		30.0624	-1.48613			0.0619317	-0.220237	0.160768	-0.032207	0.067479
	30.0634	-0.877508		30.0634	-1.47185			0.0629147	-0.218871	0.160743	-0.0345021	0.0672321
	30.0644	-0.864622		30.0644	-1.4573			0.0638978	-0.217448	0.160736	-0.0367568	0.0670483
	30.0654	-0.851746		30.0654	-1.4425			0.0648808	-0.215968	0.160748	-0.0389675	0.0669266
	30.0663	-0.838898		30.0663	-1.42749			0.0658638	-0.21443	0.160779	-0.0411303	0.066866
	30.0673	-0.826095		30.0673	-1.41226			0.0668469	-0.212834	0.16083	-0.0432418	0.0668648
	30.0683	-0.813354		30.0683	-1.39683			0.0678299	-0.21118	0.160902	-0.0452982	0.0669213
	30.0693	-0.800693		30.0693	-1.38123			0.068813	-0.209466	0.160993	-0.0472962	0.0670335
	30.0703	-0.788129		30.0703	-1.36547			0.069796	-0.207693	0.161105	-0.0492323	0.067199
	30.0713	-0.77568		30.0713	-1.34956			0.0707791	-0.205861	0.161238	-0.0511034	0.0674153
	30.0722	-0.763365		30.0722	-1.33352			0.0717621	-0.203969	0.161392	-0.0529062	0.0676797
	30.0732	-0.751201		30.0732	-1.31736			0.0727451	-0.202017	0.161568	-0.0546377	0.0679894
	30.0742	-0.739206		30.0742	-1.30111			0.0737282	-0.200006	0.161764	-0.056295	0.0683414
	30.0752	-0.727398		30.0752	-1.28477			0.0747112	-0.197934	0.161982	-0.0578753	0.0687328
	30.0762	-0.715794		30.0762	-1.26835			0.0756943	-0.195803	0.162222	-0.0593759	0.0691604
	30.0771	-0.704414		30.0771	-1.25188			0.0766773	-0.193612	0.162483	-0.0607943	0.0696211
	30.0781	-0.693273		30.0781	-1.23537			0.0776604	-0.19136	0.162765	-0.0621281	0.0701117
	30.0791	-0.682391		30.0791	-1.21882			0.0786434	-0.189049	0.163069	-0.0633751	0.0706293
	30.0801	-0.671784		30.0801	-1.20226			0.0796264	-0.186679	0.163395	-0.0645332	0.0711706
	30.0811	-0.661469		30.0811	-1.18569			0.0806095	-0.184249	0.163741	-0.0656003	0.0717328
	30.0821	-0.651463		30.0821	-1.16913			0.0815925	-0.181761	0.164109	-0.0665748	0.0723128
	30.083	-0.641782		30.083	-1.15259			0.0825756	-0.179213	0.164497	-0.067455	0.0729079
	30.084	-0.632443		30.084	-1.13608			0.0835586	-0.176607	0.164905	-0.0682394	0.0735152
	30.085	-0.623461		30.085	-1.11961			0.0845417	-0.173944	0.165334	-0.0689266	0.0741322
	30.086	-0.614852		30.086	-1.10319			0.0855247	-0.171223	0.165782	-0.0695157	0.0747562
	30.087	-0.606631		30.087	-1.08683			0.0865077	-0.168445	0.16625	-0.0700056	0.0753849
	30.088	-0.598812		30.088	-1.07054			0.0874908	-0.165611	0.166736	-0.0703954	0.076016
	30.0889	-0.591409		30.0889	-1.05434			0.0884738	-0.162721	0.167241	-0.0706847	0.0766472
	30.0899	-0.584436		30.0899	-1.03822			0.0894569	-0.159776	0.167763	-0.0708729	0.0772766
	30.0909	-0.577906		30.0909	-1.02219			0.0904399	-0.156777	0.168302	-0.0709597	0.0779021
	30.0919	-0.571832		30.0919	-1.00627			0.091423	-0.153725	0.168858	-0.0709451	0.0785219
	30.0929	-0.566225		30.0929	-0.990464			0.092406	-0.15062	0.16943	-0.0708291	0.0791343
	30.0939	-0.561097		30.0939	-0.974772			0.093389	-0.147463	0.170017	-0.070612	0.0797377
	30.0948	-0.556459		30.0948	-0.959204			0.0943721	-0.144256	0.170619	-0.0702943	0.0803307
	30.0958	-0.552321		30.0958	-0.943764			0.0953551	-0.140998	0.171234	-0.0698765	0.0809119
	30.0968	-0.548693		30.0968	-0.928459			0.0963382	-0.137693	0.171862	-0.0693595	0.0814799
	30.0978	-0.545584		30.0978	-0.913293			0.0973212	-0.134339	0.172503	-0.0687442	0.0820337
	30.0988	-0.543003		30.0988	-0.898271			0.0983043	-0.130939	0.173155	-0.0680317	0.0825722
	30.0998	-0.540956		30.0998	-0.883396			0.0992873	-0.127494	0.173817	-0.0672234	0.0830944
	30.1007	-0.539452		30.1007	-0.868671			0.10027	-0.124005	0.174489	-0.0663208	0.0835995
	30.1017	-0.538498		30.1017	-0.854101			0.101253	-0.120473	0.17517	-0.0653255	0.0840866
	30.1027	-0.538098		30.1027	-0.839687			0.102236	-0.1169	0.175859	-0.0642393	0.0845552
	30.1037	-0.538259		30.1037	-0.825433			0.103219	-0.113287	0.176555	-0.0630642	0.0850045
	30.1047	-0.538985		30.1047	-0.81134			0.104203	-0.109635	0.177258	-0.0618024	0.085434
	30.1057	-0.54028		30.1057	-0.79741			0.105186	-0.105947	0.177966	-0.0604562	0.0858433
	30.1066	-0.542149		30.1066	-0.783645			0.106169	-0.102222	0.178679	-0.0590281	0.0862321
	30.1076	-0.544593		30.1076	-0.770045			0.107152	-0.0984641	0.179395	-0.0575205	0.0865999
	30.1086	-0.547616		30.1086	-0.756613			0.108135	-0.0946736	0.180115	-0.0559364	0.0869466
	30.1096	-0.55122		30.1096	-0.743348			0.109118	-0.0908523	0.180837	-0.0542786	0.0872719
	30.1106	-0.555405		30.1106	-0.730251			0.110101	-0.0870021	0.18156	-0.0525502	0.0875758
	30.1116	-0.560173		30.1116	-0.717323			0.111084	-0.0831245	0.182283	-0.0507542	0.0878582
	30.1125	-0.565524		30.1125	-0.704564			0.112067	-0.0792215	0.183006	-0.0488941	0.088119
	30.1135	-0.571458		30.1135	-0.691974			0.11305	-0.0752947	0.183729	-0.0469731	0.0883584
	30.1145	-0.577973		30.1145	-0.679553			0.114033	-0.0713461	0.184449	-0.0449948	0.0885763
	30.1155	-0.585069		30.1155	-0.667302			0.115016	-0.0673776	0.185167	-0.0429628	0.088773
	30.1165	-0.592743		30.1165	-0.65522			0.115999	-0.063391	0.185882	-0.0408809	0.0889486
	30.1175	-0.600995		30.1175	-0.643307			0.116982	-0.0593884	0.186593	-0.0387528	0.0891033
	30.1184	-0.60982		30.1184	-0.631563			0.117965	-0.0553717	0.1873	-0.0365824	0.0892374
	30.1194	-0.619216		30.1194	-0.619989			0.118948	-0.051343	0.188001	-0.0343737	0.0893512
	30.1204	-0.629179		30.1204	-0.608584			0.119931	-0.0473045	0.188696	-0.0321308	0.0894451
	30.1214	-0.639705		30.1214	-0.597349			0.120914	-0.0432581	0.189385	-0.0298577	0.0895193
	30.1224	-0.65079		30.1224	-0.586284			0.121897	-0.0392061	0.190067	-0.0275586	0.0895743
	30.1234	-0.662428		30.1234	-0.575389			0.12288	-0.0351507	0.190741	-0.0252376	0.0896104
	30.1243	-0.674613		30.1243	-0.564664			0.123863	-0.0310941	0.191408	-0.0228992	0.0896282
	30.1253	-0.68734		30.1253	-0.554111			0.124846	-0.0270386	0.192065	-0.0205474	0.0896281
	30.1263	-0.700603		30.1263	-0.54373			0.125829	-0.0229866	0.192714	-0.0181866	0.0896106
	30.1273	-0.714394		30.1273	-0.533522			0.126812	-0.0189403	0.193353	-0.0158212	0.0895762
	30.1283	-0.728706		30.1283	-0.523488			0.127796	-0.0149021	0.193983	-0.0134554	0.0895253
	30.1292	-0.743532		30.1292	-0.51363			0.128779	-0.0108744	0.194602	-0.0110936	0.0894586
	30.1302	-0.758862		30.1302	-0.503948			0.129762	-0.00685971	0.19521	-0.00874003	0.0893766
	30.1312	-0.774688		30.1312	-0.494445			0.130745	-0.00286042	0.195808	-0.00639908	0.0892799
	30.1322	-0.791002		30.1322	-0.485123			0.131728	0.00112099	0.196394	-0.00407499	0.089169
	30.1332	-0.807792		30.1332	-0.475985			0.132711	0.00508203	0.196968	-0.00177202	0.0890444
	30.1342	-0.82505		30.1342	-0.467031			0.133694	0.0090202	0.197531	0.000505625	0.0889069
	30.1351	-0.842763		30.1351	-0.458266			0.134677	0.012933	0.198081	0.00275379	0.0887569
	30.1361	-0.860922		30.1361	-0.449692			0.13566	0.0168179	0.198619	0.00496835	0.0885951
	30.1371	-0.879514		30.1371	-0.441312			0.136643	0.0206723	0.199145	0.00714527	0.088422
	30.1381	-0.898527		30.1381	-0.433131			0.137626	0.0244938	0.199658	0.00928056	0.0882383
	30.1391	-0.917948		30.1391	-0.42515			0.138609	0.0282798	0.200159	0.0113703	0.0880445
	30.1401	-0.937765		30.1401	-0.417376			0.139592	0.0320278	0.200646	0.0134107	0.0878412
	30.141	-0.957964		30.141	-0.409811			0.140575	0.0357354	0.201121	0.015398	0.0876291
	30.142	-0.97853		30.142	-0.40246			0.141558	0.0393999	0.201582	0.0173286	0.0874086
	30.143	-0.999449		30.143	-0.395329			0.142541	0.0430191	0.202031	0.0191989	0.0871805
	30.144	-1.02071		30.144	-0.388422			0.143524	0.0465904	0.202467	0.0210055	0.0869453
	30.145	-1.04229		30.145	-0.381744			0.144507	0.0501115	0.20289	0.0227451	0.0867035
	30.146	-1.06417		30.146	-0.375301			0.14549	0.0535799	0.2033	0.0244145	0.0864558
	30.1469	-1.08635		30.1469	-0.369098			0.146473	0.0569934	0.203697	0.0260106	0.0862026
	30.1479	-1.10879		30.1479	-0.363143			0.147456	0.0603496	0.204082	0.0275305	0.0859447
	30.1489	-1.1315		30.1489	-0.35744			0.148439	0.0636463	0.204455	0.0289714	0.0856825
	30.1499	-1.15444		30.1499	-0.351997			0.149422	0.0668813	0.204815	0.0303307	0.0854166
	30.1509	-1.17759		30.1509	-0.34682			0.150406	0.0700524	0.205163	0.0316058	0.0851476
	30.1519	-1.20095		30.1519	-0.341917			0.151389	0.0731575	0.2055	0.0327943	0.084876
	30.1528	-1.22449		30.1528	-0.337294			0.152372	0.0761945	0.205825	0.0338942	0.0846024
	30.1538	-1.2482		30.1538	-0.332959			0.153355	0.0791614	0.206139	0.0349032	0.0843274
	30.1548	-1.27204		30.1548	-0.32892			0.154338	0.0820562	0.206443	0.0358196	0.0840514
	30.1558	-1.29601		30.1558	-0.325183			0.155321	0.084877	0.206735	0.0366416	0.0837751
	30.1568	-1.32008		30.1568	-0.321758			0.156304	0.0876219	0.207018	0.0373676	0.083499
	30.1578	-1.34423		30.1578	-0.318651			0.157287	0.0902892	0.207291	0.0379963	0.0832237
	30.1587	-1.36845		30.1587	-0.31587			0.15827	0.092877	0.207555	0.0385265	0.0829497
	30.1597	-1.3927		30.1597	-0.313425			0.159253	0.0953837	0.207809	0.0389571	0.0826776
	30.1607	-1.41697		30.1607	-0.311323			0.160236	0.0978075	0.208055	0.0392872	0.082408
	30.1617	-1.44125		30.1617	-0.309571			0.161219	0.100147	0.208294	0.0395162	0.0821413
	30.1627	-1.4655		30.1627	-0.308179			0.162202	0.102401	0.208524	0.0396435	0.0818783
	30.1637	-1.48971		30.1637	-0.307154			0.163185	0.104567	0.208747	0.0396688	0.0816194
	30.1646	-1.51385		30.1646	-0.306505			0.164168	0.106644	0.208964	0.0395919	0.0813653
	30.1656	-1.53792		30.1656	-0.306238			0.165151	0.108632	0.209175	0.0394128	0.0811164
	30.1666	-1.56187		30.1666	-0.306363			0.166134	0.110527	0.20938	0.0391318	0.0808734
	30.1676	-1.5857		30.1676	-0.306885			0.167117	0.11233	0.209579	0.0387491	0.080637
	30.1686	-1.60939		30.1686	-0.307814			0.1681	0.11404	0.209774	0.0382654	0.0804075
	30.1696	-1.6329		30.1696	-0.309156			0.169083	0.115654	0.209965	0.0376812	0.0801857
	30.1705	-1.65623		30.1705	-0.310918			0.170066	0.117171	0.210152	0.0369976	0.079972
	30.1715	-1.67936		30.1715	-0.313107			0.171049	0.118592	0.210336	0.0362154	0.0797672
	30.1725	-1.70226		30.1725	-0.315729			0.172032	0.119915	0.210517	0.035336	0.0795716
	30.1735	-1.72491		30.1735	-0.31879			0.173015	0.121138	0.210696	0.0343607	0.079386
	30.1745	-1.74731		30.1745	-0.322296			0.173999	0.122261	0.210873	0.0332909	0.0792108
	30.1755	-1.76942		30.1755	-0.326252			0.174982	0.123284	0.211049	0.0321284	0.0790467
	30.1764	-1.79123		30.1764	-0.330662			0.175965	0.124205	0.211223	0.0308751	0.078894
	30.1774	-1.81273		30.1774	-0.335532			0.176948	0.125025	0.211397	0.0295328	0.0787534
	30.1784	-1.83389		30.1784	-0.340865			0.177931	0.125741	0.211571	0.0281038	0.0786253
	30.1794	-1.8547		30.1794	-0.346664			0.178914	0.126354	0.211745	0.0265903	0.0785103
	30.1804	-1.87514		30.1804	-0.352933			0.179897	0.126863	0.21192	0.0249946	0.0784087
	30.1814	-1.89521		30.1814	-0.359673			0.18088	0.127268	0.212095	0.0233194	0.078321
	30.1823	-1.91488		30.1823	-0.366888			0.181863	0.127569	0.212272	0.0215672	0.0782476
	30.1833	-1.93413		30.1833	-0.374577			0.182846	0.127765	0.21245	0.019741	0.0781889
	30.1843	-1.95296		30.1843	-0.382742			0.183829	0.127856	0.212629	0.0178435	0.0781452
	30.1853	-1.97136		30.1853	-0.391382			0.184812	0.127842	0.212811	0.0158779	0.0781168
	30.1863	-1.9893		30.1863	-0.400498			0.185795	0.127723	0.212994	0.0138471	0.0781041
	30.1872	-2.00678		30.1872	-0.410088			0.186778	0.127499	0.213179	0.0117546	0.0781072
	30.1882	-2.02379		30.1882	-0.420151			0.187761	0.12717	0.213367	0.00960357	0.0781262
	30.1892	-2.0403		30.1892	-0.430684			0.188744	0.126736	0.213556	0.00739747	0.0781615
	30.1902	-2.05633		30.1902	-0.441685			0.189727	0.126199	0.213748	0.00513983	0.078213
	30.1912	-2.07185		30.1912	-0.453149			0.19071	0.125558	0.213942	0.00283423	0.0782809
	30.1922	-2.08685		30.1922	-0.465072			0.191693	0.124813	0.214137	0.000484335	0.078365
	30.1931	-2.10133		30.1931	-0.47745			0.192676	0.123967	0.214335	-0.0019061	0.0784655
	30.1941	-2.11529		30.1941	-0.490278			0.193659	0.123018	0.214535	-0.00433328	0.0785821
	30.1951	-2.1287		30.1951	-0.503548			0.194642	0.121969	0.214736	-0.00679335	0.0787148
	30.1961	-2.14157		30.1961	-0.517254			0.195625	0.120819	0.214938	-0.00928238	0.0788634
	30.1971	-2.15389		30.1971	-0.531389			0.196609	0.119571	0.215141	-0.0117964	0.0790276
	30.1981	-2.16565		30.1981	-0.545945			0.197592	0.118226	0.215345	-0.0143315	0.0792071
	30.199	-2.17686		30.199	-0.560912			0.198575	0.116784	0.21555	-0.0168836	0.0794017
	30.2	-2.1875		30.2	-0.576282			0.199558	0.115247	0.215754	-0.0194486	0.0796108
	30.201	-2.19758		30.201	-0.592044			0.200541	0.113617	0.215958	-0.0220226	0.0798341
	30.202	-2.20708		30.202	-0.608187			0.201524	0.111896	0.216161	-0.0246013	0.080071
	30.203	-2.21602		30.203	-0.624701			0.202507	0.110084	0.216362	-0.0271808	0.0803211
	30.204	-2.22438		30.204	-0.641574			0.20349	0.108185	0.216561	-0.029757	0.0805838
	30.2049	-2.23217		30.2049	-0.658792			0.204473	0.106199	0.216758	-0.0323257	0.0808585
	30.2059	-2.23939		30.2059	-0.676344			0.205456	0.104129	0.216952	-0.0348831	0.0811444
	30.2069	-2.24604		30.2069	-0.694214			0.206439	0.101978	0.217142	-0.0374249	0.081441
	30.2079	-2.25212		30.2079	-0.712389			0.207422	0.0997463	0.217328	-0.0399474	0.0817475
	30.2089	-2.25763		30.2089	-0.730854			0.208405	0.0974377	0.217509	-0.0424464	0.0820631
	30.2099	-2.26257		30.2099	-0.749593			0.209388	0.0950543	0.217684	-0.0449181	0.082387
	30.2108	-2.26695		30.2108	-0.768591			0.210371	0.0925986	0.217853	-0.0473586	0.0827185
	30.2118	-2.27077		30.2118	-0.78783			0.211354	0.0900731	0.218016	-0.0497643	0.0830567
	30.2128	-2.27404		30.2128	-0.807294			0.212337	0.0874806	0.218171	-0.0521312	0.0834007
	30.2138	-2.27675		30.2138	-0.826964			0.21332	0.0848238	0.218319	-0.0544558	0.0837496
	30.2148	-2.27893		30.2148	-0.846823			0.214303	0.0821055	0.218457	-0.0567345	0.0841026
	30.2158	-2.28056		30.2158	-0.866851			0.215286	0.0793286	0.218587	-0.0589638	0.0844588
	30.2167	-2.28166		30.2167	-0.88703			0.216269	0.0764961	0.218707	-0.0611403	0.0848171
	30.2177	-2.28223		30.2177	-0.90734			0.217252	0.073611	0.218816	-0.0632607	0.0851767
	30.2187	-2.28229		30.2187	-0.92776			0.218235	0.0706762	0.218915	-0.0653218	0.0855367
	30.2197	-2.28184		30.2197	-0.948269			0.219218	0.067695	0.219001	-0.0673204	0.0858961
	30.2207	-2.28088		30.2207	-0.968846			0.220202	0.0646705	0.219076	-0.0692537	0.0862539
	30.2217	-2.27943		30.2217	-0.98947			0.221185	0.0616058	0.219139	-0.0711187	0.0866093
	30.2226	-2.27749		30.2226	-1.01012			0.222168	0.0585042	0.219188	-0.0729126	0.0869612
	30.2236	-2.27508		30.2236	-1.03077			0.223151	0.055369	0.219223	-0.074633	0.0873087
	30.2246	-2.2722		30.2246	-1.0514			0.224134	0.0522035	0.219245	-0.0762771	0.0876509
	30.2256	-2.26887		30.2256	-1.07198			0.225117	0.0490109	0.219252	-0.0778428	0.0879869
	30.2266	-2.26509		30.2266	-1.0925			0.2261	0.0457947	0.219245	-0.0793278	0.0883158
	30.2276	-2.26087		30.2276	-1.11292			0.227083	0.0425582	0.219222	-0.0807299	0.0886366
	30.2285	-2.25623		30.2285	-1.13323			0.228066	0.0393048	0.219184	-0.0820473	0.0889484
	30.2295	-2.25118		30.2295	-1.15339			0.229049	0.0360379	0.219131	-0.0832781	0.0892505
	30.2305	-2.24572		30.2305	-1.17339			0.230032	0.0327609	0.219061	-0.0844208	0.0895419
	30.2315	-2.23987		30.2315	-1.1932			0.231015	0.0294773	0.218975	-0.0854737	0.0898217
	30.2325	-2.23364		30.2325	-1.2128			0.231998	0.0261905	0.218873	-0.0864357	0.0900893
	30.2335	-2.22704		30.2335	-1.23215			0.232981	0.022904	0.218754	-0.0873054	0.0903437
	30.2344	-2.22008		30.2344	-1.25124			0.233964	0.0196212	0.218618	-0.0880818	0.0905842
	30.2354	-2.21278		30.2354	-1.27003			0.234947	0.0163455	0.218466	-0.0887641	0.09081
	30.2364	-2.20514		30.2364	-1.28851			0.23593	0.0130804	0.218297	-0.0893516	0.0910204
	30.2374	-2.19719		30.2374	-1.30664			0.236913	0.00982926	0.218111	-0.0898436	0.0912146
	30.2384	-2.18892		30.2384	-1.32441			0.237896	0.00659559	0.217909	-0.0902397	0.0913921
	30.2394	-2.18036		30.2394	-1.34179			0.238879	0.00338274	0.21769	-0.0905398	0.0915522
	30.2403	-2.17151		30.2403	-1.35875			0.239862	0.000194116	0.217454	-0.0907436	0.0916942
	30.2413	-2.1624		30.2413	-1.37527			0.240845	-0.00296693	0.217202	-0.0908514	0.0918175
	30.2423	-2.15302		30.2423	-1.39132			0.241828	-0.00609705	0.216934	-0.0908631	0.0919216
	30.2433	-2.14339		30.2433	-1.40688			0.242812	-0.00919295	0.216649	-0.0907793	0.0920059
	30.2443	-2.13353		30.2443	-1.42193			0.243795	-0.0122513	0.21635	-0.0906005	0.09207
	30.2452	-2.12345		30.2452	-1.43644			0.244778	-0.015269	0.216034	-0.0903272	0.0921134
	30.2462	-2.11316		30.2462	-1.45039			0.245761	-0.0182427	0.215704	-0.0899603	0.0921356
	30.2472	-2.10267		30.2472	-1.46377			0.246744	-0.0211693	0.215359	-0.0895008	0.0921363
	30.2482	-2.092		30.2482	-1.47654			0.247727	-0.0240457	0.215	-0.0889497	0.0921152
	30.2492	-2.08115		30.2492	-1.48868			0.24871	-0.0268689	0.214628	-0.0883082	0.0920718
	30.2502	-2.07015		30.2502	-1.50018			0.249693	-0.0296358	0.214242	-0.0875778	0.092006
	30.2511	-2.059		30.2511	-1.51102			0.250676	-0.0323437	0.213843	-0.08676	0.0919175
	30.2521	-2.04771		30.2521	-1.52117			0.251659	-0.0349895	0.213433	-0.0858563	0.0918061
	30.2531	-2.03631		30.2531	-1.53062			0.252642	-0.0375706	0.213011	-0.0848685	0.0916717
	30.2541	-2.02479		30.2541	-1.53936			0.253625	-0.0400843	0.212578	-0.0837985	0.0915141
	30.2551	-2.01317		30.2551	-1.54736			0.254608	-0.0425279	0.212135	-0.0826483	0.0913333
	30.2561	-2.00147		30.2561	-1.55461			0.255591	-0.044899	0.211683	-0.08142	0.0911293
	30.257	-1.9897		30.257	-1.56109			0.256574	-0.0471951	0.211222	-0.0801158	0.0909022
	30.258	-1.97786		30.258	-1.5668			0.257557	-0.0494139	0.210754	-0.0787381	0.0906519
	30.259	-1.96598		30.259	-1.57171			0.25854	-0.0515531	0.210278	-0.0772893	0.0903787
	30.26	-1.95405		30.26	-1.57582			0.259523	-0.0536107	0.209796	-0.0757718	0.0900826
	30.261	-1.9421		30.261	-1.57912			0.260506	-0.0555846	0.209308	-0.0741885	0.089764
	30.262	-1.93014		30.262	-1.5816			0.261489	-0.0574729	0.208816	-0.0725418	0.089423
	30.2629	-1.91817		30.2629	-1.58324			0.262472	-0.0592739	0.20832	-0.0708347	0.0890601
	30.2639	-1.90621		30.2639	-1.58405			0.263455	-0.0609859	0.207822	-0.0690699	0.0886756
	30.2649	-1.89426		30.2649	-1.58402			0.264438	-0.0626073	0.207321	-0.0672504	0.0882699
	30.2659	-1.88235		30.2659	-1.58313			0.265421	-0.0641367	0.206819	-0.0653793	0.0878435
	30.2669	-1.87047		30.2669	-1.5814			0.266405	-0.0655729	0.206318	-0.0634594	0.087397
	30.2679	-1.85864		30.2679	-1.57881			0.267388	-0.0669147	0.205817	-0.061494	0.0869309
	30.2688	-1.84687		30.2688	-1.57536			0.268371	-0.068161	0.205318	-0.0594862	0.0864459
	30.2698	-1.83516		30.2698	-1.57106			0.269354	-0.0693111	0.204822	-0.0574391	0.0859427
	30.2708	-1.82353		30.2708	-1.5659			0.270337	-0.0703641	0.204329	-0.0553559	0.085422
	30.2718	-1.81199		30.2718	-1.5599			0.27132	-0.0713196	0.20384	-0.05324	0.0848847
	30.2728	-1.80055		30.2728	-1.55304			0.272303	-0.072177	0.203357	-0.0510944	0.0843316
	30.2738	-1.7892		30.2738	-1.54535			0.273286	-0.072936	0.20288	-0.0489226	0.0837637
	30.2747	-1.77797		30.2747	-1.53681			0.274269	-0.0735966	0.20241	-0.0467277	0.083182
	30.2757	-1.76685		30.2757	-1.52745			0.275252	-0.0741586	0.201948	-0.044513	0.0825874
	30.2767	-1.75586		30.2767	-1.51727			0.276235	-0.0746224	0.201494	-0.0422818	0.0819811
	30.2777	-1.745		30.2777	-1.50628			0.277218	-0.0749881	0.20105	-0.0400374	0.0813643
	30.2787	-1.73428		30.2787	-1.49449			0.278201	-0.0752563	0.200615	-0.0377829	0.0807381
	30.2797	-1.7237		30.2797	-1.48191			0.279184	-0.0754276	0.200192	-0.0355216	0.0801039
	30.2806	-1.71327		30.2806	-1.46857			0.280167	-0.0755027	0.199779	-0.0332566	0.0794629
	30.2816	-1.703		30.2816	-1.45446			0.28115	-0.0754826	0.199379	-0.0309911	0.0788165
	30.2826	-1.69289		30.2826	-1.43961			0.282133	-0.0753684	0.198991	-0.0287281	0.0781661
	30.2836	-1.68294		30.2836	-1.42404			0.283116	-0.0751613	0.198615	-0.0264707	0.0775133
	30.2846	-1.67315		30.2846	-1.40776			0.284099	-0.0748627	0.198253	-0.0242219	0.0768595
	30.2856	-1.66354		30.2856	-1.3908			0.285082	-0.0744741	0.197905	-0.0219845	0.0762063
	30.2865	-1.65411		30.2865	-1.37316			0.286065	-0.0739974	0.197571	-0.0197615	0.0755553
	30.2875	-1.64485		30.2875	-1.35488			0.287048	-0.0734342	0.197251	-0.0175557	0.0749081
	30.2885	-1.63576		30.2885	-1.33597			0.288031	-0.0727867	0.196946	-0.0153696	0.0742664
	30.2895	-1.62686		30.2895	-1.31646			0.289014	-0.0720568	0.196656	-0.013206	0.073632
	30.2905	-1.61814		30.2905	-1.29637			0.289998	-0.071247	0.19638	-0.0110674	0.0730064
	30.2915	-1.60961		30.2915	-1.27573			0.290981	-0.0703596	0.196119	-0.00895618	0.0723916
	30.2924	-1.60125		30.2924	-1.25455			0.291964	-0.0693971	0.195874	-0.00687475	0.0717891
	30.2934	-1.59308		30.2934	-1.23288			0.292947	-0.0683624	0.195643	-0.00482534	0.0712008
	30.2944	-1.5851		30.2944	-1.21073			0.29393	-0.067258	0.195427	-0.00281009	0.0706284
	30.2954	-1.57729		30.2954	-1.18812			0.294913	-0.0660871	0.195226	-0.000831027	0.0700735
	30.2964	-1.56967		30.2964	-1.1651			0.295896	-0.0648526	0.195039	0.00110993	0.0695379
	30.2973	-1.56222		30.2973	-1.14168			0.296879	-0.0635576	0.194866	0.00301098	0.0690233
	30.2983	-1.55495		30.2983	-1.1179			0.297862	-0.0622056	0.194708	0.00487044	0.0685312
	30.2993	-1.54786		30.2993	-1.09379			0.298845	-0.0607997	0.194563	0.00668675	0.0680631
	30.3003	-1.54093		30.3003	-1.06937			0.299828	-0.0593436	0.194432	0.00845848	0.0676206
	30.3013	-1.53418		30.3013	-1.04467			0.300811	-0.0578407	0.194314	0.0101843	0.0672051
	30.3023	-1.52759		30.3023	-1.01974			0.301794	-0.0562947	0.194208	0.0118631	0.0668177
	30.3032	-1.52116		30.3032	-0.994584			0.302777	-0.0547094	0.194114	0.0134938	0.0664598
	30.3042	-1.51488		30.3042	-0.969252			0.30376	-0.0530884	0.194033	0.0150754	0.0661324
	30.3052	-1.50876		30.3052	-0.943768			0.304743	-0.0514356	0.193962	0.0166073	0.0658364
	30.3062	-1.50279		30.3062	-0.918167			0.305726	-0.0497551	0.193902	0.0180887	0.0655726
	30.3072	-1.49696		30.3072	-0.892478			0.306709	-0.0480506	0.193853	0.0195192	0.0653418
	30.3082	-1.49126		30.3082	-0.866734			0.307692	-0.0463261	0.193813	0.0208984	0.0651444
	30.3091	-1.4857		30.3091	-0.840967			0.308675	-0.0445858	0.193783	0.0222261	0.0649808
	30.3101	-1.48026		30.3101	-0.815209			0.309658	-0.0428336	0.193761	0.0235022	0.0648512
	30.3111	-1.47493		30.3111	-0.789491			0.310641	-0.0410736	0.193747	0.0247267	0.0647556
	30.3121	-1.46972		30.3121	-0.763845			0.311624	-0.0393098	0.193741	0.0258998	0.064694
	30.3131	-1.46461		30.3131	-0.738304			0.312608	-0.0375464	0.193742	0.0270218	0.0646659
	30.3141	-1.4596		30.3141	-0.712898			0.313591	-0.0357873	0.19375	0.0280931	0.0646711
	30.315	-1.45467		30.315	-0.687658			0.314574	-0.0340366	0.193764	0.0291144	0.0647088
	30.316	-1.44983		30.316	-0.662617			0.315557	-0.0322983	0.193784	0.0300862	0.0647783
	30.317	-1.44506		30.317	-0.637803			0.31654	-0.0305764	0.193808	0.0310094	0.0648788
	30.318	-1.44035		30.318	-0.613248			0.317523	-0.0288749	0.193838	0.031885	0.0650092
	30.319	-1.4357		30.319	-0.588982			0.318506	-0.0271976	0.193871	0.0327139	0.0651684
	30.32	-1.43109		30.32	-0.565034			0.319489	-0.0255484	0.193908	0.0334973	0.065355
	30.3209	-1.42652		30.3209	-0.541433			0.320472	-0.023931	0.193949	0.0342364	0.0655678
	30.3219	-1.42198		30.3219	-0.518207			0.321455	-0.0223492	0.193992	0.0349327	0.0658053
	30.3229	-1.41746		30.3229	-0.495384			0.322438	-0.0208066	0.194037	0.0355875	0.0660659
	30.3239	-1.41295		30.3239	-0.472992			0.323421	-0.0193067	0.194085	0.0362024	0.0663482
	30.3249	-1.40844		30.3249	-0.451057			0.324404	-0.0178531	0.194134	0.0367789	0.0666504
	30.3259	-1.40392		30.3259	-0.429605			0.325387	-0.0164491	0.194185	0.0373189	0.0669709
	30.3268	-1.39938		30.3268	-0.40866			0.32637	-0.0150981	0.194236	0.0378241	0.067308
	30.3278	-1.39481		30.3278	-0.388248			0.327353	-0.0138031	0.194287	0.0382963	0.06766
	30.3288	-1.3902		30.3288	-0.368391			0.328336	-0.0125673	0.194339	0.0387374	0.0680252
	30.3298	-1.38554		30.3298	-0.349112			0.329319	-0.0113938	0.194391	0.0391493	0.0684018
	30.3308	-1.38083		30.3308	-0.330433			0.330302	-0.0102853	0.194442	0.0395342	0.0687882
	30.3318	-1.37604		30.3318	-0.312374			0.331285	-0.00924463	0.194492	0.0398939	0.0691828
	30.3327	-1.37117		30.3327	-0.294955			0.332268	-0.0082745	0.194541	0.0402306	0.0695839
	30.3337	-1.36621		30.3337	-0.278195			0.333251	-0.00737741	0.194588	0.0405465	0.0699899
	30.3347	-1.36115		30.3347	-0.262111			0.334234	-0.00655582	0.194634	0.0408435	0.0703994
	30.3357	-1.35599		30.3357	-0.24672			0.335217	-0.00581205	0.194677	0.041124	0.0708107
	30.3367	-1.3507		30.3367	-0.232037			0.336201	-0.00514829	0.194718	0.04139	0.0712226
	30.3377	-1.34528		30.3377	-0.218077			0.337184	-0.00456664	0.194756	0.0416437	0.0716337
	30.3386	-1.33973		30.3386	-0.204852			0.338167	-0.00406908	0.194792	0.0418872	0.0720426
	30.3396	-1.33403		30.3396	-0.192375			0.33915	-0.00365747	0.194824	0.0421228	0.0724482
	30.3406	-1.32817		30.3406	-0.180657			0.340133	-0.00333355	0.194852	0.0423526	0.0728493
	30.3416	-1.32214		30.3416	-0.169707			0.341116	-0.00309897	0.194877	0.0425786	0.0732449
	30.3426	-1.31594		30.3426	-0.159534			0.342099	-0.00295525	0.194897	0.042803	0.0736339
	30.3436	-1.30956		30.3436	-0.150145			0.343082	-0.0029038	0.194913	0.0430279	0.0740155
	30.3445	-1.30298		30.3445	-0.141546			0.344065	-0.00294594	0.194924	0.0432552	0.0743888
	30.3455	-1.29621		30.3455	-0.133741			0.345048	-0.00308285	0.19493	0.043487	0.0747531
	30.3465	-1.28923		30.3465	-0.126735			0.346031	-0.00331563	0.194931	0.0437253	0.0751077
	30.3475	-1.28204		30.3475	-0.12053			0.347014	-0.00364524	0.194927	0.0439719	0.075452
	30.3485	-1.27463		30.3485	-0.115126			0.347997	-0.00407257	0.194916	0.0442286	0.0757854
	30.3495	-1.26699		30.3495	-0.110525			0.34898	-0.00459836	0.194899	0.0444974	0.0761076
	30.3504	-1.25912		30.3504	-0.106723			0.349963	-0.00522328	0.194876	0.0447798	0.0764181
	30.3514	-1.25102		30.3514	-0.103719			0.350946	-0.00594788	0.194846	0.0450776	0.0767166
	30.3524	-1.24267		30.3524	-0.10151			0.351929	-0.00677258	0.194809	0.0453924	0.0770029
	30.3534	-1.23408		30.3534	-0.10009			0.352912	-0.00769772	0.194764	0.0457256	0.0772768
	30.3544	-1.22523		30.3544	-0.0994527			0.353895	-0.00872351	0.194712	0.0460789	0.0775382
	30.3553	-1.21613		30.3553	-0.0995917			0.354878	-0.00985009	0.194651	0.0464534	0.0777871
	30.3563	-1.20677		30.3563	-0.100498			0.355861	-0.0110774	0.194583	0.0468506	0.0780235
	30.3573	-1.19716		30.3573	-0.102163			0.356844	-0.0124055	0.194506	0.0472717	0.0782474
	30.3583	-1.18728		30.3583	-0.104575			0.357827	-0.0138339	0.19442	0.0477177	0.0784589
	30.3593	-1.17714		30.3593	-0.107723			0.358811	-0.0153625	0.194324	0.0481897	0.0786583
	30.3603	-1.16673		30.3603	-0.111594			0.359794	-0.0169908	0.19422	0.0486887	0.0788457
	30.3612	-1.15606		30.3612	-0.116175			0.360777	-0.0187182	0.194105	0.0492155	0.0790215
	30.3622	-1.14512		30.3622	-0.12145			0.36176	-0.0205441	0.193981	0.0497709	0.0791858
	30.3632	-1.13392		30.3632	-0.127404			0.362743	-0.0224676	0.193846	0.0503554	0.0793391
	30.3642	-1.12246		30.3642	-0.13402			0.363726	-0.024488	0.193701	0.0509697	0.0794817
	30.3652	-1.11073		30.3652	-0.14128			0.364709	-0.0266041	0.193545	0.0516143	0.079614
	30.3662	-1.09875		30.3662	-0.149167			0.365692	-0.0288148	0.193378	0.0522893	0.0797364
	30.3671	-1.0865		30.3671	-0.15766			0.366675	-0.0311188	0.1932	0.0529952	0.0798493
	30.3681	-1.07401		30.3681	-0.16674			0.367658	-0.0335149	0.19301	0.0537319	0.0799533
	30.3691	-1.06126		30.3691	-0.176386			0.368641	-0.0360014	0.192808	0.0544996	0.0800489
	30.3701	-1.04827		30.3701	-0.186576			0.369624	-0.0385769	0.192595	0.055298	0.0801363
	30.3711	-1.03503		30.3711	-0.197288			0.370607	-0.0412394	0.192369	0.0561271	0.0802163
	30.3721	-1.02156		30.3721	-0.208499			0.37159	-0.0439873	0.192131	0.0569865	0.0802892
	30.373	-1.00786		30.373	-0.220186			0.372573	-0.0468184	0.191881	0.0578756	0.0803556
	30.374	-0.993929		30.374	-0.232325			0.373556	-0.0497308	0.191618	0.0587941	0.0804159
	30.375	-0.979784		30.375	-0.244891			0.374539	-0.052722	0.191342	0.0597412	0.0804707
	30.376	-0.965429		30.376	-0.257861			0.375522	-0.0557899	0.191054	0.0607161	0.0805204
	30.377	-0.950871		30.377	-0.271209			0.376505	-0.058932	0.190752	0.0617179	0.0805654
	30.378	-0.936117		30.378	-0.284909			0.377488	-0.0621456	0.190438	0.0627456	0.0806063
	30.3789	-0.921178		30.3789	-0.298936			0.378471	-0.0654281	0.19011	0.0637981	0.0806434
	30.3799	-0.906061		30.3799	-0.313265			0.379454	-0.0687766	0.18977	0.0648742	0.0806771
	30.3809	-0.890776		30.3809	-0.327868			0.380437	-0.0721883	0.189417	0.0659725	0.0807078
	30.3819	-0.875333		30.3819	-0.342722			0.38142	-0.0756599	0.18905	0.0670915	0.080736
	30.3829	-0.859742		30.3829	-0.357799			0.382404	-0.0791885	0.188671	0.0682298	0.0807619
	30.3839	-0.844013		30.3839	-0.373074			0.383387	-0.0827707	0.188279	0.0693856	0.0807857
	30.3848	-0.828158		30.3848	-0.38852			0.38437	-0.0864032	0.187874	0.0705571	0.0808079
	30.3858	-0.812187		30.3858	-0.404112			0.385353	-0.0900825	0.187456	0.0717426	0.0808286
	30.3868	-0.796113		30.3868	-0.419826			0.386336	-0.093805	0.187026	0.0729401	0.0808481
	30.3878	-0.779947		30.3878	-0.435634			0.387319	-0.097567	0.186584	0.0741475	0.0808665
	30.3888	-0.763702		30.3888	-0.451513			0.388302	-0.101365	0.18613	0.0753627	0.080884
	30.3898	-0.74739		30.3898	-0.467437			0.389285	-0.105195	0.185664	0.0765834	0.0809007
	30.3907	-0.731023		30.3907	-0.483383			0.390268	-0.109052	0.185186	0.0778075	0.0809167
	30.3917	-0.714616		30.3917	-0.499326			0.391251	-0.112934	0.184698	0.0790324	0.0809321
	30.3927	-0.69818		30.3927	-0.515244			0.392234	-0.116836	0.184198	0.0802559	0.0809468
	30.3937	-0.68173		30.3937	-0.531112			0.393217	-0.120754	0.183688	0.0814753	0.0809609
	30.3947	-0.665278		30.3947	-0.54691			0.3942	-0.124683	0.183168	0.0826881	0.0809743
	30.3957	-0.648839		30.3957	-0.562615			0.395183	-0.128619	0.182638	0.0838917	0.080987
	30.3966	-0.632427		30.3966	-0.578206			0.396166	-0.132559	0.1821	0.0850835	0.0809988
	30.3976	-0.616055		30.3976	-0.593661			0.397149	-0.136497	0.181552	0.0862606	0.0810098
	30.3986	-0.599737		30.3986	-0.608963			0.398132	-0.14043	0.180996	0.0874204	0.0810197
	30.3996	-0.583487		30.3996	-0.624091			0.399115	-0.144352	0.180433	0.08856	0.0810283
	30.4006	-0.56732		30.4006	-0.639026			0.400098	-0.148259	0.179863	0.0896767	0.0810356
	30.4016	-0.551249		30.4016	-0.653751			0.401081	-0.152148	0.179286	0.0907675	0.0810414
	30.4025	-0.535288		30.4025	-0.668249			0.402064	-0.156013	0.178703	0.0918297	0.0810453
	30.4035	-0.519451		30.4035	-0.682504			0.403047	-0.15985	0.178114	0.0928604	0.0810472
	30.4045	-0.503751		30.4045	-0.696499			0.40403	-0.163655	0.177521	0.0938567	0.0810469
	30.4055	-0.488203		30.4055	-0.710221			0.405014	-0.167423	0.176924	0.0948156	0.0810442
	30.4065	-0.472819		30.4065	-0.723656			0.405997	-0.171149	0.176324	0.0957344	0.0810387
	30.4075	-0.457613		30.4075	-0.736789			0.40698	-0.17483	0.175721	0.0966102	0.0810302
	30.4084	-0.442598		30.4084	-0.749609			0.407963	-0.178461	0.175116	0.09744	0.0810185
	30.4094	-0.427786		30.4094	-0.762105			0.408946	-0.182038	0.17451	0.0982212	0.0810034
	30.4104	-0.413189		30.4104	-0.774264			0.409929	-0.185557	0.173903	0.0989508	0.0809845
	30.4114	-0.39882		30.4114	-0.786078			0.410912	-0.189012	0.173296	0.0996262	0.0809616
	30.4124	-0.384691		30.4124	-0.797537			0.411895	-0.192402	0.17269	0.100244	0.0809345
	30.4133	-0.370812		30.4133	-0.808632			0.412878	-0.19572	0.172085	0.100803	0.0809028
	30.4143	-0.357194		30.4143	-0.819355			0.413861	-0.198964	0.171483	0.101299	0.0808665
	30.4153	-0.34385		30.4153	-0.829701			0.414844	-0.20213	0.170884	0.10173	0.0808252
	30.4163	-0.330787		30.4163	-0.839661			0.415827	-0.205214	0.170288	0.102094	0.0807787
	30.4173	-0.318017		30.4173	-0.849231			0.41681	-0.208212	0.169697	0.102387	0.0807267
	30.4183	-0.305549		30.4183	-0.858406			0.417793	-0.211121	0.16911	0.102609	0.0806692
	30.4192	-0.293392		30.4192	-0.867181			0.418776	-0.213938	0.168529	0.102755	0.0806058
	30.4202	-0.281553		30.4202	-0.875553			0.419759	-0.216659	0.167955	0.102824	0.0805364
	30.4212	-0.270043		30.4212	-0.883518			0.420742	-0.219281	0.167387	0.102814	0.0804609
	30.4222	-0.258868		30.4222	-0.891074			0.421725	-0.221801	0.166826	0.102722	0.080379
	30.4232	-0.248034		30.4232	-0.898219			0.422708	-0.224217	0.166274	0.102547	0.0802905
	30.4242	-0.23755		30.4242	-0.904952			0.423691	-0.226525	0.16573	0.102286	0.0801955
	30.4251	-0.227422		30.4251	-0.911272			0.424674	-0.228723	0.165195	0.101938	0.0800937
	30.4261	-0.217654		30.4261	-0.917178			0.425657	-0.230809	0.164669	0.101501	0.079985
	30.4271	-0.208252		30.4271	-0.92267			0.42664	-0.232781	0.164153	0.100973	0.0798693
	30.4281	-0.199222		30.4281	-0.927749			0.427623	-0.234635	0.163647	0.100353	0.0797466
	30.4291	-0.190567		30.4291	-0.932416			0.428607	-0.236371	0.163152	0.0996393	0.0796168
	30.4301	-0.182291		30.4301	-0.936672			0.42959	-0.237985	0.162667	0.0988303	0.0794797
	30.431	-0.174398		30.431	-0.940518			0.430573	-0.239478	0.162194	0.0979249	0.0793354
	30.432	-0.16689		30.432	-0.943957			0.431556	-0.240846	0.161732	0.0969221	0.0791839
	30.433	-0.15977		30.433	-0.946991			0.432539	-0.24209	0.161282	0.0958208	0.079025
	30.434	-0.153039		30.434	-0.949622			0.433522	-0.243206	0.160843	0.0946201	0.0788589
	30.435	-0.1467		30.435	-0.951854			0.434505	-0.244195	0.160415	0.0933193	0.0786855
	30.436	-0.140751		30.436	-0.953689			0.435488	-0.245055	0.16	0.0919177	0.0785048
	30.4369	-0.135195		30.4369	-0.955132			0.436471	-0.245786	0.159596	0.0904149	0.0783169
	30.4379	-0.130031		30.4379	-0.956185			0.437454	-0.246386	0.159204	0.0888104	0.0781218
	30.4389	-0.125259		30.4389	-0.956853			0.438437	-0.246856	0.158824	0.0871041	0.0779197
	30.4399	-0.120877		30.4399	-0.957141			0.43942	-0.247195	0.158455	0.0852958	0.0777105
	30.4409	-0.116884		30.4409	-0.957051			0.440403	-0.247403	0.158098	0.0833855	0.0774943
	30.4419	-0.113278		30.4419	-0.95659			0.441386	-0.247479	0.157752	0.0813734	0.0772714
	30.4428	-0.110058		30.4428	-0.955762			0.442369	-0.247424	0.157418	0.0792598	0.0770417
	30.4438	-0.10722		30.4438	-0.954571			0.443352	-0.247237	0.157094	0.0770451	0.0768055
	30.4448	-0.104761		30.4448	-0.953024			0.444335	-0.24692	0.15678	0.0747299	0.0765628
	30.4458	-0.102678		30.4458	-0.951125			0.445318	-0.246471	0.156478	0.0723149	0.0763139
	30.4468	-0.100968		30.4468	-0.948879			0.446301	-0.245893	0.156185	0.0698009	0.0760588
	30.4478	-0.0996251		30.4478	-0.946292			0.447284	-0.245185	0.155902	0.0671889	0.0757979
	30.4487	-0.0986458		30.4487	-0.943371			0.448267	-0.244348	0.155628	0.06448	0.0755312
	30.4497	-0.0980252		30.4497	-0.94012			0.44925	-0.243383	0.155363	0.0616755	0.0752591
	30.4507	-0.0977579		30.4507	-0.936545			0.450233	-0.242291	0.155108	0.0587767	0.0749816
	30.4517	-0.0978386		30.4517	-0.932654			0.451217	-0.241072	0.15486	0.0557852	0.0746992
	30.4527	-0.0982614		30.4527	-0.92845			0.4522	-0.239729	0.154621	0.0527026	0.0744119
	30.4537	-0.0990204		30.4537	-0.923942			0.453183	-0.238261	0.154389	0.0495306	0.0741202
	30.4546	-0.100109		30.4546	-0.919135			0.454166	-0.236671	0.154165	0.0462713	0.0738242
	30.4556	-0.101522		30.4556	-0.914035			0.455149	-0.234959	0.153947	0.0429266	0.0735242
	30.4566	-0.10325		30.4566	-0.90865			0.456132	-0.233127	0.153736	0.0394986	0.0732206
	30.4576	-0.105289		30.4576	-0.902984			0.457115	-0.231177	0.153531	0.0359897	0.0729136
	30.4586	-0.10763		30.4586	-0.897045			0.458098	-0.22911	0.153333	0.0324023	0.0726036
	30.4596	-0.110266		30.4596	-0.89084			0.459081	-0.226927	0.153139	0.0287387	0.072291
	30.4605	-0.113191		30.4605	-0.884375			0.460064	-0.224631	0.152951	0.0250017	0.0719759
	30.4615	-0.116395		30.4615	-0.877656			0.461047	-0.222224	0.152768	0.0211939	0.0716589
	30.4625	-0.119873		30.4625	-0.870689			0.46203	-0.219706	0.15259	0.0173182	0.0713402
	30.4635	-0.123615		30.4635	-0.863483			0.463013	-0.217081	0.152416	0.0133776	0.0710203
	30.4645	-0.127615		30.4645	-0.856043			0.463996	-0.214349	0.152247	0.00937491	0.0706994
	30.4654	-0.131865		30.4654	-0.848375			0.464979	-0.211514	0.152081	0.00531338	0.0703781
	30.4664	-0.136356		30.4664	-0.840487			0.465962	-0.208577	0.15192	0.00119616	0.0700566
	30.4674	-0.141082		30.4674	-0.832385			0.466945	-0.205541	0.151762	-0.00297345	0.0697353
	30.4684	-0.146034		30.4684	-0.824075			0.467928	-0.202407	0.151608	-0.00719211	0.0694148
	30.4694	-0.151204		30.4694	-0.815564			0.468911	-0.199179	0.151457	-0.0114564	0.0690953
	30.4704	-0.156586		30.4704	-0.806859			0.469894	-0.195858	0.151309	-0.0157628	0.0687773
	30.4713	-0.162172		30.4713	-0.797965			0.470877	-0.192448	0.151165	-0.0201077	0.0684611
	30.4723	-0.167955		30.4723	-0.78889			0.47186	-0.188949	0.151025	-0.0244876	0.0681473
	30.4733	-0.173927		30.4733	-0.77964			0.472843	-0.185366	0.150887	-0.0288986	0.0678362
	30.4743	-0.18008		30.4743	-0.770222			0.473826	-0.181701	0.150753	-0.0333372	0.0675281
	30.4753	-0.186409		30.4753	-0.760641			0.47481	-0.177957	0.150623	-0.0377995	0.0672236
	30.4763	-0.192907		30.4763	-0.750905			0.475793	-0.174135	0.150496	-0.0422817	0.066923
	30.4772	-0.199566		30.4772	-0.741019			0.476776	-0.17024	0.150374	-0.04678	0.0666267
	30.4782	-0.206379		30.4782	-0.730991			0.477759	-0.166274	0.150255	-0.0512904	0.0663352
	30.4792	-0.213342		30.4792	-0.720827			0.478742	-0.162241	0.15014	-0.055809	0.0660487
	30.4802	-0.220447		30.4802	-0.710533			0.479725	-0.158142	0.150029	-0.0603319	0.0657677
	30.4812	-0.227688		30.4812	-0.700116			0.480708	-0.153982	0.149923	-0.0648552	0.0654926
	30.4822	-0.23506		30.4822	-0.689584			0.481691	-0.149763	0.149822	-0.0693749	0.0652237
	30.4831	-0.242557		30.4831	-0.678941			0.482674	-0.145488	0.149727	-0.073887	0.0649613
	30.4841	-0.250172		30.4841	-0.668197			0.483657	-0.141162	0.149636	-0.0783875	0.0647059
	30.4851	-0.257902		30.4851	-0.657356			0.48464	-0.136787	0.149552	-0.0828726	0.0644576
	30.4861	-0.26574		30.4861	-0.646428			0.485623	-0.132366	0.149473	-0.0873382	0.0642169
	30.4871	-0.273682		30.4871	-0.635417			0.486606	-0.127904	0.149402	-0.0917803	0.063984
	30.4881	-0.281723		30.4881	-0.624333			0.487589	-0.123403	0.149337	-0.0961952	0.0637592
	30.489	-0.289859		30.489	-0.613182			0.488572	-0.118867	0.14928	-0.100579	0.0635428
	30.49	-0.298083		30.49	-0.601971			0.489555	-0.1143	0.14923	-0.104928	0.0633349
	30.491	-0.306394		30.491	-0.59071			0.490538	-0.109705	0.149189	-0.109237	0.0631359
	30.492	-0.314786		30.492	-0.579405			0.491521	-0.105087	0.149157	-0.113504	0.0629458
	30.493	-0.323255		30.493	-0.568065			0.492504	-0.100448	0.149133	-0.117725	0.0627649
	30.494	-0.331797		30.494	-0.556697			0.493487	-0.0957921	0.14912	-0.121896	0.0625933
	30.4949	-0.34041		30.4949	-0.545312			0.49447	-0.0911239	0.149116	-0.126012	0.0624311
	30.4959	-0.349089		30.4959	-0.533916			0.495453	-0.0864468	0.149123	-0.130072	0.0622785
	30.4969	-0.357832		30.4969	-0.52252			0.496436	-0.0817646	0.14914	-0.13407	0.0621355
	30.4979	-0.366635		30.4979	-0.511133			0.49742	-0.0770813	0.14917	-0.138004	0.0620022
	30.4989	-0.375495		30.4989	-0.499762			0.498403	-0.0724007	0.14921	-0.141871	0.0618785
	30.4999	-0.38441		30.4999	-0.48842			0.499386	-0.0677267	0.149264	-0.145666	0.0617646
	30.5008	-0.393376		30.5008	-0.477114			0.500369	-0.0630633	0.149329	-0.149387	0.0616603
	30.5018	-0.402393		30.5018	-0.465856			0.501352	-0.0584144	0.149408	-0.153031	0.0615657
	30.5028	-0.411456		30.5028	-0.454655			0.502335	-0.0537839	0.1495	-0.156594	0.0614806
	30.5038	-0.420564		30.5038	-0.443522			0.503318	-0.0491759	0.149606	-0.160073	0.0614051
	30.5048	-0.429716		30.5048	-0.432467			0.504301	-0.0445944	0.149726	-0.163466	0.0613388
	30.5058	-0.438908		30.5058	-0.421503			0.505284	-0.0400432	0.14986	-0.16677	0.0612818
	30.5067	-0.44814		30.5067	-0.410639			0.506267	-0.0355263	0.150009	-0.169982	0.0612339
	30.5077	-0.45741		30.5077	-0.399887			0.50725	-0.0310478	0.150172	-0.173099	0.0611949
	30.5087	-0.466717		30.5087	-0.389259			0.508233	-0.0266116	0.15035	-0.176119	0.0611645
	30.5097	-0.476059		30.5097	-0.378766			0.509216	-0.0222216	0.150544	-0.17904	0.0611427
	30.5107	-0.485435		30.5107	-0.368421			0.510199	-0.0178817	0.150753	-0.181859	0.0611291
	30.5117	-0.494843		30.5117	-0.358234			0.511182	-0.0135958	0.150977	-0.184574	0.0611235
	30.5126	-0.504284		30.5126	-0.348219			0.512165	-0.00936784	0.151216	-0.187184	0.0611256
	30.5136	-0.513755		30.5136	-0.338387			0.513148	-0.00520154	0.151471	-0.189685	0.0611353
	30.5146	-0.523257		30.5146	-0.328751			0.514131	-0.00110071	0.151742	-0.192077	0.0611521
	30.5156	-0.532788		30.5156	-0.319323			0.515114	0.0029309	0.152027	-0.194358	0.0611759
	30.5166	-0.542347		30.5166	-0.310115			0.516097	0.00688962	0.152328	-0.196525	0.0612064
	30.5176	-0.551934		30.5176	-0.30114			0.51708	0.0107718	0.152643	-0.198578	0.0612432
	30.5185	-0.561548		30.5185	-0.29241			0.518063	0.0145739	0.152974	-0.200516	0.0612861
	30.5195	-0.571188		30.5195	-0.283937			0.519046	0.0182924	0.153319	-0.202337	0.0613348
	30.5205	-0.580853		30.5205	-0.275734			0.520029	0.0219239	0.153678	-0.20404	0.0613889
	30.5215	-0.590543		30.5215	-0.267813			0.521013	0.0254651	0.154051	-0.205624	0.0614483
	30.5225	-0.600257		30.5225	-0.260186			0.521996	0.0289126	0.154437	-0.207088	0.0615127
	30.5234	-0.609993		30.5234	-0.252865			0.522979	0.0322633	0.154837	-0.208433	0.0615817
	30.5244	-0.619752		30.5244	-0.245862			0.523962	0.0355141	0.155249	-0.209656	0.0616552
	30.5254	-0.629531		30.5254	-0.239188			0.524945	0.0386619	0.155673	-0.210758	0.0617329
	30.5264	-0.639329		30.5264	-0.232855			0.525928	0.041704	0.156109	-0.211738	0.0618146
	30.5274	-0.649145		30.5274	-0.226874			0.526911	0.0446374	0.156556	-0.212597	0.0619001
	30.5284	-0.658977		30.5284	-0.221256			0.527894	0.0474596	0.157013	-0.213334	0.0619893
	30.5293	-0.668825		30.5293	-0.216012			0.528877	0.0501678	0.15748	-0.213949	0.0620819
	30.5303	-0.678684		30.5303	-0.211152			0.52986	0.0527596	0.157955	-0.214443	0.0621778
	30.5313	-0.688555		30.5313	-0.206686			0.530843	0.0552327	0.158439	-0.214816	0.0622769
	30.5323	-0.698434		30.5323	-0.202625			0.531826	0.0575847	0.158931	-0.215068	0.0623792
	30.5333	-0.708318		30.5333	-0.198977			0.532809	0.0598136	0.159429	-0.215199	0.0624845
	30.5343	-0.718206		30.5343	-0.195753			0.533792	0.0619174	0.159933	-0.215212	0.0625928
	30.5352	-0.728094		30.5352	-0.19296			0.534775	0.0638941	0.160442	-0.215106	0.0627042
	30.5362	-0.737979		30.5362	-0.190607			0.535758	0.065742	0.160955	-0.214882	0.0628185
	30.5372	-0.747857		30.5372	-0.188702			0.536741	0.0674594	0.161472	-0.214542	0.0629359
	30.5382	-0.757725		30.5382	-0.187253			0.537724	0.0690447	0.16199	-0.214086	0.0630564
	30.5392	-0.767579		30.5392	-0.186268			0.538707	0.0704967	0.16251	-0.213517	0.0631802
	30.5402	-0.777414		30.5402	-0.185752			0.53969	0.071814	0.163031	-0.212834	0.0633072
	30.5411	-0.787227		30.5411	-0.185712			0.540673	0.0729954	0.16355	-0.212041	0.0634376
	30.5421	-0.797012		30.5421	-0.186154			0.541656	0.0740399	0.164068	-0.211137	0.0635717
	30.5431	-0.806765		30.5431	-0.187084			0.542639	0.0749467	0.164584	-0.210126	0.0637094
	30.5441	-0.81648		30.5441	-0.188506			0.543623	0.0757148	0.165096	-0.209009	0.0638511
	30.5451	-0.826151		30.5451	-0.190425			0.544606	0.0763437	0.165603	-0.207788	0.0639969
	30.5461	-0.835773		30.5461	-0.192845			0.545589	0.0768328	0.166104	-0.206465	0.0641471
	30.547	-0.845339		30.547	-0.195768			0.546572	0.0771817	0.166599	-0.205041	0.0643017
	30.548	-0.854844		30.548	-0.199199			0.547555	0.0773901	0.167085	-0.20352	0.0644611
	30.549	-0.86428		30.549	-0.20314			0.548538	0.0774577	0.167563	-0.201903	0.0646254
	30.55	-0.873641		30.55	-0.207591			0.549521	0.0773846	0.16803	-0.200193	0.0647948
	30.551	-0.88292		30.551	-0.212555			0.550504	0.0771708	0.168487	-0.198392	0.0649696
	30.552	-0.892108		30.552	-0.218033			0.551487	0.0768163	0.168932	-0.196503	0.06515
	30.5529	-0.9012		30.5529	-0.224023			0.55247	0.0763216	0.169363	-0.194528	0.0653361
	30.5539	-0.910186		30.5539	-0.230528			0.553453	0.0756869	0.16978	-0.19247	0.0655281
	30.5549	-0.919058		30.5549	-0.237544			0.554436	0.0749129	0.170182	-0.190331	0.0657261
	30.5559	-0.927809		30.5559	-0.245071			0.555419	0.074	0.170568	-0.188115	0.0659302
	30.5569	-0.93643		30.5569	-0.253107			0.556402	0.072949	0.170937	-0.185824	0.0661406
	30.5579	-0.944912		30.5579	-0.26165			0.557385	0.0717607	0.171288	-0.183461	0.0663573
	30.5588	-0.953248		30.5588	-0.270696			0.558368	0.0704361	0.17162	-0.181029	0.0665803
	30.5598	-0.961427		30.5598	-0.280241			0.559351	0.0689761	0.171932	-0.17853	0.0668097
	30.5608	-0.969441		30.5608	-0.290283			0.560334	0.0673819	0.172223	-0.175969	0.0670453
	30.5618	-0.97728		30.5618	-0.300815			0.561317	0.0656548	0.172493	-0.173347	0.0672872
	30.5628	-0.984937		30.5628	-0.311834			0.5623	0.0637959	0.17274	-0.170669	0.0675351
	30.5638	-0.992402		30.5638	-0.323332			0.563283	0.0618069	0.172964	-0.167936	0.067789
	30.5647	-0.999666		30.5647	-0.335305			0.564266	0.0596891	0.173164	-0.165152	0.0680486
	30.5657	-1.00672		30.5657	-0.347745			0.565249	0.0574443	0.173339	-0.162321	0.0683137
	30.5667	-1.01355		30.5667	-0.360645			0.566232	0.055074	0.173489	-0.159445	0.068584
	30.5677	-1.02016		30.5677	-0.373998			0.567216	0.0525802	0.173614	-0.156527	0.0688591
	30.5687	-1.02653		30.5687	-0.387795			0.568199	0.0499647	0.173711	-0.153571	0.0691387
	30.5697	-1.03266		30.5697	-0.402027			0.569182	0.0472294	0.173782	-0.150579	0.0694224
	30.5706	-1.03853		30.5706	-0.416687			0.570165	0.0443766	0.173825	-0.147555	0.0697097
	30.5716	-1.04414		30.5716	-0.431763			0.571148	0.0414083	0.17384	-0.144503	0.0700001
	30.5726	-1.04948		30.5726	-0.447245			0.572131	0.0383268	0.173827	-0.141424	0.0702931
	30.5736	-1.05454		30.5736	-0.463125			0.573114	0.0351345	0.173785	-0.138322	0.0705882
	30.5746	-1.05932		30.5746	-0.479389			0.574097	0.0318338	0.173714	-0.135201	0.0708848
	30.5756	-1.06381		30.5756	-0.496028			0.57508	0.0284271	0.173614	-0.132063	0.0711822
	30.5765	-1.068		30.5765	-0.513028			0.576063	0.0249172	0.173484	-0.128911	0.0714798
	30.5775	-1.07188		30.5775	-0.530379			0.577046	0.0213067	0.173325	-0.125748	0.071777
	30.5785	-1.07545		30.5785	-0.548066			0.578029	0.0175983	0.173136	-0.122578	0.072073
	30.5795	-1.0787		30.5795	-0.566078			0.579012	0.013795	0.172917	-0.119403	0.0723673
	30.5805	-1.08163		30.5805	-0.5844			0.579995	0.00989971	0.172669	-0.116225	0.0726591
	30.5814	-1.08424		30.5814	-0.603019			0.580978	0.00591539	0.172391	-0.113049	0.0729476
	30.5824	-1.0865		30.5824	-0.62192			0.581961	0.00184517	0.172084	-0.109876	0.0732323
	30.5834	-1.08843		30.5834	-0.64109			0.582944	-0.00230777	0.171747	-0.106709	0.0735123
	30.5844	-1.09002		30.5844	-0.660512			0.583927	-0.00654017	0.171381	-0.103551	0.0737871
	30.5854	-1.09127		30.5854	-0.680171			0.58491	-0.0108487	0.170987	-0.100405	0.0740558
	30.5864	-1.09216		30.5864	-0.700052			0.585893	-0.0152299	0.170564	-0.0972736	0.0743179
	30.5873	-1.0927		30.5873	-0.72014			0.586876	-0.0196804	0.170113	-0.0941585	0.0745727
	30.5883	-1.09289		30.5883	-0.740416			0.587859	-0.0241966	0.169635	-0.0910626	0.0748196
	30.5893	-1.09273		30.5893	-0.760866			0.588842	-0.0287748	0.16913	-0.0879883	0.0750578
	30.5903	-1.0922		30.5903	-0.781472			0.589826	-0.0334114	0.168599	-0.0849379	0.0752869
	30.5913	-1.09132		30.5913	-0.802218			0.590809	-0.0381026	0.168042	-0.0819137	0.0755063
	30.5923	-1.09008		30.5923	-0.823085			0.591792	-0.0428446	0.167461	-0.0789178	0.0757155
	30.5932	-1.08848		30.5932	-0.844057			0.592775	-0.0476335	0.166855	-0.0759526	0.0759139
	30.5942	-1.08652		30.5942	-0.865116			0.593758	-0.0524655	0.166226	-0.07302	0.0761011
	30.5952	-1.08421		30.5952	-0.886244			0.594741	-0.0573364	0.165575	-0.0701221	0.0762768
	30.5962	-1.08154		30.5962	-0.907423			0.595724	-0.0622422	0.164902	-0.0672608	0.0764405
	30.5972	-1.07851		30.5972	-0.928634			0.596707	-0.067179	0.16421	-0.0644382	0.0765919
	30.5982	-1.07513		30.5982	-0.94986			0.59769	-0.0721424	0.163497	-0.0616559	0.0767307
	30.5991	-1.0714		30.5991	-0.971082			0.598673	-0.0771284	0.162767	-0.0589159	0.0768568
	30.6001	-1.06732		30.6001	-0.992282			0.599656	-0.0821328	0.16202	-0.0562197	0.0769698
	30.6011	-1.06289		30.6011	-1.01344			0.600639	-0.0871512	0.161257	-0.0535692	0.0770698
	30.6021	-1.05813		30.6021	-1.03454			0.601622	-0.0921795	0.160479	-0.0509659	0.0771565
	30.6031	-1.05303		30.6031	-1.05556			0.602605	-0.0972134	0.159688	-0.0484114	0.07723
	30.6041	-1.0476		30.6041	-1.07648			0.603588	-0.102248	0.158885	-0.0459072	0.0772902
	30.605	-1.04183		30.605	-1.09729			0.604571	-0.10728	0.158072	-0.0434547	0.0773374
	30.606	-1.03575		30.606	-1.11796			0.605554	-0.112305	0.157249	-0.0410554	0.0773715
	30.607	-1.02935		30.607	-1.13849			0.606537	-0.117317	0.156419	-0.0387105	0.0773927
	30.608	-1.02264		30.608	-1.15883			0.60752	-0.122314	0.155583	-0.0364213	0.0774013
	30.609	-1.01563		30.609	-1.17899			0.608503	-0.12729	0.154741	-0.0341891	0.0773976
	30.61	-1.00832		30.61	-1.19895			0.609486	-0.132241	0.153897	-0.0320151	0.0773818
	30.6109	-1.00071		30.6109	-1.21867			0.610469	-0.137163	0.15305	-0.0299003	0.0773544
	30.6119	-0.992829		30.6119	-1.23815			0.611452	-0.142051	0.152204	-0.0278459	0.0773158
	30.6129	-0.98467		30.6129	-1.25737			0.612435	-0.146901	0.151358	-0.025853	0.0772665
	30.6139	-0.976244		30.6139	-1.27632			0.613419	-0.151709	0.150516	-0.0239224	0.0772069
	30.6149	-0.967559		30.6149	-1.29496			0.614402	-0.156471	0.149678	-0.0220551	0.0771376
	30.6159	-0.958625		30.6159	-1.31329			0.615385	-0.161182	0.148846	-0.0202521	0.0770593
	30.6168	-0.94945		30.6168	-1.3313			0.616368	-0.165839	0.148021	-0.0185142	0.0769726
	30.6178	-0.940043		30.6178	-1.34896			0.617351	-0.170436	0.147205	-0.0168421	0.0768781
	30.6188	-0.930415		30.6188	-1.36625			0.618334	-0.174971	0.1464	-0.0152367	0.0767765
	30.6198	-0.920575		30.6198	-1.38318			0.619317	-0.179438	0.145607	-0.0136988	0.0766687
	30.6208	-0.910533		30.6208	-1.39971			0.6203	-0.183834	0.144827	-0.0122289	0.0765553
	30.6218	-0.9003		30.6218	-1.41583			0.621283	-0.188156	0.144062	-0.0108277	0.0764371
	30.6227	-0.889886		30.6227	-1.43154			0.622266	-0.192399	0.143314	-0.00949589	0.076315
	30.6237	-0.879303		30.6237	-1.44682			0.623249	-0.196559	0.142583	-0.00823402	0.0761898
	30.6247	-0.86856		30.6247	-1.46165			0.624232	-0.200633	0.141871	-0.00704262	0.0760622
	30.6257	-0.857669		30.6257	-1.47602			0.625215	-0.204617	0.141179	-0.00592219	0.0759332
	30.6267	-0.846643		30.6267	-1.48992			0.626198	-0.208507	0.140509	-0.00487322	0.0758035
	30.6277	-0.835492		30.6277	-1.50335			0.627181	-0.212301	0.139861	-0.00389614	0.075674
	30.6286	-0.824228		30.6286	-1.51629			0.628164	-0.215995	0.139238	-0.00299134	0.0755455
	30.6296	-0.812863		30.6296	-1.52872			0.629147	-0.219585	0.138639	-0.0021592	0.0754188
	30.6306	-0.80141		30.6306	-1.54065			0.63013	-0.223069	0.138066	-0.00140005	0.0752947
	30.6316	-0.78988		30.6316	-1.55207			0.631113	-0.226444	0.13752	-0.000714168	0.075174
	30.6326	-0.778285		30.6326	-1.56295			0.632096	-0.229706	0.137002	-0.000101826	0.0750573
	30.6335	-0.766639		30.6335	-1.57331			0.633079	-0.232852	0.136512	0.000436761	0.0749454
	30.6345	-0.754953		30.6345	-1.58313			0.634062	-0.235881	0.136052	0.000901409	0.074839
	30.6355	-0.74324		30.6355	-1.59241			0.635045	-0.23879	0.135621	0.00129197	0.0747386
	30.6365	-0.731511		30.6365	-1.60115			0.636029	-0.241576	0.135221	0.00160835	0.0746448
	30.6375	-0.719781		30.6375	-1.60933			0.637012	-0.244238	0.134853	0.00185046	0.0745582
	30.6385	-0.70806		30.6385	-1.61696			0.637995	-0.246772	0.134516	0.00201828	0.0744791
	30.6394	-0.696361		30.6394	-1.62404			0.638978	-0.249178	0.134211	0.00211183	0.0744081
	30.6404	-0.684696		30.6404	-1.63056			0.639961	-0.251453	0.133939	0.00213115	0.0743454
	30.6414	-0.673078		30.6414	-1.63652			0.640944	-0.253596	0.133699	0.00207633	0.0742914
	30.6424	-0.661517		30.6424	-1.64192			0.641927	-0.255606	0.133492	0.0019475	0.0742461
	30.6434	-0.650027		30.6434	-1.64677			0.64291	-0.257481	0.133318	0.00174485	0.0742099
	30.6444	-0.638617		30.6444	-1.65107			0.643893	-0.25922	0.133177	0.00146859	0.0741826
	30.6453	-0.627301		30.6453	-1.65482			0.644876	-0.260823	0.133069	0.00111898	0.0741645
	30.6463	-0.616088		30.6463	-1.65801			0.645859	-0.262288	0.132994	0.00069634	0.0741553
	30.6473	-0.60499		30.6473	-1.66067			0.646842	-0.263615	0.132952	0.000201021	0.074155
	30.6483	-0.594018		30.6483	-1.66279			0.647825	-0.264805	0.132943	-0.000366571	0.0741634
	30.6493	-0.583182		30.6493	-1.66437			0.648808	-0.265855	0.132966	-0.00100598	0.0741802
	30.6503	-0.572492		30.6503	-1.66543			0.649791	-0.266768	0.133021	-0.00171671	0.074205
	30.6512	-0.561958		30.6512	-1.66597			0.650774	-0.267542	0.133108	-0.00249819	0.0742376
	30.6522	-0.551589		30.6522	-1.666			0.651757	-0.268179	0.133227	-0.00334982	0.0742775
	30.6532	-0.541396		30.6532	-1.66553			0.65274	-0.268678	0.133376	-0.00427094	0.0743241
	30.6542	-0.531386		30.6542	-1.66457			0.653723	-0.269041	0.133556	-0.00526083	0.0743771
	30.6552	-0.521568		30.6552	-1.66313			0.654706	-0.269268	0.133766	-0.00631871	0.0744357
	30.6562	-0.511951		30.6562	-1.66121			0.655689	-0.269361	0.134006	-0.00744375	0.0744994
	30.6571	-0.502542		30.6571	-1.65884			0.656672	-0.26932	0.134275	-0.00863506	0.0745675
	30.6581	-0.493349		30.6581	-1.65601			0.657655	-0.269148	0.134572	-0.00989168	0.0746394
	30.6591	-0.484379		30.6591	-1.65276			0.658638	-0.268845	0.134896	-0.0112126	0.0747144
	30.6601	-0.475638		30.6601	-1.64907			0.659622	-0.268414	0.135248	-0.0125967	0.0747917
	30.6611	-0.467134		30.6611	-1.64498			0.660605	-0.267856	0.135626	-0.0140429	0.0748707
	30.6621	-0.45887		30.6621	-1.6405			0.661588	-0.267174	0.136029	-0.01555	0.0749506
	30.663	-0.450854		30.663	-1.63563			0.662571	-0.266369	0.136458	-0.0171166	0.0750308
	30.664	-0.44309		30.664	-1.63039			0.663554	-0.265444	0.13691	-0.0187414	0.0751104
	30.665	-0.435583		30.665	-1.6248			0.664537	-0.264402	0.137386	-0.0204231	0.0751889
	30.666	-0.428336		30.666	-1.61888			0.66552	-0.263245	0.137884	-0.0221601	0.0752655
	30.667	-0.421354		30.667	-1.61263			0.666503	-0.261976	0.138404	-0.0239508	0.0753395
	30.668	-0.414639		30.668	-1.60608			0.667486	-0.260597	0.138945	-0.0257936	0.0754104
	30.6689	-0.408195		30.6689	-1.59924			0.668469	-0.259113	0.139507	-0.0276868	0.0754776
	30.6699	-0.402024		30.6699	-1.59212			0.669452	-0.257525	0.140087	-0.0296286	0.0755404
	30.6709	-0.396128		30.6709	-1.58474			0.670435	-0.255838	0.140685	-0.0316171	0.0755984
	30.6719	-0.390508		30.6719	-1.57712			0.671418	-0.254054	0.141302	-0.0336504	0.0756511
	30.6729	-0.385166		30.6729	-1.56928			0.672401	-0.252177	0.141935	-0.0357264	0.075698
	30.6739	-0.380102		30.6739	-1.56122			0.673384	-0.25021	0.142583	-0.0378432	0.0757388
	30.6748	-0.375316		30.6748	-1.55297			0.674367	-0.248158	0.143247	-0.0399984	0.0757732
	30.6758	-0.370808		30.6758	-1.54455			0.67535	-0.246023	0.143924	-0.0421898	0.0758009
	30.6768	-0.366578		30.6768	-1.53597			0.676333	-0.24381	0.144615	-0.0444151	0.0758217
	30.6778	-0.362624		30.6778	-1.52724			0.677316	-0.241522	0.145317	-0.0466719	0.0758354
	30.6788	-0.358945		30.6788	-1.51839			0.678299	-0.239163	0.146032	-0.0489577	0.075842
	30.6798	-0.355539		30.6798	-1.50942			0.679282	-0.236738	0.146756	-0.0512699	0.0758415
	30.6807	-0.352404		30.6807	-1.50036			0.680265	-0.23425	0.14749	-0.053606	0.0758338
	30.6817	-0.349537		30.6817	-1.49123			0.681248	-0.231702	0.148233	-0.0559631	0.0758192
	30.6827	-0.346935		30.6827	-1.48203			0.682232	-0.2291	0.148984	-0.0583387	0.0757977
	30.6837	-0.344595		30.6837	-1.47279			0.683215	-0.226448	0.149741	-0.0607297	0.0757696
	30.6847	-0.342512		30.6847	-1.46351			0.684198	-0.223748	0.150505	-0.0631334	0.0757352
	30.6857	-0.340683		30.6857	-1.45422			0.685181	-0.221006	0.151274	-0.0655467	0.0756948
	30.6866	-0.339102		30.6866	-1.44493			0.686164	-0.218225	0.152047	-0.0679667	0.0756489
	30.6876	-0.337765		30.6876	-1.43566			0.687147	-0.21541	0.152823	-0.0703902	0.0755979
	30.6886	-0.336666		30.6886	-1.42642			0.68813	-0.212564	0.153603	-0.0728142	0.0755423
	30.6896	-0.3358		30.6896	-1.41722			0.689113	-0.209692	0.154384	-0.0752355	0.0754828
	30.6906	-0.335161		30.6906	-1.40808			0.690096	-0.206798	0.155166	-0.0776508	0.0754199
	30.6915	-0.334741		30.6915	-1.39902			0.691079	-0.203885	0.155948	-0.080057	0.0753543
	30.6925	-0.334534		30.6925	-1.39005			0.692062	-0.200958	0.15673	-0.0824507	0.0752867
	30.6935	-0.334534		30.6935	-1.38117			0.693045	-0.198021	0.157511	-0.0848287	0.0752178
	30.6945	-0.334733		30.6945	-1.37241			0.694028	-0.195077	0.158289	-0.0871875	0.0751485
	30.6955	-0.335122		30.6955	-1.36378			0.695011	-0.19213	0.159065	-0.0895239	0.0750795
	30.6965	-0.335695		30.6965	-1.35529			0.695994	-0.189185	0.159838	-0.0918345	0.0750116
	30.6974	-0.336443		30.6974	-1.34695			0.696977	-0.186244	0.160606	-0.0941159	0.0749458
	30.6984	-0.337356		30.6984	-1.33878			0.69796	-0.183312	0.161369	-0.0963647	0.0748828
	30.6994	-0.338427		30.6994	-1.33078			0.698943	-0.180392	0.162128	-0.0985776	0.0748236
	30.7004	-0.339646		30.7004	-1.32297			0.699926	-0.177488	0.16288	-0.100751	0.074769
	30.7014	-0.341004		30.7014	-1.31536			0.700909	-0.174604	0.163625	-0.102882	0.0747198
	30.7024	-0.342492		30.7024	-1.30796			0.701892	-0.171741	0.164364	-0.104967	0.0746771
	30.7033	-0.344099		30.7033	-1.30077			0.702875	-0.168905	0.165094	-0.107003	0.0746415
	30.7043	-0.345816		30.7043	-1.29382			0.703858	-0.166099	0.165817	-0.108986	0.0746141
	30.7053	-0.347633		30.7053	-1.28711			0.704841	-0.163324	0.166531	-0.110913	0.0745955
	30.7063	-0.349539		30.7063	-1.28065			0.705825	-0.160585	0.167235	-0.112781	0.0745866
	30.7073	-0.351524		30.7073	-1.27444			0.706808	-0.157885	0.167931	-0.114588	0.0745881
	30.7083	-0.353577		30.7083	-1.26851			0.707791	-0.155226	0.168616	-0.116329	0.0746008
	30.7092	-0.355687		30.7092	-1.26285			0.708774	-0.152612	0.16929	-0.118001	0.0746253
	30.7102	-0.357845		30.7102	-1.25747			0.709757	-0.150044	0.169954	-0.119603	0.0746624
	30.7112	-0.360039		30.7112	-1.25239			0.71074	-0.147526	0.170607	-0.12113	0.0747125
	30.7122	-0.362258		30.7122	-1.2476			0.711723	-0.14506	0.171249	-0.122581	0.0747763
	30.7132	-0.364491		30.7132	-1.24312			0.712706	-0.142649	0.171879	-0.123952	0.0748542
	30.7142	-0.366728		30.7142	-1.23896			0.713689	-0.140294	0.172497	-0.12524	0.0749468
	30.7151	-0.368957		30.7151	-1.23512			0.714672	-0.137998	0.173102	-0.126444	0.0750542
	30.7161	-0.371169		30.7161	-1.2316			0.715655	-0.135764	0.173696	-0.12756	0.075177
	30.7171	-0.373352		30.7171	-1.22841			0.716638	-0.133592	0.174277	-0.128587	0.0753153
	30.7181	-0.375495		30.7181	-1.22556			0.717621	-0.131485	0.174845	-0.129521	0.0754693
	30.7191	-0.377588		30.7191	-1.22306			0.718604	-0.129445	0.1754	-0.130362	0.0756393
	30.7201	-0.379621		30.7201	-1.2209			0.719587	-0.127473	0.175943	-0.131106	0.0758251
	30.721	-0.381584		30.721	-1.21909			0.72057	-0.125571	0.176472	-0.131753	0.076027
	30.722	-0.383466		30.722	-1.21764			0.721553	-0.12374	0.176988	-0.132299	0.0762448
	30.723	-0.385257		30.723	-1.21654			0.722536	-0.121981	0.177491	-0.132744	0.0764784
	30.724	-0.386949		30.724	-1.21581			0.723519	-0.120296	0.177981	-0.133086	0.0767277
	30.725	-0.38853		30.725	-1.21545			0.724502	-0.118686	0.178458	-0.133324	0.0769925
	30.726	-0.389994		30.726	-1.21545			0.725485	-0.117152	0.178921	-0.133456	0.0772724
	30.7269	-0.391329		30.7269	-1.21582			0.726468	-0.115694	0.179371	-0.133481	0.0775672
	30.7279	-0.392528		30.7279	-1.21657			0.727451	-0.114313	0.179808	-0.133398	0.0778765
	30.7289	-0.393583		30.7289	-1.21768			0.728435	-0.113011	0.180232	-0.133207	0.0781998
	30.7299	-0.394484		30.7299	-1.21917			0.729418	-0.111786	0.180642	-0.132906	0.0785368
	30.7309	-0.395225		30.7309	-1.22103			0.730401	-0.110641	0.18104	-0.132496	0.0788869
	30.7319	-0.395797		30.7319	-1.22327			0.731384	-0.109575	0.181424	-0.131975	0.0792495
	30.7328	-0.396194		30.7328	-1.22587			0.732367	-0.108589	0.181796	-0.131344	0.0796241
	30.7338	-0.396409		30.7338	-1.22885			0.73335	-0.107682	0.182154	-0.130603	0.0800102
	30.7348	-0.396436		30.7348	-1.2322			0.734333	-0.106854	0.1825	-0.129751	0.0804069
	30.7358	-0.396267		30.7358	-1.23592			0.735316	-0.106106	0.182834	-0.128788	0.0808138
	30.7368	-0.395898		30.7368	-1.24001			0.736299	-0.105437	0.183155	-0.127716	0.08123
	30.7378	-0.395323		30.7378	-1.24445			0.737282	-0.104847	0.183464	-0.126534	0.081655
	30.7387	-0.394537		30.7387	-1.24926			0.738265	-0.104336	0.183761	-0.125243	0.0820879
	30.7397	-0.393535		30.7397	-1.25442			0.739248	-0.103901	0.184045	-0.123844	0.082528
	30.7407	-0.392314		30.7407	-1.25993			0.740231	-0.103544	0.184318	-0.122339	0.0829746
	30.7417	-0.390869		30.7417	-1.26578			0.741214	-0.103264	0.184579	-0.120727	0.0834269
	30.7427	-0.389196		30.7427	-1.27198			0.742197	-0.103058	0.184829	-0.11901	0.083884
	30.7437	-0.387294		30.7437	-1.2785			0.74318	-0.102927	0.185067	-0.11719	0.0843453
	30.7446	-0.385158		30.7446	-1.28536			0.744163	-0.102869	0.185295	-0.115269	0.0848099
	30.7456	-0.382787		30.7456	-1.29253			0.745146	-0.102883	0.185511	-0.113247	0.085277
	30.7466	-0.38018		30.7466	-1.30001			0.746129	-0.102968	0.185717	-0.111126	0.0857458
	30.7476	-0.377333		30.7476	-1.3078			0.747112	-0.103122	0.185912	-0.108909	0.0862155
	30.7486	-0.374247		30.7486	-1.31588			0.748095	-0.103343	0.186096	-0.106597	0.0866853
	30.7495	-0.370921		30.7495	-1.32424			0.749078	-0.10363	0.186271	-0.104192	0.0871543
	30.7505	-0.367353		30.7505	-1.33288			0.750061	-0.103981	0.186435	-0.101698	0.0876218
	30.7515	-0.363545		30.7515	-1.34178			0.751044	-0.104395	0.18659	-0.0991153	0.0880869
	30.7525	-0.359497		30.7525	-1.35093			0.752028	-0.104869	0.186735	-0.0964475	0.0885488
	30.7535	-0.355209		30.7535	-1.36031			0.753011	-0.1054	0.186871	-0.0936968	0.0890067
	30.7545	-0.350683		30.7545	-1.36993			0.753994	-0.105988	0.186997	-0.0908659	0.0894598
	30.7554	-0.34592		30.7554	-1.37976			0.754977	-0.10663	0.187114	-0.0879578	0.0899073
	30.7564	-0.340922		30.7564	-1.38979			0.75596	-0.107322	0.187222	-0.0849751	0.0903483
	30.7574	-0.33569		30.7574	-1.40001			0.756943	-0.108064	0.187321	-0.081921	0.0907821
	30.7584	-0.330229		30.7584	-1.4104			0.757926	-0.108852	0.187412	-0.0787984	0.091208
	30.7594	-0.324539		30.7594	-1.42094			0.758909	-0.109684	0.187494	-0.0756106	0.091625
	30.7604	-0.318626		30.7604	-1.43163			0.759892	-0.110556	0.187568	-0.0723607	0.0920324
	30.7613	-0.312491		30.7613	-1.44245			0.760875	-0.111467	0.187633	-0.069052	0.0924294
	30.7623	-0.306139		30.7623	-1.45338			0.761858	-0.112413	0.187691	-0.065688	0.0928153
	30.7633	-0.299574		30.7633	-1.4644			0.762841	-0.113392	0.18774	-0.0622719	0.0931893
	30.7643	-0.2928		30.7643	-1.47549			0.763824	-0.1144	0.187781	-0.0588075	0.0935507
	30.7653	-0.285822		30.7653	-1.48665			0.764807	-0.115435	0.187814	-0.0552981	0.0938987
	30.7663	-0.278644		30.7663	-1.49785			0.76579	-0.116493	0.18784	-0.0517474	0.0942325
	30.7672	-0.271273		30.7672	-1.50907			0.766773	-0.117572	0.187857	-0.0481591	0.0945515
	30.7682	-0.263713		30.7682	-1.52029			0.767756	-0.118668	0.187867	-0.0445368	0.094855
	30.7692	-0.255971		30.7692	-1.53151			0.768739	-0.119779	0.18787	-0.0408842	0.0951422
	30.7702	-0.248051		30.7702	-1.54269			0.769722	-0.120901	0.187864	-0.0372052	0.0954124
	30.7712	-0.239962		30.7712	-1.55382			0.770705	-0.122032	0.187851	-0.0335035	0.0956651
	30.7722	-0.231708		30.7722	-1.56489			0.771688	-0.123168	0.18783	-0.0297829	0.0958996
	30.7731	-0.223298		30.7731	-1.57586			0.772671	-0.124306	0.187802	-0.0260473	0.0961152
	30.7741	-0.214737		30.7741	-1.58673			0.773654	-0.125443	0.187765	-0.0223005	0.0963114
	30.7751	-0.206034		30.7751	-1.59747			0.774638	-0.126577	0.187721	-0.0185463	0.0964875
	30.7761	-0.197196		30.7761	-1.60806			0.775621	-0.127705	0.187669	-0.0147886	0.096643
	30.7771	-0.18823		30.7771	-1.61849			0.776604	-0.128823	0.187609	-0.0110312	0.0967774
	30.7781	-0.179145		30.7781	-1.62873			0.777587	-0.12993	0.187541	-0.00727801	0.0968901
	30.779	-0.169948		30.779	-1.63876			0.77857	-0.131022	0.187464	-0.00353282	0.0969807
	30.78	-0.160649		30.78	-1.64858			0.779553	-0.132097	0.18738	0.000200573	0.0970487
	30.781	-0.151255		30.781	-1.65815			0.780536	-0.133152	0.187287	0.00391837	0.0970938
	30.782	-0.141776		30.782	-1.66745			0.781519	-0.134186	0.187185	0.0076168	0.0971154
	30.783	-0.13222		30.783	-1.67648			0.782502	-0.135195	0.187075	0.0112921	0.0971133
	30.784	-0.122597		30.784	-1.68521			0.783485	-0.136179	0.186955	0.0149407	0.0970871
	30.7849	-0.112917		30.7849	-1.69362			0.784468	-0.137134	0.186827	0.0185588	0.0970366
	30.7859	-0.103189		30.7859	-1.70169			0.785451	-0.138059	0.186689	0.0221429	0.0969615
	30.7869	-0.0934222		30.7869	-1.70941			0.786434	-0.138953	0.186542	0.0256893	0.0968616
	30.7879	-0.0836275		30.7879	-1.71676			0.787417	-0.139813	0.186385	0.0291945	0.0967368
	30.7889	-0.0738148		30.7889	-1.72373			0.7884	-0.140638	0.186218	0.0326552	0.0965869
	30.7899	-0.0639945		30.7899	-1.73029			0.789383	-0.141427	0.186041	0.0360678	0.0964119
	30.7908	-0.0541772		30.7908	-1.73644			0.790366	-0.142178	0.185853	0.0394291	0.0962117
	30.7918	-0.0443734		30.7918	-1.74214			0.791349	-0.142891	0.185655	0.0427357	0.0959864
	30.7928	-0.0345941		30.7928	-1.7474			0.792332	-0.143565	0.185447	0.0459844	0.095736
	30.7938	-0.0248501		30.7938	-1.7522			0.793315	-0.144199	0.185227	0.0491721	0.0954606
	30.7948	-0.0151527		30.7948	-1.75652			0.794298	-0.144792	0.184996	0.0522957	0.0951605
	30.7958	-0.00551305		30.7958	-1.76035			0.795281	-0.145343	0.184754	0.0553522	0.0948358
	30.7967	0.00405761		30.7967	-1.76368			0.796264	-0.145853	0.1845	0.0583387	0.0944868
	30.7977	0.0135479		30.7977	-1.76649			0.797247	-0.146321	0.184234	0.0612524	0.0941138
	30.7987	0.0229462		30.7987	-1.76877			0.798231	-0.146746	0.183956	0.0640904	0.0937174
	30.7997	0.0322412		30.7997	-1.77052			0.799214	-0.14713	0.183667	0.0668501	0.0932978
	30.8007	0.0414213		30.8007	-1.77172			0.800197	-0.147471	0.183365	0.069529	0.0928556
	30.8017	0.0504749		30.8017	-1.77237			0.80118	-0.147771	0.183051	0.0721246	0.0923913
	30.8026	0.0593905		30.8026	-1.77245			0.802163	-0.148028	0.182725	0.0746344	0.0919057
	30.8036	0.0681567		30.8036	-1.77196			0.803146	-0.148245	0.182386	0.0770561	0.0913993
	30.8046	0.076762		30.8046	-1.77089			0.804129	-0.148421	0.182035	0.0793875	0.0908729
	30.8056	0.0851951		30.8056	-1.76923			0.805112	-0.148557	0.181672	0.0816265	0.0903273
	30.8066	0.0934448		30.8066	-1.76699			0.806095	-0.148653	0.181296	0.0837711	0.0897634
	30.8075	0.1015		30.8075	-1.76415			0.807078	-0.14871	0.180909	0.0858193	0.0891822
	30.8085	0.10935		30.8085	-1.76071			0.808061	-0.148729	0.180509	0.0877694	0.0885845
	30.8095	0.116984		30.8095	-1.75667			0.809044	-0.148711	0.180098	0.0896195	0.0879716
	30.8105	0.124392		30.8105	-1.75203			0.810027	-0.148656	0.179674	0.0913682	0.0873444
	30.8115	0.131564		30.8115	-1.74678			0.81101	-0.148566	0.17924	0.0930138	0.0867042
	30.8125	0.138489		30.8125	-1.74092			0.811993	-0.148442	0.178794	0.094555	0.0860522
	30.8134	0.145158		30.8134	-1.73446			0.812976	-0.148283	0.178338	0.0959904	0.0853897
	30.8144	0.151562		30.8144	-1.72739			0.813959	-0.148092	0.177872	0.0973189	0.0847181
	30.8154	0.157692		30.8154	-1.71972			0.814942	-0.14787	0.177395	0.0985393	0.0840388
	30.8164	0.16354		30.8164	-1.71145			0.815925	-0.147617	0.176909	0.0996507	0.0833533
	30.8174	0.169096		30.8174	-1.70257			0.816908	-0.147334	0.176415	0.100652	0.082663
	30.8184	0.174354		30.8184	-1.69311			0.817891	-0.147023	0.175912	0.101543	0.0819696
	30.8193	0.179306		30.8193	-1.68305			0.818874	-0.146685	0.175402	0.102322	0.0812747
	30.8203	0.183946		30.8203	-1.6724			0.819857	-0.146321	0.174884	0.10299	0.08058
	30.8213	0.188266		30.8213	-1.66118			0.820841	-0.145931	0.174361	0.103545	0.0798872
	30.8223	0.192261		30.8223	-1.64938			0.821824	-0.145517	0.173832	0.103987	0.0791979
	30.8233	0.195924		30.8233	-1.63701			0.822807	-0.14508	0.173299	0.104317	0.078514
	30.8243	0.199252		30.8243	-1.62409			0.82379	-0.144621	0.172762	0.104533	0.0778372
	30.8252	0.202239		30.8252	-1.61061			0.824773	-0.14414	0.172222	0.104636	0.0771695
	30.8262	0.204881		30.8262	-1.59659			0.825756	-0.14364	0.17168	0.104627	0.0765124
	30.8272	0.207175		30.8272	-1.58203			0.826739	-0.143121	0.171138	0.104504	0.075868
	30.8282	0.209118		30.8282	-1.56696			0.827722	-0.142583	0.170596	0.104269	0.0752379
	30.8292	0.210706		30.8292	-1.55136			0.828705	-0.142029	0.170055	0.103922	0.0746241
	30.8302	0.211937		30.8302	-1.53527			0.829688	-0.141458	0.169517	0.103463	0.0740281
	30.8311	0.212811		30.8311	-1.51868			0.830671	-0.140872	0.168982	0.102894	0.0734517
	30.8321	0.213325		30.8321	-1.50161			0.831654	-0.140271	0.168452	0.102214	0.0728967
	30.8331	0.21348		30.8331	-1.48406			0.832637	-0.139658	0.167927	0.101425	0.0723646
	30.8341	0.213274		30.8341	-1.46606			0.83362	-0.139031	0.16741	0.100528	0.0718569
	30.8351	0.212709		30.8351	-1.44761			0.834603	-0.138393	0.166901	0.0995238	0.0713751
	30.8361	0.211784		30.8361	-1.42872			0.835586	-0.137745	0.166401	0.0984134	0.0709205
	30.837	0.210502		30.837	-1.40941			0.836569	-0.137086	0.165912	0.0971983	0.0704945
	30.838	0.208864		30.838	-1.38969			0.837552	-0.136419	0.165434	0.0958799	0.0700981
	30.839	0.206871		30.839	-1.36957			0.838535	-0.135743	0.164969	0.0944598	0.0697323
	30.84	0.204528		30.84	-1.34906			0.839518	-0.13506	0.164519	0.0929394	0.0693981
	30.841	0.201835		30.841	-1.32818			0.840501	-0.13437	0.164083	0.0913207	0.0690961
	30.842	0.198797		30.842	-1.30694			0.841484	-0.133675	0.163664	0.0896054	0.0688271
	30.8429	0.195418		30.8429	-1.28535			0.842467	-0.132974	0.163261	0.0877954	0.0685913
	30.8439	0.191701		30.8439	-1.26343			0.84345	-0.13227	0.162878	0.0858929	0.0683892
	30.8449	0.187652		30.8449	-1.24118			0.844434	-0.131563	0.162513	0.0838998	0.0682207
	30.8459	0.183273		30.8459	-1.21862			0.845417	-0.130853	0.162169	0.0818186	0.068086
	30.8469	0.178572		30.8469	-1.19576			0.8464	-0.130141	0.161845	0.0796514	0.0679849
	30.8479	0.173552		30.8479	-1.17261			0.847383	-0.129429	0.161544	0.0774007	0.0679169
	30.8488	0.16822		30.8488	-1.14919			0.848366	-0.128717	0.161265	0.075069	0.0678817
	30.8498	0.162581		30.8498	-1.1255			0.849349	-0.128005	0.16101	0.0726589	0.0678787
	30.8508	0.156641		30.8508	-1.10157			0.850332	-0.127295	0.160778	0.0701731	0.067907
	30.8518	0.150408		30.8518	-1.07739			0.851315	-0.126588	0.160571	0.0676142	0.0679659
	30.8528	0.143886		30.8528	-1.05299			0.852298	-0.125884	0.160388	0.0649852	0.0680544
	30.8538	0.137084		30.8538	-1.02837			0.853281	-0.125184	0.160231	0.0622889	0.0681715
	30.8547	0.130007		30.8547	-1.00354			0.854264	-0.124489	0.160099	0.0595283	0.0683159
	30.8557	0.122664		30.8557	-0.978517			0.855247	-0.123799	0.159993	0.0567064	0.0684864
	30.8567	0.115061		30.8567	-0.953309			0.85623	-0.123116	0.159913	0.0538263	0.0686819
	30.8577	0.107207		30.8577	-0.927925			0.857213	-0.122441	0.159858	0.0508911	0.0689009
	30.8587	0.0991076		30.8587	-0.902377			0.858196	-0.121773	0.15983	0.047904	0.0691421
	30.8596	0.090772		30.8596	-0.876672			0.859179	-0.121115	0.159826	0.0448683	0.0694042
	30.8606	0.0822078		30.8606	-0.850821			0.860162	-0.120466	0.159848	0.0417872	0.0696857
	30.8616	0.0734232		30.8616	-0.824833			0.861145	-0.119827	0.159896	0.0386641	0.0699852
	30.8626	0.0644263		30.8626	-0.798716			0.862128	-0.1192	0.159967	0.0355023	0.0703014
	30.8636	0.0552255		30.8636	-0.77248			0.863111	-0.118585	0.160063	0.0323052	0.0706329
	30.8646	0.0458293		30.8646	-0.746133			0.864094	-0.117983	0.160183	0.0290763	0.0709784
	30.8655	0.0362461		30.8655	-0.719683			0.865077	-0.117394	0.160325	0.0258188	0.0713366
	30.8665	0.0264846		30.8665	-0.693138			0.86606	-0.11682	0.160489	0.0225364	0.0717063
	30.8675	0.0165536		30.8675	-0.666505			0.867043	-0.11626	0.160675	0.0192324	0.0720864
	30.8685	0.0064619		30.8685	-0.639792			0.868027	-0.115716	0.160881	0.0159103	0.0724756
	30.8695	-0.00378161		30.8695	-0.613007			0.86901	-0.115188	0.161107	0.0125736	0.072873
	30.8705	-0.0141679		30.8705	-0.586156			0.869993	-0.114677	0.161352	0.00922579	0.0732776
	30.8714	-0.0246881		30.8714	-0.559247			0.870976	-0.114184	0.161614	0.0058703	0.0736884
	30.8724	-0.0353329		30.8724	-0.532286			0.871959	-0.113709	0.161892	0.00251061	0.0741047
	30.8734	-0.0460933		30.8734	-0.505279			0.872942	-0.113253	0.162186	-0.000849843	0.0745257
	30.8744	-0.0569601		30.8744	-0.478234			0.873925	-0.112816	0.162494	-0.00420762	0.0749507
	30.8754	-0.0679242		30.8754	-0.451156			0.874908	-0.112399	0.162815	-0.00755931	0.075379
	30.8764	-0.0789761		30.8764	-0.424052			0.875891	-0.112001	0.163148	-0.0109015	0.0758103
	30.8773	-0.0901069		30.8773	-0.396928			0.876874	-0.111625	0.163492	-0.0142309	0.0762439
	30.8783	-0.101307		30.8783	-0.369789			0.877857	-0.11127	0.163845	-0.0175442	0.0766797
	30.8793	-0.112568		30.8793	-0.342642			0.87884	-0.110937	0.164205	-0.020838	0.0771171
	30.8803	-0.12388		30.8803	-0.315492			0.879823	-0.110625	0.164573	-0.0241091	0.077556
	30.8813	-0.135233		30.8813	-0.288345			0.880806	-0.110336	0.164945	-0.0273542	0.0779963
	30.8823	-0.14662		30.8823	-0.261207			0.881789	-0.110069	0.165322	-0.0305704	0.0784378
	30.8832	-0.158031		30.8832	-0.234083			0.882772	-0.109826	0.165702	-0.0337543	0.0788804
	30.8842	-0.169457		30.8842	-0.206979			0.883755	-0.109605	0.166083	-0.0369031	0.0793242
	30.8852	-0.180889		30.8852	-0.179901			0.884738	-0.109408	0.166464	-0.0400136	0.0797691
	30.8862	-0.192318		30.8862	-0.152853			0.885721	-0.109235	0.166843	-0.0430829	0.0802153
	30.8872	-0.203737		30.8872	-0.125842			0.886704	-0.109085	0.167221	-0.0461082	0.080663
	30.8882	-0.215136		30.8882	-0.0988733			0.887687	-0.10896	0.167594	-0.0490867	0.0811122
	30.8891	-0.226506		30.8891	-0.0719516			0.88867	-0.108858	0.167963	-0.0520156	0.0815631
	30.8901	-0.237841		30.8901	-0.0450827			0.889653	-0.108781	0.168326	-0.0548923	0.0820159
	30.8911	-0.24913		30.8911	-0.0182719			0.890637	-0.108728	0.168681	-0.0577141	0.082471
	30.8921	-0.260368		30.8921	0.00847546			0.89162	-0.108699	0.169027	-0.0604787	0.0829284
	30.8931	-0.271544		30.8931	0.0351541			0.892603	-0.108693	0.169364	-0.0631835	0.0833884
	30.8941	-0.282652		30.8941	0.0617589			0.893586	-0.108712	0.16969	-0.0658263	0.0838513
	30.895	-0.293685		30.895	0.0882846			0.894569	-0.108755	0.170004	-0.0684048	0.0843173
	30.896	-0.304633		30.896	0.114726			0.895552	-0.108822	0.170305	-0.0709169	0.0847866
	30.897	-0.315491		30.897	0.141079			0.896535	-0.108912	0.170592	-0.0733605	0.0852593
	30.898	-0.32625		30.898	0.167338			0.897518	-0.109026	0.170864	-0.0757336	0.0857358
	30.899	-0.336903		30.899	0.193498			0.898501	-0.109162	0.17112	-0.0780345	0.086216
	30.9	-0.347443		30.9	0.219555			0.899484	-0.109322	0.171359	-0.0802613	0.0867002
	30.9009	-0.357864		30.9009	0.245504			0.900467	-0.109504	0.17158	-0.0824124	0.0871883
	30.9019	-0.368157		30.9019	0.271342			0.90145	-0.109708	0.171783	-0.0844863	0.0876805
	30.9029	-0.378317		30.9029	0.297064			0.902433	-0.109933	0.171966	-0.0864815	0.0881768
	30.9039	-0.388336		30.9039	0.322665			0.903416	-0.11018	0.172129	-0.0883968	0.088677
	30.9049	-0.398208		30.9049	0.348143			0.904399	-0.110447	0.172271	-0.0902309	0.0891812
	30.9059	-0.407926		30.9059	0.373494			0.905382	-0.110735	0.172391	-0.0919827	0.089689
	30.9068	-0.417483		30.9068	0.398714			0.906365	-0.111041	0.172489	-0.0936513	0.0902005
	30.9078	-0.426874		30.9078	0.4238			0.907348	-0.111367	0.172563	-0.0952357	0.0907152
	30.9088	-0.436091		30.9088	0.448749			0.908331	-0.111711	0.172615	-0.0967353	0.0912329
	30.9098	-0.445129		30.9098	0.473559			0.909314	-0.112072	0.172642	-0.0981494	0.0917532
	30.9108	-0.453981		30.9108	0.498227			0.910297	-0.112451	0.172644	-0.0994775	0.0922758
	30.9118	-0.462641		30.9118	0.522751			0.91128	-0.112845	0.172621	-0.100719	0.0928
	30.9127	-0.471103		30.9127	0.547129			0.912263	-0.113254	0.172573	-0.101874	0.0933256
	30.9137	-0.479361		30.9137	0.571358			0.913246	-0.113677	0.172498	-0.102942	0.0938518
	30.9147	-0.487409		30.9147	0.595438			0.91423	-0.114114	0.172397	-0.103924	0.094378
	30.9157	-0.495241		30.9157	0.619367			0.915213	-0.114563	0.17227	-0.104818	0.0949037
	30.9167	-0.502851		30.9167	0.643144			0.916196	-0.115023	0.172115	-0.105626	0.095428
	30.9176	-0.510233		30.9176	0.666768			0.917179	-0.115494	0.171933	-0.106348	0.0959503
	30.9186	-0.517382		30.9186	0.690237			0.918162	-0.115974	0.171724	-0.106984	0.0964697
	30.9196	-0.524292		30.9196	0.713552			0.919145	-0.116463	0.171487	-0.107535	0.0969854
	30.9206	-0.530958		30.9206	0.736711			0.920128	-0.116958	0.171223	-0.108001	0.0974966
	30.9216	-0.537374		30.9216	0.759714			0.921111	-0.11746	0.170931	-0.108383	0.0980024
	30.9226	-0.543535		30.9226	0.782561			0.922094	-0.117966	0.170611	-0.108682	0.098502
	30.9235	-0.549436		30.9235	0.805251			0.923077	-0.118476	0.170263	-0.108899	0.0989942
	30.9245	-0.555072		30.9245	0.827785			0.92406	-0.118988	0.169888	-0.109035	0.0994783
	30.9255	-0.560438		30.9255	0.850162			0.925043	-0.119501	0.169486	-0.109091	0.0999532
	30.9265	-0.56553		30.9265	0.872382			0.926026	-0.120014	0.169056	-0.109068	0.100418
	30.9275	-0.570343		30.9275	0.894444			0.927009	-0.120524	0.168599	-0.108969	0.100872
	30.9285	-0.574872		30.9285	0.91635			0.927992	-0.121032	0.168115	-0.108794	0.101313
	30.9294	-0.579114		30.9294	0.938097			0.928975	-0.121535	0.167605	-0.108545	0.101742
	30.9304	-0.583064		30.9304	0.959686			0.929958	-0.122033	0.167069	-0.108223	0.102157
	30.9314	-0.586718		30.9314	0.981117			0.930941	-0.122522	0.166508	-0.10783	0.102556
	30.9324	-0.590074		30.9324	1.00239			0.931924	-0.123002	0.165921	-0.107369	0.10294
	30.9334	-0.593127		30.9334	1.0235			0.932907	-0.123472	0.165311	-0.10684	0.103307
	30.9344	-0.595875		30.9344	1.04445			0.93389	-0.123929	0.164677	-0.106247	0.103656
	30.9353	-0.598315		30.9353	1.06524			0.934873	-0.124372	0.164019	-0.10559	0.103986
	30.9363	-0.600443		30.9363	1.08586			0.935856	-0.1248	0.16334	-0.104872	0.104297
	30.9373	-0.602258		30.9373	1.10632			0.93684	-0.12521	0.16264	-0.104096	0.104587
	30.9383	-0.603758		30.9383	1.12661			0.937823	-0.125601	0.161919	-0.103263	0.104856
	30.9393	-0.60494		30.9393	1.14673			0.938806	-0.125971	0.161179	-0.102375	0.105103
	30.9403	-0.605803		30.9403	1.16668			0.939789	-0.126319	0.160421	-0.101436	0.105327
	30.9412	-0.606345		30.9412	1.18645			0.940772	-0.126643	0.159645	-0.100446	0.105527
	30.9422	-0.606565		30.9422	1.20604			0.941755	-0.126941	0.158854	-0.0994097	0.105704
	30.9432	-0.606463		30.9432	1.22545			0.942738	-0.127211	0.158048	-0.0983283	0.105855
	30.9442	-0.606037		30.9442	1.24467			0.943721	-0.127452	0.15723	-0.0972046	0.105981
	30.9452	-0.605288		30.9452	1.2637			0.944704	-0.127663	0.156399	-0.0960409	0.10608
	30.9462	-0.604215		30.9462	1.28253			0.945687	-0.12784	0.155558	-0.0948399	0.106153
	30.9471	-0.602818		30.9471	1.30115			0.94667	-0.127984	0.154709	-0.0936041	0.106199
	30.9481	-0.601098		30.9481	1.31956			0.947653	-0.128091	0.153852	-0.0923361	0.106218
	30.9491	-0.599055		30.9491	1.33776			0.948636	-0.128161	0.15299	-0.0910384	0.106208
	30.9501	-0.596691		30.9501	1.35572			0.949619	-0.128193	0.152124	-0.0897137	0.10617
	30.9511	-0.594005		30.9511	1.37346			0.950602	-0.128184	0.151257	-0.0883646	0.106103
	30.9521	-0.591		30.9521	1.39095			0.951585	-0.128133	0.150389	-0.0869936	0.106007
	30.953	-0.587676		30.953	1.4082			0.952568	-0.128039	0.149523	-0.0856034	0.105882
	30.954	-0.584036		30.954	1.42518			0.953551	-0.127901	0.148661	-0.0841966	0.105728
	30.955	-0.580081		30.955	1.44189			0.954534	-0.127716	0.147805	-0.0827758	0.105544
	30.956	-0.575814		30.956	1.45832			0.955517	-0.127485	0.146957	-0.0813435	0.105331
	30.957	-0.571237		30.957	1.47446			0.9565	-0.127206	0.146118	-0.0799024	0.105088
	30.958	-0.566351		30.958	1.4903			0.957483	-0.126877	0.145291	-0.0784549	0.104815
	30.9589	-0.561161		30.9589	1.50582			0.958466	-0.126499	0.144478	-0.0770038	0.104513
	30.9599	-0.555668		30.9599	1.52101			0.959449	-0.126069	0.143681	-0.0755514	0.104182
	30.9609	-0.549875		30.9609	1.53586			0.960433	-0.125588	0.142901	-0.0741003	0.103821
	30.9619	-0.543786		30.9619	1.55035			0.961416	-0.125053	0.142141	-0.072653	0.103431
	30.9629	-0.537404		30.9629	1.56447			0.962399	-0.124466	0.141403	-0.0712118	0.103012
	30.9639	-0.530732		30.9639	1.57821			0.963382	-0.123824	0.140689	-0.0697793	0.102565
	30.9648	-0.523774		30.9648	1.59156			0.964365	-0.123128	0.140001	-0.0683577	0.102089
	30.9658	-0.516533		30.9658	1.60449			0.965348	-0.122377	0.13934	-0.0669494	0.101586
	30.9668	-0.509014		30.9668	1.61699			0.966331	-0.121571	0.138708	-0.0655568	0.101055
	30.9678	-0.50122		30.9678	1.62904			0.967314	-0.120709	0.138107	-0.0641819	0.100498
	30.9688	-0.493156		30.9688	1.64064			0.968297	-0.119792	0.137538	-0.0628271	0.0999133
	30.9698	-0.484825		30.9698	1.65176			0.96928	-0.118819	0.137003	-0.0614945	0.0993031
	30.9707	-0.476232		30.9707	1.66238			0.970263	-0.117791	0.136503	-0.0601862	0.0986676
	30.9717	-0.467382		30.9717	1.6725			0.971246	-0.116707	0.13604	-0.0589041	0.0980073
	30.9727	-0.45828		30.9727	1.68209			0.972229	-0.115569	0.135614	-0.0576504	0.0973229
	30.9737	-0.44893		30.9737	1.69114			0.973212	-0.114376	0.135227	-0.0564269	0.0966152
	30.9747	-0.439337		30.9747	1.69963			0.974195	-0.113128	0.134879	-0.0552355	0.0958848
	30.9756	-0.429507		30.9756	1.70755			0.975178	-0.111827	0.13457	-0.054078	0.0951325
	30.9766	-0.419444		30.9766	1.71487			0.976161	-0.110474	0.134303	-0.052956	0.0943592
	30.9776	-0.409155		30.9776	1.72158			0.977144	-0.109068	0.134076	-0.0518714	0.0935657
	30.9786	-0.398644		30.9786	1.72767			0.978127	-0.107612	0.13389	-0.0508256	0.0927529
	30.9796	-0.387919		30.9796	1.73312			0.97911	-0.106105	0.133745	-0.0498201	0.0919216
	30.9806	-0.376983		30.9806	1.73791			0.980093	-0.10455	0.13364	-0.0488565	0.0910729
	30.9815	-0.365845		30.9815	1.74203			0.981076	-0.102948	0.133576	-0.047936	0.0902078
	30.9825	-0.354509		30.9825	1.74545			0.982059	-0.101299	0.133552	-0.04706	0.0893272
	30.9835	-0.342982		30.9835	1.74818			0.983043	-0.0996068	0.133568	-0.0462296	0.0884323
	30.9845	-0.33127		30.9845	1.75018			0.984026	-0.0978715	0.133622	-0.045446	0.0875242
	30.9855	-0.319381		30.9855	1.75145			0.985009	-0.0960953	0.133713	-0.0447103	0.086604
	30.9865	-0.30732		30.9865	1.75197			0.985992	-0.0942802	0.13384	-0.0440233	0.0856728
	30.9874	-0.295094		30.9874	1.75174			0.986975	-0.0924281	0.134003	-0.043386	0.084732
	30.9884	-0.282712		30.9884	1.75072			0.987958	-0.0905412	0.1342	-0.0427992	0.0837828
	30.9894	-0.270178		30.9894	1.74892			0.988941	-0.0886218	0.134428	-0.0422635	0.0828264
	30.9904	-0.257501		30.9904	1.74632			0.989924	-0.0866721	0.134687	-0.0417796	0.0818643
	30.9914	-0.244688		30.9914	1.74291			0.990907	-0.0846946	0.134976	-0.041348	0.0808977
	30.9924	-0.231746		30.9924	1.73868			0.99189	-0.0826919	0.135291	-0.0409692	0.0799283
	30.9933	-0.218682		30.9933	1.73361			0.992873	-0.0806667	0.135631	-0.0406436	0.0789574
	30.9943	-0.205504		30.9943	1.7277			0.993856	-0.0786216	0.135995	-0.0403715	0.0779865
	30.9953	-0.19222		30.9953	1.72094			0.994839	-0.0765595	0.13638	-0.040153	0.0770173
	30.9963	-0.178837		30.9963	1.71332			0.995822	-0.0744833	0.136785	-0.0399883	0.0760514
	30.9973	-0.165362		30.9973	1.70483			0.996805	-0.0723961	0.137206	-0.0398776	0.0750904
	30.9983	-0.151803		30.9983	1.69546			0.997788	-0.0703008	0.137643	-0.0398206	0.0741361
	30.9992	-0.138169		30.9992	1.68521			0.998771	-0.0682006	0.138093	-0.0398174	0.0731903
	31.0002	-0.124466		31.0002	1.67408			0.999754	-0.0660988	0.138553	-0.0398678	0.0722547
	31.0012	-0.110702		31.0012	1.66205			1.00074	-0.0639985	0.139023	-0.0399716	0.0713313
	31.0022	-0.0968852		31.0022	1.64912			1.00172	-0.061903	0.139499	-0.0401283	0.070422
	31.0032	-0.0830229		31.0032	1.6353			1.0027	-0.0598157	0.13998	-0.0403378	0.0695288
	31.0042	-0.0691229		31.0042	1.62058			1.00369	-0.0577399	0.140464	-0.0405995	0.0686537
	31.0051	-0.0551927		31.0051	1.60495			1.00467	-0.055679	0.140948	-0.040913	0.0677987
	31.0061	-0.0412397		31.0061	1.58842			1.00565	-0.0536363	0.141431	-0.0412776	0.066966
	31.0071	-0.0272716		31.0071	1.57098			1.00664	-0.0516153	0.141911	-0.0416928	0.0661578
	31.0081	-0.0132957		31.0081	1.55264			1.00762	-0.0496194	0.142387	-0.0421578	0.0653761
	31.0091	0.000680681		31.0091	1.5334			1.0086	-0.0476519	0.142856	-0.042672	0.0646232
	31.0101	0.0146503		31.0101	1.51327			1.00958	-0.0457161	0.143316	-0.0432345	0.0639012
	31.011	0.0286059		31.011	1.49225			1.01057	-0.0438155	0.143767	-0.0438446	0.0632124
	31.012	0.0425406		31.012	1.47033			1.01155	-0.0419532	0.144206	-0.0445013	0.0625589
	31.013	0.0564474		31.013	1.44754			1.01253	-0.0401325	0.144632	-0.0452037	0.0619429
	31.014	0.0703193		31.014	1.42387			1.01352	-0.0383565	0.145044	-0.0459508	0.0613664
	31.015	0.0841498		31.015	1.39934			1.0145	-0.0366284	0.14544	-0.0467416	0.0608316
	31.016	0.0979322		31.016	1.37395			1.01548	-0.0349513	0.14582	-0.047575	0.0603404
	31.0169	0.11166		31.0169	1.34772			1.01647	-0.0333279	0.146182	-0.04845	0.0598945
	31.0179	0.125327		31.0179	1.32065			1.01745	-0.0317613	0.146524	-0.0493652	0.0594959
	31.0189	0.138926		31.0189	1.29276			1.01843	-0.0302542	0.146847	-0.0503197	0.059146
	31.0199	0.152453		31.0199	1.26407			1.01942	-0.0288092	0.147149	-0.051312	0.0588464
	31.0209	0.1659		31.0209	1.23458			1.0204	-0.027429	0.14743	-0.052341	0.0585982
	31.0219	0.179262		31.0219	1.20431			1.02138	-0.0261159	0.147688	-0.0534054	0.0584027
	31.0228	0.192532		31.0228	1.17328			1.02236	-0.0248724	0.147923	-0.0545037	0.0582605
	31.0238	0.205707		31.0238	1.14151			1.02335	-0.0237006	0.148134	-0.0556347	0.0581725
	31.0248	0.218778		31.0248	1.10902			1.02433	-0.0226026	0.148322	-0.0567969	0.058139
	31.0258	0.231743		31.0258	1.07582			1.02531	-0.0215805	0.148485	-0.0579889	0.0581601
	31.0268	0.244594		31.0268	1.04194			1.0263	-0.020636	0.148623	-0.0592093	0.0582359
	31.0277	0.257326		31.0277	1.0074			1.02728	-0.0197709	0.148736	-0.0604564	0.058366
	31.0287	0.269935		31.0287	0.972222			1.02826	-0.0189867	0.148824	-0.0617289	0.0585499
	31.0297	0.282415		31.0297	0.93643			1.02925	-0.0182849	0.148887	-0.0630251	0.0587868
	31.0307	0.294761		31.0307	0.900049			1.03023	-0.0176668	0.148924	-0.0643435	0.0590757
	31.0317	0.306967		31.0317	0.863105			1.03121	-0.0171335	0.148936	-0.0656825	0.0594154
	31.0327	0.31903		31.0327	0.825626			1.03219	-0.0166862	0.148922	-0.0670404	0.0598046
	31.0336	0.330943		31.0336	0.787638			1.03318	-0.0163256	0.148884	-0.0684156	0.0602415
	31.0346	0.342702		31.0346	0.749171			1.03416	-0.0160526	0.14882	-0.0698064	0.0607246
	31.0356	0.354302		31.0356	0.710255			1.03514	-0.0158677	0.148732	-0.0712112	0.0612519
	31.0366	0.365737		31.0366	0.670919			1.03613	-0.0157715	0.148619	-0.0726282	0.0618214
	31.0376	0.377003		31.0376	0.631194			1.03711	-0.0157642	0.148482	-0.0740557	0.0624311
	31.0386	0.388094		31.0386	0.591114			1.03809	-0.0158462	0.148321	-0.075492	0.0630786
	31.0395	0.399006		31.0395	0.550709			1.03908	-0.0160173	0.148138	-0.0769352	0.063762
	31.0405	0.409733		31.0405	0.510015			1.04006	-0.0162778	0.147931	-0.0783837	0.0644787
	31.0415	0.42027		31.0415	0.469064			1.04104	-0.0166272	0.147703	-0.0798355	0.0652265
	31.0425	0.430611		31.0425	0.427891			1.04203	-0.0170653	0.147453	-0.0812889	0.066003
	31.0435	0.440752		31.0435	0.386531			1.04301	-0.0175917	0.147182	-0.0827421	0.066806
	31.0445	0.450686		31.0445	0.345021			1.04399	-0.0182058	0.146891	-0.0841933	0.067633
	31.0454	0.460408		31.0454	0.303395			1.04497	-0.018907	0.14658	-0.0856405	0.0684818
	31.0464	0.469913		31.0464	0.26169			1.04596	-0.0196944	0.146251	-0.0870819	0.06935
	31.0474	0.479196		31.0474	0.219943			1.04694	-0.0205672	0.145903	-0.0885157	0.0702355
	31.0484	0.488249		31.0484	0.178191			1.04792	-0.0215243	0.145539	-0.0899401	0.0711358
	31.0494	0.497067		31.0494	0.136472			1.04891	-0.0225647	0.145157	-0.0913531	0.072049
	31.0504	0.505645		31.0504	0.0948212			1.04989	-0.023687	0.144761	-0.0927529	0.0729729
	31.0513	0.513977		31.0513	0.0532779			1.05087	-0.0248902	0.144349	-0.0941376	0.0739053
	31.0523	0.522055		31.0523	0.0118791			1.05186	-0.0261727	0.143924	-0.0955055	0.0748443
	31.0533	0.529876		31.0533	-0.0293376			1.05284	-0.0275331	0.143486	-0.0968545	0.0757879
	31.0543	0.537431		31.0543	-0.0703347			1.05382	-0.0289698	0.143036	-0.098183	0.0767342
	31.0553	0.544715		31.0553	-0.111075			1.0548	-0.0304813	0.142575	-0.099489	0.0776813
	31.0563	0.551722		31.0563	-0.15152			1.05579	-0.0320658	0.142104	-0.100771	0.0786274
	31.0572	0.558446		31.0572	-0.191635			1.05677	-0.0337217	0.141624	-0.102026	0.0795708
	31.0582	0.56488		31.0582	-0.23138			1.05775	-0.035447	0.141136	-0.103254	0.0805098
	31.0592	0.571019		31.0592	-0.270721			1.05874	-0.0372399	0.14064	-0.104452	0.0814427
	31.0602	0.576856		31.0602	-0.309621			1.05972	-0.0390986	0.140139	-0.105619	0.082368
	31.0612	0.582386		31.0612	-0.348044			1.0607	-0.041021	0.139633	-0.106753	0.0832842
	31.0622	0.587602		31.0622	-0.385955			1.06169	-0.0430051	0.139123	-0.107851	0.0841897
	31.0631	0.5925		31.0631	-0.423319			1.06267	-0.0450489	0.138609	-0.108914	0.0850832
	31.0641	0.597072		31.0641	-0.460101			1.06365	-0.0471503	0.138094	-0.109938	0.0859633
	31.0651	0.601316		31.0651	-0.496268			1.06464	-0.0493071	0.137578	-0.110922	0.0868287
	31.0661	0.605224		31.0661	-0.531787			1.06562	-0.0515173	0.137062	-0.111865	0.087678
	31.0671	0.608792		31.0671	-0.566625			1.0666	-0.0537785	0.136547	-0.112765	0.0885101
	31.0681	0.612016		31.0681	-0.60075			1.06758	-0.0560886	0.136034	-0.113621	0.0893237
	31.069	0.614892		31.069	-0.634133			1.06857	-0.0584454	0.135524	-0.11443	0.0901178
	31.07	0.617414		31.07	-0.666742			1.06955	-0.0608464	0.135018	-0.115192	0.0908913
	31.071	0.61958		31.071	-0.698548			1.07053	-0.0632895	0.134517	-0.115905	0.0916431
	31.072	0.621386		31.072	-0.729524			1.07152	-0.0657721	0.134022	-0.116568	0.0923721
	31.073	0.622829		31.073	-0.759641			1.0725	-0.0682921	0.133535	-0.117179	0.0930775
	31.074	0.623906		31.074	-0.788873			1.07348	-0.0708469	0.133055	-0.117737	0.0937584
	31.0749	0.624615		31.0749	-0.817195			1.07447	-0.0734341	0.132583	-0.118241	0.0944138
	31.0759	0.624954		31.0759	-0.844583			1.07545	-0.0760512	0.132122	-0.118689	0.0950429
	31.0769	0.62492		31.0769	-0.871012			1.07643	-0.0786958	0.13167	-0.119081	0.0956449
	31.0779	0.624513		31.0779	-0.89646			1.07741	-0.0813654	0.13123	-0.119415	0.0962192
	31.0789	0.623732		31.0789	-0.920907			1.0784	-0.0840575	0.130802	-0.11969	0.0967649
	31.0799	0.622576		31.0799	-0.944332			1.07938	-0.0867694	0.130387	-0.119904	0.0972814
	31.0808	0.621045		31.0808	-0.966717			1.08036	-0.0894987	0.129985	-0.120058	0.097768
	31.0818	0.619139		31.0818	-0.988042			1.08135	-0.0922428	0.129598	-0.120149	0.0982243
	31.0828	0.616859		31.0828	-1.00829			1.08233	-0.0949991	0.129225	-0.120178	0.0986496
	31.0838	0.614207		31.0838	-1.02745			1.08331	-0.097765	0.128868	-0.120142	0.0990435
	31.0848	0.611183		31.0848	-1.04551			1.0843	-0.100538	0.128526	-0.120042	0.0994054
	31.0857	0.607789		31.0857	-1.06244			1.08528	-0.103315	0.128202	-0.119877	0.0997351
	31.0867	0.604027		31.0867	-1.07825			1.08626	-0.106095	0.127894	-0.119645	0.100032
	31.0877	0.599902		31.0877	-1.09292			1.08725	-0.108873	0.127604	-0.119346	0.100296
	31.0887	0.595414		31.0887	-1.10643			1.08823	-0.111648	0.127332	-0.118979	0.100526
	31.0897	0.590568		31.0897	-1.11879			1.08921	-0.114417	0.127078	-0.118545	0.100723
	31.0907	0.585368		31.0907	-1.12999			1.09019	-0.117178	0.126843	-0.118042	0.100887
	31.0916	0.579817		31.0916	-1.14001			1.09118	-0.119928	0.126627	-0.11747	0.101016
	31.0926	0.57392		31.0926	-1.14886			1.09216	-0.122664	0.12643	-0.116828	0.101112
	31.0936	0.567682		31.0936	-1.15653			1.09314	-0.125385	0.126253	-0.116117	0.101173
	31.0946	0.561108		31.0946	-1.16302			1.09413	-0.128087	0.126096	-0.115336	0.1012
	31.0956	0.554203		31.0956	-1.16833			1.09511	-0.130768	0.125959	-0.114485	0.101193
	31.0966	0.546973		31.0966	-1.17246			1.09609	-0.133425	0.125842	-0.113563	0.101153
	31.0975	0.539423		31.0975	-1.17541			1.09708	-0.136058	0.125746	-0.112572	0.101078
	31.0985	0.531562		31.0985	-1.17718			1.09806	-0.138662	0.125671	-0.111511	0.10097
	31.0995	0.523393		31.0995	-1.17778			1.09904	-0.141236	0.125616	-0.110379	0.100829
	31.1005	0.514926		31.1005	-1.17721			1.10002	-0.143778	0.125582	-0.109179	0.100654
	31.1015	0.506165		31.1015	-1.17549			1.10101	-0.146285	0.125568	-0.107908	0.100447
	31.1025	0.49712		31.1025	-1.1726			1.10199	-0.148756	0.125576	-0.106569	0.100208
	31.1034	0.487796		31.1034	-1.16857			1.10297	-0.151188	0.125605	-0.105162	0.0999363
	31.1044	0.478202		31.1044	-1.16341			1.10396	-0.153579	0.125654	-0.103687	0.0996339
	31.1054	0.468346		31.1054	-1.15711			1.10494	-0.155928	0.125724	-0.102145	0.0993009
	31.1064	0.458236		31.1064	-1.1497			1.10592	-0.158232	0.125815	-0.100537	0.0989379
	31.1074	0.447879		31.1074	-1.14118			1.10691	-0.16049	0.125927	-0.0988638	0.0985457
	31.1084	0.437285		31.1084	-1.13157			1.10789	-0.162699	0.12606	-0.0971262	0.0981251
	31.1093	0.426462		31.1093	-1.12089			1.10887	-0.164859	0.126213	-0.0953255	0.0976769
	31.1103	0.415419		31.1103	-1.10914			1.10986	-0.166967	0.126387	-0.0934629	0.0972021
	31.1113	0.404164		31.1113	-1.09634			1.11084	-0.169023	0.12658	-0.0915398	0.0967017
	31.1123	0.392708		31.1123	-1.08251			1.11182	-0.171023	0.126794	-0.0895575	0.0961767
	31.1133	0.381058		31.1133	-1.06766			1.1128	-0.172968	0.127028	-0.0875177	0.0956285
	31.1143	0.369226		31.1143	-1.05181			1.11379	-0.174855	0.127282	-0.0854219	0.0950581
	31.1152	0.35722		31.1152	-1.03499			1.11477	-0.176684	0.127555	-0.083272	0.0944668
	31.1162	0.34505		31.1162	-1.0172			1.11575	-0.178452	0.127847	-0.0810699	0.0938562
	31.1172	0.332726		31.1172	-0.998471			1.11674	-0.180159	0.128159	-0.0788174	0.0932277
	31.1182	0.320259		31.1182	-0.978821			1.11772	-0.181804	0.128489	-0.0765168	0.0925828
	31.1192	0.307659		31.1192	-0.95827			1.1187	-0.183385	0.128837	-0.0741702	0.0919232
	31.1202	0.294935		31.1202	-0.936841			1.11969	-0.184901	0.129203	-0.0717799	0.0912505
	31.1211	0.282099		31.1211	-0.914555			1.12067	-0.186352	0.129588	-0.0693484	0.0905667
	31.1221	0.269162		31.1221	-0.891434			1.12165	-0.187735	0.129989	-0.0668781	0.0898735
	31.1231	0.256133		31.1231	-0.867502			1.12263	-0.189052	0.130407	-0.0643717	0.089173
	31.1241	0.243025		31.1241	-0.842782			1.12362	-0.190299	0.130842	-0.0618319	0.0884672
	31.1251	0.229848		31.1251	-0.817299			1.1246	-0.191478	0.131293	-0.0592614	0.0877582
	31.1261	0.216614		31.1261	-0.791077			1.12558	-0.192586	0.13176	-0.0566633	0.0870482
	31.127	0.203333		31.127	-0.76414			1.12657	-0.193624	0.132242	-0.0540405	0.0863395
	31.128	0.190018		31.128	-0.736516			1.12755	-0.19459	0.132739	-0.051396	0.0856344
	31.129	0.17668		31.129	-0.708229			1.12853	-0.195485	0.13325	-0.048733	0.0849353
	31.13	0.163329		31.13	-0.679306			1.12952	-0.196306	0.133775	-0.0460547	0.0842446
	31.131	0.149979		31.131	-0.649773			1.1305	-0.197055	0.134314	-0.0433645	0.0835648
	31.132	0.13664		31.132	-0.619657			1.13148	-0.19773	0.134865	-0.0406656	0.0828985
	31.1329	0.123324		31.1329	-0.588986			1.13246	-0.198331	0.135429	-0.0379615	0.0822482
	31.1339	0.110042		31.1339	-0.557787			1.13345	-0.198857	0.136004	-0.0352556	0.0816165
	31.1349	0.0968073		31.1349	-0.526089			1.13443	-0.199309	0.136591	-0.0325515	0.0810059
	31.1359	0.0836299		31.1359	-0.493919			1.13541	-0.199685	0.137188	-0.0298526	0.0804189
	31.1369	0.0705215		31.1369	-0.461306			1.1364	-0.199986	0.137796	-0.0271626	0.0798582
	31.1379	0.0574935		31.1379	-0.428279			1.13738	-0.200212	0.138414	-0.024485	0.0793263
	31.1388	0.0445568		31.1388	-0.394866			1.13836	-0.200362	0.139041	-0.0218235	0.0788254
	31.1398	0.0317224		31.1398	-0.361096			1.13935	-0.200436	0.139676	-0.0191817	0.0783581
	31.1408	0.0190009		31.1408	-0.327			1.14033	-0.200434	0.14032	-0.0165632	0.0779264
	31.1418	0.00640294		31.1418	-0.292605			1.14131	-0.200355	0.140972	-0.0139717	0.0775327
	31.1428	-0.0060615		31.1428	-0.257942			1.1423	-0.200201	0.141631	-0.0114108	0.0771788
	31.1437	-0.0183825		31.1437	-0.223041			1.14328	-0.199971	0.142297	-0.00888404	0.0768666
	31.1447	-0.0305504		31.1447	-0.18793			1.14426	-0.199665	0.142969	-0.00639508	0.0765978
	31.1457	-0.0425561		31.1457	-0.15264			1.14524	-0.199283	0.143647	-0.00394745	0.0763738
	31.1467	-0.0543906		31.1467	-0.1172			1.14623	-0.198825	0.144331	-0.00154467	0.076196
	31.1477	-0.0660455		31.1477	-0.0816401			1.14721	-0.198291	0.14502	0.000809791	0.0760654
	31.1487	-0.0775128		31.1487	-0.0459903			1.14819	-0.197683	0.145713	0.0031125	0.0759827
	31.1496	-0.0887847		31.1496	-0.0102802			1.14918	-0.197	0.146411	0.00536011	0.0759487
	31.1506	-0.0998541		31.1506	0.0254605			1.15016	-0.196242	0.147113	0.00754932	0.0759635
	31.1516	-0.110714		31.1516	0.0612023			1.15114	-0.19541	0.147818	0.00967689	0.0760273
	31.1526	-0.121359		31.1526	0.0969155			1.15213	-0.194504	0.148527	0.0117397	0.07614
	31.1536	-0.131782		31.1536	0.132571			1.15311	-0.193526	0.149238	0.0137347	0.076301
	31.1546	-0.141979		31.1546	0.168139			1.15409	-0.192474	0.149953	0.0156589	0.0765098
	31.1555	-0.151944		31.1555	0.203591			1.15507	-0.191352	0.150669	0.0175094	0.0767654
	31.1565	-0.161674		31.1565	0.238897			1.15606	-0.190157	0.151388	0.0192835	0.0770668
	31.1575	-0.171164		31.1575	0.274029			1.15704	-0.188893	0.152108	0.0209785	0.0774126
	31.1585	-0.180412		31.1585	0.308959			1.15802	-0.187559	0.15283	0.0225919	0.0778013
	31.1595	-0.189414		31.1595	0.343658			1.15901	-0.186156	0.153554	0.0241213	0.0782312
	31.1605	-0.198169		31.1605	0.378097			1.15999	-0.184685	0.154278	0.0255645	0.0787005
	31.1614	-0.206675		31.1614	0.41225			1.16097	-0.183148	0.155004	0.0269191	0.0792073
	31.1624	-0.214929		31.1624	0.446089			1.16196	-0.181545	0.155731	0.0281834	0.0797493
	31.1634	-0.222933		31.1634	0.479586			1.16294	-0.179877	0.156458	0.0293553	0.0803244
	31.1644	-0.230684		31.1644	0.512716			1.16392	-0.178146	0.157185	0.0304331	0.0809304
	31.1654	-0.238184		31.1654	0.54545			1.16491	-0.176353	0.157913	0.0314154	0.081565
	31.1664	-0.245432		31.1664	0.577765			1.16589	-0.174498	0.158641	0.0323005	0.0822257
	31.1673	-0.25243		31.1673	0.609633			1.16687	-0.172584	0.159369	0.0330874	0.0829101
	31.1683	-0.259179		31.1683	0.64103			1.16785	-0.170612	0.160097	0.0337748	0.083616
	31.1693	-0.26568		31.1693	0.671931			1.16884	-0.168582	0.160825	0.0343618	0.0843409
	31.1703	-0.271935		31.1703	0.702312			1.16982	-0.166498	0.161552	0.0348475	0.0850824
	31.1713	-0.277948		31.1713	0.73215			1.1708	-0.164359	0.162279	0.0352314	0.0858381
	31.1723	-0.283719		31.1723	0.761419			1.17179	-0.162167	0.163005	0.035513	0.0866059
	31.1732	-0.289254		31.1732	0.790099			1.17277	-0.159925	0.16373	0.0356919	0.0873835
	31.1742	-0.294553		31.1742	0.818167			1.17375	-0.157634	0.164455	0.035768	0.0881687
	31.1752	-0.299622		31.1752	0.8456			1.17474	-0.155294	0.165178	0.0357413	0.0889594
	31.1762	-0.304463		31.1762	0.872378			1.17572	-0.152909	0.1659	0.035612	0.0897536
	31.1772	-0.309081		31.1772	0.89848			1.1767	-0.150479	0.166622	0.0353803	0.0905493
	31.1782	-0.31348		31.1782	0.923886			1.17768	-0.148006	0.167341	0.0350467	0.0913448
	31.1791	-0.317664		31.1791	0.948577			1.17867	-0.145492	0.168059	0.034612	0.0921381
	31.1801	-0.321638		31.1801	0.972532			1.17965	-0.142939	0.168776	0.0340768	0.0929276
	31.1811	-0.325405		31.1811	0.995734			1.18063	-0.140348	0.169491	0.0334422	0.0937118
	31.1821	-0.328972		31.1821	1.01816			1.18162	-0.13772	0.170203	0.0327092	0.0944892
	31.1831	-0.332343		31.1831	1.03981			1.1826	-0.135059	0.170914	0.0318791	0.0952582
	31.1841	-0.335523		31.1841	1.06064			1.18358	-0.132365	0.171622	0.0309533	0.0960177
	31.185	-0.338517		31.185	1.08066			1.18457	-0.12964	0.172328	0.0299332	0.0967664
	31.186	-0.341331		31.186	1.09983			1.18555	-0.126885	0.173031	0.0288206	0.0975031
	31.187	-0.343969		31.187	1.11816			1.18653	-0.124103	0.173731	0.0276173	0.0982268
	31.188	-0.346436		31.188	1.13562			1.18752	-0.121296	0.174429	0.0263251	0.0989366
	31.189	-0.34874		31.189	1.15219			1.1885	-0.118464	0.175123	0.0249462	0.0996316
	31.19	-0.350884		31.19	1.16787			1.18948	-0.11561	0.175813	0.0234826	0.100311
	31.1909	-0.352874		31.1909	1.18264			1.19046	-0.112735	0.1765	0.0219368	0.100974
	31.1919	-0.354716		31.1919	1.1965			1.19145	-0.109841	0.177183	0.020311	0.10162
	31.1929	-0.356415		31.1929	1.20941			1.19243	-0.106929	0.177862	0.0186078	0.102248
	31.1939	-0.357977		31.1939	1.22139			1.19341	-0.104002	0.178537	0.0168298	0.102859
	31.1949	-0.359407		31.1949	1.23241			1.1944	-0.10106	0.179207	0.0149796	0.10345
	31.1958	-0.360711		31.1958	1.24246			1.19538	-0.0981059	0.179872	0.01306	0.104023
	31.1968	-0.361894		31.1968	1.25154			1.19636	-0.0951403	0.180532	0.0110739	0.104577
	31.1978	-0.36296		31.1978	1.25964			1.19735	-0.0921651	0.181187	0.0090242	0.105111
	31.1988	-0.363917		31.1988	1.26674			1.19833	-0.0891818	0.181836	0.00691389	0.105626
	31.1998	-0.364768		31.1998	1.27284			1.19931	-0.0861918	0.182479	0.00474602	0.10612
	31.2008	-0.365519		31.2008	1.27793			1.20029	-0.0831967	0.183116	0.0025237	0.106595
	31.2017	-0.366175		31.2017	1.282			1.20128	-0.0801978	0.183746	0.000250079	0.10705
	31.2027	-0.36674		31.2027	1.28505			1.20226	-0.0771965	0.184369	-0.00207165	0.107484
	31.2037	-0.367219		31.2037	1.28707			1.20324	-0.0741943	0.184985	-0.00443826	0.107899
	31.2047	-0.367617		31.2047	1.28805			1.20423	-0.0711924	0.185593	-0.00684651	0.108293
	31.2057	-0.367938		31.2057	1.28799			1.20521	-0.0681922	0.186194	-0.00929312	0.108667
	31.2067	-0.368186		31.2067	1.28689			1.20619	-0.0651951	0.186785	-0.0117748	0.109021
	31.2076	-0.368366		31.2076	1.28474			1.20718	-0.0622022	0.187368	-0.0142883	0.109355
	31.2086	-0.368481		31.2086	1.28153			1.20816	-0.0592148	0.187942	-0.0168303	0.10967
	31.2096	-0.368536		31.2096	1.27726			1.20914	-0.0562343	0.188507	-0.0193975	0.109964
	31.2106	-0.368533		31.2106	1.27194			1.21013	-0.0532617	0.189061	-0.0219868	0.110239
	31.2116	-0.368476		31.2116	1.26555			1.21111	-0.0502983	0.189605	-0.0245947	0.110495
	31.2126	-0.368369		31.2126	1.2581			1.21209	-0.0473452	0.190138	-0.0272182	0.110732
	31.2135	-0.368215		31.2135	1.24958			1.21307	-0.0444037	0.19066	-0.0298541	0.110949
	31.2145	-0.368017		31.2145	1.23999			1.21406	-0.0414748	0.19117	-0.0324992	0.111147
	31.2155	-0.367779		31.2155	1.22934			1.21504	-0.0385597	0.191668	-0.0351504	0.111326
	31.2165	-0.367502		31.2165	1.21763			1.21602	-0.0356595	0.192153	-0.0378048	0.111487
	31.2175	-0.367189		31.2175	1.20485			1.21701	-0.0327753	0.192625	-0.0404593	0.111629
	31.2185	-0.366844		31.2185	1.191			1.21799	-0.0299081	0.193084	-0.043111	0.111753
	31.2194	-0.366469		31.2194	1.17609			1.21897	-0.0270591	0.193529	-0.045757	0.111859
	31.2204	-0.366067		31.2204	1.16013			1.21996	-0.0242293	0.193959	-0.0483947	0.111946
	31.2214	-0.365639		31.2214	1.1431			1.22094	-0.0214198	0.194374	-0.0510212	0.112015
	31.2224	-0.365188		31.2224	1.12502			1.22192	-0.0186316	0.194774	-0.053634	0.112067
	31.2234	-0.364717		31.2234	1.1059			1.2229	-0.0158658	0.195157	-0.0562305	0.112101
	31.2244	-0.364227		31.2244	1.08572			1.22389	-0.0131234	0.195525	-0.0588083	0.112117
	31.2253	-0.363721		31.2253	1.06451			1.22487	-0.0104056	0.195875	-0.0613649	0.112116
	31.2263	-0.363201		31.2263	1.04227			1.22585	-0.00771329	0.196208	-0.0638982	0.112097
	31.2273	-0.362669		31.2273	1.01899			1.22684	-0.00504761	0.196524	-0.0664058	0.112061
	31.2283	-0.362127		31.2283	0.994695			1.22782	-0.00240961	0.196821	-0.0688858	0.112008
	31.2293	-0.361577		31.2293	0.969384			1.2288	0.00019962	0.197099	-0.071336	0.111937
	31.2303	-0.361021		31.2303	0.943067			1.22979	0.00277902	0.197358	-0.0737547	0.11185
	31.2312	-0.360461		31.2312	0.915751			1.23077	0.00532749	0.197597	-0.0761399	0.111745
	31.2322	-0.359899		31.2322	0.887445			1.23175	0.00784396	0.197816	-0.0784901	0.111624
	31.2332	-0.359337		31.2332	0.858159			1.23274	0.0103273	0.198015	-0.0808035	0.111486
	31.2342	-0.358778		31.2342	0.827903			1.23372	0.0127765	0.198193	-0.0830786	0.111331
	31.2352	-0.358223		31.2352	0.796687			1.2347	0.0151903	0.19835	-0.0853141	0.11116
	31.2362	-0.357675		31.2362	0.764521			1.23568	0.0175677	0.198485	-0.0875087	0.110972
	31.2371	-0.357136		31.2371	0.731419			1.23667	0.0199075	0.198598	-0.089661	0.110768
	31.2381	-0.356608		31.2381	0.69739			1.23765	0.0222087	0.198688	-0.09177	0.110547
	31.2391	-0.356094		31.2391	0.66245			1.23863	0.0244701	0.198756	-0.0938347	0.11031
	31.2401	-0.355595		31.2401	0.626609			1.23962	0.0266907	0.1988	-0.0958541	0.110057
	31.2411	-0.355115		31.2411	0.589883			1.2406	0.0288693	0.198822	-0.0978273	0.109788
	31.2421	-0.354657		31.2421	0.552286			1.24158	0.0310048	0.198819	-0.0997536	0.109504
	31.243	-0.354222		31.243	0.513833			1.24257	0.0330962	0.198793	-0.101632	0.109203
	31.244	-0.353813		31.244	0.47454			1.24355	0.0351424	0.198743	-0.103463	0.108887
	31.245	-0.353434		31.245	0.434422			1.24453	0.0371424	0.198669	-0.105245	0.108556
	31.246	-0.353088		31.246	0.393497			1.24551	0.0390951	0.19857	-0.106977	0.10821
	31.247	-0.352777		31.247	0.351782			1.2465	0.0409995	0.198446	-0.10866	0.107848
	31.248	-0.352504		31.248	0.309295			1.24748	0.0428547	0.198298	-0.110293	0.107472
	31.2489	-0.352273		31.2489	0.266055			1.24846	0.0446596	0.198125	-0.111877	0.107081
	31.2499	-0.352087		31.2499	0.222082			1.24945	0.0464135	0.197927	-0.113409	0.106676
	31.2509	-0.35195		31.2509	0.177395			1.25043	0.0481155	0.197704	-0.114892	0.106257
	31.2519	-0.351864		31.2519	0.132016			1.25141	0.0497646	0.197456	-0.116323	0.105824
	31.2529	-0.351833		31.2529	0.0859657			1.2524	0.0513601	0.197184	-0.117704	0.105378
	31.2538	-0.351861		31.2538	0.0392661			1.25338	0.0529013	0.196886	-0.119035	0.104918
	31.2548	-0.351951		31.2548	-0.00805968			1.25436	0.0543875	0.196564	-0.120315	0.104446
	31.2558	-0.352107		31.2558	-0.0559882			1.25535	0.0558179	0.196217	-0.121544	0.103961
	31.2568	-0.352332		31.2568	-0.104495			1.25633	0.057192	0.195846	-0.122723	0.103464
	31.2578	-0.35263		31.2578	-0.153556			1.25731	0.0585093	0.19545	-0.123851	0.102955
	31.2588	-0.353005		31.2588	-0.203145			1.25829	0.0597692	0.19503	-0.12493	0.102435
	31.2597	-0.353459		31.2597	-0.253235			1.25928	0.0609712	0.194586	-0.125958	0.101904
	31.2607	-0.353997		31.2607	-0.3038			1.26026	0.062115	0.194119	-0.126936	0.101362
	31.2617	-0.354621		31.2617	-0.354812			1.26124	0.0632003	0.193628	-0.127864	0.100811
	31.2627	-0.355335		31.2627	-0.406242			1.26223	0.0642266	0.193115	-0.128742	0.10025
	31.2637	-0.356142		31.2637	-0.458062			1.26321	0.0651937	0.192579	-0.129571	0.0996804
	31.2647	-0.357045		31.2647	-0.510242			1.26419	0.0661015	0.19202	-0.13035	0.0991021
	31.2656	-0.358046		31.2656	-0.562752			1.26518	0.0669498	0.19144	-0.13108	0.0985159
	31.2666	-0.359149		31.2666	-0.61556			1.26616	0.0677385	0.190839	-0.131761	0.0979225
	31.2676	-0.360356		31.2676	-0.668634			1.26714	0.0684674	0.190216	-0.132393	0.0973223
	31.2686	-0.361669		31.2686	-0.721944			1.26812	0.0691366	0.189574	-0.132975	0.096716
	31.2696	-0.36309		31.2696	-0.775456			1.26911	0.0697461	0.188912	-0.133509	0.0961044
	31.2706	-0.364621		31.2706	-0.829137			1.27009	0.0702958	0.18823	-0.133993	0.0954879
	31.2715	-0.366263		31.2715	-0.882953			1.27107	0.070786	0.18753	-0.134429	0.0948673
	31.2725	-0.368018		31.2725	-0.936871			1.27206	0.0712165	0.186812	-0.134815	0.0942433
	31.2735	-0.369887		31.2735	-0.990855			1.27304	0.0715877	0.186076	-0.135153	0.0936167
	31.2745	-0.371871		31.2745	-1.04487			1.27402	0.0718995	0.185324	-0.135442	0.092988
	31.2755	-0.37397		31.2755	-1.09888			1.27501	0.0721523	0.184555	-0.135681	0.0923582
	31.2765	-0.376184		31.2765	-1.15286			1.27599	0.072346	0.183772	-0.135871	0.091728
	31.2774	-0.378514		31.2774	-1.20676			1.27697	0.072481	0.182974	-0.136012	0.0910981
	31.2784	-0.38096		31.2784	-1.26055			1.27796	0.0725575	0.182161	-0.136104	0.0904693
	31.2794	-0.38352		31.2794	-1.31419			1.27894	0.0725755	0.181336	-0.136146	0.0898426
	31.2804	-0.386194		31.2804	-1.36765			1.27992	0.0725355	0.180499	-0.136137	0.0892186
	31.2814	-0.388981		31.2814	-1.4209			1.2809	0.0724374	0.17965	-0.136079	0.0885982
	31.2824	-0.39188		31.2824	-1.47388			1.28189	0.0722817	0.17879	-0.135971	0.0879822
	31.2833	-0.394889		31.2833	-1.52658			1.28287	0.0720684	0.17792	-0.135812	0.0873716
	31.2843	-0.398006		31.2843	-1.57896			1.28385	0.0717978	0.177041	-0.135602	0.0867671
	31.2853	-0.401229		31.2853	-1.63097			1.28484	0.07147	0.176154	-0.135341	0.0861696
	31.2863	-0.404557		31.2863	-1.68259			1.28582	0.0710853	0.175259	-0.135028	0.0855799
	31.2873	-0.407985		31.2873	-1.73378			1.2868	0.0706438	0.174358	-0.134664	0.084999
	31.2883	-0.411512		31.2883	-1.7845			1.28779	0.0701458	0.173451	-0.134247	0.0844275
	31.2892	-0.415134		31.2892	-1.83472			1.28877	0.0695912	0.172539	-0.133778	0.0838664
	31.2902	-0.418848		31.2902	-1.88441			1.28975	0.0689803	0.171623	-0.133256	0.0833165
	31.2912	-0.42265		31.2912	-1.93353			1.29073	0.0683131	0.170704	-0.132681	0.0827786
	31.2922	-0.426538		31.2922	-1.98205			1.29172	0.0675899	0.169783	-0.132052	0.0822534
	31.2932	-0.430505		31.2932	-2.02994			1.2927	0.0668105	0.168861	-0.13137	0.0817417
	31.2942	-0.434549		31.2942	-2.07718			1.29368	0.0659751	0.167937	-0.130633	0.0812443
	31.2951	-0.438666		31.2951	-2.12371			1.29467	0.0650838	0.167015	-0.129841	0.0807619
	31.2961	-0.442849		31.2961	-2.16953			1.29565	0.0641365	0.166093	-0.128995	0.0802951
	31.2971	-0.447096		31.2971	-2.2146			1.29663	0.0631332	0.165173	-0.128093	0.0798446
	31.2981	-0.4514		31.2981	-2.25889			1.29762	0.0620738	0.164257	-0.127136	0.079411
	31.2991	-0.455757		31.2991	-2.30237			1.2986	0.0609585	0.163344	-0.126122	0.0789948
	31.3001	-0.460162		31.3001	-2.34502			1.29958	0.059787	0.162435	-0.125052	0.0785965
	31.301	-0.464609		31.301	-2.38681			1.30057	0.0585593	0.161533	-0.123926	0.0782167
	31.302	-0.469092		31.302	-2.42772			1.30155	0.0572753	0.160636	-0.122743	0.0778557
	31.303	-0.473607		31.303	-2.46773			1.30253	0.0559349	0.159747	-0.121503	0.0775138
	31.304	-0.478147		31.304	-2.50681			1.30351	0.0545381	0.158865	-0.120206	0.0771914
	31.305	-0.482707		31.305	-2.54494			1.3045	0.0530845	0.157992	-0.118852	0.0768886
	31.306	-0.487281		31.306	-2.58211			1.30548	0.0515743	0.157129	-0.11744	0.0766056
	31.3069	-0.491862		31.3069	-2.61828			1.30646	0.0500071	0.156276	-0.11597	0.0763425
	31.3079	-0.496446		31.3079	-2.65346			1.30745	0.0483829	0.155434	-0.114443	0.0760993
	31.3089	-0.501025		31.3089	-2.68761			1.30843	0.0467016	0.154604	-0.112858	0.075876
	31.3099	-0.505594		31.3099	-2.72072			1.30941	0.044963	0.153786	-0.111216	0.0756723
	31.3109	-0.510147		31.3109	-2.75278			1.3104	0.0431671	0.152982	-0.109516	0.0754882
	31.3118	-0.514677		31.3118	-2.78377			1.31138	0.0413138	0.152192	-0.107759	0.0753233
	31.3128	-0.519179		31.3128	-2.81369			1.31236	0.0394029	0.151416	-0.105944	0.0751773
	31.3138	-0.523647		31.3138	-2.84252			1.31334	0.0374345	0.150656	-0.104072	0.0750498
	31.3148	-0.528073		31.3148	-2.87025			1.31433	0.0354086	0.149912	-0.102144	0.0749402
	31.3158	-0.532452		31.3158	-2.89687			1.31531	0.033325	0.149185	-0.100159	0.0748481
	31.3168	-0.536779		31.3168	-2.92238			1.31629	0.031184	0.148474	-0.0981178	0.0747727
	31.3177	-0.541047		31.3177	-2.94676			1.31728	0.0289855	0.147782	-0.096021	0.0747134
	31.3187	-0.545249		31.3187	-2.97002			1.31826	0.0267297	0.147108	-0.0938689	0.0746694
	31.3197	-0.549381		31.3197	-2.99214			1.31924	0.0244166	0.146453	-0.091662	0.07464
	31.3207	-0.553437		31.3207	-3.01313			1.32023	0.0220465	0.145818	-0.089401	0.0746242
	31.3217	-0.55741		31.3217	-3.03298			1.32121	0.0196195	0.145203	-0.0870865	0.0746211
	31.3227	-0.561295		31.3227	-3.0517			1.32219	0.0171359	0.144608	-0.0847192	0.0746298
	31.3236	-0.565087		31.3236	-3.06927			1.32318	0.014596	0.144035	-0.0822998	0.0746493
	31.3246	-0.568781		31.3246	-3.08571			1.32416	0.0120002	0.143482	-0.0798292	0.0746785
	31.3256	-0.572371		31.3256	-3.10101			1.32514	0.00934865	0.142952	-0.0773082	0.0747164
	31.3266	-0.575852		31.3266	-3.11517			1.32612	0.00664191	0.142443	-0.0747378	0.0747617
	31.3276	-0.57922		31.3276	-3.12821			1.32711	0.00388039	0.141957	-0.0721189	0.0748135
	31.3286	-0.58247		31.3286	-3.14012			1.32809	0.00106458	0.141494	-0.0694527	0.0748706
	31.3295	-0.585598		31.3295	-3.15091			1.32907	-0.001805	0.141054	-0.0667403	0.0749318
	31.3305	-0.5886		31.3305	-3.16059			1.33006	-0.00472778	0.140636	-0.0639828	0.074996
	31.3315	-0.591472		31.3315	-3.16916			1.33104	-0.00770314	0.140243	-0.0611816	0.0750619
	31.3325	-0.594211		31.3325	-3.17664			1.33202	-0.0107304	0.139872	-0.0583379	0.0751284
	31.3335	-0.596814		31.3335	-3.18302			1.33301	-0.0138089	0.139525	-0.0554531	0.0751944
	31.3345	-0.599278		31.3345	-3.18833			1.33399	-0.0169379	0.139202	-0.0525286	0.0752587
	31.3354	-0.601601		31.3354	-3.19258			1.33497	-0.0201165	0.138902	-0.049566	0.0753202
	31.3364	-0.603781		31.3364	-3.19576			1.33595	-0.0233439	0.138626	-0.0465669	0.0753777
	31.3374	-0.605816		31.3374	-3.1979			1.33694	-0.0266193	0.138373	-0.0435328	0.0754302
	31.3384	-0.607705		31.3384	-3.19902			1.33792	-0.0299417	0.138144	-0.0404655	0.0754766
	31.3394	-0.609447		31.3394	-3.19911			1.3389	-0.0333101	0.137938	-0.0373667	0.0755158
	31.3404	-0.611043		31.3404	-3.1982			1.33989	-0.0367234	0.137754	-0.0342383	0.0755469
	31.3413	-0.612492		31.3413	-3.1963			1.34087	-0.0401807	0.137594	-0.0310821	0.0755688
	31.3423	-0.613794		31.3423	-3.19343			1.34185	-0.0436807	0.137455	-0.0279001	0.0755808
	31.3433	-0.614952		31.3433	-3.1896			1.34284	-0.0472223	0.137339	-0.0246943	0.0755818
	31.3443	-0.615965		31.3443	-3.18483			1.34382	-0.0508043	0.137245	-0.0214667	0.0755711
	31.3453	-0.616837		31.3453	-3.17914			1.3448	-0.0544253	0.137172	-0.0182196	0.0755479
	31.3463	-0.617569		31.3463	-3.17254			1.34579	-0.0580839	0.13712	-0.0149549	0.0755114
	31.3472	-0.618164		31.3472	-3.16505			1.34677	-0.0617789	0.137088	-0.0116751	0.075461
	31.3482	-0.618625		31.3482	-3.15669			1.34775	-0.0655088	0.137077	-0.0083823	0.0753962
	31.3492	-0.618957		31.3492	-3.14748			1.34873	-0.069272	0.137084	-0.00507891	0.0753162
	31.3502	-0.619162		31.3502	-3.13743			1.34972	-0.0730669	0.137111	-0.0017673	0.0752207
	31.3512	-0.619245		31.3512	-3.12657			1.3507	-0.076892	0.137155	0.0015501	0.0751093
	31.3522	-0.619212		31.3522	-3.11491			1.35168	-0.0807456	0.137218	0.00487083	0.0749815
	31.3531	-0.619067		31.3531	-3.10248			1.35267	-0.084626	0.137297	0.00819238	0.0748372
	31.3541	-0.618815		31.3541	-3.08929			1.35365	-0.0885313	0.137393	0.0115122	0.0746761
	31.3551	-0.618462		31.3551	-3.07537			1.35463	-0.0924597	0.137504	0.0148277	0.074498
	31.3561	-0.618016		31.3561	-3.06073			1.35562	-0.0964094	0.13763	0.0181362	0.074303
	31.3571	-0.617481		31.3571	-3.04539			1.3566	-0.100378	0.13777	0.0214352	0.074091
	31.3581	-0.616865		31.3581	-3.02938			1.35758	-0.104364	0.137924	0.024722	0.0738622
	31.359	-0.616174		31.359	-3.01271			1.35856	-0.108366	0.138091	0.0279938	0.0736167
	31.36	-0.615416		31.36	-2.99541			1.35955	-0.11238	0.13827	0.0312479	0.0733549
	31.361	-0.614599		31.361	-2.97749			1.36053	-0.116405	0.13846	0.0344816	0.073077
	31.362	-0.613729		31.362	-2.95898			1.36151	-0.120439	0.13866	0.0376922	0.0727835
	31.363	-0.612815		31.363	-2.9399			1.3625	-0.124479	0.138871	0.040877	0.0724749
	31.364	-0.611864		31.364	-2.92026			1.36348	-0.128523	0.13909	0.0440331	0.0721518
	31.3649	-0.610886		31.3649	-2.90009			1.36446	-0.132568	0.139318	0.0471578	0.0718149
	31.3659	-0.609887		31.3659	-2.8794			1.36545	-0.136612	0.139553	0.0502483	0.0714651
	31.3669	-0.608876		31.3669	-2.85822			1.36643	-0.140653	0.139796	0.053302	0.0711031
	31.3679	-0.607862		31.3679	-2.83657			1.36741	-0.144688	0.140045	0.056316	0.07073
	31.3689	-0.606852		31.3689	-2.81446			1.3684	-0.148713	0.140299	0.0592878	0.0703467
	31.3698	-0.605857		31.3698	-2.79191			1.36938	-0.152727	0.140559	0.0622144	0.0699544
	31.3708	-0.604883		31.3708	-2.76894			1.37036	-0.156727	0.140823	0.0650934	0.0695543
	31.3718	-0.603939		31.3718	-2.74557			1.37134	-0.16071	0.14109	0.067922	0.0691476
	31.3728	-0.603035		31.3728	-2.72182			1.37233	-0.164672	0.141361	0.0706977	0.0687359
	31.3738	-0.602177		31.3738	-2.69771			1.37331	-0.168612	0.141635	0.0734178	0.0683204
	31.3748	-0.601376		31.3748	-2.67325			1.37429	-0.172525	0.141911	0.0760799	0.0679028
	31.3757	-0.600638		31.3757	-2.64846			1.37528	-0.17641	0.142189	0.0786815	0.0674846
	31.3767	-0.599971		31.3767	-2.62335			1.37626	-0.180263	0.142469	0.0812201	0.0670674
	31.3777	-0.599385		31.3777	-2.59794			1.37724	-0.18408	0.14275	0.0836934	0.066653
	31.3787	-0.598887		31.3787	-2.57226			1.37823	-0.18786	0.143031	0.0860991	0.0662432
	31.3797	-0.598484		31.3797	-2.5463			1.37921	-0.191598	0.143313	0.0884349	0.0658397
	31.3807	-0.598184		31.3807	-2.5201			1.38019	-0.195291	0.143595	0.0906988	0.0654444
	31.3816	-0.597993		31.3816	-2.49365			1.38117	-0.198937	0.143877	0.0928885	0.0650591
	31.3826	-0.59792		31.3826	-2.46698			1.38216	-0.202531	0.14416	0.0950022	0.0646859
	31.3836	-0.597971		31.3836	-2.4401			1.38314	-0.206071	0.144442	0.0970378	0.0643265
	31.3846	-0.598152		31.3846	-2.41303			1.38412	-0.209554	0.144724	0.0989936	0.0639829
	31.3856	-0.598469		31.3856	-2.38577			1.38511	-0.212976	0.145006	0.100868	0.063657
	31.3866	-0.598928		31.3866	-2.35833			1.38609	-0.216333	0.145288	0.102659	0.0633506
	31.3875	-0.599535		31.3875	-2.33074			1.38707	-0.219623	0.145569	0.104365	0.0630656
	31.3885	-0.600295		31.3885	-2.303			1.38806	-0.222843	0.145851	0.105985	0.0628038
	31.3895	-0.601213		31.3895	-2.27512			1.38904	-0.225988	0.146133	0.107518	0.0625668
	31.3905	-0.602292		31.3905	-2.24712			1.39002	-0.229056	0.146416	0.108962	0.0623563
	31.3915	-0.603537		31.3915	-2.219			1.39101	-0.232043	0.1467	0.110317	0.0621738
	31.3925	-0.604953		31.3925	-2.19077			1.39199	-0.234946	0.146985	0.11158	0.0620207
	31.3934	-0.606541		31.3934	-2.16245			1.39297	-0.237762	0.147271	0.112752	0.0618985
	31.3944	-0.608306		31.3944	-2.13404			1.39395	-0.240488	0.14756	0.113832	0.0618081
	31.3954	-0.61025		31.3954	-2.10555			1.39494	-0.243121	0.147851	0.114819	0.0617507
	31.3964	-0.612374		31.3964	-2.077			1.39592	-0.245657	0.148144	0.115713	0.0617271
	31.3974	-0.614682		31.3974	-2.04838			1.3969	-0.248094	0.148441	0.116513	0.0617381
	31.3984	-0.617174		31.3984	-2.01972			1.39789	-0.250428	0.148743	0.117219	0.0617842
	31.3993	-0.619851		31.3993	-1.99101			1.39887	-0.252657	0.149048	0.117832	0.0618657
	31.4003	-0.622715		31.4003	-1.96227			1.39985	-0.254779	0.149359	0.118351	0.0619829
	31.4013	-0.625766		31.4013	-1.93349			1.40084	-0.256789	0.149676	0.118776	0.0621358
	31.4023	-0.629004		31.4023	-1.9047			1.40182	-0.258686	0.149998	0.119107	0.0623242
	31.4033	-0.632428		31.4033	-1.8759			1.4028	-0.260467	0.150328	0.119346	0.0625479
	31.4043	-0.636038		31.4043	-1.84709			1.40378	-0.262129	0.150666	0.119493	0.0628062
	31.4052	-0.639834		31.4052	-1.81828			1.40477	-0.263671	0.151011	0.119549	0.0630987
	31.4062	-0.643813		31.4062	-1.78947			1.40575	-0.26509	0.151366	0.119513	0.0634245
	31.4072	-0.647975		31.4072	-1.76068			1.40673	-0.266383	0.15173	0.119389	0.0637827
	31.4082	-0.652318		31.4082	-1.73192			1.40772	-0.26755	0.152104	0.119176	0.0641722
	31.4092	-0.656839		31.4092	-1.70318			1.4087	-0.268587	0.152489	0.118876	0.0645919
	31.4102	-0.661535		31.4102	-1.67447			1.40968	-0.269493	0.152886	0.11849	0.0650404
	31.4111	-0.666405		31.4111	-1.64581			1.41067	-0.270267	0.153294	0.11802	0.0655165
	31.4121	-0.671445		31.4121	-1.61719			1.41165	-0.270907	0.153714	0.117467	0.0660187
	31.4131	-0.676652		31.4131	-1.58862			1.41263	-0.271412	0.154148	0.116834	0.0665455
	31.4141	-0.682022		31.4141	-1.56011			1.41362	-0.271779	0.154594	0.116122	0.0670954
	31.4151	-0.687552		31.4151	-1.53167			1.4146	-0.272009	0.155055	0.115333	0.0676667
	31.4161	-0.693238		31.4161	-1.50329			1.41558	-0.2721	0.155529	0.114469	0.0682578
	31.417	-0.699074		31.417	-1.475			1.41656	-0.272051	0.156018	0.113532	0.0688672
	31.418	-0.705057		31.418	-1.44678			1.41755	-0.271862	0.156522	0.112525	0.0694932
	31.419	-0.711182		31.419	-1.41866			1.41853	-0.271531	0.15704	0.11145	0.0701341
	31.42	-0.717444		31.42	-1.39063			1.41951	-0.271059	0.157574	0.11031	0.0707884
	31.421	-0.723837		31.421	-1.3627			1.4205	-0.270445	0.158122	0.109107	0.0714545
	31.4219	-0.730357		31.4219	-1.33487			1.42148	-0.269689	0.158685	0.107844	0.0721308
	31.4229	-0.736998		31.4229	-1.30716			1.42246	-0.268791	0.159263	0.106523	0.0728157
	31.4239	-0.743754		31.4239	-1.27956			1.42345	-0.26775	0.159856	0.105147	0.0735079
	31.4249	-0.750618		31.4249	-1.25209			1.42443	-0.266568	0.160464	0.103719	0.0742058
	31.4259	-0.757586		31.4259	-1.22475			1.42541	-0.265245	0.161086	0.102243	0.0749081
	31.4269	-0.76465		31.4269	-1.19754			1.42639	-0.263781	0.161721	0.10072	0.0756135
	31.4278	-0.771804		31.4278	-1.17047			1.42738	-0.262176	0.162371	0.0991541	0.0763206
	31.4288	-0.779042		31.4288	-1.14355			1.42836	-0.260432	0.163033	0.0975481	0.0770283
	31.4298	-0.786357		31.4298	-1.11678			1.42934	-0.25855	0.163707	0.0959051	0.0777354
	31.4308	-0.793741		31.4308	-1.09016			1.43033	-0.256531	0.164393	0.0942281	0.0784407
	31.4318	-0.801189		31.4318	-1.0637			1.43131	-0.254376	0.16509	0.0925202	0.0791434
	31.4328	-0.808693		31.4328	-1.03741			1.43229	-0.252086	0.165797	0.0907845	0.0798423
	31.4337	-0.816245		31.4337	-1.01128			1.43328	-0.249662	0.166513	0.0890242	0.0805366
	31.4347	-0.823839		31.4347	-0.985333			1.43426	-0.247108	0.167238	0.0872422	0.0812255
	31.4357	-0.831467		31.4357	-0.95956			1.43524	-0.244423	0.16797	0.0854418	0.0819081
	31.4367	-0.839121		31.4367	-0.933969			1.43623	-0.241611	0.168708	0.0836259	0.0825837
	31.4377	-0.846793		31.4377	-0.908563			1.43721	-0.238674	0.169452	0.0817978	0.0832518
	31.4387	-0.854477		31.4387	-0.883345			1.43819	-0.235612	0.170199	0.0799603	0.0839116
	31.4396	-0.862165		31.4396	-0.858319			1.43917	-0.23243	0.170949	0.0781165	0.0845627
	31.4406	-0.869848		31.4406	-0.833487			1.44016	-0.229128	0.1717	0.0762693	0.0852045
	31.4416	-0.877519		31.4416	-0.80885			1.44114	-0.225711	0.172452	0.0744218	0.0858367
	31.4426	-0.88517		31.4426	-0.784413			1.44212	-0.222179	0.173203	0.0725768	0.0864588
	31.4436	-0.892793		31.4436	-0.760175			1.44311	-0.218537	0.17395	0.0707372	0.0870706
	31.4446	-0.900381		31.4446	-0.736138			1.44409	-0.214787	0.174694	0.0689057	0.0876718
	31.4455	-0.907925		31.4455	-0.712304			1.44507	-0.210932	0.175433	0.067085	0.0882621
	31.4465	-0.915418		31.4465	-0.688673			1.44606	-0.206975	0.176164	0.0652779	0.0888415
	31.4475	-0.922853		31.4475	-0.665245			1.44704	-0.202919	0.176888	0.063487	0.0894097
	31.4485	-0.930221		31.4485	-0.64202			1.44802	-0.198768	0.177601	0.0617148	0.0899668
	31.4495	-0.937515		31.4495	-0.618997			1.449	-0.194525	0.178303	0.0599637	0.0905126
	31.4505	-0.944729		31.4505	-0.596176			1.44999	-0.190193	0.178993	0.0582362	0.0910471
	31.4514	-0.951854		31.4514	-0.573555			1.45097	-0.185776	0.179669	0.0565345	0.0915705
	31.4524	-0.958884		31.4524	-0.551133			1.45195	-0.181278	0.180329	0.0548609	0.0920827
	31.4534	-0.965812		31.4534	-0.528908			1.45294	-0.176702	0.180971	0.0532176	0.0925838
	31.4544	-0.972631		31.4544	-0.506877			1.45392	-0.172053	0.181596	0.0516066	0.0930741
	31.4554	-0.979336		31.4554	-0.485039			1.4549	-0.167333	0.182201	0.0500298	0.0935536
	31.4564	-0.98592		31.4564	-0.46339			1.45589	-0.162547	0.182785	0.0484892	0.0940226
	31.4573	-0.992377		31.4573	-0.441928			1.45687	-0.1577	0.183346	0.0469865	0.0944812
	31.4583	-0.998702		31.4583	-0.420649			1.45785	-0.152794	0.183884	0.0455235	0.0949297
	31.4593	-1.00489		31.4593	-0.399549			1.45884	-0.147835	0.184397	0.0441016	0.0953683
	31.4603	-1.01094		31.4603	-0.378626			1.45982	-0.142826	0.184883	0.0427224	0.0957973
	31.4613	-1.01683		31.4613	-0.357875			1.4608	-0.137772	0.185343	0.0413873	0.0962169
	31.4623	-1.02258		31.4623	-0.337293			1.46178	-0.132677	0.185774	0.0400976	0.0966275
	31.4632	-1.02818		31.4632	-0.316876			1.46277	-0.127545	0.186176	0.0388545	0.0970294
	31.4642	-1.03361		31.4642	-0.296619			1.46375	-0.122381	0.186547	0.037659	0.0974227
	31.4652	-1.03889		31.4652	-0.27652			1.46473	-0.117189	0.186887	0.0365122	0.0978079
	31.4662	-1.044		31.4662	-0.256573			1.46572	-0.111974	0.187196	0.0354148	0.0981853
	31.4672	-1.04895		31.4672	-0.236775			1.4667	-0.10674	0.187471	0.0343678	0.0985552
	31.4682	-1.05373		31.4682	-0.217123			1.46768	-0.101492	0.187712	0.0333719	0.0989178
	31.4691	-1.05833		31.4691	-0.197612			1.46867	-0.0962343	0.18792	0.0324274	0.0992735
	31.4701	-1.06277		31.4701	-0.17824			1.46965	-0.0909716	0.188092	0.0315351	0.0996226
	31.4711	-1.06704		31.4711	-0.159003			1.47063	-0.0857085	0.188229	0.0306953	0.0999653
	31.4721	-1.07114		31.4721	-0.139898			1.47161	-0.0804497	0.188329	0.0299082	0.100302
	31.4731	-1.07507		31.4731	-0.120922			1.4726	-0.0751998	0.188394	0.0291741	0.100633
	31.4741	-1.07883		31.4741	-0.102073			1.47358	-0.0699636	0.188421	0.0284931	0.100958
	31.475	-1.08242		31.475	-0.0833491			1.47456	-0.0647456	0.188412	0.0278653	0.101279
	31.476	-1.08584		31.476	-0.0647482			1.47555	-0.0595505	0.188365	0.0272906	0.101594
	31.477	-1.0891		31.477	-0.0462691			1.47653	-0.0543831	0.188281	0.0267688	0.101904
	31.478	-1.09219		31.478	-0.0279108			1.47751	-0.0492479	0.188159	0.0262998	0.10221
	31.479	-1.09512		31.479	-0.00967274			1.4785	-0.0441496	0.188	0.0258834	0.102511
	31.4799	-1.0979		31.4799	0.00844517			1.47948	-0.0390927	0.187804	0.025519	0.102808
	31.4809	-1.10052		31.4809	0.0264426			1.48046	-0.0340819	0.18757	0.0252064	0.103101
	31.4819	-1.10299		31.4819	0.0443186			1.48145	-0.0291217	0.1873	0.0249451	0.103389
	31.4829	-1.10531		31.4829	0.0620721			1.48243	-0.0242166	0.186992	0.0247344	0.103674
	31.4839	-1.10749		31.4839	0.0797011			1.48341	-0.019371	0.186648	0.0245739	0.103955
	31.4849	-1.10953		31.4849	0.0972033			1.48439	-0.0145894	0.186268	0.0244629	0.104232
	31.4858	-1.11144		31.4858	0.114576			1.48538	-0.00987602	0.185852	0.0244006	0.104505
	31.4868	-1.11322		31.4868	0.131815			1.48636	-0.00523522	0.185402	0.0243864	0.104775
	31.4878	-1.11488		31.4878	0.148918			1.48734	-0.00067119	0.184917	0.0244193	0.10504
	31.4888	-1.11641		31.4888	0.165879			1.48833	0.00381195	0.184398	0.0244988	0.105302
	31.4898	-1.11784		31.4898	0.182694			1.48931	0.00821014	0.183846	0.0246237	0.105559
	31.4908	-1.11915		31.4908	0.199357			1.49029	0.0125194	0.183262	0.0247933	0.105812
	31.4917	-1.12036		31.4917	0.215862			1.49128	0.0167359	0.182646	0.0250067	0.106061
	31.4927	-1.12148		31.4927	0.232202			1.49226	0.0208559	0.182	0.0252628	0.106306
	31.4937	-1.1225		31.4937	0.24837			1.49324	0.0248757	0.181325	0.0255608	0.106545
	31.4947	-1.12344		31.4947	0.264358			1.49422	0.0287917	0.180621	0.0258996	0.10678
	31.4957	-1.12429		31.4957	0.280159			1.49521	0.0326005	0.17989	0.0262782	0.10701
	31.4967	-1.12507		31.4967	0.295762			1.49619	0.0362988	0.179133	0.0266956	0.107234
	31.4976	-1.12579		31.4976	0.31116			1.49717	0.0398834	0.17835	0.0271507	0.107453
	31.4986	-1.12643		31.4986	0.326341			1.49816	0.0433512	0.177544	0.0276425	0.107665
	31.4996	-1.12702		31.4996	0.341296			1.49914	0.0466993	0.176716	0.02817	0.107871
	31.5006	-1.12755		31.5006	0.356015			1.50012	0.0499249	0.175866	0.028732	0.108071
	31.5016	-1.12804		31.5016	0.370485			1.50111	0.0530254	0.174996	0.0293276	0.108263
	31.5026	-1.12848		31.5026	0.384696			1.50209	0.0559983	0.174108	0.0299556	0.108448
	31.5035	-1.12888		31.5035	0.398635			1.50307	0.0588413	0.173204	0.0306149	0.108625
	31.5045	-1.12925		31.5045	0.41229			1.50406	0.0615521	0.172283	0.0313046	0.108794
	31.5055	-1.12959		31.5055	0.425649			1.50504	0.0641288	0.171349	0.0320235	0.108953
	31.5065	-1.12991		31.5065	0.438699			1.50602	0.0665695	0.170403	0.0327706	0.109104
	31.5075	-1.1302		31.5075	0.451426			1.507	0.0688725	0.169446	0.0335448	0.109245
	31.5085	-1.13047		31.5085	0.463816			1.50799	0.0710363	0.16848	0.034345	0.109376
	31.5094	-1.13074		31.5094	0.475857			1.50897	0.0730597	0.167506	0.0351703	0.109496
	31.5104	-1.13099		31.5104	0.487534			1.50995	0.0749414	0.166526	0.0360196	0.109605
	31.5114	-1.13123		31.5114	0.498833			1.51094	0.0766806	0.165543	0.0368919	0.109703
	31.5124	-1.13148		31.5124	0.50974			1.51192	0.0782763	0.164557	0.0377861	0.109789
	31.5134	-1.13172		31.5134	0.52024			1.5129	0.0797281	0.16357	0.0387013	0.109862
	31.5144	-1.13196		31.5144	0.530319			1.51389	0.0810356	0.162584	0.0396365	0.109922
	31.5153	-1.13221		31.5153	0.539963			1.51487	0.0821984	0.1616	0.0405906	0.109968
	31.5163	-1.13246		31.5163	0.549157			1.51585	0.0832167	0.160621	0.0415628	0.110001
	31.5173	-1.13273		31.5173	0.557888			1.51683	0.0840905	0.159648	0.042552	0.110019
	31.5183	-1.133		31.5183	0.566139			1.51782	0.0848201	0.158682	0.0435574	0.110023
	31.5193	-1.13328		31.5193	0.573899			1.5188	0.0854061	0.157726	0.0445779	0.110011
	31.5203	-1.13358		31.5203	0.581152			1.51978	0.0858492	0.156781	0.0456127	0.109984
	31.5212	-1.13388		31.5212	0.587884			1.52077	0.0861503	0.155848	0.0466609	0.10994
	31.5222	-1.1342		31.5222	0.594083			1.52175	0.0863103	0.154929	0.0477216	0.10988
	31.5232	-1.13454		31.5232	0.599734			1.52273	0.0863305	0.154026	0.0487938	0.109804
	31.5242	-1.13489		31.5242	0.604825			1.52372	0.0862122	0.15314	0.0498767	0.10971
	31.5252	-1.13525		31.5252	0.609343			1.5247	0.085957	0.152272	0.0509694	0.109599
	31.5262	-1.13563		31.5262	0.613275			1.52568	0.0855665	0.151425	0.052071	0.10947
	31.5271	-1.13602		31.5271	0.61661			1.52667	0.0850426	0.150599	0.0531807	0.109323
	31.5281	-1.13642		31.5281	0.619336			1.52765	0.0843873	0.149795	0.0542976	0.109158
	31.5291	-1.13684		31.5291	0.621442			1.52863	0.0836027	0.149016	0.0554208	0.108975
	31.5301	-1.13727		31.5301	0.622917			1.52961	0.0826909	0.148261	0.0565495	0.108773
	31.5311	-1.13771		31.5311	0.623751			1.5306	0.0816545	0.147534	0.0576828	0.108553
	31.5321	-1.13816		31.5321	0.623935			1.53158	0.0804959	0.146833	0.0588198	0.108314
	31.533	-1.13861		31.533	0.623459			1.53256	0.0792177	0.146161	0.0599597	0.108057
	31.534	-1.13908		31.534	0.622315			1.53355	0.0778227	0.145518	0.0611015	0.107781
	31.535	-1.13955		31.535	0.620496			1.53453	0.0763136	0.144905	0.0622444	0.107487
	31.536	-1.14003		31.536	0.617994			1.53551	0.0746936	0.144324	0.0633874	0.107174
	31.537	-1.14052		31.537	0.614804			1.5365	0.0729655	0.143774	0.0645298	0.106843
	31.5379	-1.141		31.5379	0.610918			1.53748	0.0711325	0.143256	0.0656704	0.106495
	31.5389	-1.14149		31.5389	0.606334			1.53846	0.0691979	0.142772	0.0668085	0.106128
	31.5399	-1.14198		31.5399	0.601045			1.53944	0.0671649	0.14232	0.067943	0.105745
	31.5409	-1.14247		31.5409	0.595049			1.54043	0.0650369	0.141903	0.069073	0.105344
	31.5419	-1.14296		31.5419	0.588343			1.54141	0.0628174	0.14152	0.0701976	0.104928
	31.5429	-1.14345		31.5429	0.580926			1.54239	0.0605099	0.141171	0.0713156	0.104495
	31.5438	-1.14394		31.5438	0.572796			1.54338	0.058118	0.140856	0.0724262	0.104048
	31.5448	-1.14442		31.5448	0.563954			1.54436	0.0556454	0.140576	0.0735282	0.103585
	31.5458	-1.1449		31.5458	0.554399			1.54534	0.0530956	0.140331	0.0746207	0.103109
	31.5468	-1.14538		31.5468	0.544135			1.54633	0.0504726	0.140121	0.0757026	0.10262
	31.5478	-1.14585		31.5478	0.533163			1.54731	0.0477801	0.139944	0.0767728	0.102119
	31.5488	-1.14632		31.5488	0.521487			1.54829	0.045022	0.139802	0.0778303	0.101606
	31.5497	-1.14678		31.5497	0.509112			1.54928	0.042202	0.139694	0.078874	0.101083
	31.5507	-1.14724		31.5507	0.496042			1.55026	0.0393242	0.13962	0.0799027	0.100551
	31.5517	-1.14769		31.5517	0.482283			1.55124	0.0363925	0.139579	0.0809153	0.100011
	31.5527	-1.14814		31.5527	0.467844			1.55222	0.0334108	0.139571	0.0819107	0.0994637
	31.5537	-1.14859		31.5537	0.452732			1.55321	0.0303831	0.139595	0.0828878	0.098911
	31.5547	-1.14903		31.5547	0.436956			1.55419	0.0273134	0.13965	0.0838454	0.0983541
	31.5556	-1.14947		31.5556	0.420526			1.55517	0.0242056	0.139737	0.0847824	0.0977942
	31.5566	-1.14991		31.5566	0.403453			1.55616	0.0210638	0.139855	0.0856976	0.0972329
	31.5576	-1.15035		31.5576	0.385749			1.55714	0.017892	0.140002	0.0865897	0.0966715
	31.5586	-1.1508		31.5586	0.367426			1.55812	0.0146941	0.140178	0.0874577	0.0961118
	31.5596	-1.15124		31.5596	0.348499			1.55911	0.011474	0.140382	0.0883004	0.0955554
	31.5606	-1.15169		31.5606	0.328981			1.56009	0.00823589	0.140614	0.0891165	0.0950037
	31.5615	-1.15214		31.5615	0.308888			1.56107	0.00498352	0.140872	0.0899049	0.0944587
	31.5625	-1.1526		31.5625	0.288236			1.56205	0.00172085	0.141156	0.0906645	0.0939219
	31.5635	-1.15307		31.5635	0.267043			1.56304	-0.00154825	0.141465	0.0913939	0.0933953
	31.5645	-1.15355		31.5645	0.245327			1.56402	-0.00481993	0.141797	0.0920921	0.0928805
	31.5655	-1.15404		31.5655	0.223106			1.565	-0.00809041	0.142153	0.0927578	0.0923794
	31.5665	-1.15454		31.5665	0.200401			1.56599	-0.0113559	0.142531	0.09339	0.0918938
	31.5674	-1.15506		31.5674	0.177231			1.56697	-0.0146128	0.14293	0.0939873	0.0914256
	31.5684	-1.15559		31.5684	0.15362			1.56795	-0.0178573	0.143349	0.0945488	0.0909765
	31.5694	-1.15614		31.5694	0.129587			1.56894	-0.021086	0.143788	0.0950732	0.0905484
	31.5704	-1.15671		31.5704	0.105157			1.56992	-0.0242952	0.144244	0.0955593	0.0901429
	31.5714	-1.15729		31.5714	0.0803533			1.5709	-0.0274816	0.144718	0.0960062	0.0897619
	31.5724	-1.1579		31.5724	0.0551997			1.57188	-0.0306417	0.145208	0.0964127	0.0894071
	31.5733	-1.15853		31.5733	0.0297213			1.57287	-0.0337722	0.145714	0.0967776	0.0890799
	31.5743	-1.15918		31.5743	0.00394379			1.57385	-0.0368699	0.146233	0.0971	0.088782
	31.5753	-1.15985		31.5753	-0.0221067			1.57483	-0.0399317	0.146766	0.0973788	0.0885149
	31.5763	-1.16054		31.5763	-0.0484033			1.57582	-0.0429546	0.147311	0.097613	0.0882798
	31.5773	-1.16126		31.5773	-0.074919			1.5768	-0.0459355	0.147868	0.0978015	0.0880781
	31.5783	-1.16201		31.5783	-0.101626			1.57778	-0.0488716	0.148435	0.0979435	0.0879109
	31.5792	-1.16277		31.5792	-0.128496			1.57877	-0.0517602	0.149012	0.0980379	0.0877791
	31.5802	-1.16356		31.5802	-0.1555			1.57975	-0.0545987	0.149596	0.098084	0.0876836
	31.5812	-1.16437		31.5812	-0.18261			1.58073	-0.0573844	0.150189	0.0980807	0.0876253
	31.5822	-1.16521		31.5822	-0.209797			1.58172	-0.060115	0.150788	0.0980274	0.0876045
	31.5832	-1.16606		31.5832	-0.237031			1.5827	-0.0627882	0.151392	0.0979232	0.0876219
	31.5842	-1.16694		31.5842	-0.264282			1.58368	-0.0654017	0.152001	0.0977673	0.0876775
	31.5851	-1.16783		31.5851	-0.291522			1.58466	-0.0679536	0.152614	0.0975592	0.0877715
	31.5861	-1.16874		31.5861	-0.31872			1.58565	-0.0704419	0.15323	0.097298	0.0879038
	31.5871	-1.16966		31.5871	-0.345847			1.58663	-0.0728647	0.153848	0.0969832	0.0880742
	31.5881	-1.1706		31.5881	-0.372874			1.58761	-0.0752204	0.154467	0.0966144	0.0882822
	31.5891	-1.17154		31.5891	-0.39977			1.5886	-0.0775075	0.155086	0.0961909	0.0885273
	31.59	-1.1725		31.59	-0.426508			1.58958	-0.0797245	0.155704	0.0957123	0.0888087
	31.591	-1.17346		31.591	-0.453057			1.59056	-0.0818701	0.156321	0.0951783	0.0891256
	31.592	-1.17442		31.592	-0.47939			1.59155	-0.0839432	0.156935	0.0945885	0.0894769
	31.593	-1.17538		31.593	-0.505478			1.59253	-0.0859427	0.157547	0.0939427	0.0898616
	31.594	-1.17634		31.594	-0.531293			1.59351	-0.0878677	0.158154	0.0932406	0.0902782
	31.595	-1.17729		31.595	-0.55681			1.59449	-0.0897175	0.158757	0.0924822	0.0907255
	31.5959	-1.17823		31.5959	-0.582			1.59548	-0.0914913	0.159354	0.0916674	0.0912018
	31.5969	-1.17916		31.5969	-0.606839			1.59646	-0.0931887	0.159945	0.0907961	0.0917057
	31.5979	-1.18007		31.5979	-0.631301			1.59744	-0.0948092	0.16053	0.0898685	0.0922353
	31.5989	-1.18096		31.5989	-0.655361			1.59843	-0.0963526	0.161106	0.0888846	0.092789
	31.5999	-1.18183		31.5999	-0.678997			1.59941	-0.0978187	0.161675	0.0878448	0.0933648
	31.6009	-1.18267		31.6009	-0.702186			1.60039	-0.0992073	0.162235	0.0867491	0.093961
	31.6018	-1.18348		31.6018	-0.724905			1.60138	-0.100519	0.162785	0.0855981	0.0945756
	31.6028	-1.18425		31.6028	-0.747135			1.60236	-0.101753	0.163325	0.0843921	0.0952066
	31.6038	-1.18499		31.6038	-0.768856			1.60334	-0.10291	0.163854	0.0831317	0.0958521
	31.6048	-1.18568		31.6048	-0.790049			1.60433	-0.103991	0.164373	0.0818173	0.0965101
	31.6058	-1.18633		31.6058	-0.810696			1.60531	-0.104996	0.164879	0.0804495	0.0971785
	31.6068	-1.18694		31.6068	-0.830782			1.60629	-0.105925	0.165374	0.0790292	0.0978554
	31.6077	-1.18749		31.6077	-0.850292			1.60727	-0.10678	0.165856	0.0775571	0.0985388
	31.6087	-1.18799		31.6087	-0.86921			1.60826	-0.107561	0.166326	0.076034	0.0992267
	31.6097	-1.18843		31.6097	-0.887526			1.60924	-0.108268	0.166782	0.0744608	0.0999172
	31.6107	-1.18881		31.6107	-0.905227			1.61022	-0.108904	0.167225	0.0728386	0.100608
	31.6117	-1.18913		31.6117	-0.922304			1.61121	-0.109469	0.167653	0.0711682	0.101298
	31.6127	-1.18939		31.6127	-0.938747			1.61219	-0.109964	0.168068	0.069451	0.101985
	31.6136	-1.18957		31.6136	-0.95455			1.61317	-0.11039	0.168469	0.067688	0.102668
	31.6146	-1.18969		31.6146	-0.969705			1.61416	-0.110748	0.168856	0.0658805	0.103343
	31.6156	-1.18973		31.6156	-0.984209			1.61514	-0.111041	0.169228	0.0640297	0.10401
	31.6166	-1.1897		31.6166	-0.998057			1.61612	-0.111269	0.169585	0.0621372	0.104668
	31.6176	-1.18959		31.6176	-1.01125			1.6171	-0.111433	0.169928	0.0602041	0.105314
	31.6186	-1.18941		31.6186	-1.02378			1.61809	-0.111536	0.170256	0.0582322	0.105947
	31.6195	-1.18914		31.6195	-1.03566			1.61907	-0.111579	0.17057	0.0562228	0.106565
	31.6205	-1.18879		31.6205	-1.04688			1.62005	-0.111563	0.17087	0.0541776	0.107168
	31.6215	-1.18835		31.6215	-1.05744			1.62104	-0.11149	0.171155	0.0520983	0.107753
	31.6225	-1.18783		31.6225	-1.06736			1.62202	-0.111362	0.171426	0.0499864	0.10832
	31.6235	-1.18722		31.6235	-1.07663			1.623	-0.111181	0.171683	0.0478438	0.108867
	31.6245	-1.18652		31.6245	-1.08527			1.62399	-0.110948	0.171927	0.0456722	0.109394
	31.6254	-1.18573		31.6254	-1.09327			1.62497	-0.110665	0.172156	0.0434734	0.109899
	31.6264	-1.18484		31.6264	-1.10066			1.62595	-0.110335	0.172373	0.0412492	0.110381
	31.6274	-1.18387		31.6274	-1.10743			1.62694	-0.109958	0.172577	0.0390017	0.110839
	31.6284	-1.1828		31.6284	-1.1136			1.62792	-0.109537	0.172768	0.0367326	0.111273
	31.6294	-1.18164		31.6294	-1.11919			1.6289	-0.109074	0.172947	0.0344438	0.111681
	31.6304	-1.18039		31.6304	-1.1242			1.62988	-0.108571	0.173114	0.0321375	0.112063
	31.6313	-1.17903		31.6313	-1.12865			1.63087	-0.108029	0.173269	0.0298155	0.112419
	31.6323	-1.17759		31.6323	-1.13255			1.63185	-0.107451	0.173413	0.0274798	0.112747
	31.6333	-1.17605		31.6333	-1.13592			1.63283	-0.106839	0.173547	0.0251324	0.113047
	31.6343	-1.17441		31.6343	-1.13878			1.63382	-0.106195	0.17367	0.0227753	0.11332
	31.6353	-1.17267		31.6353	-1.14114			1.6348	-0.105521	0.173783	0.0204106	0.113563
	31.6363	-1.17084		31.6363	-1.14301			1.63578	-0.104818	0.173887	0.0180401	0.113778
	31.6372	-1.16892		31.6372	-1.14443			1.63677	-0.10409	0.173982	0.0156661	0.113964
	31.6382	-1.1669		31.6382	-1.1454			1.63775	-0.103338	0.174068	0.0132903	0.11412
	31.6392	-1.16479		31.6392	-1.14595			1.63873	-0.102564	0.174146	0.0109148	0.114247
	31.6402	-1.16259		31.6402	-1.14609			1.63971	-0.10177	0.174216	0.00854153	0.114345
	31.6412	-1.16029		31.6412	-1.14585			1.6407	-0.100959	0.174279	0.00617245	0.114414
	31.6422	-1.15791		31.6422	-1.14525			1.64168	-0.100132	0.174334	0.00380945	0.114453
	31.6431	-1.15543		31.6431	-1.14431			1.64266	-0.0992918	0.174383	0.00145441	0.114464
	31.6441	-1.15287		31.6441	-1.14305			1.64365	-0.0984402	0.174426	-0.00089082	0.114446
	31.6451	-1.15023		31.6451	-1.14148			1.64463	-0.0975791	0.174462	-0.00322444	0.114399
	31.6461	-1.14749		31.6461	-1.13965			1.64561	-0.0967108	0.174493	-0.00554469	0.114325
	31.6471	-1.14468		31.6471	-1.13755			1.6466	-0.0958371	0.174518	-0.00784985	0.114223
	31.648	-1.14179		31.648	-1.13523			1.64758	-0.0949601	0.174539	-0.0101382	0.114094
	31.649	-1.13882		31.649	-1.13269			1.64856	-0.0940818	0.174554	-0.0124082	0.113939
	31.65	-1.13578		31.65	-1.12996			1.64955	-0.093204	0.174564	-0.0146583	0.113758
	31.651	-1.13267		31.651	-1.12707			1.65053	-0.0923287	0.17457	-0.0168869	0.113552
	31.652	-1.12948		31.652	-1.12402			1.65151	-0.0914578	0.174572	-0.0190926	0.113322
	31.653	-1.12624		31.653	-1.12085			1.65249	-0.0905931	0.174569	-0.021274	0.113068
	31.6539	-1.12293		31.6539	-1.11758			1.65348	-0.0897365	0.174562	-0.0234299	0.112791
	31.6549	-1.11956		31.6549	-1.11422			1.65446	-0.0888895	0.17455	-0.0255589	0.112493
	31.6559	-1.11614		31.6559	-1.1108			1.65544	-0.0880542	0.174535	-0.02766	0.112174
	31.6569	-1.11267		31.6569	-1.10733			1.65643	-0.0872319	0.174515	-0.029732	0.111836
	31.6579	-1.10915		31.6579	-1.10384			1.65741	-0.0864246	0.174491	-0.031774	0.111479
	31.6589	-1.10559		31.6589	-1.10034			1.65839	-0.0856336	0.174462	-0.033785	0.111105
	31.6598	-1.10199		31.6598	-1.09685			1.65938	-0.0848607	0.174429	-0.0357642	0.110714
	31.6608	-1.09836		31.6608	-1.09338			1.66036	-0.0841071	0.174391	-0.0377109	0.110308
	31.6618	-1.0947		31.6618	-1.08997			1.66134	-0.0833745	0.174348	-0.0396243	0.109889
	31.6628	-1.09101		31.6628	-1.08661			1.66232	-0.0826641	0.1743	-0.041504	0.109457
	31.6638	-1.08731		31.6638	-1.08332			1.66331	-0.0819772	0.174247	-0.0433493	0.109014
	31.6648	-1.08359		31.6648	-1.08013			1.66429	-0.0813152	0.174188	-0.0451601	0.108561
	31.6657	-1.07987		31.6657	-1.07704			1.66527	-0.0806791	0.174123	-0.0469359	0.108099
	31.6667	-1.07614		31.6667	-1.07406			1.66626	-0.0800702	0.174053	-0.0486765	0.107631
	31.6677	-1.07241		31.6677	-1.07121			1.66724	-0.0794894	0.173975	-0.0503819	0.107157
	31.6687	-1.06869		31.6687	-1.0685			1.66822	-0.0789376	0.173891	-0.0520519	0.106678
	31.6697	-1.06499		31.6697	-1.06594			1.66921	-0.0784159	0.1738	-0.0536868	0.106197
	31.6707	-1.0613		31.6707	-1.06353			1.67019	-0.0779249	0.173701	-0.0552867	0.105715
	31.6716	-1.05763		31.6716	-1.0613			1.67117	-0.0774655	0.173595	-0.0568519	0.105233
	31.6726	-1.054		31.6726	-1.05923			1.67216	-0.0770382	0.17348	-0.0583826	0.104752
	31.6736	-1.0504		31.6736	-1.05734			1.67314	-0.0766437	0.173357	-0.0598794	0.104275
	31.6746	-1.04684		31.6746	-1.05564			1.67412	-0.0762823	0.173224	-0.0613427	0.103802
	31.6756	-1.04333		31.6756	-1.05413			1.6751	-0.0759545	0.173083	-0.0627733	0.103335
	31.6766	-1.03987		31.6766	-1.05281			1.67609	-0.0756606	0.172932	-0.0641719	0.102875
	31.6775	-1.03647		31.6775	-1.05169			1.67707	-0.0754007	0.172771	-0.0655391	0.102425
	31.6785	-1.03313		31.6785	-1.05076			1.67805	-0.075175	0.172599	-0.066876	0.101984
	31.6795	-1.02986		31.6795	-1.05003			1.67904	-0.0749834	0.172417	-0.0681834	0.101555
	31.6805	-1.02666		31.6805	-1.0495			1.68002	-0.0748259	0.172224	-0.0694625	0.101138
	31.6815	-1.02355		31.6815	-1.04917			1.681	-0.0747022	0.17202	-0.0707142	0.100735
	31.6825	-1.02052		31.6825	-1.04903			1.68199	-0.0746123	0.171804	-0.0719398	0.100348
	31.6834	-1.01758		31.6834	-1.04908			1.68297	-0.0745556	0.171576	-0.0731406	0.0999764
	31.6844	-1.01474		31.6844	-1.04932			1.68395	-0.0745317	0.171337	-0.0743177	0.0996223
	31.6854	-1.01201		31.6854	-1.04975			1.68493	-0.0745401	0.171085	-0.0754727	0.0992865
	31.6864	-1.00938		31.6864	-1.05035			1.68592	-0.0745802	0.170821	-0.0766068	0.0989698
	31.6874	-1.00686		31.6874	-1.05112			1.6869	-0.0746513	0.170545	-0.0777216	0.0986732
	31.6884	-1.00446		31.6884	-1.05206			1.68788	-0.0747526	0.170257	-0.0788185	0.0983973
	31.6893	-1.00219		31.6893	-1.05316			1.68887	-0.0748832	0.169955	-0.0798991	0.0981429
	31.6903	-1.00004		31.6903	-1.05441			1.68985	-0.0750422	0.169642	-0.080965	0.0979105
	31.6913	-0.998029		31.6913	-1.05579			1.69083	-0.0752286	0.169315	-0.0820178	0.0977007
	31.6923	-0.996156		31.6923	-1.05731			1.69182	-0.0754412	0.168976	-0.083059	0.0975138
	31.6933	-0.994427		31.6933	-1.05894			1.6928	-0.0756789	0.168625	-0.0840903	0.0973502
	31.6943	-0.992846		31.6943	-1.06069			1.69378	-0.0759405	0.168262	-0.0851134	0.0972101
	31.6952	-0.991419		31.6952	-1.06254			1.69477	-0.0762246	0.167886	-0.0861299	0.0970937
	31.6962	-0.990149		31.6962	-1.06447			1.69575	-0.0765299	0.167499	-0.0871415	0.0970009
	31.6972	-0.989041		31.6972	-1.06647			1.69673	-0.0768549	0.1671	-0.0881498	0.0969317
	31.6982	-0.988099		31.6982	-1.06854			1.69771	-0.0771982	0.16669	-0.0891565	0.096886
	31.6992	-0.987328		31.6992	-1.07066			1.6987	-0.0775581	0.166269	-0.0901631	0.0968634
	31.7002	-0.986731		31.7002	-1.07281			1.69968	-0.0779331	0.165837	-0.0911713	0.0968638
	31.7011	-0.986312		31.7011	-1.07499			1.70066	-0.0783215	0.165395	-0.0921826	0.0968866
	31.7021	-0.986074		31.7021	-1.07717			1.70165	-0.0787215	0.164944	-0.0931985	0.0969314
	31.7031	-0.986022		31.7031	-1.07935			1.70263	-0.0791313	0.164484	-0.0942206	0.0969975
	31.7041	-0.986157		31.7041	-1.08151			1.70361	-0.0795491	0.164015	-0.0952503	0.0970843
	31.7051	-0.986484		31.7051	-1.08364			1.7046	-0.0799731	0.163538	-0.0962889	0.0971912
	31.706	-0.987004		31.706	-1.08572			1.70558	-0.0804012	0.163053	-0.0973379	0.0973171
	31.707	-0.987722		31.707	-1.08774			1.70656	-0.0808316	0.162563	-0.0983984	0.0974614
	31.708	-0.988638		31.708	-1.08968			1.70754	-0.0812622	0.162066	-0.0994718	0.0976231
	31.709	-0.989756		31.709	-1.09153			1.70853	-0.081691	0.161564	-0.100559	0.0978013
	31.71	-0.991077		31.71	-1.09328			1.70951	-0.0821159	0.161058	-0.101661	0.0979948
	31.711	-0.992604		31.711	-1.09491			1.71049	-0.0825348	0.160549	-0.10278	0.0982026
	31.7119	-0.994338		31.7119	-1.09641			1.71148	-0.0829455	0.160037	-0.103915	0.0984237
	31.7129	-0.996281		31.7129	-1.09777			1.71246	-0.0833461	0.159523	-0.105068	0.0986569
	31.7139	-0.998433		31.7139	-1.09897			1.71344	-0.0837341	0.159008	-0.10624	0.0989011
	31.7149	-1.0008		31.7149	-1.1			1.71443	-0.0841076	0.158494	-0.107431	0.099155
	31.7159	-1.00337		31.7159	-1.10085			1.71541	-0.0844643	0.15798	-0.108641	0.0994175
	31.7169	-1.00616		31.7169	-1.10151			1.71639	-0.0848019	0.157469	-0.109872	0.0996874
	31.7178	-1.00916		31.7178	-1.10196			1.71738	-0.0851183	0.156961	-0.111124	0.0999634
	31.7188	-1.01237		31.7188	-1.10219			1.71836	-0.0854112	0.156457	-0.112396	0.100244
	31.7198	-1.0158		31.7198	-1.1022			1.71934	-0.0856785	0.155958	-0.11369	0.100529
	31.7208	-1.01944		31.7208	-1.10198			1.72032	-0.0859179	0.155465	-0.115005	0.100816
	31.7218	-1.02329		31.7218	-1.1015			1.72131	-0.0861273	0.154979	-0.116342	0.101105
	31.7228	-1.02736		31.7228	-1.10078			1.72229	-0.0863045	0.154501	-0.1177	0.101394
	31.7237	-1.03163		31.7237	-1.09979			1.72327	-0.0864473	0.154033	-0.119079	0.101682
	31.7247	-1.03612		31.7247	-1.09853			1.72426	-0.0865536	0.153574	-0.120479	0.101968
	31.7257	-1.04081		31.7257	-1.097			1.72524	-0.0866213	0.153127	-0.1219	0.10225
	31.7267	-1.04571		31.7267	-1.09518			1.72622	-0.0866483	0.152691	-0.123341	0.102528
	31.7277	-1.05082		31.7277	-1.09307			1.72721	-0.0866327	0.152269	-0.124802	0.102801
	31.7287	-1.05613		31.7287	-1.09067			1.72819	-0.0865723	0.151861	-0.126282	0.103068
	31.7296	-1.06164		31.7296	-1.08798			1.72917	-0.0864653	0.151467	-0.127781	0.103327
	31.7306	-1.06734		31.7306	-1.08499			1.73015	-0.0863098	0.151089	-0.129298	0.103579
	31.7316	-1.07324		31.7316	-1.08169			1.73114	-0.086104	0.150727	-0.130832	0.103821
	31.7326	-1.07934		31.7326	-1.0781			1.73212	-0.085846	0.150382	-0.132383	0.104053
	31.7336	-1.08562		31.7336	-1.0742			1.7331	-0.0855343	0.150055	-0.133949	0.104274
	31.7346	-1.09209		31.7346	-1.06999			1.73409	-0.0851671	0.149747	-0.13553	0.104484
	31.7355	-1.09874		31.7355	-1.06549			1.73507	-0.0847428	0.149457	-0.137124	0.104681
	31.7365	-1.10556		31.7365	-1.06069			1.73605	-0.0842602	0.149188	-0.138732	0.104866
	31.7375	-1.11256		31.7375	-1.05559			1.73704	-0.0837176	0.148938	-0.14035	0.105037
	31.7385	-1.11973		31.7385	-1.05019			1.73802	-0.083114	0.148709	-0.141979	0.105194
	31.7395	-1.12706		31.7395	-1.04451			1.739	-0.082448	0.148501	-0.143617	0.105336
	31.7405	-1.13455		31.7405	-1.03855			1.73999	-0.0817186	0.148314	-0.145264	0.105464
	31.7414	-1.14219		31.7414	-1.03232			1.74097	-0.0809248	0.148149	-0.146917	0.105576
	31.7424	-1.14998		31.7424	-1.02581			1.74195	-0.0800657	0.148005	-0.148575	0.105672
	31.7434	-1.15791		31.7434	-1.01904			1.74293	-0.0791406	0.147883	-0.150238	0.105752
	31.7444	-1.16599		31.7444	-1.01203			1.74392	-0.0781487	0.147782	-0.151904	0.105816
	31.7454	-1.17419		31.7454	-1.00477			1.7449	-0.0770897	0.147704	-0.153571	0.105863
	31.7464	-1.18252		31.7464	-0.997276			1.74588	-0.075963	0.147647	-0.155238	0.105894
	31.7473	-1.19097		31.7473	-0.989564			1.74687	-0.0747683	0.147612	-0.156904	0.105908
	31.7483	-1.19953		31.7483	-0.981643			1.74785	-0.0735055	0.147598	-0.158567	0.105905
	31.7493	-1.2082		31.7493	-0.973526			1.74883	-0.0721746	0.147606	-0.160227	0.105885
	31.7503	-1.21697		31.7503	-0.965224			1.74982	-0.0707755	0.147634	-0.161881	0.105848
	31.7513	-1.22584		31.7513	-0.956753			1.7508	-0.0693086	0.147683	-0.163528	0.105795
	31.7523	-1.23479		31.7523	-0.948126			1.75178	-0.0677741	0.147752	-0.165168	0.105725
	31.7532	-1.24383		31.7532	-0.939358			1.75276	-0.0661725	0.147841	-0.166797	0.105639
	31.7542	-1.25295		31.7542	-0.930464			1.75375	-0.0645043	0.147949	-0.168416	0.105537
	31.7552	-1.26213		31.7552	-0.92146			1.75473	-0.0627702	0.148076	-0.170022	0.105419
	31.7562	-1.27138		31.7562	-0.912362			1.75571	-0.060971	0.148221	-0.171614	0.105285
	31.7572	-1.28069		31.7572	-0.903187			1.7567	-0.0591077	0.148383	-0.173191	0.105136
	31.7581	-1.29005		31.7581	-0.893951			1.75768	-0.0571812	0.148563	-0.174751	0.104972
	31.7591	-1.29946		31.7591	-0.884672			1.75866	-0.0551926	0.14876	-0.176294	0.104794
	31.7601	-1.3089		31.7601	-0.875367			1.75965	-0.0531433	0.148972	-0.177817	0.104601
	31.7611	-1.31837		31.7611	-0.866054			1.76063	-0.0510345	0.149199	-0.17932	0.104395
	31.7621	-1.32788		31.7621	-0.856752			1.76161	-0.0488676	0.149441	-0.1808	0.104176
	31.7631	-1.3374		31.7631	-0.847478			1.7626	-0.0466443	0.149698	-0.182258	0.103944
	31.764	-1.34694		31.764	-0.838251			1.76358	-0.0443662	0.149967	-0.183691	0.1037
	31.765	-1.35648		31.765	-0.82909			1.76456	-0.042035	0.150249	-0.185098	0.103444
	31.766	-1.36603		31.766	-0.820012			1.76554	-0.0396524	0.150543	-0.186478	0.103178
	31.767	-1.37557		31.767	-0.811037			1.76653	-0.0372205	0.150849	-0.187829	0.1029
	31.768	-1.3851		31.768	-0.802182			1.76751	-0.0347412	0.151166	-0.189152	0.102613
	31.769	-1.39462		31.769	-0.793467			1.76849	-0.0322165	0.151493	-0.190443	0.102317
	31.7699	-1.40411		31.7699	-0.784909			1.76948	-0.0296487	0.15183	-0.191703	0.102011
	31.7709	-1.41358		31.7709	-0.776528			1.77046	-0.0270399	0.152176	-0.19293	0.101698
	31.7719	-1.42302		31.7719	-0.76834			1.77144	-0.0243924	0.152531	-0.194123	0.101377
	31.7729	-1.43241		31.7729	-0.760365			1.77243	-0.0217085	0.152894	-0.195281	0.101049
	31.7739	-1.44177		31.7739	-0.752618			1.77341	-0.0189907	0.153266	-0.196402	0.100714
	31.7749	-1.45107		31.7749	-0.745118			1.77439	-0.0162414	0.153644	-0.197487	0.100373
	31.7758	-1.46032		31.7758	-0.737881			1.77537	-0.013463	0.154031	-0.198533	0.100027
	31.7768	-1.4695		31.7768	-0.730923			1.77636	-0.0106583	0.154423	-0.199541	0.0996762
	31.7778	-1.47863		31.7778	-0.724261			1.77734	-0.00782957	0.154823	-0.200508	0.0993211
	31.7788	-1.48768		31.7788	-0.717911			1.77832	-0.00497962	0.155229	-0.201435	0.0989621
	31.7798	-1.49665		31.7798	-0.711886			1.77931	-0.00211105	0.155641	-0.20232	0.0985999
	31.7808	-1.50555		31.7808	-0.706203			1.78029	0.000773472	0.156059	-0.203162	0.0982349
	31.7817	-1.51436		31.7817	-0.700874			1.78127	0.00367124	0.156483	-0.203962	0.0978676
	31.7827	-1.52308		31.7827	-0.695915			1.78226	0.00657952	0.156913	-0.204717	0.0974985
	31.7837	-1.53171		31.7837	-0.691336			1.78324	0.00949557	0.157349	-0.205427	0.0971279
	31.7847	-1.54023		31.7847	-0.687151			1.78422	0.0124166	0.15779	-0.206092	0.0967563
	31.7857	-1.54866		31.7857	-0.683372			1.78521	0.0153399	0.158237	-0.206711	0.0963841
	31.7867	-1.55697		31.7867	-0.680009			1.78619	0.0182626	0.15869	-0.207284	0.0960117
	31.7876	-1.56518		31.7876	-0.677074			1.78717	0.021182	0.159148	-0.207809	0.0956395
	31.7886	-1.57327		31.7886	-0.674575			1.78815	0.0240951	0.159613	-0.208287	0.0952677
	31.7896	-1.58124		31.7896	-0.672521			1.78914	0.0269992	0.160083	-0.208716	0.0948966
	31.7906	-1.58909		31.7906	-0.670922			1.79012	0.0298914	0.16056	-0.209097	0.0945266
	31.7916	-1.59681		31.7916	-0.669784			1.7911	0.0327689	0.161043	-0.209428	0.094158
	31.7926	-1.6044		31.7926	-0.669115			1.79209	0.0356288	0.161532	-0.20971	0.0937909
	31.7935	-1.61185		31.7935	-0.668921			1.79307	0.0384683	0.162028	-0.209942	0.0934257
	31.7945	-1.61917		31.7945	-0.669207			1.79405	0.0412845	0.162531	-0.210124	0.0930624
	31.7955	-1.62635		31.7955	-0.669977			1.79504	0.0440745	0.16304	-0.210256	0.0927014
	31.7965	-1.63338		31.7965	-0.671236			1.79602	0.0468355	0.163557	-0.210336	0.0923427
	31.7975	-1.64026		31.7975	-0.672987			1.797	0.0495646	0.16408	-0.210366	0.0919865
	31.7985	-1.64699		31.7985	-0.675231			1.79798	0.0522589	0.164611	-0.210345	0.0916329
	31.7994	-1.65357		31.7994	-0.677971			1.79897	0.0549157	0.165149	-0.210273	0.0912822
	31.8004	-1.65999		31.8004	-0.681208			1.79995	0.057532	0.165695	-0.210149	0.0909342
	31.8014	-1.66625		31.8014	-0.684941			1.80093	0.060105	0.166248	-0.209973	0.0905893
	31.8024	-1.67235		31.8024	-0.68917			1.80192	0.0626318	0.166809	-0.209746	0.0902473
	31.8034	-1.67828		31.8034	-0.693893			1.8029	0.0651096	0.167378	-0.209468	0.0899084
	31.8044	-1.68405		31.8044	-0.699109			1.80388	0.0675356	0.167955	-0.209138	0.0895726
	31.8053	-1.68965		31.8053	-0.704814			1.80487	0.069907	0.168539	-0.208756	0.0892401
	31.8063	-1.69507		31.8063	-0.711006			1.80585	0.0722209	0.16913	-0.208323	0.0889107
	31.8073	-1.70032		31.8073	-0.717679			1.80683	0.0744745	0.169729	-0.207838	0.0885846
	31.8083	-1.70539		31.8083	-0.724828			1.80782	0.0766651	0.170335	-0.207303	0.0882617
	31.8093	-1.71028		31.8093	-0.732449			1.8088	0.0787898	0.170949	-0.206716	0.0879421
	31.8103	-1.71499		31.8103	-0.740534			1.80978	0.0808458	0.171569	-0.206078	0.0876258
	31.8112	-1.71952		31.8112	-0.749077			1.81076	0.0828305	0.172196	-0.20539	0.0873128
	31.8122	-1.72386		31.8122	-0.75807			1.81175	0.0847409	0.172829	-0.204651	0.0870031
	31.8132	-1.72802		31.8132	-0.767505			1.81273	0.0865745	0.173469	-0.203862	0.0866968
	31.8142	-1.73199		31.8142	-0.777372			1.81371	0.0883285	0.174113	-0.203023	0.0863939
	31.8152	-1.73578		31.8152	-0.787662			1.8147	0.0900001	0.174763	-0.202134	0.0860944
	31.8161	-1.73937		31.8161	-0.798365			1.81568	0.0915867	0.175417	-0.201197	0.0857982
	31.8171	-1.74278		31.8171	-0.80947			1.81666	0.0930856	0.176075	-0.20021	0.0855056
	31.8181	-1.74599		31.8181	-0.820966			1.81765	0.0944942	0.176736	-0.199175	0.0852164
	31.8191	-1.74902		31.8191	-0.832841			1.81863	0.0958098	0.177399	-0.198091	0.0849308
	31.8201	-1.75185		31.8201	-0.845083			1.81961	0.0970298	0.178065	-0.19696	0.0846488
	31.8211	-1.75449		31.8211	-0.857678			1.82059	0.0981517	0.178732	-0.195782	0.0843705
	31.822	-1.75694		31.822	-0.870613			1.82158	0.099173	0.179399	-0.194558	0.0840959
	31.823	-1.75921		31.823	-0.883875			1.82256	0.100091	0.180065	-0.193287	0.0838251
	31.824	-1.76128		31.824	-0.897448			1.82354	0.100904	0.18073	-0.19197	0.0835582
	31.825	-1.76316		31.825	-0.911318			1.82453	0.101608	0.181392	-0.190608	0.0832953
	31.826	-1.76486		31.826	-0.925471			1.82551	0.102203	0.182051	-0.189202	0.0830366
	31.827	-1.76637		31.827	-0.939889			1.82649	0.102685	0.182706	-0.187752	0.0827821
	31.8279	-1.76769		31.8279	-0.954557			1.82748	0.103052	0.183355	-0.186259	0.082532
	31.8289	-1.76883		31.8289	-0.969459			1.82846	0.103303	0.183998	-0.184723	0.0822865
	31.8299	-1.76979		31.8299	-0.984578			1.82944	0.103435	0.184634	-0.183145	0.0820456
	31.8309	-1.77057		31.8309	-0.999897			1.83043	0.103447	0.18526	-0.181526	0.0818095
	31.8319	-1.77117		31.8319	-1.0154			1.83141	0.103336	0.185877	-0.179867	0.0815784
	31.8329	-1.7716		31.8329	-1.03106			1.83239	0.103101	0.186484	-0.178167	0.0813525
	31.8338	-1.77185		31.8338	-1.04688			1.83337	0.10274	0.187078	-0.176429	0.081132
	31.8348	-1.77193		31.8348	-1.06282			1.83436	0.102253	0.187659	-0.174652	0.080917
	31.8358	-1.77184		31.8358	-1.07887			1.83534	0.101637	0.188225	-0.172838	0.0807078
	31.8368	-1.77159		31.8368	-1.09501			1.83632	0.100891	0.188777	-0.170987	0.0805045
	31.8378	-1.77118		31.8378	-1.11122			1.83731	0.100015	0.189311	-0.1691	0.0803073
	31.8388	-1.77061		31.8388	-1.12748			1.83829	0.0990082	0.189828	-0.167179	0.0801165
	31.8397	-1.76988		31.8397	-1.14378			1.83927	0.0978689	0.190326	-0.165223	0.0799321
	31.8407	-1.76899		31.8407	-1.16009			1.84026	0.096597	0.190804	-0.163234	0.0797545
	31.8417	-1.76796		31.8417	-1.1764			1.84124	0.0951922	0.191261	-0.161213	0.0795838
	31.8427	-1.76678		31.8427	-1.19268			1.84222	0.0936542	0.191695	-0.159161	0.0794201
	31.8437	-1.76545		31.8437	-1.20892			1.8432	0.091983	0.192107	-0.157079	0.0792637
	31.8447	-1.76398		31.8447	-1.22508			1.84419	0.0901789	0.192494	-0.154968	0.0791148
	31.8456	-1.76238		31.8456	-1.24117			1.84517	0.0882421	0.192856	-0.152828	0.0789734
	31.8466	-1.76064		31.8466	-1.25715			1.84615	0.0861732	0.193191	-0.150661	0.0788397
	31.8476	-1.75877		31.8476	-1.273			1.84714	0.0839729	0.193499	-0.148468	0.0787138
	31.8486	-1.75677		31.8486	-1.2887			1.84812	0.0816422	0.193779	-0.146251	0.078596
	31.8496	-1.75464		31.8496	-1.30424			1.8491	0.0791823	0.19403	-0.144009	0.0784862
	31.8506	-1.75239		31.8506	-1.3196			1.85009	0.0765943	0.194252	-0.141746	0.0783846
	31.8515	-1.75003		31.8515	-1.33474			1.85107	0.07388	0.194442	-0.13946	0.0782912
	31.8525	-1.74754		31.8525	-1.34966			1.85205	0.0710408	0.194602	-0.137155	0.078206
	31.8535	-1.74494		31.8535	-1.36434			1.85304	0.0680788	0.19473	-0.134831	0.0781292
	31.8545	-1.74224		31.8545	-1.37875			1.85402	0.064996	0.194825	-0.132489	0.0780608
	31.8555	-1.73942		31.8555	-1.39287			1.855	0.0617947	0.194887	-0.130132	0.0780006
	31.8565	-1.7365		31.8565	-1.40669			1.85598	0.0584773	0.194916	-0.127759	0.0779488
	31.8574	-1.73348		31.8574	-1.42018			1.85697	0.0550465	0.19491	-0.125373	0.0779053
	31.8584	-1.73036		31.8584	-1.43333			1.85795	0.051505	0.194871	-0.122975	0.0778699
	31.8594	-1.72714		31.8594	-1.44612			1.85893	0.0478559	0.194796	-0.120566	0.0778428
	31.8604	-1.72382		31.8604	-1.45853			1.85992	0.0441022	0.194687	-0.118148	0.0778236
	31.8614	-1.72042		31.8614	-1.47054			1.8609	0.0402472	0.194544	-0.115723	0.0778124
	31.8624	-1.71693		31.8624	-1.48213			1.86188	0.0362944	0.194365	-0.113291	0.077809
	31.8633	-1.71335		31.8633	-1.49329			1.86287	0.0322473	0.194151	-0.110855	0.0778133
	31.8643	-1.70968		31.8643	-1.504			1.86385	0.0281096	0.193902	-0.108416	0.0778251
	31.8653	-1.70594		31.8653	-1.51424			1.86483	0.0238853	0.193619	-0.105976	0.0778442
	31.8663	-1.70211		31.8663	-1.524			1.86581	0.0195781	0.1933	-0.103536	0.0778705
	31.8673	-1.69821		31.8673	-1.53326			1.8668	0.0151923	0.192948	-0.101098	0.0779037
	31.8683	-1.69423		31.8683	-1.54201			1.86778	0.0107321	0.192562	-0.0986638	0.0779438
	31.8692	-1.69018		31.8692	-1.55023			1.86876	0.00620169	0.192142	-0.0962348	0.0779903
	31.8702	-1.68606		31.8702	-1.55791			1.86975	0.00160549	0.191689	-0.0938128	0.0780432
	31.8712	-1.68187		31.8712	-1.56504			1.87073	-0.00305202	0.191204	-0.0913997	0.0781023
	31.8722	-1.67761		31.8722	-1.5716			1.87171	-0.0077663	0.190687	-0.0889971	0.0781672
	31.8732	-1.67329		31.8732	-1.57759			1.8727	-0.0125327	0.190139	-0.0866067	0.0782377
	31.8741	-1.6689		31.8741	-1.58299			1.87368	-0.0173467	0.189562	-0.0842305	0.0783137
	31.8751	-1.66446		31.8751	-1.58779			1.87466	-0.0222034	0.188954	-0.0818701	0.0783949
	31.8761	-1.65995		31.8761	-1.59199			1.87565	-0.0270982	0.188319	-0.0795274	0.078481
	31.8771	-1.65539		31.8771	-1.59558			1.87663	-0.0320262	0.187656	-0.0772041	0.0785719
	31.8781	-1.65078		31.8781	-1.59854			1.87761	-0.0369827	0.186967	-0.0749021	0.0786673
	31.8791	-1.64611		31.8791	-1.60089			1.87859	-0.0419629	0.186253	-0.0726231	0.0787669
	31.88	-1.64139		31.88	-1.6026			1.87958	-0.0469619	0.185516	-0.070369	0.0788706
	31.881	-1.63662		31.881	-1.60367			1.88056	-0.0519749	0.184755	-0.0681416	0.0789782
	31.882	-1.6318		31.882	-1.60411			1.88154	-0.0569972	0.183974	-0.0659426	0.0790894
	31.883	-1.62694		31.883	-1.60391			1.88253	-0.062024	0.183172	-0.0637738	0.0792041
	31.884	-1.62204		31.884	-1.60307			1.88351	-0.0670505	0.182352	-0.0616371	0.0793221
	31.885	-1.61709		31.885	-1.60158			1.88449	-0.072072	0.181515	-0.0595341	0.0794431
	31.8859	-1.61211		31.8859	-1.59946			1.88548	-0.0770839	0.180663	-0.0574666	0.079567
	31.8869	-1.60708		31.8869	-1.5967			1.88646	-0.0820815	0.179797	-0.0554363	0.0796936
	31.8879	-1.60202		31.8879	-1.59331			1.88744	-0.0870603	0.178919	-0.0534449	0.0798228
	31.8889	-1.59693		31.8889	-1.58928			1.88842	-0.0920158	0.17803	-0.051494	0.0799545
	31.8899	-1.5918		31.8899	-1.58463			1.88941	-0.0969436	0.177132	-0.0495854	0.0800883
	31.8909	-1.58665		31.8909	-1.57936			1.89039	-0.101839	0.176227	-0.0477205	0.0802243
	31.8918	-1.58146		31.8918	-1.57348			1.89137	-0.106699	0.175316	-0.0459009	0.0803623
	31.8928	-1.57625		31.8928	-1.567			1.89236	-0.111517	0.174402	-0.0441281	0.0805021
	31.8938	-1.57102		31.8938	-1.55992			1.89334	-0.116292	0.173486	-0.0424037	0.0806436
	31.8948	-1.56576		31.8948	-1.55225			1.89432	-0.121017	0.17257	-0.0407289	0.0807868
	31.8958	-1.56049		31.8958	-1.54401			1.89531	-0.12569	0.171655	-0.0391053	0.0809314
	31.8968	-1.55519		31.8968	-1.53521			1.89629	-0.130306	0.170743	-0.0375341	0.0810773
	31.8977	-1.54989		31.8977	-1.52586			1.89727	-0.134862	0.169837	-0.0360165	0.0812245
	31.8987	-1.54456		31.8987	-1.51598			1.89826	-0.139354	0.168938	-0.0345539	0.0813727
	31.8997	-1.53923		31.8997	-1.50557			1.89924	-0.143779	0.168047	-0.0331472	0.0815219
	31.9007	-1.53389		31.9007	-1.49465			1.90022	-0.148133	0.167167	-0.0317977	0.081672
	31.9017	-1.52854		31.9017	-1.48324			1.9012	-0.152412	0.166299	-0.0305063	0.0818228
	31.9027	-1.52319		31.9027	-1.47136			1.90219	-0.156614	0.165445	-0.029274	0.0819741
	31.9036	-1.51784		31.9036	-1.45901			1.90317	-0.160735	0.164606	-0.0281017	0.0821258
	31.9046	-1.51249		31.9046	-1.44622			1.90415	-0.164772	0.163784	-0.0269902	0.0822778
	31.9056	-1.50714		31.9056	-1.43301			1.90514	-0.168723	0.162981	-0.0259403	0.08243
	31.9066	-1.5018		31.9066	-1.41938			1.90612	-0.172584	0.162199	-0.0249525	0.082582
	31.9076	-1.49647		31.9076	-1.40537			1.9071	-0.176352	0.161438	-0.0240277	0.0827338
	31.9086	-1.49114		31.9086	-1.39099			1.90809	-0.180026	0.160701	-0.0231662	0.0828851
	31.9095	-1.48584		31.9095	-1.37626			1.90907	-0.183602	0.159988	-0.0223685	0.0830358
	31.9105	-1.48055		31.9105	-1.36119			1.91005	-0.187077	0.159301	-0.0216351	0.0831856
	31.9115	-1.47528		31.9115	-1.34581			1.91103	-0.190451	0.158641	-0.0209662	0.0833343
	31.9125	-1.47004		31.9125	-1.33014			1.91202	-0.19372	0.15801	-0.0203622	0.0834817
	31.9135	-1.46482		31.9135	-1.31419			1.913	-0.196883	0.157409	-0.019823	0.0836274
	31.9145	-1.45963		31.9145	-1.29798			1.91398	-0.199937	0.156838	-0.0193489	0.0837713
	31.9154	-1.45447		31.9154	-1.28154			1.91497	-0.202881	0.1563	-0.0189399	0.083913
	31.9164	-1.44935		31.9164	-1.26488			1.91595	-0.205712	0.155794	-0.0185959	0.0840522
	31.9174	-1.44427		31.9174	-1.24802			1.91693	-0.20843	0.155321	-0.0183167	0.0841887
	31.9184	-1.43922		31.9184	-1.23099			1.91792	-0.211033	0.154883	-0.0181021	0.0843221
	31.9194	-1.43423		31.9194	-1.21378			1.9189	-0.213519	0.154479	-0.0179519	0.084452
	31.9204	-1.42928		31.9204	-1.19644			1.91988	-0.215887	0.154112	-0.0178657	0.0845782
	31.9213	-1.42438		31.9213	-1.17897			1.92087	-0.218136	0.15378	-0.0178431	0.0847003
	31.9223	-1.41954		31.9223	-1.16139			1.92185	-0.220266	0.153485	-0.0178835	0.0848178
	31.9233	-1.41475		31.9233	-1.14372			1.92283	-0.222275	0.153227	-0.0179864	0.0849305
	31.9243	-1.41002		31.9243	-1.12597			1.92381	-0.224162	0.153006	-0.018151	0.0850379
	31.9253	-1.40536		31.9253	-1.10816			1.9248	-0.225927	0.152822	-0.0183768	0.0851397
	31.9262	-1.40075		31.9262	-1.0903			1.92578	-0.22757	0.152675	-0.0186628	0.0852355
	31.9272	-1.39622		31.9272	-1.07241			1.92676	-0.22909	0.152566	-0.0190082	0.0853248
	31.9282	-1.39175		31.9282	-1.0545			1.92775	-0.230487	0.152494	-0.0194121	0.0854073
	31.9292	-1.38736		31.9292	-1.03659			1.92873	-0.231761	0.152458	-0.0198734	0.0854826
	31.9302	-1.38304		31.9302	-1.01868			1.92971	-0.232912	0.15246	-0.0203911	0.0855503
	31.9312	-1.37879		31.9312	-1.0008			1.9307	-0.23394	0.152498	-0.020964	0.08561
	31.9321	-1.37462		31.9321	-0.982941			1.93168	-0.234845	0.152571	-0.021591	0.0856612
	31.9331	-1.37052		31.9331	-0.965123			1.93266	-0.235629	0.15268	-0.0222706	0.0857037
	31.9341	-1.36651		31.9341	-0.947354			1.93364	-0.236291	0.152824	-0.0230017	0.085737
	31.9351	-1.36257		31.9351	-0.929643			1.93463	-0.236832	0.153002	-0.0237829	0.0857607
	31.9361	-1.35871		31.9361	-0.911997			1.93561	-0.237254	0.153213	-0.0246125	0.0857745
	31.9371	-1.35492		31.9371	-0.894423			1.93659	-0.237557	0.153456	-0.0254893	0.0857781
	31.938	-1.35122		31.938	-0.876928			1.93758	-0.237742	0.153731	-0.0264115	0.0857711
	31.939	-1.34759		31.939	-0.859517			1.93856	-0.237811	0.154036	-0.0273776	0.0857531
	31.94	-1.34404		31.94	-0.842195			1.93954	-0.237766	0.154372	-0.0283859	0.0857239
	31.941	-1.34056		31.941	-0.824966			1.94053	-0.237606	0.154735	-0.0294348	0.0856831
	31.942	-1.33716		31.942	-0.807834			1.94151	-0.237335	0.155127	-0.0305224	0.0856305
	31.943	-1.33383		31.943	-0.7908			1.94249	-0.236954	0.155544	-0.031647	0.0855658
	31.9439	-1.33057		31.9439	-0.773866			1.94348	-0.236465	0.155987	-0.0328067	0.0854887
	31.9449	-1.32737		31.9449	-0.757034			1.94446	-0.23587	0.156453	-0.0339998	0.0853991
	31.9459	-1.32424		31.9459	-0.740304			1.94544	-0.235172	0.156942	-0.0352243	0.0852967
	31.9469	-1.32117		31.9469	-0.723676			1.94642	-0.234371	0.157453	-0.0364784	0.0851813
	31.9479	-1.31816		31.9479	-0.707149			1.94741	-0.233472	0.157984	-0.0377601	0.0850528
	31.9489	-1.31521		31.9489	-0.690722			1.94839	-0.232476	0.158533	-0.0390675	0.0849111
	31.9498	-1.3123		31.9498	-0.674391			1.94937	-0.231386	0.1591	-0.0403986	0.084756
	31.9508	-1.30944		31.9508	-0.658155			1.95036	-0.230204	0.159683	-0.0417515	0.0845874
	31.9518	-1.30663		31.9518	-0.642011			1.95134	-0.228934	0.16028	-0.0431243	0.0844053
	31.9528	-1.30385		31.9528	-0.625954			1.95232	-0.227579	0.160891	-0.0445149	0.0842097
	31.9538	-1.30111		31.9538	-0.60998			1.95331	-0.226141	0.161514	-0.0459214	0.0840006
	31.9548	-1.2984		31.9548	-0.594084			1.95429	-0.224623	0.162147	-0.047342	0.0837779
	31.9557	-1.29572		31.9557	-0.57826			1.95527	-0.223029	0.162789	-0.0487746	0.0835419
	31.9567	-1.29306		31.9567	-0.562504			1.95625	-0.221361	0.163439	-0.0502173	0.0832925
	31.9577	-1.29041		31.9577	-0.546809			1.95724	-0.219624	0.164095	-0.0516684	0.08303
	31.9587	-1.28778		31.9587	-0.531168			1.95822	-0.21782	0.164756	-0.0531259	0.0827544
	31.9597	-1.28516		31.9597	-0.515575			1.9592	-0.215953	0.165421	-0.054588	0.0824661
	31.9607	-1.28255		31.9607	-0.500021			1.96019	-0.214027	0.166088	-0.0560529	0.0821652
	31.9616	-1.27993		31.9616	-0.484499			1.96117	-0.212044	0.166755	-0.057519	0.081852
	31.9626	-1.27732		31.9626	-0.469002			1.96215	-0.210009	0.167422	-0.0589845	0.081527
[truncated: 525,431+ more rows]

## Sheet: Figure Extended 2f 
Extended Data Figure 2
PinkyCaMP
animal number	trial	Z-Score	Z-Score	Z-Score	Z-Score	Z-Score	Z-Score	Z-Score	Z-Score	Z-Score	Z-Score	Z-Score	Z-Score	Z-Score	Z-Score	Z-Score	Z-Score	Z-Score	Z-Score	Z-Score	Z-Score	Z-Score	Z-Score	Z-Score	Z-Score	Z-Score	Z-Score	Z-Score	Z-Score	Z-Score	Z-Score	Z-Score	Z-Score	Z-Score	Z-Score	Z-Score	Z-Score	Z-Score	Z-Score	Z-Score	Z-Score	Z-Score	Z-Score	Z-Score	Z-Score	Z-Score	Z-Score	Z-Score	Z-Score
#819	1	-0.944248	-0.939137	-0.934122	-0.92921	-0.924404	-0.919708	-0.915128	-0.910667	-0.90633	-0.902121	-0.898045	-0.894106	-0.890308	-0.886655	-0.883151	-0.8798	-0.876605	-0.873572	-0.870702	-0.868	-0.865469	-0.863112	-0.860932	-0.858932	-0.857115	-0.855484	-0.854041	-0.852788	-0.851728	-0.850863	-0.850194	-0.849724	-0.849453	-0.849384	-0.849517	-0.849854	-0.850396	-0.851143	-0.852097	-0.853257	-0.854625	-0.8562	-0.857982	-0.859972	-0.86217	-0.864574	-0.867185	-0.870003
#819	2	-0.579535	-0.585056	-0.59073	-0.596552	-0.602516	-0.608615	-0.614844	-0.621194	-0.62766	-0.634234	-0.640907	-0.647673	-0.654524	-0.66145	-0.668444	-0.675496	-0.682597	-0.689738	-0.69691	-0.704102	-0.711305	-0.718508	-0.725701	-0.732873	-0.740014	-0.747112	-0.754157	-0.761137	-0.768042	-0.77486	-0.781579	-0.788188	-0.794676	-0.801032	-0.807243	-0.8133	-0.81919	-0.824903	-0.830429	-0.835755	-0.840873	-0.845771	-0.850441	-0.854872	-0.859056	-0.862984	-0.866648	-0.870039
#819	3	0.814256	0.809715	0.805213	0.800756	0.796349	0.791998	0.78771	0.78349	0.779345	0.775281	0.771306	0.767424	0.763644	0.759971	0.756413	0.752976	0.749666	0.746491	0.743455	0.740567	0.737831	0.735254	0.732841	0.730599	0.728533	0.726648	0.724949	0.723441	0.722129	0.721018	0.720111	0.719413	0.718927	0.718657	0.718606	0.718778	0.719176	0.719802	0.720658	0.721748	0.723073	0.724636	0.726437	0.72848	0.730765	0.733293	0.736067	0.739086
#819	4	-0.696961	-0.694537	-0.692132	-0.689743	-0.687369	-0.685007	-0.682657	-0.680317	-0.677984	-0.675656	-0.673332	-0.671009	-0.668684	-0.666356	-0.664021	-0.661677	-0.659321	-0.656949	-0.654558	-0.652145	-0.649705	-0.647234	-0.64473	-0.642186	-0.639599	-0.636963	-0.634275	-0.631529	-0.628719	-0.625841	-0.622888	-0.619855	-0.616736	-0.613526	-0.610217	-0.606804	-0.603281	-0.59964	-0.595876	-0.591982	-0.58795	-0.583775	-0.579449	-0.574965	-0.570318	-0.565499	-0.560502	-0.55532
#819	5	1.14618	1.12987	1.11335	1.09664	1.07975	1.06271	1.04554	1.02824	1.01085	0.993377	0.975841	0.95826	0.940653	0.923037	0.905432	0.887853	0.870319	0.852846	0.835452	0.818152	0.800963	0.783901	0.766981	0.750218	0.733627	0.717223	0.701019	0.685029	0.669267	0.653743	0.638473	0.623465	0.608734	0.594288	0.58014	0.566298	0.552773	0.539573	0.526706	0.514182	0.502008	0.490189	0.478734	0.467648	0.456937	0.446606	0.436659	0.4271
#819	6	1.19775	1.20101	1.20411	1.20708	1.20992	1.21267	1.21532	1.2179	1.22043	1.22291	1.22536	1.2278	1.23024	1.2327	1.23519	1.23774	1.24034	1.24302	1.24579	1.24867	1.25167	1.2548	1.25807	1.2615	1.26511	1.26889	1.27287	1.27706	1.28147	1.2861	1.29097	1.29608	1.30145	1.30709	1.313	1.3192	1.32568	1.33246	1.33954	1.34692	1.35463	1.36265	1.37099	1.37967	1.38867	1.39801	1.40768	1.41769
#819	7	-2.07202	-2.07301	-2.07398	-2.07493	-2.07585	-2.07676	-2.07764	-2.0785	-2.07934	-2.08016	-2.08096	-2.08174	-2.0825	-2.08324	-2.08396	-2.08466	-2.08534	-2.08601	-2.08665	-2.08727	-2.08787	-2.08845	-2.08901	-2.08955	-2.09007	-2.09058	-2.09106	-2.09153	-2.09198	-2.09242	-2.09284	-2.09324	-2.09363	-2.09401	-2.09438	-2.09475	-2.0951	-2.09545	-2.09579	-2.09613	-2.09647	-2.09681	-2.09715	-2.0975	-2.09786	-2.09822	-2.0986	-2.09899
#819	8	0.1552	0.158236	0.160831	0.162983	0.164693	0.16596	0.166787	0.167173	0.167123	0.166639	0.165724	0.164383	0.16262	0.160442	0.157853	0.154862	0.151475	0.1477	0.143545	0.139019	0.134132	0.128893	0.123314	0.117404	0.111175	0.10464	0.0978089	0.0906957	0.0833128	0.0756735	0.0677909	0.0596789	0.0513514	0.0428223	0.0341059	0.0252167	0.0161692	0.00697801	-0.00234212	-0.0117764	-0.02131	-0.0309281	-0.0406159	-0.0503584	-0.060141	-0.0699489	-0.0797675	-0.0895823
#873	9	-0.0385578	-0.0385982	-0.0384357	-0.0380736	-0.0375157	-0.0367663	-0.0358298	-0.0347113	-0.0334162	-0.0319503	-0.0303195	-0.0285303	-0.0265894	-0.0245037	-0.0222806	-0.0199274	-0.0174519	-0.0148617	-0.0121649	-0.0093696	-0.00648386	-0.00351594	-0.000474089	0.00263341	0.0057983	0.00901233	0.0122673	0.0155551	0.0188678	0.0221973	0.0255359	0.0288759	0.0322099	0.0355305	0.0388305	0.042103	0.0453413	0.0485388	0.0516894	0.0547868	0.0578254	0.0607996	0.0637042	0.066534	0.0692844	0.071951	0.0745295	0.0770162
#873	10	-0.219121	-0.219888	-0.220576	-0.221178	-0.221686	-0.222094	-0.222394	-0.22258	-0.222645	-0.222585	-0.222393	-0.222065	-0.221596	-0.220981	-0.220216	-0.219298	-0.218223	-0.216987	-0.215588	-0.214024	-0.212292	-0.210389	-0.208316	-0.206069	-0.203648	-0.201053	-0.198281	-0.195334	-0.19221	-0.188911	-0.185435	-0.181785	-0.177959	-0.173961	-0.169789	-0.165447	-0.160935	-0.156256	-0.151411	-0.146402	-0.141232	-0.135903	-0.130418	-0.12478	-0.118992	-0.113057	-0.106979	-0.100762
#873	11	0.516334	0.531306	0.54613	0.560791	0.575277	0.589574	0.603669	0.617549	0.631203	0.644619	0.657784	0.670689	0.683322	0.695673	0.707733	0.719491	0.73094	0.74207	0.752874	0.763343	0.773471	0.783251	0.792677	0.801742	0.810442	0.81877	0.826723	0.834295	0.841484	0.848285	0.854696	0.860712	0.866332	0.871553	0.876374	0.880791	0.884805	0.888413	0.891615	0.89441	0.896797	0.898776	0.900346	0.901508	0.902263	0.902609	0.902549	0.902083
#873	12	0.577745	0.579366	0.580877	0.582282	0.583582	0.584779	0.585875	0.586871	0.587769	0.588572	0.589281	0.589899	0.590426	0.590866	0.59122	0.591489	0.591676	0.591782	0.591809	0.591759	0.591633	0.591432	0.591158	0.590812	0.590395	0.589908	0.589352	0.588728	0.588036	0.587276	0.586449	0.585555	0.584594	0.583565	0.582468	0.581302	0.580068	0.578763	0.577386	0.575938	0.574416	0.572818	0.571145	0.569393	0.567562	0.565649	0.563654	0.561575
#873	13	-0.137252	-0.138894	-0.140547	-0.142225	-0.143943	-0.145714	-0.147553	-0.149474	-0.15149	-0.153614	-0.155862	-0.158244	-0.160774	-0.163464	-0.166327	-0.169374	-0.172616	-0.176064	-0.17973	-0.183621	-0.18775	-0.192123	-0.19675	-0.201639	-0.206797	-0.212231	-0.217947	-0.22395	-0.230247	-0.23684	-0.243734	-0.25093	-0.258433	-0.266242	-0.274358	-0.282782	-0.291512	-0.300547	-0.309884	-0.31952	-0.32945	-0.339671	-0.350176	-0.360958	-0.372012	-0.383327	-0.394897	-0.406711
#873	14	-0.639717	-0.640774	-0.641761	-0.64267	-0.643495	-0.644229	-0.644864	-0.645394	-0.645811	-0.646109	-0.64628	-0.646318	-0.646217	-0.645969	-0.645569	-0.64501	-0.644287	-0.643395	-0.642328	-0.641081	-0.63965	-0.63803	-0.636219	-0.634213	-0.632008	-0.629602	-0.626994	-0.624181	-0.621163	-0.617939	-0.614508	-0.61087	-0.607028	-0.602981	-0.598731	-0.59428	-0.589631	-0.584787	-0.579751	-0.574527	-0.569119	-0.563532	-0.557771	-0.55184	-0.545746	-0.539494	-0.533091	-0.526544
#873	15	1.4141	1.40304	1.39156	1.37969	1.36743	1.3548	1.34181	1.32847	1.31479	1.30078	1.28646	1.27184	1.25693	1.24174	1.22629	1.21059	1.19465	1.17848	1.16211	1.14553	1.12876	1.11182	1.09471	1.07746	1.06006	1.04255	1.02492	1.00718	0.989361	0.971461	0.953494	0.935472	0.917406	0.899307	0.881185	0.863051	0.844915	0.826788	0.808678	0.790596	0.772551	0.754551	0.736607	0.718725	0.700915	0.683185	0.665542	0.647994
#873	16	0.43929	0.432101	0.424736	0.417193	0.409474	0.401578	0.393506	0.385259	0.376838	0.368244	0.359476	0.350538	0.341431	0.332155	0.322714	0.313108	0.303342	0.293416	0.283335	0.273101	0.262718	0.252189	0.241518	0.230709	0.219768	0.208698	0.197506	0.186196	0.174774	0.163247	0.15162	0.1399	0.128096	0.116212	0.104259	0.0922422	0.0801714	0.0680548	0.0559013	0.04372	0.0315202	0.0193117	0.00710432	-0.00509169	-0.017266	-0.0294079	-0.0415067	-0.0535514
#864	17	-1.39936	-1.37598	-1.3524	-1.32865	-1.30474	-1.28069	-1.25653	-1.23228	-1.20795	-1.18358	-1.15918	-1.13478	-1.11039	-1.08604	-1.06176	-1.03756	-1.01347	-0.989504	-0.965692	-0.942052	-0.918607	-0.895377	-0.872383	-0.849646	-0.827187	-0.805026	-0.783183	-0.761676	-0.740525	-0.719748	-0.699363	-0.679389	-0.659841	-0.640736	-0.622091	-0.603921	-0.58624	-0.569064	-0.552404	-0.536275	-0.520689	-0.505658	-0.491192	-0.477302	-0.463998	-0.451288	-0.439183	-0.427689
#864	18	-0.675225	-0.676527	-0.677861	-0.679224	-0.680613	-0.682025	-0.683456	-0.684903	-0.686362	-0.687829	-0.689299	-0.690768	-0.692232	-0.693685	-0.695122	-0.696539	-0.697928	-0.699286	-0.700605	-0.70188	-0.703104	-0.70427	-0.705373	-0.706405	-0.70736	-0.708229	-0.709007	-0.709685	-0.710257	-0.710714	-0.711049	-0.711256	-0.711325	-0.71125	-0.711024	-0.710638	-0.710086	-0.709361	-0.708456	-0.707364	-0.706079	-0.704594	-0.702905	-0.701005	-0.698888	-0.696551	-0.693989	-0.691198
#864	19	-1.53818	-1.53642	-1.5347	-1.53301	-1.53135	-1.5297	-1.52805	-1.5264	-1.52473	-1.52304	-1.5213	-1.51951	-1.51766	-1.51573	-1.51372	-1.51161	-1.50939	-1.50705	-1.50458	-1.50196	-1.49919	-1.49625	-1.49313	-1.48982	-1.48632	-1.4826	-1.47867	-1.4745	-1.4701	-1.46545	-1.46055	-1.45539	-1.44995	-1.44424	-1.43825	-1.43196	-1.42539	-1.41851	-1.41133	-1.40385	-1.39606	-1.38795	-1.37953	-1.3708	-1.36176	-1.3524	-1.34272	-1.33274
#864	20	-0.0258039	-0.0246285	-0.0235692	-0.0226321	-0.0218232	-0.0211482	-0.0206124	-0.0202211	-0.019979	-0.0198905	-0.0199597	-0.0201905	-0.0205862	-0.0211499	-0.0218842	-0.0227915	-0.0238738	-0.0251325	-0.0265689	-0.0281838	-0.0299777	-0.0319507	-0.0341024	-0.0364321	-0.038939	-0.0416215	-0.0444779	-0.0475061	-0.0507036	-0.0540676	-0.057595	-0.0612822	-0.0651253	-0.0691201	-0.0732623	-0.0775468	-0.0819685	-0.086522	-0.0912014	-0.0960007	-0.100913	-0.105933	-0.111052	-0.116263	-0.12156	-0.126934	-0.132376	-0.137879
#864	21	-0.451152	-0.454098	-0.456708	-0.458988	-0.460942	-0.462574	-0.463891	-0.464897	-0.4656	-0.466004	-0.466118	-0.465949	-0.465503	-0.464788	-0.463814	-0.462588	-0.461118	-0.459414	-0.457485	-0.455339	-0.452988	-0.450439	-0.447703	-0.444789	-0.441707	-0.438467	-0.435079	-0.431552	-0.427895	-0.42412	-0.420234	-0.416246	-0.412167	-0.408005	-0.403768	-0.399465	-0.395103	-0.390691	-0.386236	-0.381745	-0.377225	-0.372682	-0.368123	-0.363554	-0.35898	-0.354406	-0.349838	-0.345279
#864	22	-1.15891	-1.1644	-1.16959	-1.1745	-1.1791	-1.1834	-1.18739	-1.19107	-1.19444	-1.19749	-1.20023	-1.20266	-1.20476	-1.20655	-1.20803	-1.20919	-1.21003	-1.21057	-1.2108	-1.21072	-1.21034	-1.20966	-1.20869	-1.20744	-1.2059	-1.20409	-1.202	-1.19966	-1.19706	-1.19421	-1.19111	-1.18779	-1.18425	-1.18048	-1.17651	-1.17235	-1.16799	-1.16346	-1.15875	-1.15389	-1.14887	-1.14372	-1.13843	-1.13302	-1.1275	-1.12187	-1.11615	-1.11035
#864	23	-1.31057	-1.3155	-1.32036	-1.32515	-1.32985	-1.33445	-1.33894	-1.34331	-1.34753	-1.35161	-1.35552	-1.35925	-1.3628	-1.36614	-1.36926	-1.37216	-1.37482	-1.37722	-1.37936	-1.38123	-1.38281	-1.38409	-1.38506	-1.38572	-1.38604	-1.38603	-1.38567	-1.38496	-1.38389	-1.38244	-1.38062	-1.37841	-1.37582	-1.37283	-1.36944	-1.36565	-1.36145	-1.35684	-1.35181	-1.34637	-1.34052	-1.33424	-1.32754	-1.32043	-1.3129	-1.30495	-1.29659	-1.28781
#864	24	-0.0219739	-0.0139466	-0.00564576	0.00291924	0.011739	0.020804	0.0301048	0.0396317	0.0493751	0.0593254	0.069473	0.079808	0.0903209	0.101002	0.111841	0.122829	0.133957	0.145213	0.156589	0.168075	0.179661	0.191338	0.203095	0.214924	0.226813	0.238755	0.250738	0.262754	0.274792	0.286842	0.298896	0.310942	0.322972	0.334976	0.346944	0.358867	0.370734	0.382536	0.394264	0.405909	0.41746	0.428909	0.440247	0.451465	0.462554	0.473506	0.484312	0.494965
heatmap control (mCherry)
animal number	trial	Z-Score
#862	1	0.124024	0.125897	0.127634	0.12923	0.130681	0.131981	0.133128	0.134116	0.134942	0.135603	0.136096	0.136417	0.136564	0.136535	0.136328	0.135942	0.135375	0.134626	0.133695	0.132582	0.131287	0.12981	0.128152	0.126314	0.124299	0.122108	0.119742	0.117205	0.1145	0.11163	0.108598	0.105408	0.102064	0.0985713	0.0949334	0.0911556	0.0872431	0.0832012	0.0790355	0.0747518	0.0703561	0.0658546	0.0612536	0.0565595	0.0517791	0.0469191	0.0419863	0.0369877
#862	2	0.320696	0.311085	0.301376	0.291572	0.281677	0.271694	0.261628	0.251483	0.241264	0.230975	0.220621	0.210208	0.199741	0.189227	0.178671	0.16808	0.157462	0.146823	0.136171	0.125513	0.114857	0.104213	0.0935878	0.0829909	0.0724313	0.0619185	0.0514618	0.0410711	0.0307564	0.0205276	0.0103951	0.000369276	-0.00953947	-0.0193205	-0.0289633	-0.0384571	-0.0477913	-0.0569553	-0.0659384	-0.0747301	-0.08332	-0.0916977	-0.0998531	-0.107776	-0.115457	-0.122886	-0.130054	-0.136952
#862	3	-0.966764	-0.957909	-0.948786	-0.939408	-0.929784	-0.919926	-0.909843	-0.899547	-0.889051	-0.878365	-0.867501	-0.856472	-0.845289	-0.833965	-0.822512	-0.810942	-0.799269	-0.787504	-0.77566	-0.76375	-0.751786	-0.73978	-0.727746	-0.715694	-0.703638	-0.69159	-0.67956	-0.667562	-0.655607	-0.643705	-0.631869	-0.62011	-0.608437	-0.596861	-0.585393	-0.574043	-0.56282	-0.551733	-0.540791	-0.530004	-0.519378	-0.508924	-0.498647	-0.488555	-0.478655	-0.468954	-0.459458	-0.450172
#862	4	1.47989	1.48066	1.48089	1.48055	1.47966	1.47821	1.4762	1.47363	1.47051	1.46683	1.46259	1.4578	1.45246	1.44658	1.44014	1.43317	1.42566	1.41761	1.40904	1.39994	1.39033	1.3802	1.36956	1.35843	1.3468	1.33469	1.32209	1.30903	1.2955	1.28152	1.26709	1.25223	1.23693	1.22122	1.2051	1.18858	1.17167	1.15439	1.13673	1.11872	1.10037	1.08169	1.06268	1.04337	1.02375	1.00386	0.983693	0.963269
#862	5	0.198174	0.193951	0.189809	0.18576	0.181817	0.177992	0.174295	0.17074	0.167336	0.164096	0.161031	0.15815	0.155466	0.152987	0.150723	0.148685	0.14688	0.145318	0.144006	0.142953	0.142165	0.141648	0.14141	0.141454	0.141788	0.142413	0.143335	0.144556	0.146079	0.147906	0.150037	0.152474	0.155216	0.158262	0.161611	0.16526	0.169208	0.173449	0.177981	0.182798	0.187895	0.193266	0.198904	0.204801	0.21095	0.217341	0.223966	0.230815
#861	6	-0.510112	-0.514211	-0.518083	-0.521721	-0.525113	-0.528251	-0.531127	-0.533731	-0.536056	-0.538095	-0.53984	-0.541284	-0.542422	-0.543247	-0.543755	-0.54394	-0.5438	-0.543329	-0.542527	-0.541389	-0.539915	-0.538103	-0.535953	-0.533466	-0.530642	-0.527482	-0.52399	-0.520167	-0.516017	-0.511544	-0.506753	-0.50165	-0.496239	-0.490528	-0.484524	-0.478234	-0.471666	-0.46483	-0.457734	-0.450388	-0.442802	-0.434987	-0.426954	-0.418714	-0.41028	-0.401663	-0.392876	-0.383932
#861	7	-0.113402	-0.103372	-0.0933505	-0.0833493	-0.0733803	-0.0634552	-0.0535861	-0.0437849	-0.0340634	-0.0244334	-0.0149069	-0.00549539	0.00378944	0.0129361	0.0219334	0.03077	0.039435	0.0479175	0.056207	0.0642931	0.0721657	0.079815	0.0872312	0.0944052	0.101328	0.107991	0.114385	0.120503	0.126338	0.131881	0.137126	0.142067	0.146697	0.15101	0.155002	0.158668	0.162003	0.165003	0.167665	0.169986	0.171963	0.173594	0.174878	0.175814	0.1764	0.176637	0.176526	0.176066
#861	8	0.145058	0.152648	0.159806	0.166523	0.172787	0.178591	0.183926	0.188786	0.193164	0.197054	0.200453	0.203357	0.205763	0.207668	0.209072	0.209976	0.210379	0.210283	0.209691	0.208605	0.207032	0.204974	0.202439	0.199433	0.195962	0.192037	0.187665	0.182856	0.177621	0.171971	0.165918	0.159474	0.152652	0.145466	0.13793	0.13006	0.121869	0.113375	0.104592	0.0955388	0.0862311	0.0766864	0.0669223	0.0569566	0.0468075	0.0364931	0.0260319	0.0154422
#861	9	-0.318551	-0.314228	-0.309493	-0.304356	-0.298831	-0.292931	-0.286669	-0.28006	-0.273118	-0.265857	-0.258294	-0.250442	-0.242319	-0.233939	-0.225318	-0.216474	-0.207423	-0.19818	-0.188763	-0.179189	-0.169474	-0.159635	-0.14969	-0.139654	-0.129545	-0.119378	-0.109172	-0.0989413	-0.0887029	-0.0784725	-0.0682659	-0.0580985	-0.0479857	-0.0379421	-0.0279825	-0.018121	-0.00837144	0.0012527	0.0107384	0.020073	0.0292443	0.0382405	0.0470505	0.0556635	0.0640691	0.0722575	0.0802196	0.0879465
#861	10	-0.444067	-0.443917	-0.443739	-0.443542	-0.443333	-0.44312	-0.442909	-0.442709	-0.442528	-0.442372	-0.442249	-0.442167	-0.442133	-0.442154	-0.442236	-0.442388	-0.442616	-0.442927	-0.443326	-0.443821	-0.444418	-0.445121	-0.445938	-0.446873	-0.447931	-0.449118	-0.450438	-0.451895	-0.453493	-0.455235	-0.457126	-0.459167	-0.461362	-0.463712	-0.466219	-0.468886	-0.471711	-0.474697	-0.477844	-0.481151	-0.484617	-0.488242	-0.492025	-0.495962	-0.500053	-0.504295	-0.508684	-0.513218
#863	11	0.180802	0.180896	0.180865	0.180709	0.180432	0.180036	0.179523	0.178897	0.178159	0.177313	0.176362	0.175308	0.174155	0.172905	0.171562	0.170129	0.16861	0.167007	0.165325	0.163566	0.161736	0.159837	0.157873	0.155848	0.153766	0.151632	0.149449	0.147221	0.144954	0.142651	0.140317	0.137955	0.135572	0.133171	0.130757	0.128335	0.125908	0.123483	0.121064	0.118655	0.11626	0.113886	0.111537	0.109216	0.106929	0.104681	0.102476	0.100318
#863	12	-0.0797505	-0.0724818	-0.0651539	-0.0577777	-0.0503645	-0.0429257	-0.0354732	-0.0280188	-0.0205748	-0.0131534	-0.00576726	0.00157107	0.00884881	0.0160532	0.0231712	0.03019	0.0370967	0.0438784	0.0505222	0.0570154	0.0633452	0.0694992	0.0754649	0.0812303	0.0867833	0.0921121	0.0972054	0.102052	0.106641	0.110962	0.115004	0.118759	0.122216	0.125367	0.128203	0.130716	0.132899	0.134745	0.136247	0.1374	0.138197	0.138635	0.138708	0.138414	0.137749	0.13671	0.135297	0.133507
#863	13	0.65596	0.651525	0.64637	0.640497	0.633912	0.626622	0.618633	0.609953	0.600592	0.590559	0.579866	0.568524	0.556546	0.543946	0.53074	0.516942	0.50257	0.48764	0.472173	0.456186	0.4397	0.422736	0.405316	0.387462	0.369197	0.350545	0.331532	0.312181	0.29252	0.272573	0.252368	0.231932	0.211293	0.190479	0.169517	0.148438	0.127269	0.106039	0.0847783	0.0635154	0.0422799	0.0211009	7.7589e-06	-0.0209704	-0.0418046	-0.0624661	-0.0829262	-0.103157
#863	14	-0.638367	-0.636891	-0.635063	-0.632878	-0.630333	-0.627424	-0.62415	-0.620507	-0.616493	-0.612107	-0.607347	-0.602214	-0.596705	-0.590823	-0.584566	-0.577937	-0.570937	-0.563567	-0.555831	-0.547731	-0.539271	-0.530454	-0.521286	-0.51177	-0.501912	-0.491718	-0.481194	-0.470346	-0.459183	-0.44771	-0.435937	-0.423871	-0.411522	-0.398897	-0.386007	-0.372862	-0.359471	-0.345844	-0.331994	-0.317929	-0.303662	-0.289204	-0.274567	-0.259762	-0.244801	-0.229697	-0.214462	-0.199108
#863	15	0.53156	0.528014	0.524234	0.520219	0.515972	0.511494	0.506786	0.501851	0.496691	0.491308	0.485706	0.479888	0.473857	0.467616	0.461171	0.454525	0.447683	0.44065	0.433431	0.426031	0.418457	0.410713	0.402806	0.394743	0.386529	0.378172	0.369679	0.361056	0.352311	0.343451	0.334485	0.325419	0.316262	0.307022	0.297706	0.288324	0.278883	0.269392	0.25986	0.250294	0.240704	0.231098	0.221485	0.211873	0.202271	0.192687	0.183131	0.17361
#875	16	-0.58318	-0.58472	-0.586152	-0.587473	-0.58868	-0.589768	-0.590733	-0.591571	-0.59228	-0.592855	-0.593292	-0.593588	-0.59374	-0.593744	-0.593597	-0.593295	-0.592835	-0.592214	-0.591428	-0.590475	-0.589351	-0.588054	-0.58658	-0.584927	-0.583092	-0.581072	-0.578864	-0.576467	-0.573876	-0.57109	-0.568107	-0.564924	-0.561538	-0.557949	-0.554153	-0.550148	-0.545933	-0.541506	-0.536865	-0.532009	-0.526935	-0.521644	-0.516133	-0.510401	-0.504449	-0.498274	-0.491876	-0.485256
#875	17	-0.144411	-0.153683	-0.162574	-0.171077	-0.179184	-0.186889	-0.194186	-0.201067	-0.207528	-0.213562	-0.219165	-0.224331	-0.229057	-0.233337	-0.237168	-0.240547	-0.24347	-0.245934	-0.247938	-0.249477	-0.250552	-0.25116	-0.2513	-0.250971	-0.250174	-0.248906	-0.24717	-0.244965	-0.242292	-0.239153	-0.235549	-0.231482	-0.226954	-0.221968	-0.216527	-0.210634	-0.204292	-0.197506	-0.19028	-0.182619	-0.174528	-0.166012	-0.157077	-0.147728	-0.137973	-0.127819	-0.117272	-0.10634
#875	18	0.88246	0.890544	0.897921	0.904585	0.910532	0.91576	0.920266	0.924049	0.927108	0.929445	0.931061	0.931958	0.932141	0.931613	0.93038	0.928448	0.925825	0.922517	0.918535	0.913888	0.908586	0.902642	0.896066	0.888873	0.881075	0.872688	0.863727	0.854208	0.844147	0.833562	0.822471	0.810892	0.798845	0.786348	0.773423	0.76009	0.746371	0.732285	0.717857	0.703107	0.68806	0.672736	0.65716	0.641356	0.625346	0.609154	0.592805	0.576322
#875	19	0.133717	0.140813	0.147918	0.15502	0.16211	0.169178	0.176211	0.183199	0.190132	0.196997	0.203785	0.210483	0.217081	0.223569	0.229934	0.236166	0.242254	0.248188	0.253957	0.259551	0.26496	0.270173	0.275182	0.279977	0.284549	0.288888	0.292987	0.296838	0.300432	0.303763	0.306823	0.309606	0.312106	0.314317	0.316233	0.317851	0.319165	0.320173	0.320871	0.321256	0.321327	0.321081	0.320517	0.319636	0.318437	0.316921	0.315088	0.312942
#875	20	-0.0285237	-0.0251179	-0.0220991	-0.0194742	-0.0172497	-0.0154317	-0.0140254	-0.0130356	-0.0124664	-0.0123216	-0.012604	-0.013316	-0.0144594	-0.0160352	-0.0180441	-0.0204859	-0.0233599	-0.0266646	-0.0303982	-0.034558	-0.0391408	-0.0441426	-0.0495591	-0.0553851	-0.061615	-0.0682423	-0.0752602	-0.0826613	-0.0904373	-0.0985797	-0.107079	-0.115926	-0.12511	-0.13462	-0.144446	-0.154574	-0.164993	-0.17569	-0.186652	-0.197865	-0.209315	-0.220988	-0.23287	-0.244944	-0.257197	-0.269611	-0.282172	-0.294864
[truncated: 5,000 more columns]

## Sheet: Extended Data Figure 3d,g
3d					3g
AUC closed PinkyCaMP	AUC open PinkyCaMP	AUC closed Control	AUC aopen Control		AUC open PinkyCaMP	AUC closed PinkyCaMP	AUC open Control	AUCclosed Control
1845.96	6486.39	8397.13	3847.68		2052.54	586.222	3256.96	1892.74
1402.94	5167.48	-2310.56	-1643.25		3245.61	1409.98	-959.539	-577.322
-1496.83	-2279.05	-2339.79	-817.31		-667.97	-575.742	-1024.78	-662.041
-1076.91	935.927	1857.11	457.451		2613.75	-120.476	-2081.31	-2599.57
-1438.86	1015.63	6296.34	3021.04		874.446	-615.106	432.387	434.725
1985.98	5441.04	11040.8	4584.16		2079.47	2172.59	1412.79	730.23
-602.947	3875.85	9041.52	3006.09		1031.52	-911.813	2860.82	-1024.84
-1845.25	-155.036	-6396.67	-2491.57		2681.07	-164.104	-2855.26	-1326.84
546.536	8043.49	-1840.7	-1883.85		3489.11	1153.49	4884.6	790.264
-252.134	2295.32	5109.84	5631.27		1970.85	-365.591	-3371.89	-1986.16
-2133.06	-2916.34	6648.15	3103.46		975.745	503.539	5598.24	2940.15
-56.8848	4334.2	6711.37	2755.17		1751.88	-66.4721	-3109.98	-845.298
467.888	4906.86	4511.99	3834		1990.83	533.253	3817.54	2187.78
-1084.51	4498.79	-18740.5	-10372.2		3007.2	-25.605	1801.33	-2050.47
-943.597	2199.74	11198.9	3279.98		1277.14	-55.6724	-8930.91	2815
675.08	1713.6	1386.11	-1652.37		2988.29	93.289	5730.08	-1174.79
3445.93	14204	-3597.23	-1171.46		2910.52	458.511	3102.16	1569.84
2336.25	9240.55	-6216.13	-3351.29		7482.67	2926.8	-1252.21	-287.299
765.056	12607.3	1294.67	-644.054		4446.97	1599.2	-1942.32	-606.656
-401.42	10546.2	6711.37	2755.17		6233.61	1056.55	3251.76	787.806
-244.79	6704.98	11198.9	3279.98		5246.07	-721.92	3817.54	2187.78
		1386.11	-1652.37		5448.12	3815.7	5730.08	-1174.79
		-3597.23	-1171.46				3102.16	1569.84
		-6216.13	-3351.29				-1252.21	-287.299
		1294.67	-644.055				-1942.32	-606.656
		130.447	490.391				3251.76	787.806
		1842.95	-1645.64				-587.348	-1428.29
		-4309.53	-1763.21				-1770.78	551.889
		1560.52	1147.91				-2128.12	1311.92
		-7578.64	-3778.61				791.58	-95.4964
		1789.65	1016.59				-3778.61	-1420.53
		4725.67	2430.21				667.61	651.003
		3097.03	1416.25				-45.5708	-68.993
																					1567.85	1656.75

## Sheet: Extended Data Fig.3b
Control
animal number
#861	1.188	1.18437	1.18091	1.17764	1.17456	1.17165	1.16893	1.16639	1.16403	1.16185	1.15986	1.15803	1.15639	1.15493	1.15364	1.15252	1.15158	1.15081	1.15022	1.14979	1.14954	1.14945	1.14953	1.14978	1.1502	1.15078	1.15152	1.15243	1.15351	1.15474	1.15613	1.15769	1.15941	1.16128	1.16332	1.16551	1.16786	1.17037	1.17303	1.17585	1.17883	1.18197	1.18526	1.18871	1.19232	1.19609	1.20001	1.20409	1.20834
#861	-0.536457	-0.545088	-0.553941	-0.563013	-0.572305	-0.581814	-0.591538	-0.601476	-0.611624	-0.621978	-0.632533	-0.643286	-0.654231	-0.665361	-0.676671	-0.688153	-0.699799	-0.711601	-0.723552	-0.73564	-0.747858	-0.760194	-0.772638	-0.785179	-0.797805	-0.810505	-0.823266	-0.836075	-0.84892	-0.861787	-0.874663	-0.887533	-0.900385	-0.913204	-0.925975	-0.938685	-0.951319	-0.963862	-0.9763	-0.988619	-1.0008	-1.01284	-1.02472	-1.03642	-1.04792	-1.05923	-1.07032	-1.08118	-1.09179
#861	-0.382366	-0.376693	-0.371002	-0.365295	-0.359576	-0.35385	-0.34812	-0.34239	-0.336665	-0.330948	-0.325244	-0.319558	-0.313894	-0.308257	-0.302652	-0.297083	-0.291555	-0.286074	-0.280643	-0.275269	-0.269955	-0.264707	-0.259529	-0.254427	-0.249404	-0.244467	-0.239618	-0.234862	-0.230205	-0.225649	-0.2212	-0.21686	-0.212634	-0.208525	-0.204536	-0.200672	-0.196934	-0.193326	-0.18985	-0.186509	-0.183305	-0.18024	-0.177316	-0.174535	-0.171898	-0.169407	-0.167062	-0.164864	-0.162815
#861	0.634903	0.627102	0.619207	0.611229	0.603179	0.595066	0.586902	0.578695	0.570457	0.562197	0.553923	0.545645	0.537372	0.529112	0.520874	0.512665	0.504494	0.496367	0.488291	0.480275	0.472323	0.464442	0.456639	0.448919	0.441286	0.433747	0.426307	0.418968	0.411737	0.404616	0.397608	0.390719	0.383949	0.377302	0.370781	0.364386	0.35812	0.351984	0.345979	0.340106	0.334365	0.328756	0.323279	0.317934	0.312719	0.307634	0.302678	0.297848	0.293143
#861	1.01355	1.01488	1.01669	1.01896	1.0217	1.02492	1.0286	1.03276	1.03739	1.04249	1.04806	1.0541	1.0606	1.06756	1.07499	1.08287	1.0912	1.09998	1.10921	1.11887	1.12897	1.1395	1.15045	1.16182	1.17361	1.18579	1.19837	1.21134	1.2247	1.23842	1.25251	1.26696	1.28175	1.29689	1.31235	1.32812	1.34421	1.36059	1.37725	1.39419	1.41139	1.42885	1.44654	1.46446	1.48259	1.50092	1.51944	1.53813	1.55698
#862	-0.529038	-0.547344	-0.565829	-0.584479	-0.60328	-0.622218	-0.641278	-0.660445	-0.679704	-0.69904	-0.718437	-0.737879	-0.757349	-0.776832	-0.796312	-0.81577	-0.835191	-0.854558	-0.873852	-0.893057	-0.912156	-0.93113	-0.949962	-0.968634	-0.987129	-1.00543	-1.02351	-1.04137	-1.05897	-1.07631	-1.09336	-1.11012	-1.12655	-1.14264	-1.15838	-1.17374	-1.18872	-1.2033	-1.21745	-1.23116	-1.24442	-1.25722	-1.26953	-1.28134	-1.29264	-1.30342	-1.31366	-1.32335	-1.33248
#862	0.52839	0.524626	0.521308	0.518437	0.516017	0.51405	0.512538	0.511482	0.510884	0.510744	0.511061	0.511836	0.513068	0.514755	0.516896	0.519489	0.522531	0.526019	0.52995	0.534321	0.539127	0.544364	0.550028	0.556113	0.562614	0.569525	0.576841	0.584556	0.592662	0.601152	0.610021	0.61926	0.628862	0.638819	0.649123	0.659765	0.670737	0.68203	0.693636	0.705543	0.717744	0.730228	0.742985	0.756005	0.769278	0.782792	0.796538	0.810504	0.824679
#862	0.915025	0.907345	0.899777	0.892325	0.884994	0.877788	0.87071	0.863763	0.856952	0.850279	0.843747	0.83736	0.831119	0.825029	0.819091	0.813307	0.807681	0.802215	0.79691	0.791769	0.786794	0.781987	0.77735	0.772884	0.768592	0.764475	0.760536	0.756775	0.753194	0.749795	0.74658	0.743551	0.740708	0.738054	0.73559	0.733317	0.731238	0.729354	0.727666	0.726176	0.724886	0.723798	0.722912	0.722232	0.721758	0.721491	0.721435	0.721591	0.721959
#862	-2.33086	-2.34121	-2.35142	-2.3615	-2.37144	-2.38122	-2.39083	-2.40028	-2.40954	-2.41861	-2.42748	-2.43615	-2.4446	-2.45282	-2.46082	-2.46858	-2.47608	-2.48334	-2.49033	-2.49705	-2.5035	-2.50967	-2.51555	-2.52113	-2.52642	-2.5314	-2.53607	-2.54042	-2.54446	-2.54818	-2.55157	-2.55463	-2.55736	-2.55976	-2.56183	-2.56356	-2.56496	-2.56601	-2.56674	-2.56712	-2.56717	-2.56689	-2.56628	-2.56534	-2.56408	-2.56249	-2.56058	-2.55836	-2.55583
#862	3.23207	3.23407	3.23569	3.23694	3.23781	3.23831	3.23845	3.23822	3.23762	3.23667	3.23537	3.23372	3.23173	3.22941	3.22676	3.22379	3.2205	3.2169	3.21301	3.20882	3.20435	3.19961	3.1946	3.18933	3.18381	3.17805	3.17207	3.16586	3.15944	3.15281	3.146	3.139	3.13182	3.12448	3.11697	3.10933	3.10154	3.09362	3.08558	3.07742	3.06916	3.06079	3.05234	3.0438	3.03519	3.02651	3.01776	3.00896	3.00011
#862	-1.28303	-1.29035	-1.29743	-1.30424	-1.3108	-1.3171	-1.32314	-1.32892	-1.33443	-1.33968	-1.34467	-1.34939	-1.35385	-1.35805	-1.36199	-1.36567	-1.36908	-1.37225	-1.37516	-1.37782	-1.38023	-1.3824	-1.38432	-1.38601	-1.38746	-1.38868	-1.38967	-1.39043	-1.39098	-1.39131	-1.39142	-1.39133	-1.39104	-1.39054	-1.38985	-1.38896	-1.38789	-1.38664	-1.38521	-1.38361	-1.38183	-1.37989	-1.3778	-1.37554	-1.37313	-1.37058	-1.36788	-1.36505	-1.36208
#863	1.61144	1.61365	1.61555	1.61716	1.61844	1.61939	1.62001	1.62028	1.6202	1.61976	1.61895	1.61777	1.61621	1.61427	1.61193	1.6092	1.60608	1.60256	1.59863	1.5943	1.58957	1.58442	1.57888	1.57292	1.56656	1.5598	1.55263	1.54506	1.5371	1.52874	1.51999	1.51086	1.50135	1.49146	1.4812	1.47058	1.45961	1.44829	1.43662	1.42463	1.41231	1.39968	1.38674	1.37351	1.36	1.34621	1.33216	1.31787	1.30334
#863	-4.92353	-4.93681	-4.9498	-4.9625	-4.9749	-4.98701	-4.99883	-5.01035	-5.02158	-5.03251	-5.04314	-5.05348	-5.06351	-5.07325	-5.08269	-5.09183	-5.10067	-5.10921	-5.11745	-5.12539	-5.13304	-5.14038	-5.14743	-5.15418	-5.16063	-5.16679	-5.17265	-5.17822	-5.18349	-5.18847	-5.19316	-5.19756	-5.20167	-5.20549	-5.20902	-5.21227	-5.21523	-5.21791	-5.22031	-5.22243	-5.22428	-5.22585	-5.22715	-5.22818	-5.22894	-5.22944	-5.22967	-5.22965	-5.22937
#863	-1.26382	-1.26518	-1.26658	-1.26802	-1.26948	-1.27097	-1.27246	-1.27395	-1.27544	-1.2769	-1.27833	-1.27972	-1.28107	-1.28235	-1.28356	-1.28469	-1.28573	-1.28667	-1.28749	-1.28819	-1.28876	-1.28918	-1.28945	-1.28956	-1.28949	-1.28924	-1.28879	-1.28815	-1.28729	-1.28621	-1.2849	-1.28336	-1.28157	-1.27953	-1.27723	-1.27466	-1.27182	-1.26871	-1.26532	-1.26163	-1.25766	-1.2534	-1.24884	-1.24398	-1.23883	-1.23337	-1.22762	-1.22156	-1.21521
#863	-0.572125	-0.567416	-0.562774	-0.558203	-0.553712	-0.549306	-0.544993	-0.540779	-0.53667	-0.532673	-0.528794	-0.52504	-0.521415	-0.517926	-0.514577	-0.511375	-0.508324	-0.505428	-0.502692	-0.500119	-0.497713	-0.495478	-0.493415	-0.491527	-0.489816	-0.488283	-0.48693	-0.485756	-0.484762	-0.483948	-0.483312	-0.482853	-0.482569	-0.482458	-0.482517	-0.482743	-0.483133	-0.483682	-0.484385	-0.485238	-0.486235	-0.487371	-0.48864	-0.490034	-0.491547	-0.493172	-0.494902	-0.496729	-0.498644
#863	-0.74094	-0.724354	-0.708435	-0.6932	-0.678667	-0.664851	-0.651767	-0.63943	-0.627851	-0.617043	-0.607016	-0.597778	-0.589338	-0.581702	-0.574877	-0.568867	-0.563676	-0.559304	-0.555755	-0.553027	-0.551119	-0.55003	-0.549756	-0.550292	-0.551633	-0.553773	-0.556702	-0.560414	-0.564897	-0.570141	-0.576135	-0.582865	-0.590318	-0.598478	-0.607331	-0.61686	-0.627047	-0.637874	-0.649322	-0.661371	-0.674	-0.687189	-0.700915	-0.715155	-0.729886	-0.745084	-0.760725	-0.776783	-0.793234
#863	-0.367924	-0.357386	-0.347087	-0.337037	-0.327244	-0.317718	-0.308467	-0.299499	-0.290822	-0.282443	-0.274368	-0.266605	-0.259158	-0.252035	-0.245239	-0.238777	-0.232651	-0.226866	-0.221425	-0.216333	-0.21159	-0.2072	-0.203165	-0.199485	-0.196162	-0.193197	-0.19059	-0.18834	-0.186448	-0.184912	-0.183731	-0.182902	-0.182425	-0.182297	-0.182514	-0.183074	-0.183973	-0.185208	-0.186773	-0.188664	-0.190877	-0.193406	-0.196245	-0.199389	-0.202832	-0.206566	-0.210585	-0.214882	-0.219449
#875	0.0105226	0.000675381	-0.00918044	-0.0190284	-0.0288518	-0.038634	-0.0483579	-0.0580066	-0.0675628	-0.0770094	-0.0863289	-0.095504	-0.104517	-0.113351	-0.121988	-0.13041	-0.1386	-0.14654	-0.154213	-0.161602	-0.168688	-0.175456	-0.181886	-0.187963	-0.19367	-0.198989	-0.203904	-0.2084	-0.212458	-0.216065	-0.219204	-0.221861	-0.224019	-0.225666	-0.226787	-0.227368	-0.227396	-0.226859	-0.225745	-0.224041	-0.221738	-0.218824	-0.21529	-0.211127	-0.206326	-0.20088	-0.194781	-0.188024	-0.180603
#875	-2.34016	-2.34652	-2.35262	-2.35843	-2.36394	-2.36916	-2.37406	-2.37864	-2.38289	-2.38679	-2.39034	-2.39353	-2.39635	-2.3988	-2.40086	-2.40252	-2.40379	-2.40466	-2.40511	-2.40515	-2.40477	-2.40397	-2.40273	-2.40107	-2.39898	-2.39645	-2.39349	-2.39009	-2.38626	-2.38198	-2.37728	-2.37214	-2.36657	-2.36057	-2.35415	-2.3473	-2.34004	-2.33237	-2.32428	-2.3158	-2.30692	-2.29766	-2.28801	-2.27799	-2.26761	-2.25687	-2.24578	-2.23436	-2.22261
#875	-0.277036	-0.277849	-0.278793	-0.279866	-0.281063	-0.282382	-0.28382	-0.285376	-0.287047	-0.288831	-0.290726	-0.29273	-0.294842	-0.29706	-0.299383	-0.301811	-0.304341	-0.306974	-0.309708	-0.312544	-0.315481	-0.318519	-0.321658	-0.324898	-0.328239	-0.331682	-0.335228	-0.338877	-0.34263	-0.346487	-0.350451	-0.354522	-0.358701	-0.362989	-0.367389	-0.371902	-0.376529	-0.381271	-0.386131	-0.39111	-0.396211	-0.401433	-0.406781	-0.412254	-0.417855	-0.423586	-0.429448	-0.435442	-0.44157
#875	1.05915	1.06014	1.0609	1.06143	1.06171	1.06175	1.06155	1.0611	1.06041	1.05947	1.05828	1.05685	1.05517	1.05325	1.05108	1.04866	1.04601	1.04312	1.03999	1.03663	1.03304	1.02923	1.02521	1.02097	1.01652	1.01187	1.00703	1.00201	0.996804	0.991434	0.985904	0.980226	0.974408	0.968463	0.962401	0.956234	0.949975	0.943637	0.937232	0.930775	0.924279	0.917759	0.911231	0.904708	0.898207	0.891744	0.885334	0.878993	0.872739
#875	-1.99629	-1.99088	-1.98533	-1.97964	-1.97381	-1.96784	-1.96174	-1.95552	-1.94917	-1.94271	-1.93614	-1.92945	-1.92266	-1.91578	-1.90879	-1.90172	-1.89456	-1.88732	-1.88001	-1.87262	-1.86516	-1.85765	-1.85007	-1.84244	-1.83476	-1.82704	-1.81928	-1.81148	-1.80366	-1.7958	-1.78793	-1.78003	-1.77212	-1.7642	-1.75628	-1.74836	-1.74043	-1.73252	-1.72461	-1.71672	-1.70885	-1.701	-1.69317	-1.68538	-1.67762	-1.66989	-1.66221	-1.65457	-1.64697
#875	1.24074	1.24246	1.24391	1.2451	1.24601	1.24664	1.24699	1.24705	1.24683	1.24631	1.2455	1.2444	1.24301	1.24132	1.23934	1.23707	1.2345	1.23165	1.2285	1.22507	1.22136	1.21736	1.21309	1.20855	1.20373	1.19866	1.19332	1.18774	1.1819	1.17582	1.16951	1.16298	1.15622	1.14925	1.14208	1.13471	1.12715	1.11942	1.11151	1.10345	1.09523	1.08687	1.07838	1.06978	1.06106	1.05224	1.04333	1.03434	1.02529
#875	0.722134	0.73223	0.742545	0.75307	0.763797	0.774716	0.785817	0.797091	0.808526	0.820112	0.831838	0.843693	0.855665	0.867742	0.879913	0.892164	0.904484	0.916859	0.929277	0.941724	0.954187	0.966653	0.979106	0.991535	1.00392	1.01626	1.02853	1.04072	1.05281	1.06479	1.07664	1.08836	1.09992	1.11131	1.12252	1.13353	1.14434	1.15491	1.16525	1.17533	1.18515	1.19469	1.20393	1.21287	1.22149	1.22977	1.23771	1.2453	1.25251
#875	0.328241	0.317505	0.307088	0.296999	0.287246	0.277839	0.268785	0.260092	0.251768	0.243819	0.236252	0.229073	0.222287	0.2159	0.209917	0.204341	0.199177	0.194428	0.190097	0.186188	0.182701	0.179641	0.177007	0.174801	0.173024	0.171677	0.170759	0.17027	0.170211	0.170579	0.171373	0.172593	0.174235	0.176297	0.178778	0.181674	0.184981	0.188695	0.192814	0.197332	0.202245	0.207548	0.213236	0.219302	0.225742	0.232548	0.239715	0.247234	0.255101
PinkyCaMP
animal number
#819	-0.360526	-0.357475	-0.354652	-0.352061	-0.349704	-0.347584	-0.345703	-0.344062	-0.342663	-0.341506	-0.340593	-0.339923	-0.339496	-0.339312	-0.33937	-0.339669	-0.340206	-0.340981	-0.341991	-0.343233	-0.344704	-0.346402	-0.348323	-0.350462	-0.352817	-0.355381	-0.358152	-0.361123	-0.364289	-0.367645	-0.371184	-0.374901	-0.378789	-0.382841	-0.38705	-0.391409	-0.39591	-0.400545	-0.405306	-0.410185	-0.415173	-0.42026	-0.425439	-0.430699	-0.43603	-0.441423	-0.446868	-0.452354	-0.45787
#819	0.953881	0.960588	0.967312	0.974043	0.980771	0.987486	0.994178	1.00084	1.00745	1.01401	1.02051	1.02693	1.03328	1.03952	1.04567	1.05171	1.05762	1.06341	1.06906	1.07456	1.07992	1.08511	1.09014	1.09499	1.09967	1.10416	1.10847	1.11258	1.11649	1.1202	1.1237	1.12699	1.13007	1.13294	1.13559	1.13802	1.14024	1.14224	1.14401	1.14557	1.14691	1.14803	1.14894	1.14963	1.15011	1.15037	1.15043	1.15028	1.14993
#819	-0.261771	-0.259366	-0.257006	-0.254696	-0.25244	-0.250242	-0.248109	-0.246045	-0.244055	-0.242145	-0.240321	-0.238588	-0.236951	-0.235418	-0.233993	-0.232683	-0.231494	-0.230431	-0.229501	-0.228708	-0.22806	-0.227561	-0.227218	-0.227035	-0.227017	-0.227171	-0.2275	-0.22801	-0.228704	-0.229587	-0.230663	-0.231935	-0.233407	-0.235082	-0.236963	-0.239053	-0.241353	-0.243866	-0.246595	-0.249539	-0.252702	-0.256084	-0.259686	-0.263509	-0.267554	-0.271821	-0.27631	-0.281022	-0.285957
#819	1.73407	1.74812	1.76223	1.7764	1.7906	1.80484	1.8191	1.83338	1.84765	1.86192	1.87618	1.8904	1.90459	1.91874	1.93283	1.94685	1.9608	1.97467	1.98845	2.00212	2.01568	2.02912	2.04244	2.05561	2.06864	2.08152	2.09423	2.10677	2.11913	2.1313	2.14327	2.15505	2.1666	2.17794	2.18905	2.19993	2.21057	2.22096	2.23109	2.24097	2.25058	2.25992	2.26898	2.27776	2.28626	2.29446	2.30237	2.30998	2.31729
#819	0.564009	0.559766	0.555481	0.551159	0.546802	0.542416	0.538005	0.533572	0.529123	0.524662	0.520193	0.515722	0.511253	0.506792	0.502344	0.497914	0.493508	0.48913	0.484788	0.480486	0.47623	0.472027	0.467883	0.463803	0.459794	0.455862	0.452014	0.448256	0.444593	0.441034	0.437583	0.434248	0.431035	0.42795	0.424999	0.422189	0.419525	0.417015	0.414663	0.412476	0.410459	0.408618	0.406958	0.405484	0.404202	0.403116	0.40223	0.40155	0.401078
#819	1.1049	1.10606	1.10714	1.10814	1.10907	1.10993	1.11071	1.11141	1.11203	1.11258	1.11305	1.11344	1.11375	1.11398	1.11413	1.1142	1.11418	1.11408	1.1139	1.11363	1.11328	1.11285	1.11233	1.11172	1.11103	1.11026	1.1094	1.10846	1.10743	1.10631	1.10511	1.10383	1.10246	1.10101	1.09947	1.09785	1.09615	1.09437	1.0925	1.09055	1.08852	1.08641	1.08422	1.08195	1.0796	1.07717	1.07467	1.07208	1.06942
#819	0.525637	0.536567	0.54704	0.557054	0.566605	0.575693	0.584315	0.592473	0.600165	0.607393	0.614158	0.620462	0.626309	0.631701	0.636643	0.641139	0.645195	0.648816	0.652009	0.654781	0.65714	0.659095	0.660654	0.661827	0.662624	0.663055	0.663133	0.662868	0.662274	0.661362	0.660147	0.658641	0.65686	0.654817	0.652528	0.650009	0.647274	0.64434	0.641223	0.63794	0.634508	0.630942	0.627262	0.623483	0.619622	0.615697	0.611726	0.607724	0.603708
#819	-1.87698	-1.8887	-1.90005	-1.91103	-1.92162	-1.93181	-1.9416	-1.95098	-1.95993	-1.96845	-1.97654	-1.98418	-1.99137	-1.99811	-2.00439	-2.01021	-2.01557	-2.02047	-2.02489	-2.02885	-2.03234	-2.03536	-2.03792	-2.04001	-2.04164	-2.04281	-2.04352	-2.04378	-2.04359	-2.04295	-2.04188	-2.04037	-2.03844	-2.03608	-2.03331	-2.03014	-2.02656	-2.0226	-2.01825	-2.01353	-2.00844	-2.003	-1.99722	-1.9911	-1.98465	-1.9779	-1.97083	-1.96348	-1.95584
#864	0.732427	0.728296	0.724119	0.719898	0.715637	0.711339	0.707006	0.702643	0.698252	0.693838	0.689404	0.684954	0.680493	0.676024	0.671553	0.667084	0.662622	0.658171	0.653737	0.649325	0.644941	0.64059	0.636277	0.632008	0.627789	0.623626	0.619523	0.615488	0.611526	0.607642	0.603842	0.600132	0.596517	0.593002	0.589591	0.586291	0.583105	0.580038	0.577094	0.574276	0.571588	0.569034	0.566615	0.564335	0.562195	0.560198	0.558344	0.556635	0.555071
#864	-0.405452	-0.397132	-0.388929	-0.380852	-0.372905	-0.365094	-0.357424	-0.349901	-0.342528	-0.335309	-0.328247	-0.321345	-0.314605	-0.308031	-0.301623	-0.295382	-0.289309	-0.283406	-0.277672	-0.272107	-0.26671	-0.261481	-0.25642	-0.251523	-0.246791	-0.242221	-0.237811	-0.233559	-0.229462	-0.225518	-0.221723	-0.218076	-0.214571	-0.211206	-0.207978	-0.204881	-0.201913	-0.19907	-0.196346	-0.193737	-0.19124	-0.188848	-0.186558	-0.184364	-0.182261	-0.180245	-0.178309	-0.17645	-0.174661
#864	0.0489481	0.0334394	0.0179361	0.002455	-0.0129867	-0.028372	-0.0436841	-0.058906	-0.074021	-0.0890127	-0.103865	-0.11856	-0.133084	-0.147421	-0.161555	-0.175471	-0.189154	-0.202591	-0.215767	-0.228668	-0.241282	-0.253596	-0.265598	-0.277276	-0.288618	-0.299615	-0.310256	-0.32053	-0.33043	-0.339945	-0.349069	-0.357793	-0.36611	-0.374014	-0.381498	-0.388558	-0.395186	-0.40138	-0.407135	-0.412448	-0.417314	-0.421732	-0.425699	-0.429213	-0.432274	-0.434879	-0.43703	-0.438725	-0.439966
#864	1.78065	1.77322	1.76574	1.75821	1.75063	1.743	1.73533	1.72761	1.71984	1.71204	1.70419	1.6963	1.68837	1.68041	1.67241	1.66438	1.65632	1.64823	1.64011	1.63197	1.62381	1.61563	1.60743	1.59922	1.59099	1.58276	1.57453	1.56629	1.55806	1.54983	1.54161	1.5334	1.52521	1.51704	1.5089	1.50078	1.4927	1.48465	1.47665	1.4687	1.46079	1.45294	1.44515	1.43743	1.42978	1.42221	1.41471	1.40731	1.39999
#864	1.0399	1.04201	1.04399	1.04583	1.04753	1.04911	1.05055	1.05187	1.05306	1.05413	1.05508	1.05592	1.05664	1.05725	1.05775	1.05814	1.05843	1.05861	1.05869	1.05867	1.05855	1.05833	1.05801	1.05759	1.05708	1.05647	1.05576	1.05496	1.05405	1.05305	1.05194	1.05074	1.04943	1.04802	1.0465	1.04487	1.04313	1.04129	1.03932	1.03725	1.03505	1.03273	1.03029	1.02773	1.02504	1.02221	1.01926	1.01616	1.01294
#864	-0.0960083	-0.0937055	-0.0912831	-0.0887399	-0.086075	-0.0832876	-0.0803766	-0.0773415	-0.0741813	-0.0708956	-0.0674837	-0.0639453	-0.0602801	-0.0564879	-0.0525685	-0.048522	-0.0443487	-0.0400487	-0.0356226	-0.031071	-0.0263944	-0.0215939	-0.0166704	-0.0116251	-0.00645916	-0.00117413	0.00422846	0.0097469	0.0153794	0.0211239	0.0269783	0.0329406	0.0390082	0.0451787	0.0514497	0.0578185	0.0642823	0.0708383	0.0774837	0.0842155	0.0910308	0.0979264	0.104899	0.111947	0.119065	0.126252	0.133504	0.140818	0.14819
#864	0.97655	0.964539	0.952279	0.939783	0.927062	0.914131	0.901	0.887684	0.874195	0.860547	0.846753	0.832826	0.818779	0.804625	0.790379	0.776052	0.761658	0.74721	0.732721	0.718204	0.70367	0.689133	0.674603	0.660094	0.645617	0.631182	0.616801	0.602485	0.588244	0.574089	0.560028	0.546073	0.532231	0.518513	0.504926	0.49148	0.478182	0.46504	0.452062	0.439254	0.426624	0.414178	0.401923	0.389864	0.378007	0.366359	0.354923	0.343705	0.332709
#864	1.30373	1.29818	1.29222	1.28587	1.27912	1.272	1.2645	1.25663	1.24841	1.23985	1.23094	1.22171	1.21216	1.20231	1.19216	1.18173	1.17104	1.16009	1.1489	1.13748	1.12585	1.11401	1.102	1.08982	1.07748	1.065	1.05241	1.03971	1.02693	1.01408	1.00117	0.988233	0.975277	0.962322	0.949387	0.93649	0.923648	0.91088	0.898203	0.885636	0.873197	0.860903	0.848772	0.836821	0.825067	0.813527	0.802217	0.791153	0.780352
#920	0.765505	0.765041	0.764522	0.763951	0.763329	0.762659	0.761944	0.761187	0.76039	0.759555	0.758686	0.757784	0.756852	0.755892	0.754906	0.753898	0.752869	0.75182	0.750755	0.749674	0.748581	0.747476	0.746362	0.745239	0.744111	0.742977	0.741841	0.740702	0.739562	0.738423	0.737286	0.736152	0.735021	0.733894	0.732773	0.731659	0.730551	0.72945	0.728357	0.727272	0.726195	0.725126	0.724067	0.723015	0.721972	0.720937	0.71991	0.71889	0.717876
#920	0.867905	0.859642	0.851486	0.843441	0.835511	0.8277	0.820013	0.812454	0.805027	0.797735	0.790583	0.783575	0.776715	0.770005	0.763449	0.757052	0.750815	0.744743	0.738837	0.7331	0.727536	0.722146	0.716931	0.711895	0.707038	0.702361	0.697865	0.693552	0.689421	0.685472	0.681705	0.67812	0.674716	0.671492	0.668446	0.665578	0.662884	0.660365	0.658016	0.655836	0.653822	0.651971	0.65028	0.648746	0.647366	0.646136	0.645052	0.64411	0.643308
#920	0.827694	0.827483	0.827173	0.826768	0.826271	0.825683	0.82501	0.824253	0.823416	0.822503	0.821517	0.820461	0.819339	0.818154	0.81691	0.81561	0.814257	0.812856	0.811408	0.809918	0.808388	0.806823	0.805224	0.803595	0.801939	0.800258	0.798556	0.796835	0.795097	0.793345	0.791582	0.789809	0.788029	0.786243	0.784455	0.782664	0.780874	0.779086	0.7773	0.77552	0.773745	0.771978	0.770218	0.768468	0.766729	0.765	0.763284	0.76158	0.75989
#920	0.169677	0.169372	0.168485	0.167017	0.164966	0.162333	0.159118	0.155323	0.15095	0.146003	0.140483	0.134397	0.127748	0.120543	0.112787	0.104488	0.0956532	0.0862907	0.0764094	0.0660186	0.0551284	0.0437494	0.0318926	0.0195697	0.00679286	-0.0064252	-0.0200714	-0.034132	-0.0485931	-0.0634401	-0.0786583	-0.0942325	-0.110147	-0.126386	-0.142934	-0.159774	-0.17689	-0.194265	-0.211882	-0.229724	-0.247775	-0.266017	-0.284434	-0.303007	-0.321721	-0.340557	-0.359499	-0.37853	-0.397632
#920	0.235339	0.218834	0.201912	0.184585	0.166866	0.148767	0.1303	0.111481	0.0923232	0.072841	0.0530499	0.0329655	0.012604	-0.00801822	-0.0288841	-0.0499762	-0.0712769	-0.0927682	-0.114432	-0.136248	-0.1582	-0.180267	-0.20243	-0.224669	-0.246966	-0.2693	-0.291652	-0.314003	-0.336332	-0.358621	-0.38085	-0.402999	-0.425052	-0.446988	-0.468789	-0.490438	-0.511917	-0.533209	-0.554296	-0.575164	-0.595796	-0.616176	-0.63629	-0.656123	-0.675663	-0.694896	-0.713809	-0.732391	-0.750631
[truncated: 951 more columns]

## Sheet: Extended Data Fig.3e
Control
animal number
#861	1.9758	1.98887	2.00177	2.0145	2.02705	2.03942	2.05158	2.06354	2.07528	2.08679	2.09806	2.10909	2.11986	2.13036	2.14059	2.15053	2.16018	2.16953	2.17857	2.18729	2.19568	2.20374	2.21146	2.21884	2.22586	2.23252	2.23882	2.24475	2.25031	2.25549	2.26029	2.2647	2.26873	2.27237	2.27562	2.27848	2.28095	2.28302	2.28471	2.286	2.2869	2.28742	2.28755	2.28729	2.28666	2.28565	2.28426	2.28251	2.28039
#861	-2.08666	-2.08015	-2.07328	-2.06606	-2.05849	-2.05056	-2.04229	-2.03368	-2.02473	-2.01544	-2.00583	-1.99589	-1.98563	-1.97507	-1.9642	-1.95303	-1.94158	-1.92985	-1.91784	-1.90557	-1.89305	-1.88028	-1.86728	-1.85405	-1.84061	-1.82696	-1.81312	-1.7991	-1.7849	-1.77055	-1.75605	-1.74141	-1.72664	-1.71177	-1.69679	-1.68172	-1.66657	-1.65136	-1.6361	-1.62079	-1.60546	-1.59011	-1.57477	-1.55943	-1.54411	-1.52883	-1.51359	-1.49842	-1.48332
#861	-0.382148	-0.395723	-0.409351	-0.423017	-0.436707	-0.450409	-0.464108	-0.477792	-0.491446	-0.505057	-0.518613	-0.532101	-0.545507	-0.558821	-0.572028	-0.585118	-0.598078	-0.610898	-0.623567	-0.636072	-0.648405	-0.660555	-0.672512	-0.684268	-0.695812	-0.707137	-0.718235	-0.729097	-0.739716	-0.750086	-0.760201	-0.770053	-0.779637	-0.788949	-0.797983	-0.806736	-0.815202	-0.82338	-0.831265	-0.838856	-0.84615	-0.853145	-0.85984	-0.866234	-0.872326	-0.878117	-0.883607	-0.888796	-0.893686
#861	0.420041	0.425137	0.429935	0.43443	0.438623	0.442511	0.446092	0.449368	0.452336	0.454997	0.457352	0.4594	0.461144	0.462586	0.463726	0.464567	0.465113	0.465367	0.465332	0.465013	0.464414	0.46354	0.462396	0.460988	0.459323	0.457406	0.455245	0.452846	0.450218	0.447368	0.444304	0.441034	0.437567	0.433913	0.43008	0.426078	0.421916	0.417604	0.413152	0.40857	0.403869	0.399057	0.394147	0.389147	0.384069	0.378922	0.373718	0.368466	0.363176
#861	-0.649219	-0.649041	-0.648829	-0.648582	-0.6483	-0.647982	-0.647627	-0.647235	-0.646805	-0.646335	-0.645825	-0.645272	-0.644675	-0.644033	-0.643344	-0.642606	-0.641818	-0.640976	-0.64008	-0.639126	-0.638113	-0.637038	-0.635899	-0.634693	-0.633418	-0.632072	-0.630651	-0.629154	-0.627577	-0.625919	-0.624176	-0.622347	-0.620428	-0.618418	-0.616314	-0.614114	-0.611816	-0.609418	-0.606917	-0.604313	-0.601603	-0.598787	-0.595861	-0.592826	-0.58968	-0.586423	-0.583053	-0.57957	-0.575973
#861	0.0834176	0.0861284	0.0891594	0.092512	0.0961873	0.100186	0.104509	0.109157	0.11413	0.119427	0.125049	0.130993	0.13726	0.143848	0.150755	0.15798	0.165519	0.173371	0.181532	0.189999	0.198768	0.207835	0.217196	0.226846	0.236779	0.246991	0.257475	0.268226	0.279235	0.290497	0.302004	0.313748	0.325721	0.337915	0.35032	0.362928	0.375729	0.388713	0.40187	0.415189	0.428661	0.442272	0.456013	0.469872	0.483837	0.497895	0.512036	0.526245	0.540512
#862	1.2755	1.27573	1.27602	1.27637	1.27679	1.27725	1.27777	1.27833	1.27893	1.27957	1.28024	1.28094	1.28166	1.28241	1.28316	1.28392	1.28468	1.28545	1.2862	1.28694	1.28766	1.28836	1.28903	1.28967	1.29026	1.29082	1.29132	1.29177	1.29216	1.29248	1.29274	1.29292	1.29303	1.29305	1.29299	1.29284	1.29259	1.29225	1.29181	1.29127	1.29063	1.28987	1.28901	1.28803	1.28695	1.28574	1.28443	1.283	1.28145
#862	-2.29066	-2.29166	-2.29284	-2.29417	-2.29567	-2.29733	-2.29915	-2.30113	-2.30328	-2.30559	-2.30805	-2.31068	-2.31346	-2.3164	-2.31949	-2.32273	-2.32612	-2.32966	-2.33335	-2.33717	-2.34114	-2.34525	-2.34948	-2.35385	-2.35835	-2.36297	-2.3677	-2.37256	-2.37753	-2.38261	-2.38779	-2.39307	-2.39845	-2.40392	-2.40948	-2.41513	-2.42085	-2.42665	-2.43252	-2.43845	-2.44445	-2.45051	-2.45661	-2.46277	-2.46897	-2.4752	-2.48147	-2.48778	-2.4941
#862	1.71798	1.71794	1.71756	1.71686	1.71583	1.71448	1.71282	1.71085	1.70858	1.706	1.70314	1.69999	1.69656	1.69286	1.6889	1.68468	1.68021	1.6755	1.67057	1.66541	1.66003	1.65445	1.64867	1.64271	1.63657	1.63026	1.62379	1.61718	1.61042	1.60353	1.59652	1.5894	1.58218	1.57487	1.56747	1.55999	1.55245	1.54486	1.53721	1.52953	1.52182	1.51408	1.50633	1.49857	1.49081	1.48306	1.47532	1.46761	1.45993
#862	-1.19807	-1.21015	-1.22228	-1.23445	-1.24664	-1.25885	-1.27106	-1.28327	-1.29547	-1.30765	-1.31979	-1.33189	-1.34393	-1.35592	-1.36783	-1.37967	-1.39141	-1.40305	-1.41458	-1.426	-1.43729	-1.44844	-1.45945	-1.4703	-1.481	-1.49152	-1.50187	-1.51203	-1.52199	-1.53175	-1.54131	-1.55065	-1.55976	-1.56864	-1.57729	-1.58569	-1.59385	-1.60175	-1.60938	-1.61675	-1.62385	-1.63067	-1.63721	-1.64346	-1.64941	-1.65508	-1.66044	-1.6655	-1.67026
#862	0.731716	0.75765	0.783793	0.810132	0.83665	0.863333	0.890164	0.917129	0.944211	0.971392	0.998658	1.02599	1.05337	1.08078	1.10821	1.13563	1.16304	1.1904	1.2177	1.24493	1.27206	1.29907	1.32596	1.35268	1.37924	1.40561	1.43176	1.45768	1.48336	1.50876	1.53388	1.55869	1.58317	1.60731	1.63108	1.65447	1.67745	1.70002	1.72214	1.74381	1.765	1.78569	1.80588	1.82554	1.84465	1.8632	1.88118	1.89857	1.91534
#862	-1.81226	-1.81393	-1.81548	-1.81691	-1.81821	-1.81938	-1.82041	-1.8213	-1.82204	-1.82263	-1.82307	-1.82335	-1.82346	-1.8234	-1.82317	-1.82276	-1.82218	-1.82141	-1.82045	-1.81931	-1.81797	-1.81643	-1.8147	-1.81276	-1.81063	-1.80829	-1.80574	-1.80299	-1.80002	-1.79685	-1.79347	-1.78988	-1.78608	-1.78207	-1.77785	-1.77343	-1.76879	-1.76395	-1.75891	-1.75366	-1.74822	-1.74258	-1.73674	-1.73071	-1.7245	-1.7181	-1.71153	-1.70477	-1.69785
#863	2.00152	1.99621	1.99081	1.98533	1.97978	1.97415	1.96845	1.96269	1.95686	1.95096	1.94502	1.93901	1.93296	1.92686	1.92072	1.91453	1.90831	1.90206	1.89577	1.88946	1.88313	1.87678	1.8704	1.86402	1.85762	1.85122	1.84481	1.8384	1.83199	1.82559	1.81919	1.81279	1.80641	1.80004	1.79369	1.78735	1.78104	1.77474	1.76847	1.76222	1.75601	1.74982	1.74366	1.73754	1.73145	1.7254	1.71939	1.71342	1.70749
#863	2.86517	2.8793	2.89344	2.9076	2.92174	2.93588	2.94999	2.96406	2.97808	2.99205	3.00594	3.01976	3.03349	3.04713	3.06065	3.07405	3.08733	3.10047	3.11346	3.1263	3.13897	3.15147	3.16379	3.17592	3.18784	3.19957	3.21107	3.22236	3.23341	3.24423	3.25481	3.26513	3.2752	3.285	3.29453	3.30378	3.31276	3.32144	3.32983	3.33792	3.34571	3.35319	3.36036	3.36721	3.37374	3.37995	3.38582	3.39137	3.39658
#863	-0.237584	-0.243976	-0.250348	-0.256694	-0.263012	-0.269298	-0.275546	-0.281755	-0.287919	-0.294034	-0.300096	-0.306102	-0.312048	-0.317928	-0.323741	-0.329481	-0.335146	-0.340731	-0.346232	-0.351648	-0.356974	-0.362207	-0.367344	-0.372383	-0.377321	-0.382155	-0.386883	-0.391503	-0.396014	-0.400413	-0.4047	-0.408872	-0.41293	-0.416872	-0.420698	-0.424408	-0.428001	-0.431479	-0.434841	-0.438089	-0.441223	-0.444246	-0.447158	-0.449962	-0.452661	-0.455256	-0.45775	-0.460147	-0.462451
#863	-1.064	-1.07585	-1.08757	-1.09914	-1.11057	-1.12184	-1.13296	-1.1439	-1.15467	-1.16527	-1.17568	-1.1859	-1.19593	-1.20576	-1.21539	-1.22481	-1.23403	-1.24302	-1.25181	-1.26037	-1.26871	-1.27682	-1.2847	-1.29235	-1.29977	-1.30696	-1.31391	-1.32062	-1.32709	-1.33331	-1.3393	-1.34505	-1.35055	-1.3558	-1.36082	-1.36559	-1.37011	-1.37439	-1.37843	-1.38222	-1.38577	-1.38909	-1.39216	-1.39499	-1.39758	-1.39994	-1.40207	-1.40396	-1.40563
#863	-1.486	-1.48214	-1.4782	-1.47418	-1.4701	-1.46597	-1.4618	-1.45759	-1.45336	-1.44911	-1.44486	-1.44061	-1.43638	-1.43217	-1.428	-1.42386	-1.41978	-1.41576	-1.41181	-1.40794	-1.40415	-1.40045	-1.39685	-1.39336	-1.38999	-1.38673	-1.3836	-1.3806	-1.37774	-1.37501	-1.37243	-1.37	-1.36772	-1.3656	-1.36363	-1.36182	-1.36017	-1.35868	-1.35734	-1.35617	-1.35515	-1.3543	-1.35359	-1.35304	-1.35264	-1.35239	-1.35227	-1.3523	-1.35246
#863	2.1243	2.13274	2.14077	2.1484	2.1556	2.16237	2.1687	2.17459	2.18004	2.18502	2.18954	2.1936	2.19719	2.2003	2.20294	2.20509	2.20677	2.20796	2.20866	2.20888	2.20862	2.20786	2.20663	2.2049	2.2027	2.20002	2.19685	2.19321	2.1891	2.18453	2.17948	2.17398	2.16803	2.16162	2.15478	2.14749	2.13978	2.13164	2.12309	2.11413	2.10477	2.09502	2.08489	2.07439	2.06352	2.05229	2.04073	2.02883	2.0166
#875	-0.0847374	-0.0950089	-0.105153	-0.115164	-0.125035	-0.134758	-0.144326	-0.153733	-0.162971	-0.172032	-0.18091	-0.189597	-0.198086	-0.206368	-0.214438	-0.222286	-0.229907	-0.237291	-0.244433	-0.251325	-0.257959	-0.264328	-0.270427	-0.276247	-0.281783	-0.287027	-0.291975	-0.296619	-0.300954	-0.304974	-0.308676	-0.312053	-0.315101	-0.317816	-0.320195	-0.322233	-0.323929	-0.325279	-0.326281	-0.326934	-0.327237	-0.327188	-0.326786	-0.326033	-0.324929	-0.323474	-0.321671	-0.31952	-0.317025
#875	-0.761749	-0.755132	-0.74864	-0.742275	-0.73604	-0.72994	-0.723975	-0.718149	-0.712463	-0.70692	-0.701519	-0.696264	-0.691153	-0.686188	-0.68137	-0.676696	-0.672168	-0.667785	-0.663544	-0.659445	-0.655487	-0.651666	-0.647982	-0.64443	-0.641008	-0.637713	-0.634542	-0.631491	-0.628555	-0.625732	-0.623015	-0.620401	-0.617885	-0.615462	-0.613126	-0.610873	-0.608697	-0.606593	-0.604554	-0.602577	-0.600654	-0.598781	-0.596951	-0.59516	-0.593402	-0.591671	-0.589962	-0.588271	-0.586592
#875	-0.355068	-0.354732	-0.354628	-0.354761	-0.355137	-0.355759	-0.356632	-0.357758	-0.359142	-0.360786	-0.362692	-0.364861	-0.367296	-0.369997	-0.372964	-0.376198	-0.379698	-0.383464	-0.387494	-0.391786	-0.396339	-0.401149	-0.406215	-0.411532	-0.417097	-0.422907	-0.428955	-0.435239	-0.441751	-0.448488	-0.455442	-0.462608	-0.469978	-0.477546	-0.485305	-0.493247	-0.501364	-0.509648	-0.51809	-0.526682	-0.535415	-0.54428	-0.553268	-0.562368	-0.571572	-0.580869	-0.590249	-0.599704	-0.609222
#875	0.590279	0.590067	0.589702	0.589186	0.588522	0.587712	0.586758	0.585661	0.584425	0.583051	0.581542	0.5799	0.578127	0.576226	0.574199	0.572049	0.569778	0.567388	0.564883	0.562264	0.559535	0.556697	0.553754	0.550708	0.547562	0.544319	0.540981	0.537551	0.534032	0.530427	0.526739	0.52297	0.519123	0.515202	0.511208	0.507147	0.503019	0.498829	0.494579	0.490273	0.485913	0.481503	0.477046	0.472545	0.468003	0.463424	0.45881	0.454166	0.449495
#875	-1.99629	-1.99088	-1.98533	-1.97964	-1.97381	-1.96784	-1.96174	-1.95552	-1.94917	-1.94271	-1.93614	-1.92945	-1.92266	-1.91578	-1.90879	-1.90172	-1.89456	-1.88732	-1.88001	-1.87262	-1.86516	-1.85765	-1.85007	-1.84244	-1.83476	-1.82704	-1.81928	-1.81148	-1.80366	-1.7958	-1.78793	-1.78003	-1.77212	-1.7642	-1.75628	-1.74836	-1.74043	-1.73252	-1.72461	-1.71672	-1.70885	-1.701	-1.69317	-1.68538	-1.67762	-1.66989	-1.66221	-1.65457	-1.64697
#875	0.700595	0.683052	0.665275	0.647284	0.629097	0.610736	0.59222	0.573569	0.554804	0.535945	0.517013	0.498028	0.479011	0.459983	0.440963	0.421973	0.403032	0.38416	0.365377	0.346703	0.328156	0.309755	0.291519	0.273466	0.255613	0.237978	0.220577	0.203427	0.186542	0.169939	0.153631	0.137633	0.121958	0.106619	0.0916274	0.0769952	0.0627331	0.0488513	0.0353595	0.0222664	0.00958039	-0.00269094	-0.0145406	-0.0259623	-0.0369502	-0.0474994	-0.0576053	-0.0672641	-0.0764726
#875	-0.214604	-0.209899	-0.205064	-0.200101	-0.195014	-0.189805	-0.184476	-0.179032	-0.173474	-0.167805	-0.162027	-0.156143	-0.150155	-0.144067	-0.137879	-0.131595	-0.125217	-0.118746	-0.112186	-0.105539	-0.0988066	-0.0919911	-0.0850949	-0.0781201	-0.0710691	-0.0639439	-0.0567468	-0.0494801	-0.0421459	-0.0347465	-0.0272843	-0.0197613	-0.0121801	-0.00454275	0.00314825	0.0108906	0.0186819	0.0265197	0.0344017	0.0423253	0.0502881	0.0582876	0.0663212	0.0743865	0.0824809	0.0906017	0.0987464	0.106912	0.115097
#875	1.15045	1.14499	1.13914	1.1329	1.12627	1.11926	1.11187	1.10411	1.09597	1.08748	1.07862	1.06941	1.05985	1.04995	1.03972	1.02916	1.01828	1.0071	0.995616	0.983843	0.971789	0.959465	0.946881	0.934049	0.920979	0.907683	0.894173	0.880461	0.866561	0.852485	0.838246	0.823857	0.809334	0.794689	0.779936	0.765092	0.750169	0.735183	0.720148	0.705081	0.689996	0.674907	0.659832	0.644784	0.629779	0.614833	0.59996	0.585176	0.570496
PinkyCaMP
animal number
#819	2.27073	2.25719	2.24353	2.22975	2.21588	2.20193	2.18789	2.17378	2.15962	2.14541	2.13117	2.1169	2.10262	2.08833	2.07406	2.0598	2.04558	2.03139	2.01726	2.0032	1.98921	1.97531	1.9615	1.94781	1.93423	1.92079	1.9075	1.89435	1.88137	1.86857	1.85596	1.84354	1.83133	1.81934	1.80757	1.79605	1.78477	1.77375	1.763	1.75253	1.74233	1.73244	1.72284	1.71356	1.70459	1.69594	1.68763	1.67966	1.67203
#819	0.693399	0.698632	0.703939	0.709314	0.714748	0.720233	0.725763	0.731328	0.73692	0.742533	0.748157	0.753785	0.759408	0.765018	0.770606	0.776166	0.781687	0.787163	0.792585	0.797945	0.803235	0.808447	0.813573	0.818605	0.823536	0.828359	0.833064	0.837646	0.842096	0.846408	0.850575	0.85459	0.858445	0.862135	0.865653	0.868992	0.872147	0.875112	0.87788	0.880446	0.882804	0.88495	0.886878	0.888583	0.890061	0.891307	0.892318	0.893089	0.893616
#819	-0.302237	-0.289017	-0.275672	-0.262215	-0.248662	-0.235027	-0.221325	-0.207569	-0.193772	-0.179949	-0.166113	-0.152275	-0.138449	-0.124646	-0.110878	-0.0971555	-0.0834903	-0.0698924	-0.0563719	-0.0429383	-0.0296009	-0.0163684	-0.00324911	0.00974896	0.0226184	0.035352	0.0479433	0.0603861	0.0726747	0.0848036	0.0967681	0.108564	0.120186	0.131633	0.142899	0.153983	0.164883	0.175596	0.186121	0.196457	0.206604	0.21656	0.226326	0.235903	0.245291	0.254491	0.263505	0.272334	0.280981
#819	1.0636	1.08083	1.09811	1.11542	1.13276	1.1501	1.16742	1.1847	1.20193	1.21909	1.23615	1.2531	1.26993	1.2866	1.30312	1.31945	1.33558	1.35149	1.36718	1.38261	1.39778	1.41267	1.42727	1.44156	1.45552	1.46915	1.48244	1.49537	1.50792	1.5201	1.53188	1.54327	1.55425	1.56482	1.57496	1.58468	1.59396	1.60281	1.61122	1.61918	1.6267	1.63377	1.6404	1.64657	1.65231	1.6576	1.66246	1.66687	1.67086
#819	0.0535945	0.0445138	0.0359206	0.0278349	0.0202758	0.0132615	0.00680933	0.000935839	-0.0043435	-0.00901415	-0.0130626	-0.0164763	-0.0192439	-0.0213549	-0.0227999	-0.0235708	-0.0236604	-0.0230627	-0.0217726	-0.0197864	-0.0171014	-0.013716	-0.00962968	-0.00484315	0.000641816	0.00682231	0.0136943	0.0212527	0.0294911	0.0384023	0.0479778	0.058208	0.0690822	0.0805888	0.092715	0.105447	0.11877	0.132667	0.147123	0.16212	0.177637	0.193657	0.210158	0.22712	0.244519	0.262332	0.280537	0.299109	0.318022
#819	0.250307	0.264678	0.279077	0.293495	0.307925	0.322356	0.336781	0.351189	0.365574	0.379925	0.394235	0.408494	0.422694	0.436828	0.450886	0.464862	0.478746	0.492533	0.506213	0.519781	0.533229	0.54655	0.559739	0.572788	0.585693	0.598447	0.611046	0.623483	0.635755	0.647856	0.659783	0.671531	0.683097	0.694477	0.705669	0.716669	0.727476	0.738086	0.748498	0.75871	0.768721	0.77853	0.788137	0.797539	0.806738	0.815734	0.824527	0.833117	0.841506
#819	1.54183	1.52233	1.50249	1.48233	1.46187	1.44111	1.42008	1.39879	1.37726	1.35551	1.33354	1.31139	1.28907	1.26659	1.24398	1.22125	1.19843	1.17552	1.15256	1.12956	1.10653	1.0835	1.06048	1.0375	1.01458	0.991724	0.968958	0.946301	0.923768	0.901377	0.879144	0.857086	0.835219	0.813558	0.792117	0.770911	0.749954	0.729258	0.708836	0.6887	0.668861	0.649329	0.630115	0.611228	0.592677	0.574469	0.556612	0.539113	0.521979
#819	-0.312393	-0.312935	-0.313425	-0.313856	-0.31422	-0.314509	-0.314716	-0.314834	-0.314855	-0.314774	-0.314582	-0.314275	-0.313844	-0.313286	-0.312593	-0.31176	-0.310783	-0.309655	-0.308373	-0.306932	-0.305329	-0.303558	-0.301618	-0.299505	-0.297217	-0.294751	-0.292104	-0.289277	-0.286267	-0.283074	-0.279696	-0.276135	-0.27239	-0.268462	-0.264352	-0.26006	-0.25559	-0.250942	-0.246119	-0.241124	-0.235959	-0.230628	-0.225134	-0.219481	-0.213673	-0.207714	-0.201608	-0.19536	-0.188976
#864	1.76362	1.75706	1.75051	1.74397	1.73745	1.73095	1.72447	1.71803	1.71161	1.70523	1.69889	1.69259	1.68633	1.68011	1.67394	1.66781	1.66173	1.65569	1.6497	1.64376	1.63787	1.63202	1.62622	1.62046	1.61474	1.60907	1.60344	1.59785	1.59229	1.58677	1.58128	1.57583	1.5704	1.56499	1.55961	1.55424	1.54889	1.54355	1.53823	1.5329	1.52758	1.52225	1.51692	1.51158	1.50622	1.50084	1.49544	1.49001	1.48455
#864	1.27329	1.27332	1.27317	1.27283	1.27232	1.27162	1.27075	1.2697	1.26848	1.26708	1.26551	1.26377	1.26186	1.25979	1.25756	1.25517	1.25262	1.24993	1.24709	1.24411	1.24099	1.23773	1.23435	1.23085	1.22722	1.22349	1.21964	1.2157	1.21166	1.20753	1.20332	1.19903	1.19467	1.19025	1.18577	1.18123	1.17665	1.17204	1.16739	1.16272	1.15803	1.15333	1.14863	1.14393	1.13924	1.13457	1.12992	1.1253	1.12073
#864	0.0420151	0.0430597	0.0440158	0.044879	0.045645	0.0463093	0.0468678	0.0473165	0.0476517	0.0478697	0.0479671	0.0479407	0.0477876	0.0475051	0.0470909	0.0465428	0.0458591	0.0450381	0.0440789	0.0429804	0.0417421	0.0403638	0.0388455	0.0371876	0.0353908	0.033456	0.0313846	0.029178	0.026838	0.0243669	0.0217669	0.0190407	0.0161912	0.0132214	0.0101348	0.00693494	0.00362553	0.000210611	-0.00330565	-0.0069189	-0.0106246	-0.014418	-0.0182944	-0.0222487	-0.0262759	-0.0303707	-0.0345278	-0.0387417	-0.0430071
#864	1.43302	1.42951	1.4262	1.42306	1.42011	1.41733	1.41474	1.41233	1.4101	1.40805	1.40617	1.40447	1.40294	1.40159	1.40041	1.3994	1.39855	1.39787	1.39735	1.397	1.3968	1.39676	1.39687	1.39713	1.39754	1.39809	1.39878	1.39961	1.40058	1.40167	1.40289	1.40423	1.40569	1.40727	1.40895	1.41074	1.41262	1.4146	1.41667	1.41883	1.42107	1.42337	1.42575	1.42819	1.43069	1.43323	1.43583	1.43846	1.44112
#864	0.783699	0.787957	0.792466	0.797224	0.80223	0.807482	0.812975	0.818707	0.824674	0.830871	0.837295	0.843941	0.850802	0.857875	0.865151	0.872626	0.880293	0.888144	0.896173	0.904372	0.912734	0.92125	0.929913	0.938714	0.947645	0.956697	0.965862	0.975132	0.984497	0.993948	1.00348	1.01308	1.02273	1.03244	1.0422	1.05198	1.06179	1.07162	1.08146	1.09129	1.10112	1.11093	1.12071	1.13047	1.14018	1.14984	1.15945	1.169	1.17848
#864	-1.4994	-1.51603	-1.53217	-1.5478	-1.5629	-1.57745	-1.59144	-1.60483	-1.61762	-1.62979	-1.64132	-1.65219	-1.66239	-1.6719	-1.68072	-1.68882	-1.6962	-1.70284	-1.70873	-1.71386	-1.71823	-1.72183	-1.72464	-1.72666	-1.72788	-1.72831	-1.72793	-1.72675	-1.72475	-1.72195	-1.71833	-1.7139	-1.70865	-1.7026	-1.69574	-1.68808	-1.67962	-1.67036	-1.66031	-1.64948	-1.63787	-1.6255	-1.61236	-1.59848	-1.58386	-1.56852	-1.55246	-1.5357	-1.51825
#864	0.756085	0.745764	0.735484	0.725252	0.715077	0.704967	0.694929	0.684973	0.675106	0.665336	0.65567	0.646116	0.636683	0.627377	0.618205	0.609176	0.600296	0.591572	0.583011	0.57462	0.566406	0.558375	0.550534	0.542888	0.535444	0.528207	0.521183	0.514377	0.507795	0.501441	0.49532	0.489437	0.483795	0.4784	0.473254	0.46836	0.463723	0.459345	0.455228	0.451374	0.447786	0.444466	0.441415	0.438633	0.436122	0.433882	0.431914	0.430217	0.428791
#864	2.30191	2.30469	2.30719	2.3094	2.31131	2.31291	2.31419	2.31515	2.31576	2.31604	2.31595	2.31551	2.3147	2.31352	2.31195	2.31	2.30765	2.30491	2.30177	2.29822	2.29427	2.2899	2.28512	2.27992	2.27431	2.26828	2.26183	2.25496	2.24768	2.23998	2.23186	2.22333	2.21439	2.20504	2.19528	2.18513	2.17458	2.16364	2.15231	2.14061	2.12854	2.1161	2.1033	2.09015	2.07667	2.06285	2.04871	2.03426	2.01952
#920	-1.14843	-1.14002	-1.13149	-1.12284	-1.11408	-1.10522	-1.09627	-1.08722	-1.0781	-1.06891	-1.05965	-1.05033	-1.04097	-1.03157	-1.02215	-1.01271	-1.00326	-0.993809	-0.984374	-0.974962	-0.965585	-0.956254	-0.946979	-0.937773	-0.928647	-0.919613	-0.910682	-0.901868	-0.893183	-0.884638	-0.876247	-0.868022	-0.859976	-0.852122	-0.844473	-0.837041	-0.82984	-0.822883	-0.816182	-0.809751	-0.803602	-0.797748	-0.792202	-0.786976	-0.782082	-0.777532	-0.773337	-0.769511	-0.766062
#920	2.99087	2.98772	2.98496	2.9826	2.98065	2.9791	2.97795	2.97721	2.97686	2.97692	2.97738	2.97824	2.97949	2.98114	2.98317	2.98559	2.9884	2.99158	2.99513	2.99906	3.00334	3.00798	3.01298	3.01832	3.02399	3.03	3.03633	3.04298	3.04994	3.0572	3.06475	3.07259	3.0807	3.08908	3.09772	3.10661	3.11574	3.12509	3.13466	3.14444	3.15442	3.16458	3.17492	3.18542	3.19607	3.20686	3.21778	3.22881	3.23994
#920	-0.0968665	-0.0970743	-0.0972268	-0.0973209	-0.0973537	-0.0973217	-0.0972214	-0.0970489	-0.0968	-0.0964705	-0.0960557	-0.0955509	-0.0949511	-0.0942512	-0.0934457	-0.0925293	-0.0914961	-0.0903406	-0.0890568	-0.0876387	-0.0860804	-0.0843757	-0.0825187	-0.0805032	-0.0783231	-0.0759727	-0.0734458	-0.0707368	-0.0678398	-0.0647495	-0.0614605	-0.0579675	-0.0542656	-0.0503501	-0.0462166	-0.0418607	-0.0372788	-0.0324671	-0.0274226	-0.0221423	-0.0166237	-0.0108648	-0.00486387	0.00138035	0.00786871	0.0146016	0.021579	0.0288004	0.0362648
#920	0.22829	0.229305	0.230735	0.23257	0.234802	0.237419	0.240412	0.243769	0.247479	0.251529	0.255908	0.260603	0.265601	0.270889	0.276453	0.28228	0.288356	0.294667	0.301199	0.307938	0.314869	0.321979	0.329252	0.336674	0.344231	0.351909	0.359692	0.367567	0.37552	0.383535	0.391599	0.399697	0.407816	0.415942	0.424061	0.43216	0.440225	0.448243	0.456202	0.464088	0.47189	0.479595	0.487191	0.494668	0.502013	0.509216	0.516267	0.523155	0.529872
#920	0.00914329	0.0171043	0.0248213	0.0322927	0.0395177	0.0464954	0.0532255	0.0597083	0.0659442	0.0719341	0.0776793	0.0831814	0.0884425	0.0934648	0.0982512	0.102805	0.107129	0.111227	0.115104	0.118763	0.12221	0.12545	0.128487	0.131328	0.133978	0.136444	0.138732	0.140849	0.142801	0.144597	0.146242	0.147746	0.149116	0.15036	0.151485	0.152502	0.153417	0.15424	0.15498	0.155645	0.156245	0.156788	0.157284	0.157741	0.158169	0.158576	0.158972	0.159366	0.159767
#920	0.678391	0.682964	0.687465	0.69189	0.696236	0.700497	0.70467	0.708752	0.712739	0.716628	0.720416	0.724101	0.72768	0.731151	0.734513	0.737764	0.740902	0.743927	0.746837	0.749632	0.752312	0.754875	0.757323	0.759655	0.761871	0.763972	0.765959	0.767832	0.769592	0.771241	0.772778	0.774206	0.775526	0.776739	0.777846	0.77885	0.779751	0.780552	0.781253	0.781857	0.782365	0.782779	0.7831	0.783331	0.783473	0.783528	0.783497	0.783382	0.783184
[truncated: 951 more columns]

## Sheet: Extended Data Fig.4_a
averaged over animals and binned							dF/F traces used for normalization
time bin	1064nm	1040nm	980nm
1	1	1	1				1064nm 15 Hz, 3 recordings, mean grey values					1040 30 Hz, 2 recordings, mean grey values					980nm 30 Hz, 3 recordings, mean grey values
2	0.998078	0.988361	0.951731				frames	animal1	animal2	animal3		frames	animal1	frames	animal2		frames	animal1	animal2	animal3
3	1.00122	0.989519	0.940546				0	1204.95	1612.5	2137.58		1	2779.04	1	2134.48		0	42.9925	42.6444	44.6427
4	1.00064	0.972321	0.923742				1	1199.07	1613.65	2138.03		2	2768.83	2	2138.28		1	42.7835	41.882	44.4375
5	1.00105	0.981708	0.915256				2	1193.03	1615.97	2144.07		3	2763.34	3	2134.65		2	42.5037	42.0835	44.6562
6	1.00272	0.973991	0.903985				3	1199.71	1618.25	2138.51		4	2761.87	4	2141.67		3	42.5069	42.4678	44.8978
7	1.0039	0.97539	0.888618				4	1195.52	1614.34	2138.02		5	2763.46	5	2130.92		4	41.9727	41.9791	44.3774
8	1.00198	0.971479	0.899372				5	1193.71	1612.93	2139.46		6	2764.94	6	2127.62		5	41.9082	42.4632	44.4682
9	0.997353	0.971776	0.893257				6	1196.36	1609.08	2131.7		7	2761.54	7	2114.56		6	42.1038	42.3686	44.6593
10	0.996513	0.979603	0.886866				7	1190.9	1607.11	2137.25		8	2753.84	8	2109.36		7	42.0682	41.807	44.4131
11	0.996134	0.982363	0.887628				8	1189.14	1604.96	2127.24		9	2756.73	9	2109.59		8	42.0669	42.0342	44.4099
12	1.00035	0.986708	0.890033				9	1193.34	1607.03	2119.39		10	2737.14	10	2107.97		9	41.945	41.8324	44.3543
13	1.00081	0.989843	0.883888				10	1186.36	1612.23	2120.24		11	2737.25	11	2105.49		10	41.9541	41.1705	44.1958
14	1.00358	0.997873	0.875692				11	1189.99	1605.26	2126.03		12	2746.14	12	2101		11	41.9844	41.2594	44.2842
15	1.00266	0.994125	0.873726				12	1188.89	1603.1	2124.36		13	2741.77	13	2097.35		12	41.9871	41.4513	44.2125
16	1.00526	0.99176	0.877235				13	1188.48	1603.36	2120.91		14	2733.04	14	2094.86		13	42.0053	41.563	44.1258
17	1.00796	0.975434	0.884763				14	1194.48	1610.17	2118.81		15	2735.81	15	2100.53		14	41.988	41.1876	44.1029
18	1.0073	0.980081	0.881783				15	1196.2	1609.6	2121		16	2743.7	16	2106.22		15	42.1493	41.2075	44.3345
19	1.00563	0.965614	0.874951				16	1192.13	1609.11	2124.24		17	2745.86	17	2100.09		16	41.8776	41.6533	43.9813
20	1.00802	0.964505	0.876122				17	1200.7	1619.01	2122		18	2745.99	18	2090.58		17	41.7679	41.4272	44.1603
21	1.01034	0.976041	0.870962				18	1196.52	1615.76	2122.03		19	2733.39	19	2090.46		18	42.2101	41.5778	43.989
22	1.00785	0.982899	0.870708				19	1193.2	1615.66	2125.75		20	2728.26	20	2096.08		19	42.0697	40.9184	43.7474
23	1.00859	0.989841	0.872339				20	1192.26	1615.58	2126.53		21	2726.78	21	2099.78		20	41.7265	41.3666	43.7848
24	1.00638	0.990508	0.867912				21	1189.47	1623.45	2122.12		22	2730.81	22	2102.49		21	41.6467	41.2761	44.2208
25	1.00179	0.973586	0.865617				22	1191.21	1616.56	2125.26		23	2738.74	23	2097.34		22	41.7065	40.5165	43.8944
26	0.998827	0.967615	0.866964				23	1195.55	1613.66	2127.97		24	2739.02	24	2102.25		23	41.6853	40.5407	44.0126
27	1.00327	0.970759	0.86437				24	1192.37	1613.02	2126.73		25	2724.54	25	2103.11		24	41.7671	41.2881	43.7299
28	1.00767	0.959872	0.857237				25	1188.2	1611.51	2124.46		26	2716.53	26	2102.01		25	41.4951	41.3054	43.5486
29	1.00883	0.954218	0.861058				26	1192.58	1612.74	2118.7		27	2715.84	27	2110.19		26	41.2888	40.7014	43.731
30	1.00931	0.958761	0.859304				27	1188.69	1619.78	2122.62		28	2709.23	28	2109.67		27	41.1285	41.0444	43.7548
31	1.01103	0.961332	0.860917				28	1196.74	1614.56	2128.66		29	2719.13	29	2106.96		28	41.4771	41.2386	43.5594
32	1.01016	0.968783	0.85797				29	1188.88	1619.99	2129.34		30	2712.01	30	2100.76		29	41.2852	41.254	43.623
33	1.0105	0.976119	0.85921				30	1189.24	1616.69	2128.32		31	2720.62	31	2105.67		30	41.1233	40.9934	43.6474
34	1.01026	0.970203	0.855066				31	1189.21	1619.39	2132.23		32	2717.6	32	2101.25		31	40.841	41.2097	43.3536
35	1.01124	0.962188	0.853072				32	1189.27	1615.97	2128.01		33	2720.81	33	2103.29		32	41.0746	41.3172	43.4558
36	1.00877	0.968058	0.848194				33	1188.96	1614.9	2134.69		34	2728.88	34	2101.77		33	40.821	41.2836	43.5595
37	1.00825	0.960917	0.853284				34	1190.35	1611.79	2133.03		35	2728.18	35	2095.23		34	40.8133	41.3014	43.2695
38	1.00924	0.963977	0.854142				35	1189.49	1617.58	2140.57		36	2741.45	36	2095.76		35	40.8297	41.215	43.2781
39	1.01013	0.959422	0.852596				36	1191.41	1620.27	2144.66		37	2743.9	37	2096.28		36	40.832	41.4952	43.2924
40	1.00839	0.968242	0.849285				37	1192.02	1617.54	2141.98		38	2747.36	38	2100.75		37	40.7247	41.6567	43.0754
41	1.00342	0.964152	0.854983				38	1184.67	1616.06	2142.76		39	2750.39	39	2095.95		38	40.8686	41.2848	43.203
42	1.00461	0.962283	0.857631				39	1184.39	1619.02	2139.52		40	2771.62	40	2105.84		39	40.4032	41.5945	43.1999
43	1.00847	0.961272	0.864268				40	1181.1	1612.3	2147.78		41	2787.62	41	2096.44		40	40.4797	41.6507	42.8886
44	1.01045	0.970425	0.865423				41	1172.24	1610.37	2142.24		42	2790.75	42	2104.52		41	40.5462	41.1319	43.0992
45	1.00898	0.96336	0.853335				42	1165.99	1607.16	2138.05		43	2786.02	43	2108.77		42	40.283	41.2615	43.0967
46	1.00606	0.984604	0.851139				43	1169.9	1617.45	2142.73		44	2778.52	44	2113.26		43	40.5414	41.1485	42.772
47	1.0082	0.98704	0.846867				44	1173.69	1611.2	2137.9		45	2777.44	45	2125.18		44	40.2613	41.3322	42.8915
48	1.00876	0.976654	0.844768				45	1171.87	1618.54	2140.1		46	2764.93	46	2119.06		45	40.2528	41.1949	42.959
49	1.01656	0.963481	0.846805				46	1174.92	1616.01	2136.18		47	2765.31	47	2118.12		46	40.1192	40.7907	42.7808
50	1.01562	0.958067	0.846253				47	1177.97	1619.62	2142.55		48	2755.03	48	2119.69		47	40.3174	40.9216	42.861
51	1.01537	0.968208	0.847188				48	1184.57	1621.04	2136.78		49	2742.65	49	2117.78		48	39.9646	41.7847	42.8173
52	1.01171	0.951107	0.854257				49	1175.99	1620.23	2129.81		50	2737.1	50	2124.06		49	39.9561	41.6591	42.9096
53	1.01118	0.951875	0.843215				50	1171.65	1619.92	2133.83		51	2731.18	51	2125.03		50	40.1142	41.0051	42.8339
54	1.01234	0.977242	0.832711				51	1184.79	1610.47	2139.31		52	2742.52	52	2110.1		51	39.8915	41.2713	43.0758
55	1.01205	0.98216	0.834765				52	1175.67	1615.55	2133.8		53	2741.09	53	2100.43		52	39.7165	41.0754	43.0797
56	1.00825	0.983173	0.836882				53	1175.59	1616.03	2133.9		54	2737.93	54	2104.88		53	39.6673	40.2177	42.7482
57	1.00676	0.987994	0.842571				54	1173.63	1608.19	2141.15		55	2736.78	55	2101.52		54	39.7444	39.8689	43.1735
58	1.00798	0.980596	0.842426				55	1174.53	1612.08	2141.29		56	2749.08	56	2103.57		55	39.743	40.8932	42.9029
59	1.01372	0.9727	0.834657				56	1181.05	1605.83	2143.23		57	2762.05	57	2095.7		56	39.6029	41.6971	42.7894
60	1.01257	0.967855	0.832279				57	1180.73	1612.29	2141.94		58	2767.9	58	2091.06		57	39.8889	41.061	42.9063
61	1.01053	0.965573	0.8392				58	1174.13	1609.3	2140.82		59	2770.74	59	2088.89		58	39.882	41.8073	42.9348
62	1.00354	0.969033	0.830273				59	1176.52	1608.58	2149.15		60	2764.75	60	2078.5		59	39.629	41.5116	42.8199
63	1.00299	0.967725	0.830196				60	1175.94	1606.3	2142.45		61	2773.03	61	2083.81		60	39.5966	41.8871	42.8114
64	1.01022	0.967477	0.82915				61	1174.11	1605.41	2147.92		62	2772.93	62	2082.87		61	39.4303	41.8418	42.8389
65	1.00671	0.959711	0.826985				62	1171.53	1606.11	2148.01		63	2779.75	63	2094.36		62	39.5352	41.8006	42.7976
66	1.00983	0.956096	0.828225				63	1177.08	1606.29	2149.23		64	2774.27	64	2087.35		63	39.4204	41.8076	42.9301
67	1.01199	0.948987	0.827544				64	1169	1601.49	2146.99		65	2770.59	65	2093.75		64	39.3192	41.5619	42.9358
68	1.0125	0.955879	0.823676				65	1169.04	1592.49	2147.52		66	2767.68	66	2094.01		65	39.6426	41.5456	42.8149
69	1.01232	0.955816	0.822105				66	1172.92	1608.76	2148.38		67	2758.71	67	2117.89		66	39.4432	41.889	42.8151
70	1.01088	0.951465	0.826287				67	1172.91	1612.32	2142.29		68	2758.19	68	2122.43		67	39.6269	41.0779	42.6716
71	1.00828	0.964073	0.826441				68	1174.31	1612.17	2147.65		69	2766.77	69	2113.19		68	39.4216	41.7806	42.6472
72	1.00833	0.973145	0.817483				69	1174.56	1612.19	2149.29		70	2753.21	70	2116.63		69	39.3788	41.1447	43.0452
73	1.01064	0.951696	0.813395				70	1169.5	1612.41	2145.01		71	2756.35	71	2123.08		70	39.1703	41.3995	42.7556
74	1.01599	0.9531	0.815293				71	1169.34	1608.92	2147.05		72	2751.72	72	2134.19		71	39.2728	41.6324	42.611
75	1.01825	0.965175	0.811216				72	1185.7	1614.96	2144.58		73	2747.67	73	2135.18		72	39.1439	41.0665	42.7685
76	1.01811	0.960251	0.813453				73	1179.55	1608.31	2147.78		74	2750.67	74	2141.85		73	39.2367	41.2855	42.601
77	1.01877	0.953809	0.813194				74	1180.94	1608.91	2154.88		75	2738.83	75	2141.9		74	39.121	41.2271	42.6734
78	1.01789	0.965143	0.823534				75	1188.1	1607.66	2155.81		76	2732.86	76	2146.03		75	39.3336	40.93	42.8146
79	1.01609	0.972356	0.821018				76	1183.78	1614.6	2153.26		77	2731.69	77	2145.86		76	39.2542	41.2269	42.7353
80	1.01604	0.963146	0.817488				77	1187.46	1622.47	2152.88		78	2726.95	78	2148.71		77	39.2188	41.147	42.2007
81	1.01916	0.970716	0.810285				78	1187.65	1620.19	2154.47		79	2721.37	79	2152.16		78	39.2316	41.2001	42.7225
82	1.02056	0.966204	0.811608				79	1185.99	1612.79	2149.88		80	2722.68	80	2150.02		79	39.3757	41.2591	42.4757
83	1.02012	0.95069	0.811808				80	1185.54	1610.5	2151.99		81	2723.15	81	2139.81		80	39.2119	41.2517	42.5269
84	1.02037	0.945286	0.822105				81	1189.27	1603.95	2150.18		82	2728.57	82	2131.82		81	39.2332	41.0254	42.8627
85	1.02137	0.959769	0.82255				82	1190.2	1603.56	2147.05		83	2717.96	83	2134.38		82	39.2671	40.952	42.717
86	1.01994	0.95695	0.822072				83	1185.16	1609.19	2151.05		84	2711.09	84	2130.49		83	39.2232	41.0328	42.5132
87	1.02055	0.946915	0.824474				84	1186.69	1611.81	2149.97		85	2709.34	85	2135.31		84	39.3132	40.8074	42.7077
88	1.0157	0.964751	0.830768				85	1192.33	1607.74	2153.3		86	2707.41	86	2124.91		85	39.1724	40.8562	42.5013
89	1.01226	0.955312	0.822939				86	1188.77	1604.27	2151.54		87	2709.23	87	2112.92		86	39.3683	40.8934	42.282
90	1.01081	0.955693	0.821124				87	1189.94	1606.92	2154.45		88	2704.91	88	2113.19		87	39.7852	40.386	42.6549
91	1.01461	0.966929	0.823523				88	1185.23	1610.64	2155.39		89	2705.64	89	2106.54		88	38.9805	40.4105	42.5469
92	1.01679	0.960375	0.821672				89	1191.09	1606.21	2159.32		90	2698	90	2103.22		89	39.8601	40.6265	42.2528
93	1.01452	0.96337	0.822349				90	1189.53	1606.99	2150.96		91	2694.37	91	2100.14		90	39.4795	40.5613	42.4099
94	1.01473	0.97158	0.822094				91	1185.08	1609.87	2156.44		92	2704.11	92	2099.22		91	39.6085	40.4591	42.5657
95	1.01222	0.989592	0.817056				92	1190.48	1614.74	2158.22		93	2705.86	93	2091.16		92	39.3351	40.1392	42.3185
96	1.01136	1.00817	0.818845				93	1186.98	1607.34	2152.59		94	2700.88	94	2090.42		93	39.7457	40.4373	42.5781
97	1.01435	1.00004	0.818568				94	1179.97	1609.73	2154.77		95	2691.06	95	2092.13		94	39.7093	40.0507	42.4338
98	1.01443	0.978483	0.817319				95	1178.56	1606.22	2149.07		96	2696.46	96	2086.52		95	39.7185	40.0254	42.2633
99	1.01293	0.968387	0.819027				96	1180.55	1609.33	2150.95		97	2695.01	97	2088.53		96	39.6323	40.117	42.6118
100	1.00598	0.972334	0.815151				97	1186.78	1610.31	2150.99		98	2699.78	98	2084.5		97	39.9545	40.0236	42.2278
101	1.00493	0.979699	0.820679				98	1184.96	1609.06	2148.74		99	2697.13	99	2080.94		98	39.3923	40.0042	42.248
102	1.00471	0.974413	0.822615				99	1182.1	1616.31	2151.73		100	2690.22	100	2082.49		99	39.5887	39.923	42.3872
103	1.00485	0.9559	0.818243				100	1183.37	1616.11	2148.74		101	2678.63	101	2093.29		100	39.6726	39.9769	42.3333
104	1.00689	0.964094	0.816324				101	1184.24	1620.15	2150.64		102	2683.46	102	2091.23		101	39.5263	39.8499	42.28
105	1.00609	0.985371	0.812781				102	1182.36	1624.26	2150.13		103	2674.95	103	2086.27		102	39.7806	39.8611	42.5025
106	1.00432	0.965658	0.812164				103	1182.87	1619.42	2149.04		104	2685.16	104	2091.13		103	39.6464	39.5879	42.3357
107	1.00719	0.96134	0.812274				104	1182.19	1618.44	2149		105	2680.26	105	2080.44		104	39.5657	39.8149	42.2238
108	1.00924	0.964476	0.809316				105	1190.6	1626.62	2152.33		106	2676.42	106	2078.78		105	39.6133	39.9172	42.5296
109	1.01062	0.966814	0.814691				106	1192.61	1618.69	2151.01		107	2675.71	107	2070.22		106	39.601	39.4482	42.3556
110	1.01012	0.975705	0.813651				107	1187.77	1620.2	2149.3		108	2676.39	108	2074.27		107	39.421	39.6743	42.3081
111	1.00854	0.962148	0.808209				108	1189.34	1615.11	2149.34		109	2688.33	109	2077.45		108	39.5231	39.7242	42.4401
112	1.01154	0.958373	0.81154				109	1191.81	1615.76	2154.84		110	2700.15	110	2067.17		109	39.4228	39.6133	42.377
113	1.01213	0.964073	0.805266				110	1190.12	1613.92	2157.38		111	2701.82	111	2071.23		110	39.2383	39.5023	42.1729
114	1.00972	0.972879	0.806315				111	1194.24	1615.66	2154.85		112	2692	112	2069.18		111	39.2317	39.0721	42.4234
115	1.00807	0.975739	0.805471				112	1196.19	1610.35	2151.18		113	2699.72	113	2071.47		112	39.2212	39.3993	42.366
116	1.00682	0.970015	0.802706				113	1190.31	1607.09	2149.57		114	2692.22	114	2075.56		113	39.3559	39.2508	42.1855
117	1.0083	0.967354	0.80768				114	1189.02	1609	2157.39		115	2700.92	115	2073.37		114	39.4962	39.117	42.5155
118	1.00715	0.958876	0.807504				115	1191.58	1604.87	2152.18		116	2704.34	116	2075.54		115	39.4213	38.8965	42.5145
119	1.00783	0.969037	0.809284				116	1190.16	1602.37	2150.14		117	2704.03	117	2071.62		116	39.2671	39.2928	42.2071
120	1.00718	0.974696	0.802834				117	1193.13	1599.83	2141.32		118	2701.26	118	2079.2		117	39.3057	38.8046	42.1443
121	1.0084	0.966231	0.804235				118	1193.3	1599.14	2148.57		119	2696.33	119	2087.42		118	39.251	38.8302	42.3023
122	1.00636	0.960461	0.803124				119	1192.02	1606.45	2143.98		120	2692.18	120	2091.96		119	39.2423	38.7453	42.2212
123	1.00566	0.952486	0.805893				120	1191.03	1597.03	2148.56		121	2703.12	121	2101.06		120	39.0323	39.0571	42.0769
124	1.00809	0.962745	0.801896				121	1195.96	1597.95	2143.84		122	2698.75	122	2098.46		121	39.0296	39.118	42.1098
125	1.01102	0.97545	0.805749				122	1198.55	1598.82	2151.24		123	2701.48	123	2104.58		122	39.1786	38.4034	42.0444
126	1.01296	0.96531	0.800486				123	1202.33	1599.9	2142.9		124	2702.67	124	2100.54		123	38.9739	38.92	42.2047
127	1.01402	0.960106	0.801184				124	1196.44	1601.07	2139.82		125	2700.81	125	2107.35		124	39.503	38.5285	42.3224
128	1.01446	0.958791	0.80515				125	1196.2	1602.16	2139.91		126	2710.96	126	2101.34		125	39.0196	39.6095	42.1046
129	1.01264	0.968852	0.80805				126	1193.03	1602.15	2145.06		127	2717.45	127	2091.38		126	39.2105	38.5464	42.1725
130	1.011	0.960397	0.806865				127	1199.76	1599.65	2141.6		128	2728.32	128	2089.54		127	38.894	39.4904	42.1341
131	1.00909	0.965214	0.799345				128	1198.57	1602.24	2144.1		129	2736.44	129	2091.26		128	38.5673	38.9263	41.9899
132	1.00917	0.972396	0.807595				129	1200.05	1599.03	2146.79		130	2731.67	130	2105.38		129	38.9923	39.0408	42.3684
133	1.00964	0.97668	0.797051				130	1201.3	1593.82	2142.26		131	2729.55	131	2100.91		130	38.8209	39.4702	42.32
134	1.00859	0.967315	0.802682				131	1201.94	1604.35	2144.45		132	2739.46	132	2105.18		131	38.9084	39.5157	42.2064
135	1.00837	0.967802	0.805315				132	1194.58	1600	2142.87		133	2735.73	133	2100.15		132	38.6988	39.423	42.0491
136	1.01037	0.965753	0.803536				133	1208.41	1606.8	2133.58		134	2734.88	134	2090.17		133	38.553	39.3045	42.0689
137	1.0134	0.968036	0.799828				134	1201.67	1601.1	2137.07		135	2728.2	135	2092.73		134	38.5063	39.4168	41.9781
138	1.01266	0.971813	0.799224				135	1196.16	1596.5	2139.64		136	2722.37	136	2098.99		135	38.6441	39.3631	42.2495
139	1.01113	0.970974	0.806351				136	1190.27	1597.92	2138.28		137	2713.04	137	2099.27		136	38.5474	39.4366	42.3612
140	1.01048	0.966201	0.796087				137	1197.42	1598.51	2139.34		138	2718.2	138	2104.84		137	38.6568	39.4582	41.9554
141	1.01079	0.961347	0.802865				138	1195.52	1598.13	2142.14		139	2724.64	139	2105		138	38.5695	39.8058	42.1679
142	1.01096	0.967183	0.802385				139	1196.58	1602.24	2145.17		140	2719.98	140	2116.18		139	38.6852	40.0205	42.1066
143	1.00908	0.959692	0.799412				140	1200.92	1602.96	2141.9		141	2710.49	141	2118.7		140	38.5584	39.6278	42.1602
144	1.01011	0.971028	0.800318				141	1199.66	1601.54	2134.8		142	2700.9	142	2121.66		141	39.0759	39.8109	42.3437
145	1.01071	0.960595	0.794592				142	1201.25	1603.27	2133.6		143	2695.73	143	2130.05		142	39.3277	39.6264	42.4344
146	1.01149	0.969173	0.795305				143	1199.37	1602.55	2132.34		144	2702.45	144	2127.74		143	39.7206	39.4673	42.0988
147	1.01267	0.976423	0.799956				144	1202.52	1599.36	2134.14		145	2697.31	145	2123.93		144	39.575	39.2781	42.2026
148	1.00963	0.977455	0.802405				145	1207.56	1606.27	2141.18		146	2696.7	146	2121.18		145	39.7811	39.2551	42.3621
149	1.00932	0.960874	0.794696				146	1203.18	1603.82	2138.12		147	2692.09	147	2119.27		146	39.9273	39.1339	42.271
150	1.01009	0.954514	0.79506				147	1203.03	1603.38	2136.46		148	2687.12	148	2127.35		147	39.5891	39.3092	42.1835
151	1.00926	0.963734	0.792405				148	1198.72	1603.1	2133.21		149	2679.24	149	2127.01		148	39.66	39.6027	42.3264
152	1.00969	0.980034	0.789708				149	1200.55	1596.46	2136.53		150	2680.9	150	2125.6		149	39.251	39.3163	42.2206
153	1.01186	0.980884	0.788001				150	1202.21	1600.18	2135.35		151	2682.62	151	2121.34		150	39.4109	39.2594	42.2647
154	1.00279	0.98406	0.790903				151	1193.42	1598.82	2132.78		152	2677.38	152	2117.87		151	39.3459	39.6729	42.2295
155	1.00074	0.97531	0.791448				152	1192.48	1594.41	2138.06		153	2667.8	153	2110.75		152	38.9193	39.0991	42.0688
156	1.00348	0.96732	0.799199				153	1207.15	1603.26	2136.66		154	2671.09	154	2103.49		153	38.9179	39.2221	42.2574
157	1.00331	0.967708	0.786948				154	1209.45	1599.74	2140.29		155	2671.47	155	2101.48		154	38.754	39.4635	42.3857
158	1.00551	0.958047	0.789796				155	1205.52	1598.1	2139.04		156	2684.68	156	2100.76		155	38.9382	39.1495	42.0755
159	1.00456	0.956687	0.793031				156	1205.94	1598.37	2136.66		157	2697.67	157	2093.85		156	38.8615	39.3268	42.2957
160	1.00595	0.956839	0.792215				157	1203.68	1600.04	2140.77		158	2693.63	158	2090.56		157	38.435	39.3061	42.2892
161	1.00937	0.958342	0.789486				158	1202.03	1594.96	2129.64		159	2695.16	159	2089.58		158	38.6728	38.9019	41.8847
162	1.00744	0.95307	0.787384				159	1203.27	1603.92	2134.08		160	2700.3	160	2086.03		159	38.5737	39.0218	42.2088
163	1.00595	0.965389	0.795128				160	1200.42	1605.54	2140.3		161	2702.22	161	2087.26		160	38.5748	38.9248	42.2638
164	1.00465	0.977551	0.79089				161	1197.64	1598.59	2143.42		162	2704.42	162	2089.5		161	38.5988	39.2713	42.2692
165	1.00103	0.974216	0.798476				162	1198.83	1592.09	2144.08		163	2710.21	163	2086.58		162	38.5837	38.9348	42.1269
166	0.997621	0.974463	0.793456				163	1203.07	1598.45	2136.61		164	2704.52	164	2080.36		163	38.517	38.7714	42.506
167	1.00395	0.973576	0.784961				164	1200.33	1594.72	2146.06		165	2703.99	165	2078.57		164	38.3293	38.733	42.2283
168	1.00206	0.987835	0.78999				165	1199.82	1597.98	2153.77		166	2706.31	166	2081.04		165	38.3258	38.5076	42.2615
169	1.0029	0.984303	0.785328				166	1200.13	1599.57	2149.59		167	2702.32	167	2081.56		166	38.6347	38.6256	42.2933
170	1.00194	0.971332	0.786877				167	1197.55	1603.22	2150.59		168	2705.64	168	2080.25		167	39.0042	38.6561	42.2029
171	1.00267	0.971524	0.78605				168	1193.43	1608.67	2152.27		169	2705.36	169	2083.22		168	38.6559	38.6112	42.0355
172	1.00302	0.975535	0.790255				169	1193.64	1605.14	2156.46		170	2697.2	170	2083.28		169	38.431	38.9845	42.2376
173	1.00502	0.982615	0.78623				170	1196.24	1606.72	2149.96		171	2696.51	171	2090.51		170	38.8645	38.5979	42.0501
174	1.0026	0.974744	0.786				171	1195.15	1604.85	2147.64		172	2684.91	172	2086.79		171	38.566	38.3189	42.2027
175	1.00489	0.965164	0.781795				172	1197.54	1601.28	2149.39		173	2689.65	173	2086.54		172	38.8871	38.3747	42.2096
176	1.00396	0.973994	0.785034				173	1200	1602.82	2154.88		174	2692.11	174	2083.1		173	39.1583	38.1547	42.1646
177	1.00324	0.971172	0.784023				174	1198.89	1605.63	2154.1		175	2686.96	175	2086.8		174	38.7076	38.0187	42.2954
178	1.00371	0.975297	0.784568				175	1203.87	1603.92	2148.56		176	2684.78	176	2087.22		175	38.9824	38.2283	42.4841
179	1.00799	0.979611	0.786496				176	1198.47	1598.8	2148.9		177	2683.87	177	2085.75		176	38.7877	37.9011	42.2443
180	1.01417	0.989314	0.791981				177	1192.47	1600.18	2155.24		178	2683.93	178	2094.44		177	38.5486	38.0372	42.1418
181	1.01304	0.98071	0.806171				178	1194.78	1598.12	2155.58		179	2689.84	179	2088.6		178	38.8523	38.1149	42.3491
182	1.01303	0.976637	0.803595				179	1190.35	1607.38	2149.75		180	2695.16	180	2089.64		179	38.8695	37.9621	42.1133
183	1.01284	0.981119	0.778479				180	1191.79	1601.33	2148.81		181	2691.39	181	2087.86		180	38.3566	37.8517	41.9732
184	1.01063	0.983173	0.784571				181	1196.69	1601.26	2153.41		182	2692.17	182	2090.4		181	38.8164	37.9151	42.2277
185	1.00882	0.976122	0.786252				182	1193.3	1600.96	2151.13		183	2684.06	183	2085.88		182	38.4961	37.7807	42.0324
186	1.00493	0.988803	0.775876				183	1195.9	1598.41	2157.32		184	2687.73	184	2093.35		183	38.7594	37.7079	42.0674
187	1.00432	0.995066	0.773133				184	1198.28	1604.76	2156.52		185	2687.21	185	2102.17		184	38.5915	37.764	42.2737
188	1.00426	0.984251	0.772386				185	1202.89	1601.12	2155.69		186	2691.11	186	2095.42		185	38.5864	37.4995	42.3704
189	1.00499	0.983409	0.776143				186	1199.84	1603.78	2153.48		187	2686.26	187	2095.22		186	38.5994	37.6922	42.2315
190	1.00505	0.99616	0.776519				187	1199.62	1606.96	2154.76		188	2683.44	188	2101.59		187	38.6966	38.1399	42.5512
191	1.00651	0.9829	0.774125				188	1201.13	1603.76	2155.87		189	2686.41	189	2098.24		188	38.5892	38.1256	42.4214
192	1.0064	0.982061	0.776159				189	1202.01	1599.63	2158.94		190	2687.95	190	2099.95		189	38.4457	38.1377	42.3086
193	1.00488	0.98637	0.776037				190	1202.03	1602.31	2157.91		191	2690.55	191	2096.22		190	38.3456	37.5887	42.5429
194	1.00365	0.974404	0.771732				191	1203.54	1599.29	2157.97		192	2693.19	192	2091.78		191	38.6206	37.9069	42.1627
195	1.00414	0.978467	0.768815				192	1212.46	1599.07	2150.29		193	2686.88	193	2093.36		192	38.6011	37.9606	42.2038
196	1.00467	0.979382	0.76724				193	1208.66	1595.06	2154.83		194	2695.25	194	2086.73		193	38.4424	37.6479	42.5838
197	1.00599	0.993298	0.774436				194	1211.64	1602.93	2155.7		195	2697.38	195	2098.63		194	38.3269	37.9151	42.4111
198	1.00752	0.983056	0.772594				195	1200.49	1607.22	2155.51		196	2693.24	196	2096.28		195	38.4029	37.8723	42.3817
199	1.00467	0.995009	0.775916				196	1197.91	1605.09	2163.39		197	2699	197	2096.86		196	38.4281	37.7039	42.4495
200	1.0042	0.999786	0.769221				197	1198.63	1604.56	2160.01		198	2692.47	198	2088.14		197	38.2158	37.6748	42.3611
201	1.00324	0.983526	0.773679				198	1197.01	1604.28	2162.75		199	2690.26	199	2093.4		198	38.5244	37.9991	42.338
202	1.00279	0.974089	0.769654				199	1196.85	1607.27	2158.75		200	2683.83	200	2088.44		199	38.2845	37.8821	42.5728
203	1.00404	0.972664	0.766769				200	1193.63	1611.03	2155.46		201	2690.72	201	2096.05		200	38.0321	37.6835	42.4752
204	1.00583	0.985648	0.766877				201	1193.22	1610.85	2157.26		202	2692.4	202	2092.44		201	38.0409	37.631	42.1701
205	1.00174	0.984694	0.772385				202	1195.92	1613.19	2150.24		203	2694.34	203	2096.5		202	37.9794	37.5679	42.4468
206	0.99823	0.991897	0.772178				203	1186.55	1611.51	2150.35		204	2697.83	204	2096.32		203	38.0911	37.8141	42.3498
207	0.997566	0.995629	0.769293				204	1191.87	1614.9	2154.7		205	2697.26	205	2094.94		204	38.0504	37.4245	42.4147
208	1.00145	0.998864	0.769749				205	1192.62	1614.33	2156.96		206	2691.28	206	2093.67		205	38.2464	37.4115	42.2531
209	1.00425	0.995803	0.774659				206	1192.24	1615.95	2154.49		207	2700.4	207	2092.9		206	38.0699	37.7692	42.3349
210	1.00488	1.00209	0.767759				207	1190.44	1615.62	2153.05		208	2707.29	208	2097.36		207	38.1886	37.7702	42.3561
211	1.0016	1.00751	0.767522				208	1195.89	1610.2	2149.61		209	2711.66	209	2096.67		208	38.1156	37.336	42.6562
212	1.0028	1.00028	0.769827				209	1197.74	1613.2	2146.42		210	2712.87	210	2097.21		209	38.0413	37.6163	42.6479
213	1.001	0.990895	0.761757				210	1192.9	1611.8	2151.18		211	2715.64	211	2095.97		210	37.789	37.6338	42.4117
214	0.997671	0.99689	0.764217				211	1198.91	1609.3	2152.93		212	2711.43	212	2090.8		211	37.9564	37.3751	42.6099
215	0.997836	1.00498	0.764422				212	1201.37	1610.09	2159.98		213	2713.56	213	2086.27		212	38.1842	37.3287	42.4402
216	1.00028	1.01435	0.759707				213	1203.35	1605.99	2156.18		214	2716.65	214	2073.94		213	37.9677	37.605	42.4465
217	1.00017	1.00402	0.761132				214	1204.69	1606.74	2148.87		215	2711.86	215	2070.93		214	38.04	37.7221	42.6121
218	0.998723	0.999097	0.776621				215	1205.74	1600.87	2155.24		216	2715.78	216	2068.35		215	38.2898	37.7277	42.4198
219	0.997178	0.978862	0.78148				216	1210.68	1610.28	2153.79		217	2707.82	217	2067.68		216	38.7369	38.3447	42.4646
220	0.994795	0.970617	0.778681				217	1206.81	1605.78	2162.08		218	2706.94	218	2068.86		217	38.5199	37.8272	42.4813
221	0.996401	0.976583	0.767779				218	1211.14	1604.74	2153.15		219	2696.66	219	2076.96		218	38.7087	38.2792	42.4278
222	0.99861	0.981903	0.770611				219	1210.3	1605.55	2160.12		220	2697.21	220	2068.85		219	39.2208	38.1554	42.2842
223	0.997257	0.970503	0.774048				220	1205.36	1604.63	2154.55		221	2700.91	221	2076.33		220	39.673	38.382	42.4614
224	0.995548	0.966661	0.781068				221	1208.74	1608.49	2155.72		222	2704.54	222	2076.27		221	39.2843	38.1849	42.4019
225	0.997304	0.977645	0.785579				222	1208.03	1613.24	2151.64		223	2693.78	223	2079.28		222	39.5308	38.0888	42.5674
226	0.999132	0.984502	0.783789				223	1209.15	1609.83	2152.38		224	2691.26	224	2084.01		223	39.626	38.2713	42.5338
227	0.998446	0.957125	0.789071				224	1211.83	1611.82	2154.6		225	2692.48	225	2086.77		224	39.0049	38.3955	42.4937
228	1.00219	0.954409	0.7704				225	1206.55	1606.46	2160.53		226	2695.97	226	2086.61		225	39.3247	37.7164	42.5052
229	1.00228	0.960011	0.767579				226	1205.89	1610.25	2152.19		227	2693.56	227	2080.93		226	38.8015	37.9883	42.7824
230	1.00764	0.968453	0.783908				227	1206.24	1611.55	2151.31		228	2693.61	228	2083.69		227	38.8947	38.4899	42.8209
231	1.00937	0.976363	0.771502				228	1201.69	1611.72	2154.77		229	2686.89	229	2080.76		228	38.9997	38.5464	42.4501
232	1.00803	0.972889	0.780103				229	1205	1608.98	2155.84		230	2682.64	230	2089.58		229	38.9902	38.6771	42.8874
233	1.0079	0.972515	0.77149				230	1207.12	1611.68	2166.07		231	2682.59	231	2082.99		230	38.5928	38.9753	42.9672
234	1.00431	0.97277	0.754546				231	1205.58	1619.22	2154.13		232	2685.67	232	2076.26		231	38.6584	38.8789	42.7042
235	1.00494	0.974027	0.780846				232	1200.46	1613.34	2156.41		233	2682.33	233	2069.37		232	38.8462	38.7925	42.7236
236	1.00608	0.99172	0.777538				233	1205.48	1616.69	2153.08		234	2678.23	234	2072.02		233	38.7053	38.458	42.8286
237	1.00916	0.977356	0.779965				234	1208.21	1620.74	2157.36		235	2679.58	235	2069.24		234	38.623	38.7818	42.5931
238	1.00987	0.973639	0.761262				235	1208.95	1620.63	2155.42		236	2682.14	236	2068.23		235	38.7222	38.3594	43.0725
239	1.00927	0.966873	0.758082				236	1214.76	1613.99	2155.68		237	2692.35	237	2072.22		236	38.5216	38.3192	42.9762
240	1.00652	0.961375	0.766888				237	1210.31	1617.23	2152.06		238	2692.99	238	2070.57		237	38.5698	38.5889	42.732
241	1.00342	0.990774	0.781969				238	1212.22	1617.73	2159.83		239	2693.64	239	2073.08		238	38.6293	38.1079	42.7845
242	0.999117	0.997522	0.767746				239	1215.78	1622.72	2153.25		240	2687.15	240	2075.67		239	38.8509	38.4142	42.9659
243	0.998098	0.994907	0.763503				240	1217.41	1623.61	2154.04		241	2693.38	241	2081.26		240	38.9724	38.3831	42.8457
244	1.00562	0.977145	0.746681				241	1223.42	1628.25	2156.11		242	2701.14	242	2077.76		241	38.9826	38.6021	42.7502
245	1.00623	0.978273	0.741544				242	1220.34	1623.08	2158.14		243	2699.3	243	2080.54		242	38.5701	38.3517	43.1386
246	1.00779	0.984914	0.743072				243	1227.56	1625.43	2158.29		244	2713.42	244	2072.86		243	38.7069	37.816	43.1082
247	1.00729	0.991392	0.74983				244	1227.61	1623.48	2165.57		245	2710.96	245	2071.95		244	38.6146	38.4226	43.0797
248	1.00721	0.984238	0.738856				245	1220.8	1624.83	2148.31		246	2707.09	246	2068.84		245	39.0173	38.4508	43.0493
249	1.00575	0.98124	0.735691				246	1224.98	1624.91	2149.9		247	2698.45	247	2073.7		246	38.8191	38.2571	42.8215
250	1.00512	0.997626	0.744738				247	1215.5	1628.61	2154.99		248	2702	248	2077.33		247	38.5848	38.0428	42.7817
251	1.00553	0.99756	0.745859				248	1213.88	1628.88	2159.37		249	2717.18	249	2063.35		248	38.5494	38.1149	43.0073
252	1.00671	0.992661	0.745575				249	1214.89	1624.6	2153.83		250	2711.22	250	2072.76		249	38.7155	38.1105	42.8242
253	1.00675	0.981471	0.748516				250	1213.25	1625.63	2152.99		251	2698.16	251	2071.43		250	38.6987	38.1848	42.6645
254	1.00824	0.974825	0.742127				251	1212.9	1625.2	2153.6		252	2695.4	252	2074.05		251	38.6676	38.2236	43.0106
255	1.00686	0.973159	0.742191				252	1205.76	1619.25	2159.35		253	2697.27	253	2071.68		252	38.4135	38.1109	42.9741
256	1.00892	0.9799	0.742961				253	1210.63	1626.49	2155.11		254	2700.51	254	2076.03		253	38.6501	38.2013	43.0101
257	1.00851	0.991482	0.746064				254	1204.25	1624.1	2154.67		255	2702.89	255	2072.22		254	38.8875	37.6346	43.1793
258	1.00715	0.984538	0.740154				255	1208.84	1618.33	2150.82		256	2701.84	256	2077.46		255	38.411	38.1055	42.6987
259	1.00719	0.991671	0.740811				256	1203.99	1622.15	2153.39		257	2691.52	257	2092.5		256	38.3483	37.7771	42.7447
260	1.0054	0.987735	0.745812				257	1202.31	1619.99	2162.9		258	2685.98	258	2092.06		257	38.4173	37.9561	42.9298
261	1.00728	0.964808	0.740921				258	1203.33	1619.43	2159.13		259	2681.49	259	2105.31		258	38.3327	38.0591	42.9761
262	1.00543	0.961426	0.74775				259	1210.47	1622.21	2154.15		260	2685.24	260	2102.45		259	38.2513	37.7071	42.6448
263	1.00743	0.957996	0.74789				260	1209.76	1621.14	2160.79		261	2681.04	261	2098.81		260	38.0203	38.0345	42.9385
264	1.00649	0.969602	0.74833				261	1214.68	1621.47	2165.69		262	2670.38	262	2099.46		261	38.041	38.1821	42.7818
265	1.00563	0.967373	0.746026				262	1221.29	1616.94	2167.86		263	2657.7	263	2097.89		262	38.0553	37.9416	42.8381
266	1.00311	0.98236	0.743296				263	1217.87	1625.42	2170.44		264	2654.8	264	2098.69		263	38.3604	37.9894	43.009
267	0.998169	0.999792	0.743535				264	1225.3	1619.65	2168.09		265	2651.07	265	2099.76		264	37.9933	38.0194	42.7557
268	0.998656	1.00365	0.740649				265	1222.33	1618.62	2158.09		266	2664.87	266	2086.2		265	38.0132	38.1207	42.5144
269	0.999906	0.99102	0.744399				266	1224.27	1623.88	2157.15		267	2677.53	267	2082.75		266	38.2227	38.3814	42.9109
270	0.999268	0.981879	0.74023				267	1233.5	1609.77	2152.58		268	2676.25	268	2078.81		267	37.9957	37.6347	43.015
271	0.997326	0.992697	0.743112				268	1231.72	1614.34	2157.04		269	2678.4	269	2082.44		268	38.2073	38.0198	42.6923
272	0.995147	0.989388	0.740531				269	1231.97	1616.46	2158.01		270	2685.28	270	2081.99		269	37.9909	38.0239	42.9926
273	0.99796	0.967824	0.739157				270	1218.31	1614.98	2155.58		271	2688.22	271	2080.63		270	37.9296	37.9322	42.6865
274	0.99961	0.966996	0.743259				271	1218.4	1620.29	2158.86		272	2704.08	272	2079.35		271	37.8694	38.133	42.6125
275	1.00391	0.982226	0.740057				272	1211.34	1619.35	2156.24		273	2710.33	273	2077.74		272	37.7806	37.9265	42.8596
276	1.0046	0.977645	0.740071				273	1206.93	1624.45	2158.38		274	2722.92	274	2081.15		273	37.9947	37.9017	42.8658
277	1.00783	0.965976	0.73872				274	1208.22	1622.68	2153.67		275	2721.69	275	2073.14		274	37.6998	37.8332	42.6684
278	1.00814	0.975351	0.737698				275	1207.63	1621.21	2154.23		276	2713.89	276	2090.05		275	37.5335	37.8262	42.8471
279	1.00244	0.965422	0.738258				276	1209.56	1613.13	2155.17		277	2720.6	277	2092.69		276	37.7622	37.8547	42.6877
280	1.00178	0.984292	0.738469				277	1201.83	1609.35	2160.5		278	2724.87	278	2097.33		277	37.6458	38.145	42.533
281	1.00388	0.972694	0.73683				278	1208.38	1615.34	2160.63		279	2723.43	279	2094.65		278	37.5965	37.9321	42.6616
282	1.00262	0.984524	0.736607				279	1207.97	1612.77	2159.97		280	2717.27	280	2091.64		279	37.9896	38.0243	42.6598
283	1.00262	0.982564	0.740171				280	1211.7	1606.26	2161.62		281	2709.4	281	2094.66		280	37.5928	37.7833	42.4184
284	0.994773	0.981446	0.747204				281	1205.52	1609.43	2159.75		282	2708.4	282	2098.42		281	37.9464	37.9443	42.3841
285	1.00061	0.971833	0.743616				282	1205.63	1611.08	2157.01		283	2708.83	283	2097.49		282	37.8666	38.1218	42.3651
286	1.00613	0.979045	0.74029				283	1203.11	1610.46	2158.31		284	2703.81	284	2085.85		283	37.7706	38.0153	42.2048
287	1.00997	0.965741	0.738239				284	1209.21	1616.32	2159.31		285	2709.69	285	2085.32		284	37.4709	37.8748	42.2394
288	1.01052	0.976583	0.738562				285	1209.05	1613.56	2160.31		286	2702.3	286	2079.06		285	37.6177	37.7499	42.3537
289	1.0094	0.973001	0.740763				286	1203.73	1623.4	2157.05		287	2691.42	287	2087.07		286	38.2118	38.2946	42.1769
290	1.0064	0.973101	0.73535				287	1201.84	1622.44	2154.87		288	2700.28	288	2095.75		287	37.9549	38.1345	42.3469
291	1.00496	0.972371	0.737813				288	1197.52	1623.49	2154.39		289	2706.82	289	2105.22		288	37.6705	37.7723	42.1648
292	1.00453	0.965154	0.744586				289	1196.15	1625.78	2154.59		290	2704.68	290	2096.64		289	37.7208	37.8683	42.2152
293	1.0007	0.972462	0.747107				290	1193.01	1625.38	2152.63		291	2709.88	291	2098.86		290	37.5973	38.8568	42.3791
294	1.00079	0.977941	0.747778				291	1195.98	1622.49	2153.8		292	2700.42	292	2102.11		291	37.6456	38.847	42.3056
295	0.999352	0.977518	0.745374				292	1196.76	1620.45	2161.44		293	2706.07	293	2110.98		292	37.92	39.0895	41.9832
296	0.997684	0.990339	0.747863				293	1193.91	1623.72	2163.75		294	2710.94	294	2117.65		293	37.8363	39.0801	42.2649
297	0.997287	0.997214	0.744086				294	1192.09	1619.81	2157.02		295	2715.14	295	2128.62		294	37.8973	38.5848	42.3637
298	1.00072	1.01343	0.737725				295	1185.14	1625.81	2159.66		296	2707.28	296	2126.37		295	37.6631	38.4292	42.0218
299	1.00132	1.01277	0.734046				296	1187.9	1623.47	2157.21		297	2701.21	297	2122.73		296	37.4863	38.5497	42.2647
300	0.998994	1.00205	0.734905				297	1186.19	1624.74	2155.63		298	2693.79	298	2132.38		297	37.4169	38.0543	42.4069
							298	1181.81	1620.32	2159.19		299	2696.72	299	2142.03		298	37.8943	38.3499	42.1699
							299	1186.53	1619.87	2162.29		300	2697.47	300	2135.7		299	37.5117	38.4057	42.118
							300	1196.87	1626.31	2162.45		301	2700.59	301	2135.23		300	37.7238	38.6901	42.6023
							301	1188.58	1624.5	2164.15		302	2704.09	302	2135.16		301	37.6045	38.3153	42.1796
							302	1178.53	1631.16	2165.46		303	2702.16	303	2126.82		302	37.6675	38.4564	42.4206
							303	1180.15	1620.97	2170.88		304	2700.03	304	2133		303	37.9448	38.3026	42.5277
							304	1186.98	1622.64	2172.82		305	2702.25	305	2136.93		304	37.7486	38.2306	42.1451
							305	1194.37	1629.49	2170.22		306	2688.91	306	2139.64		305	37.8008	38.2456	42.2381
							306	1194.19	1623.85	2169.13		307	2687.58	307	2137.6		306	37.7234	38.2268	42.3966
							307	1198.89	1623.81	2168.33		308	2680	308	2122.68		307	37.9178	37.9938	42.36
							308	1201.47	1621.32	2171.85		309	2675.32	309	2122.42		308	37.8905	38.2441	42.303
							309	1201.64	1622.53	2160.86		310	2668.88	310	2126.24		309	37.9096	38.2354	42.5752
							310	1204.47	1625.58	2152.73		311	2665.71	311	2124.72		310	37.9456	38.1607	42.4036
							311	1206.32	1622.38	2161.93		312	2671.04	312	2127.62		311	37.9497	37.9927	42.3229
							312	1205.32	1626.85	2164.71		313	2675.86	313	2124.4		312	38.098	38.1445	42.7727
							313	1197.65	1621.19	2163.54		314	2674.3	314	2118.45		313	37.8457	38.18	42.626
							314	1199.28	1623.68	2160.66		315	2668.12	315	2126.14		314	37.767	38.1056	42.4525
							315	1205.86	1628.42	2169.65		316	2663.44	316	2131.98		315	37.9425	38.1708	42.8605
							316	1205.24	1620.44	2162.93		317	2661.6	317	2140.75		316	38.0003	37.8844	42.5798
							317	1206.86	1622.26	2167.35		318	2669.86	318	2141.16		317	37.9719	38.024	42.5735
							318	1207.92	1624.02	2163.19		319	2677.84	319	2136.64		318	38.025	37.9281	42.8571
							319	1206.18	1621.23	2162.18		320	2678.03	320	2135		319	37.8496	37.9617	42.6767
							320	1211.33	1625.84	2162.83		321	2672.62	321	2137.81		320	38.3053	37.9217	42.4773
							321	1212.83	1626.41	2158.08		322	2678.2	322	2139.91		321	38.0167	37.8559	42.6223
							322	1210.64	1613.62	2160.01		323	2678.17	323	2153.2		322	38.1135	37.7355	42.6189
							323	1207.15	1610.82	2154.88		324	2678.39	324	2149.9		323	38.1877	38.1959	42.5357
							324	1212.76	1615.41	2155.98		325	2690.24	325	2143.73		324	38.103	37.7761	42.4625
							325	1203.12	1622.42	2159.17		326	2684.65	326	2148.13		325	38.0142	37.9812	42.3317
							326	1206.11	1622.78	2156.73		327	2676.56	327	2142.08		326	38.1068	37.8877	42.1866
							327	1210.04	1624.66	2156.46		328	2675.86	328	2153.5		327	38.2622	37.7128	42.3609
							328	1219.01	1616.51	2146.97		329	2674.64	329	2146.25		328	38.0014	38.0052	42.3983
							329	1215.53	1632.02	2157.58		330	2676.18	330	2141.57		329	38.107	37.9634	42.1848
							330	1225.34	1627.01	2160.09		331	2669.45	331	2137.36		330	38.0481	37.6552	42.3018
							331	1223.16	1628.83	2155.62		332	2669.33	332	2144.51		331	38.0825	37.7485	42.6128
							332	1227.51	1630	2154.44		333	2651.1	333	2146.71		332	37.8957	37.7902	42.3465
							333	1223.72	1626.44	2156.51		334	2660.54	334	2152.16		333	37.8696	37.5243	42.4549
							334	1222.74	1619.51	2162.85		335	2653.99	335	2152.55		334	37.9922	38.4835	42.6534
							335	1222.15	1617.59	2152.71		336	2658.55	336	2141.71		335	37.9375	38.4227	42.5379
							336	1217.03	1625.22	2152.16		337	2662.43	337	2140.49		336	37.8659	39.8134	42.594
							337	1222.02	1628.09	2156.4		338	2654.79	338	2142.79		337	38.1222	38.3726	42.5337
							338	1218.8	1629.53	2155.24		339	2660.69	339	2145.82		338	38.045	38.7659	42.3951
							339	1215.44	1630.3	2152.21		340	2652.84	340	2152.43		339	38.3652	38.1604	42.6778
							340	1221.47	1623.74	2160.13		341	2664.38	341	2153.77		340	38.4235	37.9323	42.7103
							341	1220.64	1622.95	2157.33		342	2665.07	342	2145.43		341	37.9966	37.9766	42.4922
							342	1202.81	1624.59	2159.69		343	2665.38	343	2148.29		342	38.126	37.9656	42.7202
							343	1207.76	1627.38	2157.94		344	2661.54	344	2152.92		343	38.5045	38.4887	42.3633
							344	1208.99	1630.23	2153.88		345	2661.47	345	2153.47		344	38.4157	38.1964	42.4578
							345	1205.77	1633.44	2148.35		346	2661.6	346	2162.68		345	38.084	38.0435	42.5672
							346	1198.7	1629.4	2154.95		347	2660.99	347	2163.16		346	38.2718	37.9471	42.6865
							347	1200.53	1624.69	2154.54		348	2663.44	348	2164.97		347	38.1659	38.0025	42.3922
							348	1197.16	1621.15	2156.35		349	2654.45	349	2167.55		348	38.312	38.1246	42.7323
							349	1199.17	1620.45	2160.89		350	2645.08	350	2176.25		349	38.2381	38.0542	42.4383
							350	1200.58	1621.42	2152.72		351	2647.54	351	2184.53		350	37.9882	37.9295	42.4304
							351	1198.41	1625.26	2156.08		352	2643.84	352	2194.51		351	37.841	38.0179	42.6215
							352	1202.9	1620.56	2152.11		353	2642.78	353	2198.29		352	38.004	38.3318	42.7238
							353	1198.18	1622.8	2148.9		354	2652.1	354	2200.92		353	38.1895	38.597	42.4408
							354	1197.1	1620.04	2150.01		355	2653.48	355	2199.5		354	37.7913	38.6911	42.5896
							355	1201.16	1618	2148.06		356	2651.09	356	2204.49		355	37.8689	38.5878	42.7546
							356	1204.9	1619.28	2148.25		357	2659.52	357	2207.9		356	37.7912	37.8395	42.6608
							357	1201.14	1624.14	2149.59		358	2652.6	358	2213.23		357	37.6756	38.0623	42.776
							358	1206.34	1621.51	2150.22		359	2663.07	359	2209.71		358	37.3578	37.77	42.7482
							359	1205.19	1623.68	2144.45		360	2663.2	360	2209.1		359	37.8033	38.1035	42.605
							360	1201.64	1624.14	2148.25		361	2663.27	361	2206.53		360	37.7864	37.9781	42.7002
							361	1205.32	1625.75	2152.35		362	2660.97	362	2213.27		361	37.4873	38.0207	42.5326
							362	1205.56	1624.23	2143.22		363	2658.45	363	2214.32		362	37.5995	38.1138	42.5555
							363	1203.76	1617.09	2143.83		364	2649.46	364	2214.85		363	37.8923	38.34	42.7245
							364	1220.97	1612.23	2138.8		365	2658.79	365	2216.97		364	37.7954	38.2808	42.6131
							365	1228.92	1613.16	2141.71		366	2654.94	366	2210.31		365	37.9605	38.0483	42.4207
							366	1227.21	1613.3	2138.5		367	2650.35	367	2199.85		366	37.6667	38.0601	42.7171
							367	1228.69	1610.99	2145.26		368	2646.52	368	2210.67		367	37.8792	38.1683	42.7701
							368	1216.48	1615.03	2147.17		369	2636.43	369	2216.78		368	37.7619	37.9911	42.0265
							369	1225.64	1619.75	2143.62		370	2635.12	370	2220.09		369	37.7726	37.9866	42.4392
							370	1225.39	1617.33	2141.93		371	2638.26	371	2201.08		370	37.8959	37.8685	42.5058
							371	1211	1609.13	2139.17		372	2633.23	372	2219.21		371	37.8297	38.1219	42.2887
							372	1206.91	1614.69	2143.15		373	2624.35	373	2216.64		372	37.9752	38.1019	42.2587
							373	1209.04	1607.31	2143.28		374	2608.48	374	2214.67		373	37.6211	37.7002	42.3257
							374	1207.62	1606.19	2139.23		375	2614.16	375	2224.47		374	37.7902	37.8456	41.947
							375	1212.8	1608.1	2141.54		376	2624.81	376	2215.04		375	37.8402	37.7799	42.3685
							376	1217.11	1604.66	2140.19		377	2630.33	377	2210.52		376	37.8669	37.4019	42.4359
							377	1219.66	1602.39	2138.95		378	2623.97	378	2212.14		377	37.8366	37.5927	42.2238
							378	1218.93	1597.8	2141.67		379	2624.33	379	2202.05		378	37.753	37.6269	42.2509
							379	1212.51	1595.69	2146.13		380	2610.53	380	2206.85		379	37.7105	37.5174	42.2877
							380	1213.67	1603.99	2146.8		381	2618.99	381	2208.35		380	37.8865	37.6907	42.1097
							381	1221.51	1603.77	2146.51		382	2624.79	382	2191.86		381	37.865	37.8699	42.253
							382	1222.54	1603.23	2145.39		383	2630.43	383	2186.37		382	37.9206	37.3575	42.3693
							383	1221.79	1607.2	2138.2		384	2632.22	384	2182.29		383	37.8544	37.6985	42.3323
							384	1222.98	1600.02	2141.9		385	2622.64	385	2174.77		384	37.6809	37.7734	42.3451
							385	1223.27	1607.78	2139.7		386	2629.26	386	2182.13		385	37.51	38.1996	42.349
							386	1223.31	1605.11	2148.74		387	2631.68	387	2183.41		386	37.6326	37.6215	42.3994
							387	1224.01	1600.05	2148.84		388	2634.61	388	2177.87		387	37.7913	38.7029	42.2724
							388	1216.76	1601.16	2152.76		389	2648.01	389	2172.79		388	37.5254	38.2978	42.5451
							389	1216.87	1601.58	2150.63		390	2648.5	390	2169		389	37.6172	38.3211	42.3026
							390	1219.9	1610.63	2150.93		391	2645.88	391	2183.59		390	37.5876	37.8378	42.6483
							391	1222.88	1603.13	2145.89		392	2651.73	392	2193.19		391	37.5872	37.7479	42.5288
							392	1228.1	1606.59	2138.45		393	2642.2	393	2201.49		392	37.7087	37.4779	42.6109
							393	1224.29	1612.61	2140.71		394	2652.31	394	2207.71		393	37.435	37.73	42.515
							394	1213.04	1614.08	2151.12		395	2658.66	395	2210.33		394	37.6532	37.8166	42.6553
							395	1215.83	1618.34	2153.53		396	2666.39	396	2213.84		395	37.2239	38.1823	42.2965
							396	1209.26	1618.38	2151.26		397	2670.82	397	2214.4		396	37.3899	37.9166	42.6002
							397	1216.67	1616.26	2145.73		398	2662.79	398	2215.15		397	37.3311	37.7667	42.4523
							398	1208.97	1617.47	2144.15		399	2680.93	399	2216.11		398	37.2094	38.0109	42.4294
							399	1209.03	1618.96	2147.55		400	2684.91	400	2205.59		399	37.2994	37.6451	42.5511
							400	1209.76	1618.91	2146.53		401	2689.21	401	2208.48		400	37.4082	37.888	42.4649
							401	1199.1	1623.45	2144.68		402	2680.27	402	2205.7		401	37.3095	38.1497	42.3788
							402	1196.79	1621.82	2146.22		403	2683.59	403	2204		402	37.2942	37.8791	42.2854
							403	1194.9	1619.07	2149.06		404	2673.26	404	2215.76		403	37.1867	37.9485	42.6514
							404	1196.07	1618.41	2144.58		405	2677.4	405	2215.35		404	37.5076	37.8509	42.4864
							405	1195.51	1619.17	2145.38		406	2679.34	406	2200.79		405	36.9689	37.9122	42.5018
							406	1202.98	1620.52	2150.14		407	2679.51	407	2202.97		406	37.3003	37.5701	42.4702
							407	1199.13	1626.87	2147.34		408	2671.59	408	2205.53		407	37.4269	37.7265	42.1937
							408	1198.65	1618.21	2148.18		409	2671.63	409	2208.14		408	36.9018	37.4889	42.1391
							409	1201.09	1621.19	2152.4		410	2677.67	410	2217.49		409	37.1492	37.4502	42.3802
							410	1203.54	1618.76	2152.07		411	2687.42	411	2221.34		410	37.2255	37.6067	42.378
							411	1199.55	1615.63	2153.31		412	2687.44	412	2210.33		411	37.3944	37.4848	41.9838
							412	1194.93	1618.5	2155.17		413	2682.68	413	2213.73		412	37.2103	37.2821	42.3285
							413	1197.28	1629.21	2153.04		414	2678.03	414	2215.4		413	37.3181	37.5318	42.2254
							414	1196.2	1633.49	2153.99		415	2661.75	415	2225.69		414	37.3426	37.5781	42.1677
							415	1195.02	1630.39	2155.94		416	2660.56	416	2217.53		415	37.1803	37.2559	42.0489
							416	1195.98	1628.16	2151.49		417	2671.84	417	2218.05		416	37.2497	37.5482	42.1986
							417	1195.51	1624.77	2152.57		418	2659.95	418	2205.61		417	37.2219	37.5308	42.1524
							418	1205.27	1637.89	2154.19		419	2651.39	419	2206.02		418	37.5416	37.2348	42.3893
							419	1200.96	1630.68	2155.27		420	2641.58	420	2195.89		419	37.3972	37.3933	42.0028
							420	1204.54	1638.03	2148.81		421	2642.71	421	2198.6		420	37.0788	37.6094	42.1407
							421	1206.37	1632.58	2149.94		422	2645.57	422	2189.57		421	37.0116	37.3343	42.0548
							422	1205.1	1632.45	2144.82		423	2654.42	423	2186.43		422	37.2335	37.2019	42.1095
							423	1204.71	1631.23	2149.61		424	2651.14	424	2173.01		423	37.2219	37.3652	41.9106
							424	1204.43	1632.62	2149.66		425	2658.91	425	2174.83		424	37.2455	37.2697	42.1608
							425	1204.4	1631.46	2146.88		426	2655.97	426	2164.76		425	37.3201	37.3324	41.9733
							426	1208.47	1640.06	2147.38		427	2659.1	427	2164.14		426	36.9755	37.1041	42.2261
							427	1194.16	1635.21	2149.41		428	2665.06	428	2164.31		427	37.1981	37.4852	42.3909
							428	1198.44	1635.23	2145.55		429	2675.54	429	2160.25		428	37.1256	37.2282	42.2502
							429	1206.53	1637.9	2149.65		430	2680.24	430	2157.7		429	37.3967	37.201	42.2574
							430	1209.09	1642.48	2152.79		431	2670.53	431	2151.65		430	37.4355	37.5759	42.3698
							431	1206.89	1633.38	2150.01		432	2672.92	432	2153.54		431	37.4647	37.1479	42.5147
							432	1204.94	1634.18	2143.51		433	2678.67	433	2157.79		432	37.2431	37.6821	42.2088
							433	1204.19	1632.53	2141.74		434	2692.35	434	2164.24		433	37.4774	37.4285	42.4365
							434	1200.46	1631.42	2140.71		435	2690.04	435	2162.25		434	37.2891	37.2553	42.2975
							435	1201.49	1627.75	2140.14		436	2695.19	436	2160.48		435	37.4912	37.3719	42.281
							436	1198.44	1634.71	2140.09		437	2696.58	437	2157.94		436	37.5948	37.234	42.6044
							437	1195.32	1630.85	2143.67		438	2695.93	438	2163.48		437	37.4954	37.4981	42.3421
							438	1196.73	1632.66	2138.96		439	2694.2	439	2177.88		438	37.4505	37.3142	42.3959
							439	1196.32	1629.07	2142.28		440	2703.5	440	2178.14		439	37.4712	37.5498	42.5842
							440	1196.98	1628.98	2150.29		441	2704.73	441	2181.57		440	37.5705	37.699	42.3387
							441	1191.02	1637.94	2150.11		442	2710.53	442	2180.14		441	37.4962	37.5259	42.1504
							442	1199.72	1627.16	2152.97		443	2711.22	443	2185.51		442	37.4617	37.5289	42.4287
							443	1188.69	1631.23	2150.79		444	2730.3	444	2192.34		443	37.6772	37.4315	42.4209
							444	1184.85	1634.63	2148.32		445	2736.32	445	2200.9		444	37.4474	37.3279	42.1448
							445	1194.14	1635.54	2145.17		446	2741.38	446	2190.46		445	37.4267	37.7278	42.6893
							446	1185.29	1633.7	2153.89		447	2732.41	447	2191.33		446	37.5952	37.5445	42.5753
							447	1186.3	1640.72	2157.56		448	2727.2	448	2185.66		447	37.6027	37.4301	42.4555
							448	1179.83	1642.3	2145.32		449	2720.6	449	2193.2		448	37.7076	37.7032	42.5068
							449	1188.37	1640.7	2147.05		450	2721.79	450	2195.82		449	37.5913	37.2173	42.5732
							450	1189.96	1640.05	2153.54		451	2730.82	451	2195.08		450	37.4915	37.7318	42.2338
							451	1186.55	1638.6	2148.13		452	2727.43	452	2189.11		451	37.3139	37.4694	42.1773
							452	1192.42	1641.7	2143.97		453	2734.49	453	2194.32		452	37.606	37.5338	42.4052
							453	1188.94	1641.9	2151.53		454	2722.7	454	2190.9		453	37.5124	37.3259	42.2552
							454	1191.12	1644.62	2149.8		455	2719.48	455	2193.12		454	37.2425	37.5583	42.4778
							455	1192.55	1639.64	2153.45		456	2718.39	456	2201.71		455	37.4363	37.1747	42.3361
							456	1197.8	1642.1	2146.31		457	2726.18	457	2199.99		456	37.3783	37.5144	42.2301
							457	1198.26	1636.86	2144.93		458	2728.74	458	2195.36		457	37.0631	37.3041	42.5346
							458	1203.56	1639.59	2153.12		459	2714.88	459	2189.44		458	37.051	37.1174	42.3765
							459	1205.37	1638.26	2150.65		460	2706.43	460	2183.69		459	37.337	37.4494	42.3436
							460	1197.23	1639.7	2147.55		461	2697.11	461	2181.57		460	37.5071	37.1895	42.434
							461	1197.04	1634.34	2144.96		462	2679.61	462	2181.41		461	37.0937	37.5392	42.2703
							462	1193.36	1637.05	2147.6		463	2680.04	463	2182.12		462	37.3008	37.3036	42.2499
							463	1193.65	1645.64	2142.56		464	2669.86	464	2172.93		463	37.311	37.5011	42.6765
							464	1185.94	1642.13	2148.27		465	2671.08	465	2181.7		464	37.2944	37.4736	42.533
							465	1198.11	1642.36	2145.59		466	2662.38	466	2160.53		465	37.3307	37.234	42.3693
							466	1195.78	1639.36	2145.77		467	2657.77	467	2161.51		466	37.4718	37.546	42.3561
							467	1199.93	1637.05	2144.34		468	2664.21	468	2158.94		467	37.7558	37.2893	42.3734
							468	1214.3	1642.38	2140.17		469	2674.8	469	2151.63		468	37.7369	37.5358	42.1828
							469	1202.92	1648.04	2142.26		470	2679.28	470	2148.65		469	37.2971	37.4418	42.395
							470	1208.96	1640.42	2143.7		471	2680.23	471	2149.95		470	37.657	38.5077	42.4233
							471	1208.38	1639.46	2145.84		472	2681.79	472	2148.9		471	37.4186	38.0391	42.3432
							472	1210.4	1640.85	2150.9		473	2686.66	473	2140.14		472	37.2598	38.0773	42.5355
							473	1213.05	1650.73	2142.5		474	2691.56	474	2144.37		473	37.4595	38.6243	42.2975
							474	1212.72	1644.71	2140.4		475	2699.86	475	2141.51		474	37.3903	38.5357	42.2751
							475	1213.51	1641.45	2142.51		476	2689.75	476	2132.93		475	37.6679	38.3498	42.5285
							476	1213.55	1643.25	2144.6		477	2691.18	477	2137.19		476	37.2881	37.9771	42.4763
							477	1201.81	1637.01	2149.62		478	2685.7	478	2126.08		477	37.6312	38.0731	42.3098
							478	1204.79	1640.26	2145.21		479	2689.32	479	2133.36		478	38.0576	37.8061	42.6288
							479	1196.18	1627.48	2143.26		480	2695.47	480	2132.09		479	37.7271	37.8017	42.6172
							480	1205.51	1635.8	2136.39		481	2701.9	481	2127.02		480	37.7056	38.0479	42.3862
							481	1204.49	1635.73	2143.43		482	2705.02	482	2126.83		481	37.5853	38.2405	42.5788
							482	1206.97	1632.67	2144.69		483	2694.16	483	2124.22		482	38.0284	38.0656	42.7723
							483	1206.44	1642.92	2144.47		484	2684.75	484	2122.81		483	38.1614	38.2039	42.5102
							484	1205.65	1642.86	2146.94		485	2679.28	485	2124.67		484	38.2965	38.1095	42.4667
							485	1216.93	1629.98	2139.99		486	2676.64	486	2134.88		485	38.077	38.4589	42.4246
							486	1216.08	1628.29	2140.49		487	2680.2	487	2131.5		486	37.5225	37.9664	42.1603
							487	1218.36	1630.17	2143.92		488	2677.8	488	2132.66		487	37.6099	37.7241	42.1208
							488	1213.29	1630.73	2149.53		489	2672	489	2125.6		488	37.6731	37.9227	42.3881
							489	1213.16	1636.84	2153.65		490	2657.85	490	2126.69		489	37.729	37.9264	42.0748
							490	1219.24	1645.93	2151.87		491	2658.67	491	2136.05		490	38.07	37.6188	42.1784
							491	1218.41	1638.96	2155.64		492	2660.55	492	2133.62		491	38.1594	37.8638	42.3167
							492	1214.56	1637.04	2153.98		493	2655.88	493	2122.99		492	38.1791	37.5908	41.7532
							493	1210.48	1644.58	2153.77		494	2645.86	494	2115.18		493	38.1617	37.6328	42.0862
							494	1213.95	1644.36	2157.04		495	2634.72	495	2115.03		494	37.9507	37.5746	42.1872
							495	1216.37	1641.36	2160.36		496	2626.49	496	2123.32		495	38.0778	37.5042	42.0889
							496	1211.55	1639.14	2156.42		497	2627.91	497	2124.07		496	38.2794	37.5574	42.1024
							497	1213.18	1645.75	2154.99		498	2630.75	498	2126.76		497	38.0913	37.5779	42.0655
							498	1220.67	1643	2154.91		499	2631.59	499	2123.17		498	38.2875	37.4305	42.0185
							499	1223.45	1640.08	2159.81		500	2625.03	500	2114.22		499	38.157	37.3981	42.1429
							500	1223.5	1643.47	2156.63		501	2624.26	501	2126.49		500	37.8482	37.3993	42.1552
							501	1217.5	1639.26	2155.09		502	2619.7	502	2123.56		501	38.3366	36.906	41.8638
							502	1218.79	1628.98	2153.1		503	2623.34	503	2126.99		502	38.1168	36.9389	42.1375
							503	1213.25	1639.27	2152.23		504	2636.46	504	2134.06		503	37.8551	37.2578	42.1391
							504	1212.05	1629.68	2150.99		505	2639.42	505	2132.24		504	37.5979	37.2094	42.0545
							505	1215.88	1627.69	2156.19		506	2631.56	506	2131.42		505	38.059	37.3934	42.0084
							506	1216.59	1632.66	2149.75		507	2619.21	507	2141.27		506	37.7479	37.8673	42.1931
							507	1213.17	1628.67	2145.2		508	2621.41	508	2146.73		507	37.889	38.4208	41.9647
							508	1206.83	1630.58	2144.64		509	2630.94	509	2150.06		508	38.1531	38.3245	41.9328
							509	1206.99	1622.01	2142.28		510	2637.3	510	2152.23		509	37.9979	38.8259	41.9932
							510	1216.8	1633.52	2143.78		511	2650.75	511	2143.38		510	37.8026	38.626	41.7689
							511	1215.87	1638.79	2154.15		512	2648.96	512	2150.33		511	37.4262	38.5813	42.0945
							512	1211.42	1635.4	2148.6		513	2654.66	513	2153.15		512	37.8855	38.3645	42.099
							513	1219.99	1633.32	2157.17		514	2661.32	514	2161.79		513	37.584	38.3206	41.9039
							514	1213.23	1634.36	2152.04		515	2668.31	515	2162.51		514	37.896	38.2009	41.9363
							515	1218.96	1635.27	2153.54		516	2672.45	516	2156.74		515	37.9582	38.0218	42.1683
							516	1215.53	1637.4	2159.39		517	2676.87	517	2158.49		516	37.5098	37.8871	41.9202
							517	1220.4	1635.15	2152.28		518	2678.3	518	2151.28		517	37.8107	37.9923	42.0938
							518	1218.5	1635.46	2150.53		519	2680.76	519	2156.8		518	37.7625	38.5029	42.0936
							519	1213.26	1640	2151.66		520	2684.53	520	2154.05		519	37.7009	37.8563	41.9388
							520	1212.66	1633.12	2154.39		521	2682.95	521	2149.43		520	37.5838	37.7985	41.9852
							521	1209.41	1634.95	2160.91		522	2674.86	522	2136.83		521	37.5491	38.0926	42.2826
							522	1209.61	1634.76	2157.48		523	2674.98	523	2140.44		522	37.6054	38.022	41.9592
							523	1206.52	1641.35	2152.46		524	2676.11	524	2134.13		523	37.5423	37.7602	41.9072
							524	1208.91	1639.24	2153.24		525	2663.92	525	2133.88		524	37.4311	37.6099	42.0377
							525	1210.11	1635.31	2154		526	2666.17	526	2136.8		525	37.6164	37.6121	41.7606
							526	1214.77	1635.01	2148.47		527	2672.09	527	2140.73		526	37.4047	37.9184	41.8005
							527	1216.18	1633.39	2156.9		528	2671.76	528	2134.57		527	37.4571	37.6875	41.9898
							528	1212.91	1630.29	2149.08		529	2680.25	529	2131.38		528	37.3606	37.655	42.1215
							529	1221.63	1640.83	2151.38		530	2676.51	530	2130.36		529	37.2692	37.5093	42.1948
							530	1210.58	1636.83	2151.01		531	2677.72	531	2125.66		530	37.3734	37.6131	42.2836
							531	1213.86	1633.96	2139.84		532	2675.66	532	2125.31		531	37.4616	37.5686	41.8501
							532	1219.16	1635.02	2149.5		533	2675.49	533	2118.94		532	37.4809	37.7028	42.0319
							533	1213.05	1637.45	2151.96		534	2679.13	534	2113.05		533	37.5188	38.0943	42.2118
							534	1216.27	1629.42	2150.12		535	2668.46	535	2108.04		534	37.3176	38.6678	42.1009
							535	1215.79	1625.59	2144.66		536	2663.99	536	2110.85		535	37.3598	38.5038	42.1121
							536	1204.11	1636.83	2144.65		537	2665.72	537	2104.97		536	37.4622	38.8961	42.3083
							537	1202.66	1631.97	2140.46		538	2668.31	538	2107.64		537	37.4922	38.1054	42.171
							538	1196.75	1633	2139.35		539	2665.88	539	2097.59		538	37.3586	37.7078	42.0036
							539	1201.25	1631.07	2145.69		540	2664.42	540	2095.78		539	37.3487	37.7611	42.3206
							540	1206.3	1630.71	2147.03		541	2660.26	541	2090.72		540	37.3323	37.4277	42.1769
							541	1206.9	1631.69	2143.41		542	2646.93	542	2094.14		541	37.4059	37.7225	42.3686
							542	1207.5	1636.39	2142.36		543	2643.67	543	2095.64		542	37.6624	37.8182	42.2895
							543	1207.19	1637.15	2145.12		544	2653.45	544	2095.1		543	37.4516	37.5091	42.2285
							544	1206.46	1636.06	2141.67		545	2660.9	545	2089.05		544	37.5019	37.9076	42.2521
							545	1205.36	1638.12	2145.14		546	2660.76	546	2091.27		545	37.4673	37.2518	42.1883
							546	1212.65	1636.83	2141.36		547	2654.5	547	2094.87		546	37.1341	37.5097	42.1099
							547	1208.69	1638.94	2142.41		548	2647.86	548	2096.81		547	37.0981	37.7705	42.0152
							548	1205.36	1640.06	2145.88		549	2662.9	549	2095.13		548	37.2925	37.6381	42.4161
							549	1205.24	1638.34	2143.81		550	2663.91	550	2106.8		549	37.3989	37.6314	42.3198
							550	1206.66	1633.32	2141.83		551	2665.08	551	2094.84		550	37.3885	37.6663	42.2996
							551	1206.96	1629.93	2140.94		552	2661.32	552	2094.72		551	37.232	37.3217	42.4251
							552	1209.37	1635.89	2143.23		553	2660.11	553	2089.75		552	37.0245	38.0894	42.2978
							553	1204.18	1634.94	2142.53		554	2659.65	554	2097.56		553	37.1055	37.7932	42.0441
							554	1203.1	1629.27	2140.11		555	2656.04	555	2101.43		554	37.024	37.9924	42.3223
							555	1204.33	1629.07	2144		556	2658.73	556	2093.59		555	37.1819	37.5981	42.3035
							556	1200.09	1633.43	2148.7		557	2659.46	557	2086.06		556	37.3383	37.504	42.2151
							557	1199.72	1639.94	2147.45		558	2662.32	558	2089.12		557	37.0634	37.7538	42.1068
							558	1203.58	1634.75	2147.42		559	2648.11	559	2085.23		558	37.2742	37.6952	42.0856
							559	1203	1634.16	2145.12		560	2653.46	560	2085.53		559	37.4017	37.755	41.9348
							560	1200.19	1633.44	2142.59		561	2648.64	561	2088.31		560	37.1268	37.6941	42.3256
							561	1203.31	1640.58	2137.64		562	2654.26	562	2078.27		561	37.0102	37.5513	42.386
							562	1203.96	1645.26	2139.17		563	2660.13	563	2075.01		562	37.2354	37.6826	42.1227
							563	1207.42	1641.72	2145.05		564	2649.78	564	2065.2		563	37.1525	37.4761	42.0529
							564	1211	1637.61	2152.56		565	2648.38	565	2066.51		564	37.0857	37.5339	42.1727
							565	1216.69	1638.06	2146.04		566	2645.75	566	2066.26		565	37.0888	37.6997	41.9604
							566	1204.13	1638.24	2147.16		567	2634.02	567	2065.64		566	37.0315	37.6352	42.2288
							567	1210.73	1631.11	2150.5		568	2648.79	568	2062.56		567	37.0723	37.4812	42.1606
							568	1207.84	1628.22	2146.84		569	2640.38	569	2061.42		568	37.4796	37.7224	41.7844
							569	1206.23	1634.21	2147.06		570	2641.19	570	2062.24		569	37.5953	37.8879	41.9838
							570	1201.27	1629.68	2145.11		571	2640.54	571	2065.98		570	37.4258	37.7115	42.0069
							571	1196.45	1634.66	2153.74		572	2642.64	572	2073.09		571	37.5333	37.4946	41.7696
							572	1203.82	1630.67	2148.84		573	2650.75	573	2071.5		572	37.3666	37.3625	41.8044
							573	1207.92	1637.21	2152.93		574	2658.21	574	2065.88		573	37.7977	37.5229	41.7672
							574	1203.53	1633.76	2148.77		575	2649.66	575	2064.44		574	37.9773	37.619	41.6509
							575	1201.67	1633.01	2145.36		576	2640.67	576	2059.11		575	37.7452	37.5064	42.09
							576	1196.56	1635.58	2148.67		577	2636.92	577	2065.26		576	37.9468	37.6311	41.9863
							577	1202.17	1637.66	2152.24		578	2634.36	578	2072.34		577	37.9484	37.4523	41.9397
							578	1205.05	1636.38	2151.45		579	2638.81	579	2075.3		578	37.6992	37.5663	42.2349
							579	1206.66	1635.86	2150.18		580	2647.17	580	2071.21		579	37.6434	37.895	42.2709
							580	1200.74	1630.2	2151.22		581	2652.44	581	2068.31		580	37.4534	37.513	42.029
							581	1202.04	1637.39	2153.68		582	2646.56	582	2073.06		581	37.5354	37.1759	42.4442
							582	1198.68	1635.24	2149.61		583	2639.78	583	2077.7		582	37.4398	37.3142	42.1611
							583	1195.23	1631.71	2152.9		584	2634.67	584	2081.59		583	37.2552	37.4825	42.152
							584	1200.01	1633.37	2156.81		585	2644.93	585	2076.47		584	37.5717	37.0179	42.4614
							585	1191.49	1633.96	2160.8		586	2635.29	586	2074		585	37.5641	37.1105	42.3291
							586	1198.05	1638.52	2153.98		587	2646.24	587	2080.63		586	37.4973	37.2981	42.1095
							587	1195.46	1636.18	2154.47		588	2639.31	588	2085.04		587	37.7662	37.1703	42.4338
							588	1205.36	1629.89	2149.54		589	2639	589	2083.66		588	37.1694	37.4376	42.3292
							589	1200.78	1628.37	2153.36		590	2641.64	590	2092.58		589	37.4772	37.4149	42.0743
							590	1203.83	1632.09	2154.3		591	2656.66	591	2084.34		590	37.3328	37.3635	42.2587
							591	1195.27	1632.14	2148.03		592	2659.8	592	2082.79		591	37.7049	37.2047	42.3644
							592	1201.99	1637	2144.72		593	2657.5	593	2079.43		592	37.3807	37.5464	42.1565
							593	1199.75	1630.86	2147.42		594	2665.49	594	2083.13		593	37.7987	37.1952	42.1063
							594	1201.95	1633.72	2151.91		595	2665.15	595	2083.75		594	37.7713	37.2911	42.2428
							595	1206.12	1636.14	2151.28		596	2684.17	596	2086.4		595	37.6309	37.4752	42.2352
							596	1204.29	1627.94	2147.46		597	2683.18	597	2077.39		596	37.9	37.1653	42.2807
							597	1202.19	1627.49	2145.93		598	2695.33	598	2078.77		597	37.9651	37.1975	42.3503
							598	1199.83	1626.53	2151.83		599	2691.39	599	2085.68		598	37.8993	37.1746	42.1414
							599	1200.88	1621.08	2144.47		600	2696.4	600	2084.9		599	38.0281	37.463	42.1244
							600	1198.81	1617.96	2147.02		601	2692.64	601	2096.06		600	37.5872	37.3973	42.1275
							601	1195.07	1612.44	2151.41		602	2693.9	602	2087.69		601	37.6064	37.1628	42.3456
							602	1199.66	1613.69	2148.48		603	2701.32	603	2084.28		602	37.925	37.2366	42.3885
							603	1199.83	1611.42	2153.94		604	2702.87	604	2087.07		603	37.6744	37.0964	42.3366
							604	1200.26	1612.83	2144.5		605	2690.75	605	2074.73		604	37.5679	36.7863	42.1884
							605	1200.61	1611.88	2148.15		606	2705.16	606	2079.6		605	37.4205	37.3349	42.4472
							606	1204.49	1612.36	2154.66		607	2706.55	607	2069.8		606	37.4631	36.8867	42.2473
							607	1201.81	1614.6	2150.83		608	2719.49	608	2073.85		607	37.4785	36.9113	42.3675
							608	1200.96	1610.96	2153.03		609	2722.18	609	2065.74		608	37.3394	37.2621	42.3047
							609	1198.92	1617.88	2145.87		610	2721.56	610	2061.75		609	37.4454	37.3426	42.4678
							610	1199.65	1613.17	2150.42		611	2718.35	611	2065.43		610	37.3444	37.1128	42.3144
							611	1200.69	1616.41	2149.88		612	2721.44	612	2068.5		611	37.269	36.8881	42.2751
							612	1197.6	1622.97	2144.91		613	2719.59	613	2074.07		612	37.4732	37.1156	42.2069
							613	1194.29	1615.92	2148.02		614	2734.87	614	2071.12		613	37.218	37.0101	42.1771
							614	1203.81	1612.7	2147.94		615	2728.83	615	2058.15		614	37.2286	37.0932	42.4901
							615	1203.18	1612.33	2159.06		616	2729.75	616	2057.87		615	37.1973	37.082	42.1722
							616	1200.44	1606.85	2152.32		617	2721.9	617	2048.44		616	37.2692	37.1027	42.0683
							617	1200.66	1613.18	2144.98		618	2721.59	618	2050.86		617	37.0962	37.2882	42.2526
							618	1200.86	1613.77	2151.73		619	2722.62	619	2061.89		618	37.0847	37.3452	42.1465
							619	1203.44	1612.18	2153.32		620	2742.92	620	2060.13		619	37.004	37.0577	41.9825
							620	1200.01	1618.19	2150.1		621	2742.41	621	2063.84		620	36.8943	38.0148	42.1844
							621	1198.47	1617.91	2150.46		622	2737.6	622	2070.88		621	37.1659	37.3581	42.2069
							622	1191.67	1618.42	2153.63		623	2719.7	623	2079.14		622	37.2533	38.5636	41.9641
							623	1186.07	1616.88	2151.76		624	2714.14	624	2085.74		623	37.0669	38.0312	42.0746
							624	1183.68	1616.81	2156.43		625	2719.05	625	2085.33		624	36.9583	37.9751	42.3241
							625	1180.76	1615.34	2156.25		626	2741.5	626	2081.61		625	36.8257	37.7487	42.057
							626	1182.2	1613.94	2149.82		627	2740.99	627	2085.45		626	36.7142	37.6868	42.3824
							627	1189.64	1620.22	2148.72		628	2735.96	628	2087.63		627	36.7965	37.506	42.3307
							628	1191.94	1622.05	2153.06		629	2749.7	629	2087.24		628	36.9902	37.7363	42.0808
							629	1194.21	1619.57	2156.1		630	2762.48	630	2086.48		629	36.9053	37.6747	42.2186
							630	1189.71	1619.37	2154.81		631	2769.48	631	2090.17		630	36.66	37.7924	42.3676
							631	1182.22	1618.19	2150.02		632	2795.42	632	2086.53		631	36.7494	37.8504	42.1592
							632	1188.89	1629.36	2143.37		633	2789.84	633	2086.4		632	36.7474	37.6514	42.2291
							633	1191.01	1629.31	2148.94		634	2786.37	634	2084.47		633	36.8332	37.7988	42.2807
							634	1194.58	1632.77	2150.56		635	2784.17	635	2081.46		634	36.9741	38.0755	42.3733
							635	1203.84	1629.87	2144.03		636	2770.09	636	2093.64		635	37.1343	37.4516	42.1171
							636	1207.89	1634.81	2144.03		637	2777.36	637	2084.99		636	37.1241	37.7375	42.2556
							637	1200.39	1630.92	2147.59		638	2767.8	638	2082.46		637	37.0038	37.8007	42.0737
							638	1200.19	1626.99	2148.83		639	2744.37	639	2069.91		638	36.9967	37.1546	42.1025
							639	1199.4	1625.93	2150.26		640	2724.5	640	2068.25		639	37.2163	37.5905	42.1941
							640	1204.44	1628.76	2136.23		641	2758.16	641	2072.23		640	37.3688	37.2822	42.1267
							641	1204.17	1635.29	2142.55		642	2772.85	642	2083.21		641	37.3522	37.5761	42.2747
							642	1193.99	1645.9	2147.04		643	2792.16	643	2086.02		642	37.351	37.2909	42.4369
							643	1197.12	1644.18	2146.13		644	2777.69	644	2089.87		643	37.0549	37.6196	42.3681
							644	1198.83	1642.73	2141.42		645	2764.15	645	2090.28		644	37.2761	37.2404	42.2435
							645	1199.36	1646.49	2149.8		646	2756.36	646	2090.51		645	37.3682	37.0382	42.5991
							646	1201.75	1651.11	2145.29		647	2754.33	647	2096.1		646	37.5167	37.3955	42.3494
							647	1198.03	1645.58	2146.77		648	2743.46	648	2101.36		647	37.4709	37.2606	42.1689
							648	1201.3	1642.91	2142.61		649	2664.27	649	2103.29		648	37.4747	37.3112	42.4571
							649	1199.54	1636.78	2145.67		650	2672.99	650	2104.53		649	37.5135	37.4099	42.2817
							650	1206.81	1635.15	2138.72		651	2672.69	651	2103.91		650	37.4286	37.2894	42.0604
							651	1209.46	1637.25	2147.07		652	2724.12	652	2102.1		651	37.549	37.282	42.5249
							652	1201.98	1637.5	2143.1		653	2740.28	653	2095.68		652	37.4886	37.1478	41.9708
							653	1205.74	1634.08	2149.83		654	2725.59	654	2097.32		653	37.2857	37.1323	42.0783
							654	1208.48	1637.19	2147.81		655	2755.75	655	2088.5		654	37.3328	37.2782	42.6211
							655	1201.42	1639.47	2149.76		656	2721.69	656	2086.46		655	37.2784	36.979	42.2876
							656	1199.45	1636.29	2144.43		657	2737.04	657	2074.72		656	37.2122	36.7673	42.3888
							657	1201.7	1645.13	2150		658	2753.69	658	2069.02		657	37.5782	37.0145	42.4407
							658	1204.73	1643.14	2142.08		659	2735.1	659	2070.88		658	37.271	36.6212	42.297
							659	1202.66	1647.41	2140.04		660	2734.71	660	2070.37		659	37.244	36.5456	41.9997
							660	1206.68	1639.74	2142.14		661	2723.18	661	2060.28		660	37.2478	36.8612	42.503
							661	1208.32	1640.65	2147.19		662	2711.46	662	2059.03		661	37.1911	36.9264	42.1759
							662	1206.23	1637.33	2142.82		663	2694.57	663	2065.97		662	37.127	36.871	42.0267
							663	1206	1641.27	2154.04		664	2735.02	664	2075.6		663	36.9411	37.053	42.2258
							664	1208.23	1632.19	2145.52		665	2745	665	2079.73		664	37.2823	36.7655	42.2687
							665	1210.97	1636.57	2139.56		666	2748.47	666	2087.8		665	37.0738	37.2688	41.9723
							666	1212.41	1634.73	2144.91		667	2742.36	667	2097.29		666	37.7008	37.7703	42.2722
							667	1208.91	1645.36	2141.44		668	2746.55	668	2096.68		667	37.4592	37.5845	42.1984
							668	1209.18	1644.24	2144.28		669	2774.22	669	2100.21		668	37.2744	37.6503	42.142
							669	1202.7	1640	2141.95		670	2714.41	670	2118.22		669	37.7991	37.5006	42.3112
							670	1202.7	1635.04	2141.65		671	2649.74	671	2115		670	37.5932	37.6339	41.9847
							671	1199.69	1641.47	2145.25		672	2690.01	672	2120.01		671	37.4394	37.2037	42.1257
							672	1198.87	1638.4	2140.7		673	2742.74	673	2116.4		672	37.7616	36.9131	42.2435
							673	1201.96	1637.48	2138.01		674	2774.67	674	2116.73		673	37.8077	37.2368	42.2966
							674	1196.79	1627.3	2140.49		675	2758.86	675	2121.54		674	37.814	37.2205	42.0636
							675	1199.22	1623.13	2144.35		676	2776.98	676	2122.68		675	37.8756	37.4145	42.4217
							676	1198.86	1628.08	2137.33		677	2768.24	677	2129.66		676	37.8194	37.3667	42.3367
							677	1202.8	1627.11	2145.18		678	2787.43	678	2124.69		677	37.6757	37.1245	41.9171
							678	1197.82	1628.36	2139.7		679	2761.4	679	2119.41		678	37.4608	37.1546	42.2223
							679	1198.59	1630.1	2140.51		680	2761.21	680	2122.88		679	37.6185	37.078	41.9764
							680	1212.11	1626.1	2147.05		681	2764.22	681	2122.92		680	37.1641	37.2502	42.0559
							681	1203.35	1632.82	2143.3		682	2768.18	682	2124.4		681	37.4966	37.1826	42.074
							682	1199.8	1629.86	2140.79		683	2760.37	683	2126.65		682	37.2869	37.4326	42.1399
							683	1205.36	1630.02	2142.92		684	2735.84	684	2125.86		683	37.0931	37.0996	41.9901
							684	1202.02	1631.77	2136.06		685	2780.27	685	2123.19		684	37.2929	37.6427	42.3768
							685	1202.99	1627.34	2139.14		686	2768.03	686	2115.8		685	37.106	37.4313	42.3689
							686	1208.14	1628.61	2139.29		687	2757.22	687	2114.29		686	37.3606	37.1768	42.1214
							687	1206.49	1631.45	2145.74		688	2801.7	688	2119.5		687	37.3525	37.486	42.363
							688	1208.83	1627.86	2141.85		689	2796.75	689	2120.5		688	37.0231	37.7191	42.1307
							689	1213.73	1625.07	2142.45		690	2810.01	690	2114.27		689	36.9181	37.7957	42.1246
							690	1207.26	1626.56	2147.88		691	2795.5	691	2112.27		690	37.0322	37.3124	42.4271
							691	1213.18	1628.18	2145.62		692	2812.54	692	2106.19		691	36.8652	37.1206	42.2689
							692	1196.05	1627.92	2145.39		693	2795.99	693	2104.21		692	36.8442	37.3769	42.2331
							693	1208.05	1629.96	2147.02		694	2766.91	694	2106.34		693	36.8946	37.2798	42.1893
							694	1204.9	1633.71	2146.37		695	2779.03	695	2106.57		694	37.0314	37.3061	42.1528
							695	1202.81	1634.37	2151.1		696	2759.62	696	2097.1		695	37.0365	37.4175	42.1322
							696	1212.39	1637.57	2152.53		697	2785.18	697	2095.99		696	36.9984	37.298	42.4059
							697	1209.01	1634.01	2151.41		698	2753.73	698	2088.87		697	37.0823	37.4747	42.5243
							698	1207.18	1633.89	2149.2		699	2772.29	699	2092		698	36.9359	37.2966	42.3924
							699	1207.78	1628.79	2143.22		700	2767.56	700	2096.69		699	36.9064	37.2974	42.4283
							700	1203.06	1628.31	2143.69		701	2748.51	701	2092.71		700	36.9051	37.0047	42.2149
							701	1194.69	1626.21	2142.08		702	2773.72	702	2091.4		701	36.6734	36.9872	42.3466
							702	1193.35	1627.18	2147.5		703	2782.95	703	2089.38		702	36.7125	37.0932	42.3587
							703	1197.81	1631.09	2148.59		704	2783.17	704	2092.09		703	36.7629	36.9101	42.4342
							704	1191.2	1633.78	2149.96		705	2796.82	705	2087.31		704	36.864	36.9209	42.2822
							705	1193.64	1640.16	2144.56		706	2790.83	706	2086.95		705	36.6447	36.7792	42.2997
							706	1205.33	1632.85	2140.7		707	2796.95	707	2088.43		706	36.7741	37.0097	42.2648
							707	1203.88	1626.49	2143.08		708	2818.95	708	2074.61		707	36.7564	37.1667	42.1779
							708	1208.93	1631.97	2146.16		709	2786.63	709	2074.21		708	36.696	36.9889	42.4027
							709	1214.87	1632.94	2145.3		710	2797.94	710	2076.57		709	36.9651	37.9516	42.5808
							710	1201.99	1629.39	2144.7		711	2792.76	711	2079.31		710	36.7992	37.4253	42.3026
							711	1199.29	1632.31	2144.28		712	2793.62	712	2079.98		711	37.0441	38.2244	42.2446
							712	1195.78	1632.16	2144.81		713	2822.26	713	2082.26		712	37.0008	37.8455	42.142
							713	1199.56	1639.89	2139.48		714	2799.16	714	2075.19		713	37.1086	38.3368	41.9981
							714	1196.73	1637.44	2142.57		715	2808.26	715	2076.14		714	37.1602	37.8004	42.244
							715	1196.22	1637.5	2142.99		716	2806.73	716	2074.43		715	37.377	37.8083	42.5122
							716	1197.48	1639.86	2149.13		717	2804.77	717	2075.03		716	37.1072	37.6717	42.0752
							717	1198.53	1636.84	2153.18		718	2804.23	718	2077.44		717	36.9193	37.3323	42.5468
							718	1203.29	1629.48	2150.52		719	2791.36	719	2071.29		718	37.0296	37.6954	42.3
							719	1203.89	1638.65	2145.89		720	2793.48	720	2074.32		719	36.7471	37.5764	42.0666
							720	1194.51	1645.2	2148.06		721	2782.39	721	2077.52		720	37.0339	37.592	42.3945
							721	1193.23	1641.01	2155.4		722	2784.4	722	2079.6		721	37.0453	37.3155	42.3674
							722	1190.82	1648.89	2149.9		723	2785.58	723	2087.17		722	36.993	37.7286	42.1103
							723	1190.21	1670.54	2154.05		724	2790.64	724	2086.71		723	37.0785	37.3946	42.1154
							724	1185.05	1665.73	2157.8		725	2791.17	725	2083.14		724	37.1537	37.3069	42.1761
							725	1189.77	1665.62	2153.26		726	2783.61	726	2082.12		725	36.9224	37.689	42.1901
							726	1191.76	1664.75	2145.38		727	2783.26	727	2081.1		726	37.0479	37.0851	42.2738
							727	1200.45	1664.44	2160.28		728	2759.8	728	2081.24		727	36.8482	37.5878	42.2195
							728	1194.85	1655.48	2159.93		729	2756.67	729	2077.82		728	37.1216	37.5088	42.0355
							729	1195.03	1653.41	2149.43		730	2747.76	730	2082.98		729	37.0402	37.6531	41.8628
							730	1193.21	1655.15	2151.78		731	2735.54	731	2077.85		730	36.9592	37.2839	42.1937
							731	1196.4	1645.34	2148.95		732	2729.45	732	2072.86		731	36.9165	37.2467	41.9487
							732	1198.52	1646.77	2149.54		733	2712.66	733	2069.02		732	37.0317	37.5257	42.0989
							733	1190.63	1645.34	2155.28		734	2706.36	734	2069.24		733	36.9819	37.0595	42.211
							734	1193.71	1642.42	2157.54		735	2697.41	735	2063.8		734	36.8199	37.0223	42.1782
							735	1197.92	1637.4	2162.29		736	2699.89	736	2066.23		735	37.1264	37.2742	41.9837
							736	1193.08	1645.93	2157.57		737	2698.61	737	2057.25		736	36.9072	36.9456	42.1018
							737	1187.98	1645.26	2157.39		738	2691.37	738	2057.08		737	36.7608	36.9878	41.8455
							738	1185.66	1647.56	2163.28		739	2687.5	739	2054.41		738	36.8572	36.7981	42.2616
							739	1187.24	1644.58	2163.67		740	2682.18	740	2056.31		739	36.9329	36.9066	42.4072
							740	1187.15	1642.54	2158.77		741	2682.53	741	2058.35		740	36.9262	37.0187	41.9813
							741	1189.39	1642.44	2161.1		742	2681.13	742	2054.89		741	37.0228	37.2322	41.8011
							742	1184.27	1646.08	2161.65		743	2682.94	743	2052.28		742	37.1454	37.0757	42.0521
							743	1182.12	1645.09	2160.63		744	2680.21	744	2052.64		743	36.9961	36.8955	41.9162
							744	1183.13	1644.32	2150.53		745	2672.59	745	2052.97		744	36.9667	36.5762	41.8239
							745	1185.16	1649.75	2160.18		746	2676.26	746	2058.83		745	37.2781	36.7228	41.9487
							746	1183.27	1653.5	2160.43		747	2678.06	747	2067.86		746	36.8266	36.6306	42.03
							747	1186.5	1647.17	2158.03		748	2693.34	748	2061.04		747	36.9863	36.7915	41.762
							748	1186.17	1648.79	2155.73		749	2702.54	749	2068.31		748	36.832	36.9958	41.9073
							749	1187.56	1647.62	2155.36		750	2695.38	750	2061.91		749	36.8381	37.1781	41.9396
							750	1182.05	1653.65	2156.08		751	2695.86	751	2064.06		750	37.138	36.8694	42.0114
							751	1186.01	1649.91	2156.59		752	2704.03	752	2061.02		751	37.1182	36.8103	42.0812
							752	1191.38	1652.37	2159.71		753	2720.22	753	2068.34		752	37.1182	36.9065	42.0299
							753	1193.22	1648.21	2158.15		754	2726.92	754	2064.53		753	36.999	36.9203	41.8359
							754	1191.98	1652.08	2154.08		755	2736.59	755	2057.16		754	36.9735	36.7755	42.1175
							755	1188.71	1646.87	2149.68		756	2728.78	756	2063.65		755	37.156	36.7173	41.9044
							756	1189.83	1648.88	2153.9		757	2735.64	757	2055.66		756	37.1882	37.0402	41.8471
							757	1187.62	1648.03	2153.1		758	2732.71	758	2053.95		757	37.0711	36.8635	42.0075
							758	1190.21	1648.24	2157.54		759	2728.17	759	2058.41		758	37.238	36.8391	41.7943
							759	1194.93	1648.97	2154.02		760	2730.3	760	2058.14		759	37.1506	36.9014	41.928
							760	1193.08	1647.92	2153.8		761	2722.33	761	2047.07		760	37.5567	36.8712	42.0195
							761	1186.76	1657.67	2150.58		762	2713.1	762	2048.77		761	37.0069	37.312	41.8236
							762	1186.97	1648.13	2151.04		763	2712.68	763	2052.06		762	36.996	37.234	41.7944
							763	1186	1654.34	2156.79		764	2713.77	764	2051.16		763	37.0454	37.3666	42.0004
							764	1189.37	1643.98	2151.6		765	2715.23	765	2050.9		764	37.0291	37.4353	41.6906
							765	1185.23	1649.1	2150.34		766	2723.16	766	2045.97		765	37.3583	37.4245	41.6679
							766	1191.83	1652.86	2150.23		767	2713.25	767	2045.14		766	37.1722	37.1864	41.8665
							767	1188.72	1646.8	2145.85		768	2716.55	768	2043.19		767	37.0321	37.2075	41.9456
							768	1184.44	1647.02	2145.66		769	2716.92	769	2046.72		768	36.8127	37.2061	41.9373
							769	1188.7	1653.37	2145.03		770	2708.32	770	2055.08		769	36.8136	37.374	42.1692
							770	1187.23	1649.38	2141.66		771	2709.17	771	2051.46		770	37.0721	37.2318	42.1811
							771	1191.27	1643.98	2144.09		772	2707.33	772	2041.4		771	36.6971	37.5819	41.8828
							772	1196.57	1653.56	2140.61		773	2693.29	773	2042.6		772	37.0522	37.5442	42.1094
							773	1190.95	1647.85	2139.71		774	2678.75	774	2044.3		773	36.9475	37.596	42.0616
							774	1192.83	1647.64	2144.95		775	2668.93	775	2056.75		774	36.9889	37.4153	42.0812
							775	1203.98	1647.42	2134.88		776	2661.18	776	2059.64		775	37.19	37.5599	42.5524
							776	1202.72	1649.57	2136.82		777	2665.68	777	2053.97		776	36.9114	37.2298	42.4189
							777	1199.06	1645.83	2136.87		778	2668.43	778	2051.46		777	36.9	37.2412	42.0415
							778	1206.78	1645.06	2135.45		779	2657.75	779	2059.95		778	36.8578	37.2035	42.4597
							779	1211.92	1639.08	2138.76		780	2656.54	780	2061.05		779	36.9835	37.4929	42.04
							780	1200.28	1639.23	2143.62		781	2645.22	781	2073.47		780	36.8068	37.5355	42.0898
							781	1207.31	1638.99	2136.34		782	2650.82	782	2075.3		781	36.4744	37.6595	42.2836
							782	1209.03	1632.52	2144.65		783	2648.33	783	2071.58		782	36.8791	37.1001	42.0511
							783	1206.92	1634.47	2141.74		784	2657.11	784	2074.97		783	36.9534	37.565	41.9722
							784	1206.24	1639.09	2145.96		785	2641.96	785	2073.75		784	36.8769	37.9721	42.1372
							785	1208.6	1632.55	2143.65		786	2643.4	786	2084.35		785	36.8704	37.2849	42.0925
							786	1203.69	1639.9	2148.22		787	2644.52	787	2094.22		786	37.083	37.2929	42.0902
							787	1198.96	1637.33	2148.73		788	2664.48	788	2099.44		787	36.9922	37.4062	42.4336
							788	1201.19	1645.31	2150.17		789	2670.58	789	2093.18		788	37.2837	37.43	42.247
							789	1193.23	1654.27	2146.65		790	2672.76	790	2096.26		789	37.1214	37.2627	42.1276
							790	1196.5	1648.27	2143.84		791	2673.24	791	2105.68		790	37.1985	37.0455	42.0836
							791	1192.23	1653.73	2138.9		792	2677.55	792	2100.68		791	37.176	37.1009	42.1737
							792	1193.05	1648.21	2132.95		793	2682.32	793	2102.41		792	36.817	37.1575	42.1276
							793	1197.01	1648.29	2139.72		794	2682.58	794	2101.06		793	37.0663	37.2397	42.2924
							794	1199.75	1653.61	2145.89		795	2684.12	795	2107.67		794	37.0909	37.137	42.4626
							795	1195.89	1655.38	2144.44		796	2685.3	796	2107.49		795	37.0274	36.8348	42.3847
							796	1198.96	1645.18	2142.44		797	2671.67	797	2107.26		796	37.3061	36.8601	42.3229
							797	1196.53	1633.39	2141.4		798	2682.77	798	2114.29		797	37.2326	37.0052	42.2994
							798	1196.82	1640.65	2142.8		799	2672.11	799	2113.85		798	36.7398	36.6485	42.0821
							799	1198.54	1638.15	2141.01		800	2671.12	800	2102.78		799	37.0694	36.6428	42.5704
							800	1199.09	1640.99	2141.79		801	2669.22	801	2105.36		800	36.9909	36.8078	42.3174
							801	1196.49	1639.83	2138.57		802	2664.42	802	2107.26		801	36.9431	37.1067	42.0585
							802	1194.82	1642.19	2147.54		803	2659.42	803	2107.1		802	36.9865	37.1823	42.6317
							803	1199.98	1651.67	2144.82		804	2654.79	804	2109.69		803	36.7258	37.001	42.1925
							804	1198.08	1653.03	2142.79		805	2655.38	805	2108.38		804	36.7708	36.6764	42.1739
							805	1194.62	1658.57	2143.89		806	2656.31	806	2103.58		805	36.7295	36.6825	42.3544
							806	1199.28	1651.91	2144.93		807	2651.29	807	2096.2		806	36.7972	36.7956	42.1675
							807	1201.47	1653.92	2143.95		808	2651.29	808	2099.69		807	36.6692	36.8164	42.0293
							808	1197.96	1659.63	2143.61		809	2659.1	809	2093.4		808	36.7192	36.9535	42.3695
							809	1192.94	1656.26	2148.67		810	2665.73	810	2092.72		809	36.6467	36.8542	42.2399
							810	1194.64	1649.94	2147.11		811	2667.92	811	2081.79		810	36.6611	37.1814	41.8562
							811	1199.9	1654.52	2148.92		812	2673.09	812	2084.44		811	36.8496	36.9314	42.287
							812	1199.4	1648.07	2148.83		813	2674.11	813	2080.9		812	36.7261	36.867	42.2549
							813	1191.89	1648.31	2144.31		814	2656.38	814	2080.06		813	37.0729	36.8696	42.0768
							814	1188.34	1645.72	2150.59		815	2652.6	815	2083.53		814	36.9463	36.8809	42.1064
							815	1188.74	1641.42	2147.93		816	2642.99	816	2081.69		815	36.6574	36.6586	42.2608
							816	1183.75	1653.88	2147		817	2654.94	817	2076.27		816	36.9161	36.6711	42.0724
							817	1188.45	1639.71	2144.51		818	2654.64	818	2076.68		817	36.7305	36.7121	42.4218
							818	1192.2	1636.37	2148.86		819	2650.41	819	2067.84		818	36.8732	36.6454	42.4116
							819	1191.55	1643.69	2147.69		820	2642.59	820	2062.62		819	37.1438	36.4548	42.1299
							820	1196.91	1642.23	2147.13		821	2636.9	821	2069.04		820	36.6801	36.6464	42.3511
							821	1193.49	1641.86	2142.86		822	2636.98	822	2064.64		821	36.6432	36.7847	42.4059
							822	1201.77	1645.12	2145.56		823	2641.01	823	2060.74		822	36.7131	36.4472	42.2363
							823	1202.93	1642.75	2149.04		824	2630.31	824	2050.94		823	36.8244	36.5104	42.2106
							824	1206.15	1643.08	2149.87		825	2632.9	825	2048.19		824	36.8441	36.3203	42.4011
							825	1201.85	1635.6	2143.87		826	2635.83	826	2043.48		825	36.8858	36.4247	42.2805
							826	1190.35	1638.26	2145.89		827	2643.11	827	2050.1		826	36.655	36.4857	42.2664
							827	1194.21	1634.54	2146.26		828	2653.42	828	2054.88		827	36.8952	36.368	42.5612
							828	1200.34	1635.97	2143.88		829	2667.46	829	2051.62		828	36.826	36.158	42.3826
							829	1197.1	1640.63	2152.21		830	2675.07	830	2044.99		829	36.7803	36.469	42.2179
							830	1191.59	1633.61	2141.67		831	2670.59	831	2050.72		830	36.839	36.3225	42.08
							831	1198.13	1628.75	2137.22		832	2669.03	832	2055.09		831	36.4958	36.3893	42.1554
							832	1206.98	1636.22	2142.78		833	2662.89	833	2055.29		832	36.8227	36.2592	42.1275
							833	1199.69	1634.25	2140.9		834	2666.16	834	2050.95		833	36.5308	36.1316	42.0187
							834	1197.99	1631.51	2138.95		835	2667.73	835	2047.12		834	36.7963	36.6028	41.9263
							835	1194.05	1634.76	2139.96		836	2664.01	836	2045.99		835	36.7856	36.4319	41.8889
							836	1196.15	1639.98	2139.18		837	2665.94	837	2044.32		836	36.907	36.6374	42.0468
							837	1203.78	1641.2	2141.73		838	2666.93	838	2038.64		837	36.8989	36.5375	41.7457
							838	1198.85	1638.93	2143.2		839	2656.76	839	2044.27		838	37.0411	36.8946	41.5746
							839	1201.67	1632.72	2141.16		840	2656.86	840	2042.37		839	37.085	37.128	41.9039
							840	1200.99	1632.33	2138.99		841	2659.16	841	2037.68		840	36.697	37.1217	41.5673
							841	1197.87	1630.29	2133.4		842	2656.08	842	2035.48		841	36.8853	37.2671	41.8102
							842	1203.87	1624.64	2133.74		843	2654.4	843	2036.45		842	36.8146	37.1761	41.8008
							843	1203.86	1635.31	2141.74		844	2648.62	844	2032.13		843	36.6647	37.1271	41.7345
							844	1196.7	1632.76	2143.49		845	2656.44	845	2033.79		844	36.9385	37.503	42.0691
							845	1197.87	1637.62	2138.73		846	2660.93	846	2037.72		845	36.6632	37.2469	42.0039
							846	1191.61	1633.84	2143.12		847	2654.8	847	2038.25		846	36.8668	36.7603	42.0812
							847	1193.86	1634.9	2138.66		848	2650.52	848	2036.59		847	36.8102	37.0195	42.08
							848	1189.95	1638.92	2139.89		849	2653.09	849	2029.54		848	36.5078	37.2124	42.5057
							849	1187.83	1630.6	2129.09		850	2647.28	850	2033.29		849	36.8751	37.137	42.1297
							850	1193.05	1630.31	2135.99		851	2643.15	851	2034.85		850	36.6642	36.9779	42.2157
							851	1191.49	1629.01	2137.5		852	2648.07	852	2037.27		851	36.5444	36.9176	42.3211
							852	1190.52	1628.03	2143.9		853	2654.85	853	2037.05		852	36.9373	37.0183	42.1139
							853	1188.76	1634.26	2144.45		854	2666.64	854	2040.43		853	36.845	36.8795	42.2183
							854	1191.91	1637.86	2142.83		855	2660.92	855	2038.29		854	36.8974	36.8697	42.4582
							855	1193.99	1634.21	2146.45		856	2657.81	856	2037.92		855	37.2079	37.2062	42.2004
							856	1195.31	1631.38	2147.47		857	2659.97	857	2042.97		856	36.9332	36.9827	42.076
							857	1196.6	1636.94	2143.72		858	2661.07	858	2041.35		857	37.1756	37.344	42.2989
							858	1193.53	1637.07	2141.9		859	2657.77	859	2040.66		858	36.7181	36.9573	42.2651
							859	1192.95	1638.03	2136.53		860	2644.5	860	2040.3		859	36.983	36.6389	42.1741
							860	1193.77	1633.28	2140.3		861	2635.82	861	2040.19		860	36.7553	36.4939	42.4583
							861	1198.69	1626.63	2132.53		862	2631.45	862	2044.68		861	36.8373	36.629	41.9732
							862	1205.14	1635.74	2139.29		863	2636.43	863	2046.46		862	37.0175	36.7938	42.1643
							863	1204.97	1637.92	2142.8		864	2634.04	864	2047.68		863	36.6216	36.7495	42.4684
							864	1207.42	1632.4	2148.84		865	2636.03	865	2046		864	36.76	36.3162	42.0738
							865	1213.09	1634.08	2148.9		866	2634.36	866	2046.54		865	36.9058	36.9545	42.1268
							866	1217.3	1632.3	2143.69		867	2623.45	867	2045.61		866	36.8946	36.471	42.252
							867	1230.2	1632.79	2145.02		868	2620.82	868	2059.26		867	36.8165	36.5801	42.087
							868	1239.64	1634.85	2150.37		869	2625.99	869	2049.29		868	36.7585	36.8576	42.1204
							869	1236.83	1627.07	2148.43		870	2635.4	870	2051.79		869	36.708	36.6493	42.3816
							870	1237.25	1633.46	2145.96		871	2636.42	871	2049.39		870	36.5906	36.7677	42.3566
							871	1221.12	1637.68	2149.84		872	2633.63	872	2047.94		871	36.6106	37.0522	42.2601
							872	1220.51	1642.71	2148.56		873	2642.31	873	2052.75		872	36.7557	36.9166	42.3281
							873	1233.82	1646.61	2146.74		874	2641.44	874	2062.45		873	36.925	37.2908	42.1718
							874	1230.1	1651.58	2148.23		875	2655.89	875	2059.29		874	36.7686	37.107	42.1405
							875	1228.93	1652.22	2149.31		876	2660.52	876	2061.2		875	36.8826	37.0347	42.0112
							876	1223.9	1646.82	2141.14		877	2659.21	877	2059.04		876	36.9463	37.013	42.1456
							877	1221.13	1651.2	2146.33		878	2647.02	878	2053.18		877	36.7894	37.3549	41.8918
							878	1225.28	1657.06	2143.32		879	2650	879	2056.72		878	36.7414	36.8494	42.4447
							879	1226.48	1657.47	2147.74		880	2651.86	880	2054.5		879	36.646	36.9273	42.0775
							880	1226.65	1656.4	2144.81		881	2673.64	881	2046.3		880	36.5738	37.2111	42.2735
							881	1225.33	1651.51	2147.53		882	2677.17	882	2046.01		881	36.398	37.2303	42.3304
							882	1226.22	1655.71	2137.15		883	2677.17	883	2044.77		882	36.5446	37.1627	42.2235
							883	1219.51	1654.9	2141.26		884	2666.06	884	2046.98		883	36.6999	37.0571	42.035
							884	1217.28	1654.76	2137.52		885	2662.68	885	2057.96		884	36.7286	36.9924	42.1988
							885	1212.92	1651.01	2145.37		886	2658.61	886	2071.17		885	36.6037	37.0351	42.0668
							886	1221.78	1654.16	2144.29		887	2660.08	887	2071.21		886	36.398	37.1049	41.9806
							887	1220.76	1656.15	2142.86		888	2659.01	888	2063.34		887	36.3145	36.9905	42.3702
							888	1219.74	1647.14	2144.27		889	2655.59	889	2064.15		888	36.2248	37.2643	42.1956
							889	1216.83	1648.68	2143.47		890	2649.66	890	2066.21		889	36.3412	37.0402	41.9159
							890	1222.75	1647.7	2143.59		891	2658.87	891	2068.85		890	36.2275	36.7239	42.049
							891	1225.23	1649.11	2146.24		892	2667.23	892	2059.43		891	36.2473	37.0305	42.019
							892	1220.32	1647.34	2141.13		893	2664.93	893	2056.31		892	36.1044	36.8026	41.9848
							893	1216.2	1650.48	2142.65		894	2666.04	894	2055.35		893	36.3559	36.8378	42.1324
							894	1216.25	1651.21	2143.27		895	2659.85	895	2047.1		894	36.2619	36.9315	42.0437
							895	1219.07	1655.71	2145.79		896	2646.97	896	2047.24		895	36.222	36.8384	41.892
							896	1218.26	1647.19	2149.05		897	2649.47	897	2044.13		896	36.2111	37.719	42.1003
							897	1218.22	1641.49	2146.51		898	2651.7	898	2039.38		897	36.2747	36.9681	41.9969
							898	1220.09	1641.91	2146.26		899	2650.95	899	2027.31		898	35.979	37.9112	41.7944
							899	1221.66	1644.39	2142.88		900	2651.19	900	2022.9		899	36.1544	37.558	41.8336
							900	1218.23	1637.55	2141.24		901	2642.94	901	2025.94		900	36.3703	37.2728	42.0237
							901	1216.18	1645.37	2149.77		902	2634.62	902	2032.08		901	36.4534	37.3453	41.698
							902	1215.52	1644.24	2145.94		903	2636.8	903	2027.1		902	36.2008	37.2081	41.972
							903	1211.12	1646.67	2146.96		904	2650.56	904	2024.23		903	36.3693	37.2112	41.8636
							904	1216.98	1649.4	2144.55		905	2669.99	905	2023.79		904	36.1921	37.17	42.035
							905	1211.2	1645.08	2143.99		906	2662.07	906	2021.78		905	36.2367	36.9994	42.1585
							906	1211.85	1645.48	2142.23		907	2661.21	907	2024		906	36.2084	37.2804	42.2406
							907	1212.05	1643.43	2138.79		908	2655.3	908	2027.8		907	36.2702	37.0255	41.8169
							908	1214.5	1637.48	2141.12		909	2645	909	2030.6		908	36.4506	36.8369	41.9558
							909	1215.37	1626.46	2140.7		910	2652.54	910	2036.14		909	36.3268	37.214	42.0961
							910	1219.36	1635.58	2144.43		911	2651.78	911	2028.76		910	36.2624	36.9634	41.7553
							911	1220.26	1643.75	2147.72		912	2642.75	912	2030.67		911	36.3818	36.7726	42.1586
							912	1219.08	1644.83	2147.64		913	2636.57	913	2032.19		912	36.2296	37.4868	42.0166
							913	1220.39	1642.87	2143.03		914	2646.81	914	2038.44		913	36.5675	36.7987	41.7777
							914	1221.36	1637.39	2143.32		915	2666.95	915	2039.48		914	36.548	37.1534	41.9115
							915	1217.27	1634.97	2141.67		916	2696.44	916	2038.9		915	36.4638	36.8712	41.9498
							916	1223.29	1637.21	2143.63		917	2692.75	917	2036.33		916	36.322	36.9951	41.8135
							917	1217.93	1631.04	2142.54		918	2708.45	918	2042.76		917	36.9396	36.8601	41.9481
							918	1218.32	1632.36	2143.66		919	2708.54	919	2034.83		918	36.4449	36.7583	41.9532
							919	1219.93	1627.68	2145.47		920	2711.18	920	2045.27		919	36.8415	37.1129	41.7506
							920	1218.96	1620.69	2143.76		921	2718.67	921	2059.3		920	36.917	36.7863	41.6343
							921	1214.49	1620.16	2141.75		922	2719.9	922	2057.9		921	36.9246	36.8519	42.0108
							922	1214.8	1618.98	2145.56		923	2718.44	923	2059.44		922	37.147	37.1489	41.6553
							923	1216.91	1613.3	2146.68		924	2712.79	924	2054.65		923	36.8553	36.8727	41.7835
							924	1214.71	1612.35	2145.58		925	2703	925	2062.34		924	36.7583	36.8439	41.9198
							925	1218.83	1609.15	2138.66		926	2712.41	926	2059.89		925	36.9586	36.9868	41.7038
							926	1218.16	1612.45	2137.65		927	2719.14	927	2064.17		926	37.238	37.0633	41.7858
							927	1216.21	1619.27	2139.12		928	2727.89	928	2053.4		927	36.9387	37.8512	41.9837
							928	1213.74	1616.63	2137.32		929	2731.64	929	2053.83		928	36.8725	37.6547	41.8309
							929	1219.71	1612.39	2141.97		930	2725.66	930	2058.25		929	36.9522	37.8262	42.0245
							930	1221.6	1617.54	2146.75		931	2719.96	931	2058.6		930	36.5628	37.9036	41.9853
							931	1214.09	1613.73	2138.93		932	2718.05	932	2060.68		931	36.6093	37.5492	41.8777
							932	1211.79	1614.61	2144.02		933	2719.08	933	2063.2		932	36.9388	37.306	42.1396
							933	1212.1	1616.75	2142.13		934	2718.74	934	2063.08		933	37.0168	36.8558	42.0671
							934	1217.56	1616.28	2145.64		935	2718.25	935	2063.57		934	36.4257	37.1825	41.8209
							935	1219.39	1622.74	2144.65		936	2706.61	936	2069.1		935	36.4767	37.4328	42.0584
							936	1219.15	1612.92	2143.12		937	2708.65	937	2070.58		936	36.4655	37.4635	42.3001
							937	1216.44	1621.34	2147.28		938	2696.59	938	2075.19		937	36.637	36.8587	41.8211
							938	1215.69	1617.43	2147.33		939	2699.83	939	2071.88		938	36.7684	37.3131	42.0965
							939	1224.19	1615.78	2145.07		940	2704.3	940	2065.2		939	36.6811	37.1498	42.2298
							940	1217.91	1619.02	2149.49		941	2708.95	941	2065.84		940	36.4868	37.2571	41.9528
							941	1216.28	1615.46	2143.36		942	2702.82	942	2065.81		941	36.3786	37.3466	42.0661
							942	1215.01	1619	2142.22		943	2704.32	943	2070.32		942	36.4812	36.8869	42.1085
							943	1206.44	1616.61	2137.93		944	2709.88	944	2070.77		943	36.6503	36.9094	41.7868
							944	1208.33	1618.81	2139.01		945	2708.17	945	2063.33		944	36.3005	37.1691	42.0146
							945	1216.99	1621.6	2146.53		946	2705.18	946	2055.3		945	36.415	36.8996	42.1205
							946	1227.15	1629.14	2144.91		947	2710.98	947	2060.05		946	36.1327	36.9898	41.8085
							947	1225.15	1631.25	2138.53		948	2700.27	948	2055.5		947	36.5346	36.9007	42.0114
							948	1232.76	1639.05	2140.12		949	2698.42	949	2051.9		948	36.3811	37.1	42.0398
							949	1230.47	1641.22	2147.58		950	2705.03	950	2047.75		949	36.3063	36.6989	41.8799
							950	1224.41	1636.23	2142.71		951	2703.36	951	2044.23		950	36.2538	37.1575	41.9192
							951	1222.33	1640.21	2143.09		952	2702.3	952	2046.3		951	36.4107	37.0004	41.8
							952	1219.29	1642.73	2142.84		953	2702.28	953	2041.28		952	36.3247	36.9808	41.6231
							953	1215.28	1643.7	2144.5		954	2701.93	954	2040.98		953	36.0253	36.9119	42.152
							954	1222.55	1649.19	2144.55		955	2710.11	955	2046.19		954	36.0567	36.9092	41.7676
							955	1218.59	1641.35	2147.42		956	2705.41	956	2048.38		955	36.2051	36.6495	41.7465
							956	1223.2	1643.87	2152.66		957	2711.07	957	2045.21		956	36.1941	37.1127	41.7647
							957	1225.46	1643.49	2152.72		958	2708.68	958	2036.69		957	36.3351	36.7596	41.5928
							958	1224.19	1637.87	2148.66		959	2714.31	959	2035.91		958	36.0168	37.0397	41.5445
							959	1219.61	1634.88	2149.3		960	2714.31	960	2042.9		959	36.2552	37.0596	41.7402
							960	1216.79	1626.79	2158.18		961	2713.56	961	2042.88		960	35.9764	37.1099	41.7684
							961	1216.74	1633.17	2147.18		962	2717.99	962	2043.38		961	35.9131	36.6812	41.4842
							962	1213.3	1621.07	2146.63		963	2719.41	963	2042.97		962	36.155	36.8504	41.5726
							963	1215	1621.15	2145.74		964	2714.49	964	2044.35		963	36.2187	36.8512	41.3255
							964	1208.15	1618.7	2149.19		965	2716.21	965	2035.07		964	35.8995	36.9451	41.4028
							965	1216.84	1624.7	2154.12		966	2711.61	966	2043.43		965	36.018	36.872	41.588
							966	1217.68	1622.16	2152.73		967	2703.36	967	2050.75		966	35.9262	36.9582	41.7514
							967	1221.33	1623.99	2147.61		968	2713.8	968	2053.37		967	36.0398	37.1393	41.5744
							968	1223.68	1618.15	2149.43		969	2708.46	969	2045.3		968	36.061	37.0366	41.4208
							969	1215.84	1628.81	2148.41		970	2707.99	970	2051.17		969	36.0921	37.3447	41.5714
							970	1214.13	1635.25	2148.98		971	2702.6	971	2052.17		970	35.8526	37.7801	41.2808
							971	1211.59	1629.93	2149.33		972	2700.45	972	2061.67		971	35.8482	37.7733	41.6475
							972	1215.2	1623.57	2143.79		973	2711.92	973	2069.85		972	36.0667	37.7904	41.8377
							973	1210.07	1621.66	2152.38		974	2714.92	974	2082.55		973	36.1522	38.0995	41.6338
							974	1211.15	1631.56	2148.77		975	2716.52	975	2094.37		974	36.1449	38.0067	41.477
							975	1208.87	1631.68	2147.05		976	2716.19	976	2097.31		975	35.9036	37.9271	41.7583
							976	1214.22	1637.78	2149.26		977	2711.93	977	2110.26		976	36.0008	37.3542	41.5838
							977	1216.49	1632.85	2144.45		978	2706.72	978	2117.16		977	36.1399	37.8278	41.7565
							978	1216.98	1636.32	2143.28		979	2721.03	979	2120.61		978	36.0635	37.3689	41.8302
							979	1219.53	1633.54	2146.24		980	2722.31	980	2122.13		979	36.0223	37.6238	41.5504
							980	1223.8	1632.94	2154.21		981	2719.17	981	2113.08		980	36.2337	37.7801	41.5731
							981	1222.43	1634.29	2151.93		982	2708.95	982	2113.71		981	36.2122	37.6146	41.6107
							982	1218.73	1633.45	2147.62		983	2701.08	983	2117.97		982	36.0857	37.5474	41.4437
							983	1213.49	1630.33	2146.27		984	2701.03	984	2121.14		983	35.9082	37.5391	41.5805
							984	1207	1635.48	2137.2		985	2701.05	985	2112.67		984	36.1555	37.5641	41.8045
							985	1207.41	1636.48	2145.42		986	2703.76	986	2114.92		985	36.5115	37.6802	41.5968
							986	1206.02	1642.27	2149.71		987	2711.37	987	2108.49		986	36.5324	37.5418	41.7119
							987	1204.87	1639.09	2146.46		988	2709.08	988	2097.11		987	36.8336	37.5137	41.8034
							988	1207.06	1639.76	2150.11		989	2699	989	2108.63		988	36.503	37.2594	41.5688
							989	1207.43	1642.4	2145.6		990	2698.12	990	2113.04		989	36.1949	37.3835	41.7223
							990	1209.31	1645.32	2152.87		991	2698.32	991	2116.68		990	36.459	37.4062	41.9472
							991	1210.67	1644.23	2150.03		992	2693.48	992	2101.53		991	36.4228	37.0056	41.5581
							992	1212.38	1637.66	2155.61		993	2692.28	993	2096.05		992	36.334	37.5475	41.4553
							993	1213.4	1637.37	2155.66		994	2686.1	994	2100.91		993	36.0908	37.042	41.5609
							994	1211.59	1631.33	2151.86		995	2689.35	995	2104.34		994	36.4405	37.0649	41.6175
							995	1213.48	1632.78	2152.35		996	2684.69	996	2101.34		995	36.6163	37.2925	41.5902
							996	1212.81	1638.52	2154.52		997	2687.33	997	2102.89		996	36.4069	37.1306	41.5366
							997	1220.35	1635.96	2155.12		998	2688.67	998	2105.62		997	36.6999	36.7681	41.3799
							998	1221.28	1644.12	2152.5		999	2685.73	999	2090.99		998	36.4577	36.9275	41.4138
							999	1215.22	1645.64	2149.35		1000	2682.63	1000	2095.79		999	36.4683	36.7839	41.4845
							1000	1215.98	1647.6	2148.43		1001	2678.81	1001	2101.28		1000	36.2841	37.1264	41.5333
							1001	1227.32	1642.34	2148.18		1002	2684.01	1002	2102.25		1001	36.505	36.8901	41.5433
							1002	1221.07	1640.07	2151.05		1003	2680.87	1003	2103.34		1002	36.3102	36.9617	41.7654
							1003	1223.76	1644.18	2147.71		1004	2679.84	1004	2103.2		1003	36.3966	37.0835	41.6325
							1004	1218.61	1640.9	2152.73		1005	2665.18	1005	2097.02		1004	36.3004	37.0163	41.5504
							1005	1218.34	1641.94	2154.57		1006	2661.59	1006	2100.69		1005	36.501	37.3043	41.8903
							1006	1221.49	1642.69	2149.1		1007	2660.77	1007	2097.82		1006	36.1996	36.9976	41.4732
							1007	1224.5	1637.99	2148.71		1008	2664.65	1008	2098.89		1007	36.0115	37.1925	41.6642
							1008	1229.67	1637.9	2146.94		1009	2665.86	1009	2092.98		1008	36.1513	37.1806	41.6725
							1009	1225.34	1641.64	2155.09		1010	2667.79	1010	2092.03		1009	36.2523	36.9381	41.5854
							1010	1229.79	1636.43	2156.89		1011	2662.28	1011	2086.04		1010	36.1846	36.906	41.6428
							1011	1228.1	1640.5	2154.62		1012	2646.24	1012	2099.57		1011	35.9643	37.2491	41.696
							1012	1222.28	1639.82	2153.73		1013	2638.32	1013	2098.76		1012	36.0252	36.9502	41.8173
							1013	1225.63	1642.54	2151.67		1014	2633.67	1014	2101.06		1013	35.9477	36.8809	41.5863
							1014	1225.21	1645.74	2157.49		1015	2618.88	1015	2095.09		1014	36.2067	36.9426	41.5315
							1015	1222.49	1643.34	2155.19		1016	2626.53	1016	2094.89		1015	36.206	36.9185	41.6752
							1016	1219.8	1641.27	2158.24		1017	2614.34	1017	2091.5		1016	35.8373	36.6649	41.4145
							1017	1221.31	1647.6	2157.45		1018	2608.77	1018	2102.64		1017	35.8757	36.8958	41.6857
							1018	1217.05	1642.58	2152.98		1019	2611.17	1019	2102.01		1018	36.0417	36.6615	41.4419
							1019	1223.53	1636.44	2148.48		1020	2616.3	1020	2103.38		1019	36.0059	36.7166	41.4176
							1020	1224.27	1643.99	2144.52		1021	2618.8	1021	2101.19		1020	35.8799	36.5646	41.5924
							1021	1218.32	1644.8	2147.79		1022	2627.77	1022	2101.18		1021	35.8791	36.7989	41.5753
							1022	1212.34	1641.65	2151.63		1023	2618.64	1023	2101.12		1022	35.8705	36.5755	41.3695
							1023	1211.9	1643.26	2149.36		1024	2620.79	1024	2107.63		1023	35.8608	36.8067	41.3404
							1024	1212.15	1650.45	2146.75		1025	2618.83	1025	2106.63		1024	35.8214	36.5416	41.4869
							1025	1209.97	1650.52	2154.11		1026	2617.71	1026	2104.63		1025	35.61	36.52	41.3772
							1026	1210.46	1641.63	2151.23		1027	2621.67	1027	2098.99		1026	35.8746	36.2744	41.7424
							1027	1213.41	1646.35	2154		1028	2619.34	1028	2098.82		1027	35.7034	37.1322	41.3901
							1028	1214.67	1642.21	2145.53		1029	2606.58	1029	2092.98		1028	35.656	37.2278	41.5172
							1029	1212.58	1642.85	2143.29		1030	2598.94	1030	2095.71		1029	35.9917	37.6223	41.6435
							1030	1216.36	1640.53	2145.73		1031	2600.35	1031	2093.28		1030	35.8217	38.0558	41.6938
							1031	1217.64	1640.29	2150.01		1032	2599.22	1032	2085.12		1031	35.6552	37.8013	41.6045
							1032	1217.67	1639.21	2151.06		1033	2595.12	1033	2082.32		1032	36.0616	37.3114	41.5867
							1033	1214.73	1637.23	2157.79		1034	2594.34	1034	2078.41		1033	36.1557	37.2469	41.7363
							1034	1217.16	1639.29	2150.98		1035	2587.91	1035	2084.69		1034	36.1921	37.3151	41.3741
							1035	1211.52	1642.76	2150.53		1036	2585.22	1036	2082.21		1035	36.0094	37.2321	41.572
							1036	1215.62	1637	2149.89		1037	2595.95	1037	2081.67		1036	35.7538	37.2314	41.8109
							1037	1209.78	1639.57	2152.67		1038	2597.85	1038	2081.38		1037	35.9979	37.0571	41.6013
							1038	1213.61	1647.03	2147.18		1039	2602.05	1039	2080.5		1038	36.1514	36.9193	41.5495
							1039	1210.12	1646.93	2146.88		1040	2607.85	1040	2077.06		1039	36.2099	36.6331	41.7555
							1040	1216.62	1640.27	2144.81		1041	2609.16	1041	2090.2		1040	36.2533	36.8145	41.3115
							1041	1212.74	1642.63	2143.28		1042	2615.86	1042	2100.81		1041	36.0336	37.0318	41.5743
							1042	1215.08	1647.56	2142.74		1043	2635.26	1043	2102.87		1042	35.9936	37.146	41.5352
							1043	1215.86	1646.77	2148.1		1044	2645.46	1044	2104.29		1043	36.2475	37.3452	41.4253
							1044	1207.8	1645.01	2142.59		1045	2641.02	1045	2103.7		1044	36.593	36.8691	41.6473
							1045	1209	1638.4	2147.01		1046	2641.28	1046	2110.46		1045	36.0442	37.0859	41.4876
							1046	1211.35	1640.91	2147.25		1047	2630.21	1047	2113.9		1046	36.1412	36.9213	41.3454
							1047	1210.91	1641.82	2141.85		1048	2637.8	1048	2115.77		1047	36.1501	36.9378	41.5265
							1048	1205.07	1637.97	2146.58		1049	2637.57	1049	2122.3		1048	36.1216	37.0961	41.6362
							1049	1208.45	1635.91	2143.85		1050	2641.35	1050	2119.28		1049	36.0937	36.6331	41.3953
							1050	1211.38	1632.01	2143.53		1051	2646.6	1051	2117.15		1050	36.1335	37.2046	41.5573
							1051	1204.21	1643.94	2142.61		1052	2635.55	1052	2117.5		1051	36.1501	37.0534	41.6922
							1052	1202.58	1651.54	2139.48		1053	2642.47	1053	2128.25		1052	36.1939	36.7351	41.366
							1053	1206.63	1643.23	2137.51		1054	2639.11	1054	2130.14		1053	35.9019	36.5901	41.4809
							1054	1205.28	1636.82	2143.63		1055	2649.59	1055	2116.3		1054	36.0098	36.7627	41.5992
							1055	1205.65	1637.88	2142.78		1056	2650.96	1056	2116.46		1055	36.04	36.358	41.5788
							1056	1201.71	1641.29	2139.53		1057	2651.11	1057	2110.57		1056	36.1962	36.6353	41.5827
							1057	1205.41	1637.57	2142.97		1058	2646.43	1058	2113.48		1057	36.0488	36.5887	41.5949
							1058	1198.22	1633.64	2136.32		1059	2649.89	1059	2123		1058	36.2848	36.6249	41.4381
							1059	1196.29	1638.99	2135.81		1060	2650.77	1060	2123.22		1059	36.018	36.621	41.5799
							1060	1195.17	1631.06	2138.01		1061	2643.19	1061	2119.57		1060	36.2033	36.6477	41.7823
							1061	1193.68	1634.14	2137.68		1062	2637.65	1062	2126.83		1061	36.3526	36.7947	41.7123
							1062	1194.36	1635.58	2135.67		1063	2637.77	1063	2121.33		1062	36.1027	36.7379	41.7704
							1063	1197.04	1634.46	2137.33		1064	2632.41	1064	2128.28		1063	36.1804	36.3036	41.9105
							1064	1200.17	1633.54	2139.98		1065	2630.02	1065	2131.85		1064	36.4274	36.3889	41.6324
							1065	1196.84	1636.62	2137.67		1066	2624.61	1066	2132.97		1065	36.2197	36.5944	41.703
							1066	1197	1634.84	2138.62		1067	2637.39	1067	2126.31		1066	36.2241	36.2096	41.6926
							1067	1200.16	1640.5	2137.3		1068	2639.66	1068	2119.37		1067	36.3824	36.6667	41.5371
							1068	1203.76	1634.73	2133.98		1069	2640.44	1069	2111.24		1068	36.3937	36.2019	41.5815
							1069	1203.04	1634.88	2132.45		1070	2631.32	1070	2115.12		1069	36.067	36.1207	41.7331
							1070	1203.97	1630.96	2133.22		1071	2625.94	1071	2125.3		1070	36.019	36.5444	41.4874
							1071	1193.14	1633.63	2133.05		1072	2626.59	1072	2120.97		1071	36.2708	36.3747	41.5536
							1072	1208.21	1639.51	2134.69		1073	2622.88	1073	2109.59		1072	35.9604	36.2894	41.4379
							1073	1195.1	1643.18	2135.06		1074	2610.64	1074	2112.19		1073	36.4709	36.1881	41.4482
							1074	1201.67	1645.11	2135.57		1075	2604.37	1075	2093.88		1074	36.1129	36.3591	41.5426
							1075	1198.61	1647.61	2135.35		1076	2597.54	1076	2096.35		1075	36.2579	36.1849	41.6165
							1076	1199.6	1650.1	2140.1		1077	2594.83	1077	2098.14		1076	36.1644	36.4099	41.5394
							1077	1200.54	1646.95	2129.26		1078	2593.99	1078	2090.55		1077	36.0684	36.4352	41.6257
							1078	1203.31	1646.7	2134.58		1079	2595.76	1079	2092.41		1078	35.9595	36.5917	41.5996
							1079	1203.05	1645.1	2133.4		1080	2598.94	1080	2086.75		1079	35.9928	36.3119	41.4202
							1080	1204.7	1649.43	2133.96		1081	2598.61	1081	2085.6		1080	35.842	36.1842	41.5526
							1081	1198.75	1645.01	2137.64		1082	2604.61	1082	2086.16		1081	35.8904	36.5866	41.9435
							1082	1205.24	1642.46	2134.31		1083	2609.28	1083	2091.47		1082	36.1064	36.4274	41.5371
							1083	1207.17	1637.63	2133.44		1084	2616.16	1084	2087.92		1083	35.9655	36.4199	41.7931
							1084	1208.83	1641.87	2137.14		1085	2616.57	1085	2079.55		1084	35.9623	36.5697	41.9093
							1085	1207.23	1644.6	2137.18		1086	2612.67	1086	2083.12		1085	35.9348	36.8321	41.7341
							1086	1201.25	1645.6	2139.72		1087	2602.35	1087	2091.38		1086	36.3131	36.9636	41.8915
							1087	1204.9	1645.14	2141.99		1088	2613.64	1088	2096.06		1087	36.1713	36.5979	41.881
							1088	1204.19	1648.74	2136.97		1089	2604.04	1089	2104.76		1088	36.0632	36.8814	41.6257
							1089	1208.51	1646.23	2143.4		1090	2610.9	1090	2104.51		1089	35.9276	36.869	41.5686
							1090	1207.39	1648.03	2137.53		1091	2609.88	1091	2100.27		1090	36.1605	36.6915	41.6559
							1091	1202.86	1646.95	2140.3		1092	2604.38	1092	2098.19		1091	36.2301	36.7263	41.6442
							1092	1208.31	1648.71	2143.99		1093	2602.4	1093	2099.15		1092	36.2586	36.719	41.646
							1093	1204.39	1646.73	2133.49		1094	2598.43	1094	2104.78		1093	36.3165	37.2016	41.9183
							1094	1205.54	1646.39	2142.76		1095	2590.43	1095	2107.73		1094	36.2603	37.2444	41.6287
							1095	1204.86	1648.18	2150.29		1096	2601.02	1096	2109.14		1095	36.6069	36.7565	41.5391
							1096	1199.99	1652.55	2142.38		1097	2596.82	1097	2112.44		1096	36.2218	36.8951	41.8199
							1097	1197	1656.01	2147.59		1098	2593.93	1098	2113.72		1097	36.2788	36.5767	41.6055
							1098	1201.69	1664.45	2145.74		1099	2590.61	1099	2119.21		1098	36.2897	36.9522	41.5477
							1099	1202.88	1658.67	2140.99		1100	2588.71	1100	2119.66		1099	36.147	36.8113	41.6359
							1100	1200.74	1655.62	2140.42		1101	2591.75	1101	2121.55		1100	36.194	37.1932	41.6441
							1101	1201.61	1654.25	2144.79		1102	2591.75	1102	2118.55		1101	36.2827	37.6207	41.4909
							1102	1202.83	1656.61	2143.06		1103	2595.85	1103	2113.95		1102	36.1083	37.5447	41.7533
							1103	1206.01	1659.25	2140.62		1104	2600.71	1104	2109.37		1103	36.2069	37.1823	41.8547
							1104	1200.84	1663.94	2142.17		1105	2592.06	1105	2106.55		1104	36.0272	37.41	41.7699
							1105	1202.7	1665.22	2145.03		1106	2598.15	1106	2105.88		1105	36.0916	36.9348	42.0905
							1106	1197.39	1661.63	2144.83		1107	2612.58	1107	2099.52		1106	35.9099	37.5646	41.7437
							1107	1196.66	1663.06	2137.94		1108	2623.86	1108	2091.27		1107	35.9604	37.2428	41.574
							1108	1199.31	1669.28	2140.01		1109	2628.79	1109	2087.02		1108	36.0798	36.8439	41.8196
							1109	1198.49	1665.45	2135.75		1110	2625.45	1110	2087.34		1109	35.7214	37.0593	41.8913
							1110	1205.02	1663.36	2140.62		1111	2625.47	1111	2086.61		1110	36.0408	36.9947	41.6731
							1111	1202.68	1668.98	2137.62		1112	2632.81	1112	2086.33		1111	36.3765	36.71	41.9952
							1112	1204.45	1671.05	2143.87		1113	2642.72	1113	2088.49		1112	36.1244	37.0151	41.982
							1113	1202.64	1664.5	2148.13		1114	2654.84	1114	2080.47		1113	36.0133	37.1632	41.8491
							1114	1206.72	1668.46	2147.95		1115	2660.47	1115	2077.76		1114	35.8934	37.0518	42.1764
							1115	1210.34	1655.4	2144.4		1116	2654.06	1116	2075.07		1115	36.1395	37.019	41.9609
							1116	1213.63	1665.46	2147.85		1117	2666.53	1117	2072.07		1116	36.0249	36.747	41.9018
							1117	1210.18	1665.61	2151.19		1118	2663.04	1118	2077.76		1117	35.9264	36.7398	42.0583
							1118	1208.43	1666.15	2146.16		1119	2670.02	1119	2075.54		1118	36.4319	36.5553	41.8634
							1119	1204.62	1674.54	2141.51		1120	2669.18	1120	2077.23		1119	36.6097	36.544	41.6982
							1120	1201.9	1671.62	2137.85		1121	2655.92	1121	2078.7		1120	37.1009	36.8623	41.8729
							1121	1210.13	1672.74	2137.49		1122	2650.86	1122	2089.26		1121	37.0402	36.5149	41.9614
							1122	1207.62	1672.06	2140.55		1123	2653.68	1123	2096.71		1122	37.2448	36.5379	41.726
							1123	1206.88	1666.02	2137.97		1124	2650.29	1124	2102.01		1123	37.1442	36.4982	41.9511
							1124	1208.91	1664.63	2133.39		1125	2653.28	1125	2100.74		1124	36.8983	36.6931	41.6901
							1125	1209.26	1667.3	2141.82		1126	2657.89	1126	2092.54		1125	36.8853	36.5869	41.8184
							1126	1209.17	1667.83	2144.65		1127	2655.74	1127	2092.03		1126	36.7091	36.6645	41.7768
							1127	1207.29	1665.97	2139.52		1128	2651.94	1128	2087.63		1127	36.7221	36.492	41.7677
							1128	1201.55	1668.86	2137.84		1129	2642.99	1129	2091.88		1128	36.6034	36.7012	41.5566
							1129	1203.4	1668.15	2146.63		1130	2645.07	1130	2086.58		1129	36.5349	36.4945	41.7986
							1130	1202.52	1666.29	2141.22		1131	2634.53	1131	2080.25		1130	36.8617	36.7655	41.6769
							1131	1197.62	1665.72	2149.43		1132	2632.09	1132	2078.72		1131	36.6225	36.5525	41.4023
							1132	1189.41	1669.66	2142.51		1133	2621.54	1133	2075.17		1132	36.5803	36.5749	41.8803
							1133	1191.79	1667.76	2144.07		1134	2620.96	1134	2075.01		1133	36.3148	36.2528	41.6503
							1134	1194.03	1666.28	2137.59		1135	2620.37	1135	2079.82		1134	36.3093	36.4445	41.7268
							1135	1194.29	1675.44	2146.61		1136	2628.17	1136	2087.46		1135	36.2356	36.2793	41.962
							1136	1198.48	1668.59	2139.12		1137	2633.51	1137	2076.99		1136	36.4729	36.6102	41.6074
							1137	1201.55	1671.34	2143.72		1138	2635.09	1138	2086.72		1137	36.2938	36.3671	41.4626
							1138	1210.65	1659.2	2140.05		1139	2632.51	1139	2079.63		1138	36.515	36.3551	41.7486
							1139	1203.19	1660.87	2138.15		1140	2628.57	1140	2083.33		1139	36.5614	36.2921	41.4907
							1140	1200.63	1668.87	2142.49		1141	2626.56	1141	2081.28		1140	36.6327	36.4281	41.3203
							1141	1196.9	1663.14	2148.51		1142	2626.23	1142	2078.22		1141	36.5216	36.2008	41.7012
							1142	1195.48	1665.15	2140.57		1143	2630.14	1143	2080.47		1142	36.4071	36.276	41.4866
							1143	1192.59	1667.7	2142.45		1144	2632.84	1144	2073.39		1143	36.519	36.6278	41.3469
							1144	1192.45	1671.47	2142.88		1145	2624.06	1145	2076.62		1144	36.5706	36.2257	41.2703
							1145	1192.9	1668.02	2140.13		1146	2631.35	1146	2088.74		1145	36.3374	36.2527	41.5307
							1146	1194.84	1671.3	2135.24		1147	2623.75	1147	2080.2		1146	36.5826	36.3403	41.4233
							1147	1201.4	1678.39	2134.32		1148	2632.62	1148	2079.22		1147	36.4252	36.317	41.6463
							1148	1202.35	1670.96	2133.86		1149	2634.97	1149	2075.97		1148	36.2662	36.4197	41.6138
							1149	1199.45	1679.35	2137.17		1150	2627.33	1150	2076.66		1149	36.2448	36.3366	41.4635
							1150	1195.23	1677.45	2141.46		1151	2624.49	1151	2083		1150	36.2901	36.5954	41.5466
							1151	1197.29	1676.15	2138.19		1152	2623.1	1152	2082.16		1151	36.3942	36.5772	41.7246
							1152	1197.6	1675.98	2139.7		1153	2628.77	1153	2079.05		1152	36.1803	36.4483	41.5108
							1153	1193.01	1671.4	2142.28		1154	2636.04	1154	2078.23		1153	36.2828	36.1549	41.7082
							1154	1194.05	1674.8	2138.76		1155	2631.33	1155	2071.61		1154	36.258	36.5607	41.7165
							1155	1191.1	1663.35	2135.71		1156	2625.12	1156	2070.06		1155	36.2761	36.5625	41.7403
							1156	1190.72	1671.8	2137		1157	2618.44	1157	2067.57		1156	36.2235	36.4309	41.7549
							1157	1194.61	1674.35	2138.11		1158	2611.64	1158	2071.71		1157	36.2935	37.2518	41.7964
							1158	1199.13	1663.63	2136.12		1159	2608.38	1159	2066.13		1158	36.18	37.1972	41.7611
							1159	1197.37	1668.48	2141.69		1160	2616.54	1160	2064.98		1159	36.4209	37.1895	41.688
							1160	1198.8	1668.89	2135.5		1161	2615.7	1161	2064.91		1160	36.2984	37.7003	41.8025
							1161	1195.92	1669.98	2141.19		1162	2614.19	1162	2056.93		1161	36.1152	37.4515	41.7987
							1162	1191.85	1660.86	2146		1163	2608.88	1163	2071.15		1162	36.0967	37.1347	41.8807
							1163	1185.4	1668.85	2144		1164	2618.76	1164	2082.46		1163	36.2408	36.7433	41.8117
							1164	1191.32	1669.23	2143.58		1165	2629.81	1165	2090.75		1164	36.0509	37.2731	41.5413
							1165	1193.36	1661.29	2145.81		1166	2629.68	1166	2082.12		1165	35.9887	37.079	41.4054
							1166	1190.53	1662.89	2145.81		1167	2622.35	1167	2088.55		1166	36.331	36.9834	41.6065
							1167	1205.33	1662.49	2147.95		1168	2627.81	1168	2086.83		1167	35.8506	37.0388	41.5215
							1168	1205.26	1665.15	2146.08		1169	2623.59	1169	2102.38		1168	35.8274	36.9339	41.6654
							1169	1195.08	1663.29	2141.32		1170	2632.06	1170	2108.84		1169	36.097	37.2237	41.7596
							1170	1198.83	1667.33	2145.95		1171	2628.37	1171	2117.07		1170	36.1672	37.0505	41.6356
							1171	1196.85	1663.97	2138.27		1172	2630.63	1172	2114.94		1171	36.1889	36.7201	41.6465
							1172	1200.09	1662.56	2138.14		1173	2627.63	1173	2119.18		1172	35.8854	36.6113	41.8779
							1173	1196.52	1659.8	2145.45		1174	2622.63	1174	2118.39		1173	35.8353	36.8574	41.5952
							1174	1189.42	1651.18	2140.64		1175	2621.28	1175	2117.53		1174	36.0522	36.6287	41.5766
							1175	1180.71	1655.25	2145.23		1176	2622.92	1176	2122.88		1175	35.9593	36.8216	41.8226
							1176	1182.7	1656.51	2141.81		1177	2632.61	1177	2116.62		1176	36.1384	36.662	41.646
							1177	1199.68	1657.82	2141.52		1178	2641.67	1178	2114.28		1177	36.089	36.6632	41.5446
							1178	1197.41	1660.73	2137.47		1179	2648.76	1179	2109.82		1178	36.1939	36.6069	41.6784
							1179	1192.51	1655.29	2144.56		1180	2639.95	1180	2107.01		1179	36.1552	36.4517	41.6382
							1180	1197.85	1659.43	2148.09		1181	2639.44	1181	2118.74		1180	36.1346	36.822	41.9001
							1181	1204.36	1654.59	2145.63		1182	2650.32	1182	2109.56		1181	36.179	36.3288	41.8475
							1182	1195.63	1664.37	2149.75		1183	2650.78	1183	2104.85		1182	36.2664	36.7282	41.5049
							1183	1186.16	1662.46	2148.01		1184	2660.5	1184	2103.81		1183	36.3346	36.7741	41.6938
							1184	1205.3	1661.33	2148.87		1185	2646.8	1185	2096.11		1184	36.5499	36.4071	41.9793
							1185	1202.12	1665.9	2149.5		1186	2650.02	1186	2098.71		1185	36.2983	36.5421	42.0159
							1186	1198.91	1661.55	2146.05		1187	2652.32	1187	2107.75		1186	36.3656	36.5258	41.7933
							1187	1207.39	1661.26	2151.12		1188	2651.73	1188	2100.51		1187	36.4416	36.2535	41.9815
							1188	1208.08	1660.01	2148.34		1189	2648.34	1189	2107.95		1188	36.314	36.3953	41.8041
							1189	1210.02	1655.83	2146.97		1190	2646.56	1190	2109.77		1189	36.1888	36.7357	41.6782
							1190	1204.17	1659.29	2143.7		1191	2638.85	1191	2105.62		1190	36.3436	36.3838	41.9374
							1191	1202.31	1658.79	2144.9		1192	2628.59	1192	2118.07		1191	36.4822	36.1258	41.9326
							1192	1188.53	1653.88	2140.48		1193	2620.09	1193	2114.37		1192	36.3728	36.2464	41.7148
							1193	1196.18	1657.05	2140.21		1194	2620.14	1194	2112.09		1193	36.3309	36.4874	41.9391
							1194	1203.67	1659.78	2134.2		1195	2629.49	1195	2105.19		1194	36.2507	36.2091	41.8417
							1195	1202.66	1662.18	2137.91		1196	2623.46	1196	2098.11		1195	36.0988	36.2707	41.585
							1196	1199.2	1662.06	2136.91		1197	2625.12	1197	2097.71		1196	36.2832	36.2739	41.7244
							1197	1199.21	1657.23	2142.26		1198	2633.76	1198	2108.12		1197	36.2253	36.3138	41.7372
							1198	1202.8	1663.07	2144.31		1199	2630.73	1199	2100.41		1198	36.1456	36.4599	41.7589
							1199	1203.94	1658.93	2147.23		1200	2632.91	1200	2099.92		1199	35.8666	36.5753	41.9528
							1200	1201.65	1666.38	2146.79		1201	2627.32	1201	2093.28		1200	36.1103	36.8678	41.8483
							1201	1200.8	1669.19	2147.71		1202	2639	1202	2091.07		1201	36.1553	36.7542	41.8943
							1202	1196.83	1667.04	2144.44		1203	2623.15	1203	2093.54		1202	36.0486	37.3036	41.7997
							1203	1196.04	1670.38	2149.36		1204	2617.8	1204	2093.56		1203	36.0717	37.4844	41.6058
							1204	1203.94	1664.8	2155.53		1205	2611.42	1205	2088.35		1204	36.0775	37.7088	41.6908
							1205	1205.48	1660.59	2157.12		1206	2618.35	1206	2088.26		1205	36.0213	37.6922	41.591
							1206	1196.68	1662.85	2156.23		1207	2622.45	1207	2079.85		1206	36.3721	37.5813	41.5629
							1207	1207.7	1663.27	2156.8		1208	2618.28	1208	2073.83		1207	36.3145	37.4526	41.5284
							1208	1214.26	1662.45	2157.18		1209	2614.42	1209	2073.69		1208	36.0158	37.5768	41.8908
							1209	1202.09	1658.15	2156.12		1210	2611.02	1210	2077.9		1209	36.0151	37.572	41.8064
							1210	1203.87	1662.76	2157.28		1211	2615.81	1211	2078.77		1210	35.7311	37.3003	41.4626
							1211	1196.58	1660.12	2154.61		1212	2621.51	1212	2081.45		1211	36.081	37.4589	41.81
							1212	1202.64	1659.53	2147.43		1213	2616.5	1213	2078.64		1212	35.9268	37.0805	41.6353
							1213	1209.04	1657.08	2150.21		1214	2625.03	1214	2080.53		1213	36.2076	37.4266	41.593
							1214	1202.35	1658.73	2154.35		1215	2619.16	1215	2093.36		1214	36.0365	37.4436	41.5889
							1215	1205.68	1660.82	2153.47		1216	2621.48	1216	2100.3		1215	35.6398	37.223	41.5266
							1216	1199.35	1665.4	2156.74		1217	2626.73	1217	2106.52		1216	36.0116	37.3738	41.4925
							1217	1204.24	1662.31	2159.51		1218	2630.51	1218	2103.76		1217	36.0288	37.3609	41.8286
							1218	1194.06	1665.03	2156.07		1219	2640.97	1219	2092.45		1218	35.6795	37.1889	41.6962
							1219	1199.77	1656.57	2158.93		1220	2649.07	1220	2087.87		1219	35.8731	37.0003	41.3524
							1220	1200.07	1658.31	2160.37		1221	2649.81	1221	2088.4		1220	35.9189	37.1121	41.7832
							1221	1203.11	1662.72	2159.52		1222	2655.3	1222	2092.03		1221	35.5237	37.0581	41.5264
							1222	1204.5	1666.59	2164.48		1223	2662.8	1223	2097.87		1222	35.6133	36.8468	41.2407
							1223	1213.81	1661.88	2161.61		1224	2658.21	1224	2101.08		1223	35.8445	37.0679	41.4457
							1224	1213.92	1655.94	2161.26		1225	2668.56	1225	2098.27		1224	35.5899	37.3289	41.3666
							1225	1208.96	1660.38	2155.86		1226	2654.71	1226	2091.8		1225	35.3349	37.0194	41.2232
							1226	1215.14	1660.37	2159.56		1227	2653.98	1227	2102.92		1226	36.1184	37.4283	41.4852
							1227	1217.13	1663.91	2163.96		1228	2650.6	1228	2106.47		1227	35.5153	37.2546	41.3702
							1228	1210.83	1665.19	2163.1		1229	2659.46	1229	2106.08		1228	35.659	37.0523	41.2683
							1229	1212.49	1661.65	2161.96		1230	2662.37	1230	2095.36		1229	35.4265	37.6966	41.5262
							1230	1212	1657.64	2162.76		1231	2664.85	1231	2092.81		1230	36.0707	37.5625	41.4079
							1231	1210.77	1665.17	2157.48		1232	2652.78	1232	2098.45		1231	35.6814	37.6334	41.4495
							1232	1210.44	1659.44	2168.46		1233	2654.67	1233	2103.08		1232	35.6583	37.656	41.6126
							1233	1216.61	1661.15	2160.22		1234	2654.91	1234	2105.7		1233	35.529	37.646	41.588
							1234	1218.8	1651.7	2160.06		1235	2662.14	1235	2104.64		1234	35.5261	37.5861	41.5463
							1235	1218.45	1649.94	2163.09		1236	2657.02	1236	2093.36		1235	35.6536	37.2442	41.9232
							1236	1211.96	1643.34	2162.54		1237	2655.69	1237	2101.26		1236	35.6658	37.7326	41.8633
							1237	1216.71	1646.81	2158.98		1238	2647.33	1238	2101.21		1237	35.3271	37.8618	41.9227
							1238	1218.78	1651.06	2162.39		1239	2638.77	1239	2099.28		1238	35.7181	37.6626	41.7985
							1239	1211.15	1652.25	2166.49		1240	2655.28	1240	2091.9		1239	35.3016	37.8262	41.7088
							1240	1211.19	1658.79	2166.18		1241	2653.66	1241	2091.41		1240	35.7237	37.8787	41.5994
							1241	1212.6	1668.85	2156.58		1242	2654.71	1242	2081.2		1241	35.6843	38.0366	41.7351
							1242	1211.62	1672.99	2161.51		1243	2645.19	1243	2073.93		1242	35.5916	38.1246	41.8765
							1243	1209.27	1669.01	2163		1244	2647.31	1244	2073.29		1243	35.7756	38.0613	41.6658
							1244	1216.17	1670.77	2157.7		1245	2633.26	1245	2075.98		1244	35.7226	38.381	41.6596
							1245	1217.44	1670.96	2155.37		1246	2639.21	1246	2076.11		1245	35.7529	37.4727	41.8
							1246	1218	1671.98	2152.73		1247	2634.35	1247	2063.7		1246	35.8658	38.4736	41.6991
							1247	1217.14	1676.03	2151.61		1248	2633.13	1248	2062.25		1247	35.9845	38.1126	41.8659
							1248	1208.14	1669.91	2152.67		1249	2623.54	1249	2058.91		1248	35.9284	37.5482	41.7886
							1249	1212.72	1669.88	2154.28		1250	2615.86	1250	2066.87		1249	36.0668	38.0943	41.6418
							1250	1215.39	1659.69	2152.51		1251	2610.42	1251	2064.08		1250	36.1102	37.8529	41.6248
							1251	1219.09	1663.13	2154.48		1252	2621.46	1252	2056.92		1251	35.889	37.3877	41.7462
							1252	1214.79	1665.64	2153.46		1253	2622.64	1253	2057.53		1252	35.881	36.5485	41.5952
							1253	1216.75	1666.08	2152.72		1254	2625.3	1254	2065.82		1253	35.9981	37.211	41.8534
							1254	1217.35	1664.17	2154.45		1255	2621.87	1255	2075.62		1254	35.9749	36.6877	41.6938
							1255	1211.81	1661.06	2148.57		1256	2615.63	1256	2083.2		1255	35.927	37.6549	41.3565
							1256	1209.95	1666.11	2153.1		1257	2615.45	1257	2090.41		1256	35.9181	36.691	41.3922
							1257	1213.26	1662.89	2157.87		1258	2626.85	1258	2087.12		1257	35.9809	37.5963	41.4323
							1258	1211.34	1664.1	2155.33		1259	2630.98	1259	2090.69		1258	35.9527	37.2669	41.4322
							1259	1210.52	1667.34	2157.7		1260	2629.37	1260	2093.02		1259	36.0305	37.4271	41.3991
							1260	1206.04	1661.81	2155.17		1261	2624.53	1261	2095.11		1260	35.5711	38.3332	41.557
							1261	1202.92	1663.63	2158.52		1262	2632.34	1262	2105.65		1261	35.9412	36.3761	41.3841
							1262	1202.3	1659.29	2159.26		1263	2627.84	1263	2100.29		1262	35.7976	37.9	41.495
							1263	1204.71	1668.78	2157.31		1264	2629.16	1264	2107.28		1263	36.0333	37.5027	41.3791
							1264	1201.66	1661.32	2158.31		1265	2623.65	1265	2094.96		1264	35.6653	37.1907	41.4086
							1265	1204.83	1675.18	2157.12		1266	2617.07	1266	2086.27		1265	35.7475	37.1576	41.5451
							1266	1202.2	1667.57	2152.98		1267	2607.15	1267	2091.45		1266	35.5423	37.5577	41.4564
							1267	1202.62	1670.96	2150.01		1268	2604.56	1268	2084.27		1267	35.9118	37.6807	41.263
							1268	1199.55	1677.13	2150.47		1269	2608.09	1269	2080.17		1268	35.7726	37.8712	41.2863
							1269	1199.53	1672.48	2148.03		1270	2621.14	1270	2077.32		1269	35.6967	37.8068	41.5969
							1270	1201.31	1668.95	2152.57		1271	2627.54	1271	2075.94		1270	35.7883	38.4719	41.3173
							1271	1200.64	1677.4	2154.38		1272	2629.96	1272	2071.28		1271	35.5725	37.9621	41.3209
							1272	1199.08	1677.62	2152.7		1273	2627.11	1273	2076.17		1272	35.9863	38.4176	41.5963
							1273	1197.29	1667.8	2148.54		1274	2626.42	1274	2081.68		1273	36.0467	38.5928	41.3499
							1274	1202.74	1667.19	2145.16		1275	2646.83	1275	2077.65		1274	35.6882	39.0664	41.3687
							1275	1209.72	1672.02	2148.75		1276	2647.54	1276	2068.2		1275	35.667	39.2708	41.5664
							1276	1204.36	1668.51	2147.64		1277	2655.64	1277	2059.45		1276	35.3972	39.0083	41.5112
							1277	1209.89	1671.08	2150.72		1278	2651.8	1278	2050.06		1277	35.7039	38.8604	41.379
							1278	1209.06	1672.02	2151.02		1279	2652.63	1279	2057.46		1278	35.6064	39.0808	41.6389
							1279	1213.73	1662.62	2148.74		1280	2647.92	1280	2055.61		1279	35.6556	37.945	41.5583
							1280	1214.77	1668.21	2146.18		1281	2656.07	1281	2059.46		1280	35.5895	39.1839	41.4856
							1281	1210.73	1668.15	2149.06		1282	2661.16	1282	2052.7		1281	35.3459	38.6589	41.3897
							1282	1211.82	1664.08	2160.13		1283	2666.97	1283	2058.75		1282	35.3373	38.9187	41.2891
							1283	1211.89	1665.03	2151.8		1284	2661.09	1284	2058.95		1283	35.6337	38.8644	41.3099
							1284	1206.42	1667.82	2153.74		1285	2655.39	1285	2064.72		1284	35.5648	39.1552	41.5634
							1285	1200.77	1669.12	2142.84		1286	2653.63	1286	2068.43		1285	35.2737	38.2055	41.2548
							1286	1204.96	1672.99	2144.08		1287	2653.66	1287	2074.83		1286	35.3242	38.6756	41.278
							1287	1207.16	1668.91	2145.07		1288	2650.04	1288	2072.8		1287	35.4825	39.138	41.3522
							1288	1205.92	1667.9	2151.76		1289	2657.69	1289	2075.96		1288	35.414	38.3343	41.1971
							1289	1204.45	1665.95	2147.37		1290	2641.29	1290	2094.52		1289	35.5426	38.4819	41.2413
							1290	1206.22	1669.67	2145.83		1291	2637.84	1291	2111.91		1290	35.75	39.2165	41.3937
							1291	1204.52	1678.56	2149.63		1292	2641.9	1292	2109.54		1291	35.7742	38.9045	41.192
							1292	1203.11	1666.86	2150.45		1293	2648.83	1293	2113.03		1292	35.5008	38.7851	41.1379
							1293	1207.23	1671.59	2150.09		1294	2656.72	1294	2104.94		1293	35.396	38.8363	41.4836
							1294	1204.94	1674.78	2151.57		1295	2659.97	1295	2113.35		1294	35.3364	39.0282	41.3509
							1295	1201.31	1673.78	2150.95		1296	2655.73	1296	2114.19		1295	35.776	37.845	41.2178
							1296	1190.61	1667.48	2150.99		1297	2650.13	1297	2116.36		1296	35.553	39.1998	41.5911
							1297	1193.11	1672.01	2150.96		1298	2658.18	1298	2112.6		1297	35.5363	39.113	41.5414
							1298	1197.02	1667.69	2149.22		1299	2663.64	1299	2120.43		1298	35.7361	39.1215	41.3847
							1299	1192.84	1665.71	2148.69		1300	2657.64	1300	2110.71		1299	35.8554	39.316	41.7564
							1300	1191.9	1658.59	2149.9		1301	2653.65	1301	2110.17		1300	35.71	39.3156	41.6042
							1301	1194.25	1666.89	2155.16		1302	2637.42	1302	2114.91		1301	36.0275	38.9195	41.4821
							1302	1192.95	1668.39	2156.71		1303	2639.4	1303	2113.21		1302	36.3458	39.1804	41.5302
							1303	1195.48	1663.47	2154.67		1304	2639.85	1304	2115.35		1303	36.4023	38.5703	41.4765
							1304	1195.62	1664.75	2152.72		1305	2654.51	1305	2116.8		1304	36.0304	38.5135	41.3262
							1305	1198.28	1661.84	2152.82		1306	2656.29	1306	2113.54		1305	35.8658	38.3367	41.7817
							1306	1193.14	1664.35	2149.61		1307	2660.95	1307	2116.46		1306	36.2048	38.1373	41.671
							1307	1201.23	1665.71	2146.29		1308	2653.84	1308	2122.42		1307	36.0347	38.3167	41.3348
							1308	1194.34	1664.64	2147.54		1309	2659.08	1309	2120.66		1308	36.2581	37.8648	41.6755
							1309	1195	1653.65	2144.71		1310	2662.82	1310	2124.04		1309	36.2074	37.8359	41.5401
							1310	1196.88	1655.28	2149.21		1311	2668.67	1311	2122.04		1310	36.048	37.7537	41.297
							1311	1190.51	1658.43	2154.56		1312	2657.56	1312	2115.79		1311	35.8707	37.5339	41.6102
							1312	1192.34	1661.12	2156.14		1313	2651.83	1313	2107.76		1312	35.5108	37.4858	41.4955
							1313	1191.59	1650.95	2147.54		1314	2639.58	1314	2107.78		1313	35.7685	37.3192	41.4213
							1314	1192.03	1651.72	2147.07		1315	2642.24	1315	2097.6		1314	35.6264	37.4116	41.5213
							1315	1191.79	1645.95	2148.44		1316	2639.52	1316	2096.73		1315	35.6678	37.6808	41.3955
							1316	1193.61	1648.77	2146.84		1317	2634.37	1317	2094.14		1316	35.4616	37.2839	41.2071
							1317	1191.75	1652.53	2144.07		1318	2631.01	1318	2090.84		1317	35.8981	37.3592	41.5209
							1318	1193.8	1647.6	2148.8		1319	2625.49	1319	2082.29		1318	35.5487	37.9705	41.6975
							1319	1194.57	1647.98	2152.52		1320	2621.11	1320	2084.28		1319	35.5411	37.9269	41.3833
							1320	1195.24	1647.51	2154		1321	2618.85	1321	2083.66		1320	35.6813	37.984	41.5846
							1321	1195.86	1652.13	2155.46		1322	2620.55	1322	2084.56		1321	35.7317	38.0005	41.6814
							1322	1198.42	1657.72	2152.31		1323	2615.96	1323	2077.53		1322	35.4066	38.1351	41.3624
							1323	1198.57	1653.09	2146.77		1324	2617.24	1324	2069.51		1323	35.6077	38.0126	41.5054
							1324	1196.86	1649.07	2147.57		1325	2621.27	1325	2077.5		1324	35.571	37.6033	41.4934
							1325	1195.2	1647.61	2148.03		1326	2631.5	1326	2079.87		1325	35.5409	38.5306	41.3642
							1326	1196.69	1652.32	2147.5		1327	2642.39	1327	2078.81		1326	35.5785	38.3626	41.7717
							1327	1190.65	1649.81	2147.74		1328	2653.28	1328	2074.24		1327	35.6917	37.3553	41.4908
							1328	1190.6	1647.73	2139.29		1329	2659.8	1329	2073.58		1328	35.6142	37.4255	41.4618
							1329	1197.84	1645.66	2143.61		1330	2668.6	1330	2073.4		1329	35.6125	38.0234	41.7002
							1330	1197.13	1642.93	2147.02		1331	2657.41	1331	2073.17		1330	35.7863	37.3263	41.7913
							1331	1192.63	1641.16	2145.53		1332	2663.17	1332	2069.94		1331	35.4738	37.5138	41.8006
							1332	1189.93	1636.31	2143.6		1333	2665.05	1333	2077.93		1332	35.5938	37.5341	42.0147
							1333	1190.21	1635.72	2140.33		1334	2656.35	1334	2074.42		1333	35.541	37.6975	41.9641
							1334	1189.34	1635.49	2145.8		1335	2660.75	1335	2079.23		1334	35.5619	37.7074	41.7077
							1335	1184.21	1633.13	2146.88		1336	2652.81	1336	2072.12		1335	35.4029	37.594	41.9133
							1336	1189.41	1638.46	2144.39		1337	2640.78	1337	2079.92		1336	35.4271	37.6787	42.1118
							1337	1183.08	1635.83	2148.49		1338	2644.45	1338	2084.42		1337	35.465	37.9318	41.9575
							1338	1187.05	1632.81	2147.14		1339	2644.86	1339	2079		1338	35.3763	37.6912	41.9578
							1339	1192.15	1637.66	2141.79		1340	2645.08	1340	2073.69		1339	35.3586	37.5469	42.1049
							1340	1189.35	1632.18	2149.68		1341	2641.44	1341	2068.32		1340	35.5014	37.1385	41.9237
							1341	1186.45	1632.92	2148.31		1342	2638.34	1342	2069.89		1341	35.0858	36.7266	42.0342
							1342	1190.4	1643.11	2144.77		1343	2629.26	1343	2086.64		1342	35.6292	37.019	42.1164
							1343	1191.23	1642.12	2147.02		1344	2635.03	1344	2094.53		1343	35.598	37.2453	41.9643
							1344	1189.17	1639.35	2154.01		1345	2631.52	1345	2090.76		1344	35.3309	37.0347	41.899
							1345	1188.49	1642.2	2152.65		1346	2630.03	1346	2095.54		1345	35.3964	37.3564	41.8933
							1346	1185.31	1645.67	2147.02		1347	2629.69	1347	2099.15		1346	35.3206	37.2347	41.699
							1347	1193.97	1645.77	2141.82		1348	2625.04	1348	2105.79		1347	35.3389	37.5171	41.8621
							1348	1187.27	1649.08	2146.06		1349	2624.31	1349	2122.4		1348	35.5343	37.3658	41.9961
							1349	1190.89	1644.57	2147.54		1350	2630.72	1350	2121.21		1349	35.5747	37.3721	41.6029
							1350	1192.31	1642.78	2143.57		1351	2633	1351	2131.16		1350	35.4679	37.2216	41.9459
							1351	1189.9	1644.81	2148.77		1352	2631.47	1352	2132.21		1351	35.3838	36.8735	41.7052
							1352	1196.09	1643.65	2145.86		1353	2624.1	1353	2140.53		1352	35.378	37.12	41.637
							1353	1191.82	1647.42	2146.61		1354	2624.87	1354	2140.89		1353	35.5591	37.2198	41.7288
							1354	1196.68	1647.98	2147.43		1355	2623.54	1355	2145.62		1354	35.4484	37.0667	41.9646
							1355	1196.41	1654.94	2147.72		1356	2629.44	1356	2149.54		1355	35.5818	37.4158	41.7576
							1356	1192.35	1650.8	2143.81		1357	2629.95	1357	2148.38		1356	35.3998	36.9805	41.682
							1357	1203.49	1653.64	2152.66		1358	2631.59	1358	2137.83		1357	35.2082	37.593	42.1538
							1358	1203.73	1655.78	2152.65		1359	2630.77	1359	2135.35		1358	35.103	37.1856	42.0002
							1359	1195.81	1652.15	2149.6		1360	2624.32	1360	2137.79		1359	35.4328	37.5008	41.9058
							1360	1201.35	1657.42	2143.34		1361	2626.83	1361	2142.04		1360	35.2098	37.6102	42.2561
							1361	1196.01	1648.88	2149.25		1362	2631.92	1362	2142.44		1361	34.933	37.6478	41.9522
							1362	1198.15	1651.28	2148.23		1363	2647.84	1363	2133.44		1362	35.3627	37.6018	41.7647
							1363	1195.22	1656.15	2148.44		1364	2666.27	1364	2116.3		1363	35.5875	36.7938	42.1405
							1364	1201.19	1650.64	2151.41		1365	2665.8	1365	2137.81		1364	35.3894	36.5759	41.7594
							1365	1195.63	1656.34	2149.98		1366	2666.55	1366	2139.81		1365	35.1022	36.6349	41.8582
							1366	1192.32	1657.23	2150.55		1367	2669.29	1367	2142.9		1366	35.3402	37.0245	42.0545
							1367	1188.11	1659.24	2149.78		1368	2683.77	1368	2145.16		1367	35.4467	37.0134	41.9798
							1368	1190.79	1657.97	2150.03		1369	2687.86	1369	2125.42		1368	35.7307	37.4366	41.9966
							1369	1192.29	1652.87	2152.47		1370	2709.74	1370	2145.93		1369	35.8697	37.9295	41.6797
							1370	1192.14	1652.94	2144.64		1371	2716.05	1371	2154.63		1370	35.5048	37.6519	41.806
							1371	1195.35	1655.83	2153.71		1372	2721.65	1372	2162.22		1371	35.7556	37.9867	41.6797
							1372	1195.69	1649.27	2152.14		1373	2735.21	1373	2164.76		1372	35.9287	37.7531	41.9274
							1373	1192.02	1651.89	2154.74		1374	2743.42	1374	2163.84		1373	35.8355	37.4184	41.8578
							1374	1191.51	1644.61	2157.3		1375	2767.3	1375	2161.47		1374	35.7865	37.5944	41.5582
							1375	1198.37	1653.79	2156.45		1376	2754.05	1376	2155.43		1375	35.9121	37.4399	41.7921
							1376	1198.14	1660.97	2159.63		1377	2755.38	1377	2145.5		1376	35.771	37.5996	41.7931
							1377	1195.2	1654.79	2155.29		1378	2751.09	1378	2151.62		1377	35.7315	37.3954	41.599
							1378	1195.22	1660.43	2151.77		1379	2734.5	1379	2140.67		1378	35.6241	37.9651	41.9891
							1379	1198.18	1659.38	2144.14		1380	2729.07	1380	2142.49		1379	35.5663	37.7493	41.8299
							1380	1195.74	1660.76	2153.14		1381	2725.36	1381	2132.79		1380	35.5749	37.1693	41.6557
							1381	1197.31	1656.4	2155.51		1382	2719.05	1382	2129.67		1381	35.485	37.6065	41.9428
							1382	1198.24	1644.91	2155.63		1383	2709.76	1383	2135.9		1382	35.4834	38.314	41.7606
							1383	1202.22	1646.51	2150.03		1384	2709.18	1384	2138.5		1383	35.6572	38.3032	41.8284
							1384	1198.51	1643.51	2148.03		1385	2715.34	1385	2136.17		1384	35.658	38.2267	41.9014
							1385	1204.61	1642.44	2151.04		1386	2719.35	1386	2134.57		1385	35.671	38.3492	41.8954
							1386	1201.81	1649.79	2152.6		1387	2721.7	1387	2139.63		1386	35.6554	38.7656	41.7139
							1387	1197.6	1646.73	2154.82		1388	2712.69	1388	2128.61		1387	35.687	37.6151	41.8535
							1388	1191.92	1651.97	2149.8		1389	2701.43	1389	2130.79		1388	35.8854	37.166	41.7029
							1389	1188.66	1645.89	2149.93		1390	2705.4	1390	2125.26		1389	35.8256	37.1763	41.8374
							1390	1193.05	1650.42	2153.1		1391	2703.24	1391	2132.33		1390	35.6254	36.2125	41.8981
							1391	1189.2	1649.8	2153.14		1392	2701.91	1392	2144.76		1391	35.4161	36.3952	41.7318
							1392	1187.77	1644.76	2155.19		1393	2699.89	1393	2143.79		1392	35.6265	36.1987	41.6734
							1393	1191	1651.1	2147.92		1394	2687.34	1394	2153.38		1393	35.5889	36.4089	41.7318
							1394	1186.99	1650.25	2150.61		1395	2681.2	1395	2157.24		1394	35.7061	37.0766	41.7939
							1395	1190.75	1648.02	2158.07		1396	2673.19	1396	2160.91		1395	35.6367	37.0165	41.6101
							1396	1190.61	1647.96	2157.27		1397	2663.88	1397	2168.33		1396	35.242	36.2706	41.9364
							1397	1191.86	1646.13	2156.7		1398	2663.85	1398	2164.95		1397	35.6406	36.0936	41.8084
							1398	1200.51	1651.23	2162.2		1399	2660.93	1399	2163.66		1398	35.8002	36.2758	41.4903
							1399	1198.53	1646.37	2156.3		1400	2654.59	1400	2159.07		1399	35.5199	36.2734	41.884
							1400	1197.1	1650.68	2152.9		1401	2654.86	1401	2165.51		1400	35.6134	36.2584	41.6468
							1401	1199.39	1652.06	2152.69		1402	2663.33	1402	2158.55		1401	35.6542	36.4944	41.4862
							1402	1199.07	1649.44	2155.11		1403	2660.78	1403	2167.05		1402	35.6361	36.486	41.9095
							1403	1201.08	1649.24	2157.87		1404	2667.49	1404	2162.58		1403	35.2634	36.7699	41.7259
							1404	1205.12	1648.37	2147.55		1405	2667.35	1405	2165.56		1404	35.5451	36.8714	41.7395
							1405	1201.18	1645.88	2153.43		1406	2670.74	1406	2161.19		1405	35.472	36.623	41.7118
							1406	1205.71	1652.86	2152.11		1407	2671.3	1407	2167.5		1406	35.1584	36.9063	41.6512
							1407	1198.26	1651.82	2145.7		1408	2677.98	1408	2157.36		1407	35.422	36.245	41.5113
							1408	1201	1646.65	2144.48		1409	2685.38	1409	2156.68		1408	35.2752	36.5858	41.6961
							1409	1198.13	1645.07	2146.99		1410	2693.68	1410	2143.33		1409	35.2542	37.1081	41.6788
							1410	1201.81	1644.97	2149.79		1411	2688.36	1411	2146.3		1410	35.4749	36.8126	41.593
							1411	1203.78	1643.24	2152.26		1412	2686.83	1412	2138.59		1411	35.4947	36.8357	41.6963
							1412	1203.22	1644.31	2152.04		1413	2688.7	1413	2136.76		1412	35.1351	36.3712	41.426
							1413	1199.05	1643.55	2149.51		1414	2690.03	1414	2141.62		1413	35.2242	36.923	41.3577
							1414	1200.61	1644.19	2143.91		1415	2693.89	1415	2133.76		1414	35.3263	37.4762	41.4333
							1415	1198.16	1647.94	2151.96		1416	2695.9	1416	2128.4		1415	35.4768	37.4832	41.6189
							1416	1198.42	1642.6	2150.03		1417	2687.46	1417	2126.74		1416	35.2179	37.8847	41.4255
							1417	1199.44	1641.47	2145.92		1418	2681.21	1418	2124.42		1417	35.2532	36.7432	41.5788
							1418	1197.65	1633.86	2149.9		1419	2691.85	1419	2126.82		1418	35.1813	37.7646	41.5282
							1419	1198.8	1641.76	2146.07		1420	2688.04	1420	2121.15		1419	35.4992	37.1643	41.2838
							1420	1197.78	1640.13	2151.63		1421	2687.27	1421	2114		1420	35.0275	37.3907	41.277
							1421	1199.68	1646.72	2148.97		1422	2691.18	1422	2108.52		1421	35.5708	36.8739	41.4882
							1422	1198.38	1643.37	2151.44		1423	2680.52	1423	2106.6		1422	36.1629	36.5095	41.4819
							1423	1199.4	1646.12	2148.28		1424	2671.58	1424	2110.59		1423	34.9657	36.8466	41.543
							1424	1204.13	1643.8	2148.79		1425	2665.48	1425	2114.41		1424	36.0713	35.8439	41.4942
							1425	1199.16	1646.59	2143.96		1426	2672.99	1426	2119.84		1425	35.4856	36.516	41.3346
							1426	1205.92	1643.52	2145.05		1427	2669.44	1427	2110.42		1426	35.8803	36.0483	41.4456
							1427	1202	1650.1	2145.75		1428	2671.26	1428	2112.23		1427	35.9158	35.9355	41.7452
							1428	1199.15	1641.65	2152.6		1429	2665.72	1429	2108.99		1428	35.8228	36.2508	41.4076
							1429	1196.94	1637.21	2156.95		1430	2669.11	1430	2112.94		1429	36.0894	35.9426	41.4505
							1430	1201.62	1643.23	2152.88		1431	2663.93	1431	2106.76		1430	36.2801	36.6137	41.6025
							1431	1205.53	1639.21	2150.63		1432	2671.91	1432	2104.94		1431	35.7783	36.7853	41.569
							1432	1198.58	1641.43	2144.9		1433	2674.33	1433	2105.1		1432	35.8598	36.7562	41.6196
							1433	1203.62	1639.17	2143.8		1434	2674.71	1434	2102.93		1433	35.8492	36.6515	41.8953
							1434	1202.2	1640.82	2147.6		1435	2677.37	1435	2103.28		1434	35.8128	37.0439	41.7126
							1435	1202.06	1639.76	2146.86		1436	2671.38	1436	2101.35		1435	35.3624	37.2042	41.4811
							1436	1203.06	1641.66	2151.68		1437	2660.7	1437	2103.68		1436	35.6643	36.9403	41.7716
							1437	1201.89	1632.81	2142.32		1438	2658.65	1438	2102.46		1437	35.6762	36.9423	41.4654
							1438	1196.21	1645.64	2147.78		1439	2660.65	1439	2104.02		1438	35.5765	36.311	41.5549
							1439	1197.81	1641.73	2141.08		1440	2655.37	1440	2098.66		1439	35.4399	36.5474	41.9278
							1440	1204.93	1641	2150.54		1441	2649.74	1441	2098.62		1440	35.2833	36.1375	41.9552
							1441	1206.32	1642.27	2147.99		1442	2644.38	1442	2099.71		1441	35.4579	36.7897	41.8593
							1442	1205.84	1647.87	2140.32		1443	2640.56	1443	2097.63		1442	35.3779	36.3818	42.058
							1443	1203.8	1649.96	2139.61		1444	2649.26	1444	2097.42		1443	35.3841	37.1603	41.9088
							1444	1207.15	1651.14	2151.99		1445	2651.81	1445	2096.44		1444	35.2869	36.9853	41.9558
							1445	1205.06	1650.84	2145.47		1446	2648.54	1446	2090.49		1445	35.1575	38.0324	42.093
							1446	1203.16	1658.12	2148.91		1447	2645.79	1447	2088.4		1446	35.5519	37.2742	41.7725
							1447	1203.83	1652.7	2148.61		1448	2645.37	1448	2092.34		1447	35.1748	37.2513	41.7864
							1448	1201.28	1649.96	2152.53		1449	2656.93	1449	2093.77		1448	35.1524	37.4085	41.9818
							1449	1198.96	1650.78	2154.77		1450	2655.45	1450	2088.36		1449	35.4288	36.1228	41.6892
							1450	1197.27	1651.71	2153.47		1451	2660.14	1451	2089.08		1450	35.4215	35.9206	41.8623
							1451	1202.69	1648.08	2154.14		1452	2664.8	1452	2094.43		1451	35.0774	36.5719	41.8379
							1452	1200.41	1645.33	2150.37		1453	2658.83	1453	2087.84		1452	35.2269	36.9728	41.8497
							1453	1211.57	1650.04	2153.72		1454	2662.99	1454	2081.01		1453	35.4226	37.3336	41.6998
							1454	1199.17	1643.51	2146.79		1455	2663.58	1455	2077.11		1454	35.5123	37.0913	41.9777
							1455	1204.96	1653.08	2155.95		1456	2672.72	1456	2074.12		1455	35.0863	37.3656	41.6961
							1456	1205.86	1648.99	2144.79		1457	2662.27	1457	2062.37		1456	35.3624	37.4998	41.5938
							1457	1201.69	1653.69	2149.75		1458	2669.69	1458	2053.2		1457	35.1315	37.112	41.743
							1458	1199.14	1654.28	2149.16		1459	2667.56	1459	2055.47		1458	35.1819	37.408	41.7754
							1459	1210.46	1648.41	2153.74		1460	2665	1460	2053.54		1459	35.3212	37.1393	41.3442
							1460	1212.37	1642.59	2148.89		1461	2674.24	1461	2053.32		1460	35.5128	37.1314	41.6591
							1461	1215.11	1652.02	2148.56		1462	2669.95	1462	2046.18		1461	35.5461	36.9774	41.7497
							1462	1206.04	1651.42	2151.56		1463	2666.75	1463	2047.41		1462	35.6555	36.3967	41.4676
							1463	1208.85	1651.18	2150.9		1464	2663.1	1464	2051.59		1463	35.5096	36.9255	41.8191
							1464	1216.4	1644.17	2148.86		1465	2659.3	1465	2063.96		1464	35.5899	37.1931	41.7218
							1465	1208.54	1654.77	2147.16		1466	2651	1466	2067.88		1465	35.7631	37.1958	41.4698
							1466	1211.79	1650.9	2149.45		1467	2654.4	1467	2071.12		1466	35.6237	37.5292	41.5482
							1467	1210.56	1647.18	2150.62		1468	2647.39	1468	2058.2		1467	35.5523	37.2523	41.7156
							1468	1207.18	1653.79	2148.26		1469	2636.5	1469	2054.78		1468	35.7676	37.2715	41.4095
							1469	1215.44	1650.76	2148.05		1470	2632.13	1470	2054.97		1469	35.9129	37.5152	41.4953
							1470	1215.13	1645.61	2154.01		1471	2631.84	1471	2056.35		1470	35.9837	36.9541	41.5603
							1471	1217.46	1653.31	2153.56		1472	2634.67	1472	2063.02		1471	35.9582	37.3228	41.4143
							1472	1214.71	1661.71	2146.6		1473	2638.73	1473	2059.79		1472	35.8411	36.7512	41.598
							1473	1210.02	1659.9	2147.78		1474	2636.5	1474	2056.61		1473	36.022	36.8698	41.5091
							1474	1211.39	1657.04	2146.67		1475	2628.34	1475	2053.5		1474	35.8445	37.0392	41.3568
							1475	1209.09	1648.11	2146.87		1476	2629.69	1476	2057.02		1475	35.7007	36.0507	41.5016
							1476	1208.07	1647.37	2146.2		1477	2633.7	1477	2046.77		1476	35.8078	35.654	41.5047
							1477	1204.34	1645.6	2140.64		1478	2641.15	1478	2047.69		1477	35.8647	35.8531	41.4262
							1478	1207.56	1651.14	2142.27		1479	2647.42	1479	2048.4		1478	35.888	35.3133	41.7305
							1479	1202.12	1643.19	2147.31		1480	2643.06	1480	2048.18		1479	35.9213	35.6075	41.7447
							1480	1198.89	1641.95	2143.76		1481	2637.1	1481	2052.75		1480	35.6761	35.5703	41.5538
							1481	1204.65	1645.04	2144.92		1482	2620.61	1482	2053.25		1481	35.8236	35.6851	41.7221
							1482	1200.16	1646.9	2146.03		1483	2635.68	1483	2052.63		1482	36.0894	35.8874	41.7189
							1483	1203.14	1643.09	2145.53		1484	2644	1484	2062.52		1483	35.7258	36.5615	41.4848
							1484	1202.04	1639.14	2145.11		1485	2649.47	1485	2048.62		1484	35.8232	37.0485	41.7453
							1485	1205.35	1636.89	2142.97		1486	2648.25	1486	2049.41		1485	35.5827	36.3817	41.7058
							1486	1204.95	1634.56	2145.69		1487	2642.52	1487	2045.27		1486	35.7225	37.0537	41.5679
							1487	1201.13	1637.28	2151.46		1488	2639.6	1488	2053.59		1487	35.6585	37.6262	41.5643
							1488	1197.95	1636.88	2144.26		1489	2635.66	1489	2053.34		1488	35.7303	37.6381	41.6029
							1489	1197.05	1638.47	2138.55		1490	2649.47	1490	2052.01		1489	35.6981	37.5358	41.3839
							1490	1198.29	1632.27	2136.74		1491	2642.49	1491	2039.53		1490	35.6682	37.7042	41.6007
							1491	1200.79	1633.9	2132.01		1492	2654.9	1492	2040.16		1491	35.7038	36.7864	41.655
							1492	1204.82	1631.03	2139.8		1493	2649.41	1493	2039.36		1492	35.8084	37.0408	41.4442
							1493	1206.81	1631.23	2137.33		1494	2658.05	1494	2041.27		1493	35.5071	37.1985	41.7101
							1494	1201.89	1630.68	2130.47		1495	2677.63	1495	2041.55		1494	35.6218	37.1607	41.8506
							1495	1202.94	1625.82	2134.33		1496	2697.92	1496	2044.71		1495	35.4813	36.5933	41.4082
							1496	1207.19	1629.11	2134.98		1497	2718.88	1497	2039.5		1496	35.8963	37.2189	41.5744
							1497	1200.25	1624.56	2136.88		1498	2725.4	1498	2034.4		1497	35.8347	36.8556	41.8051
							1498	1202.41	1623.31	2140.26		1499	2715.69	1499	2041.98		1498	35.4859	37.4428	41.5463
							1499	1196.53	1627.92	2138.1		1500	2729.4	1500	2044.9		1499	35.3241	37.0434	41.8153
							1500	1198.3	1626.78	2140.36		1501	2727.76	1501	2046.59		1500	35.4281	37.3256	41.6984
							1501	1203.89	1629.82	2137.33		1502	2736.86	1502	2052.13		1501	35.7402	37.4512	41.5142
							1502	1197.46	1625.68	2138.17		1503	2731.03	1503	2043.72		1502	35.6723	37.6523	41.6723
							1503	1197.14	1628.67	2140.28		1504	2735.82	1504	2039.63		1503	35.4267	37.2677	41.8842
							1504	1198.49	1629.09	2138.15		1505	2735.53	1505	2047.35		1504	35.8588	37.2835	41.4385
							1505	1196.79	1630.33	2143.26		1506	2735.26	1506	2046.28		1505	35.5463	37.1081	41.559
							1506	1203.58	1629.42	2144.21		1507	2736.76	1507	2054.55		1506	35.4797	37.2451	41.7325
							1507	1202.92	1625.89	2141.27		1508	2746.44	1508	2045.25		1507	35.4208	36.8139	41.6149
							1508	1208.64	1626.33	2144.6		1509	2735.59	1509	2048.09		1508	35.4768	36.551	41.63
							1509	1213.68	1624.21	2140.21		1510	2729.88	1510	2053.46		1509	35.4835	36.4278	41.6054
							1510	1209.43	1619.8	2142.07		1511	2723.58	1511	2049.01		1510	35.4357	36.4175	41.398
							1511	1210.27	1627.45	2142.05		1512	2718.16	1512	2045.88		1511	35.6685	36.463	41.4062
							1512	1201.59	1625.65	2143.88		1513	2717.13	1513	2046.92		1512	35.3549	36.6149	41.7345
							1513	1204.55	1619.63	2141.98		1514	2722.4	1514	2043.15		1513	35.5198	36.4937	41.2674
							1514	1211.67	1620.34	2143.52		1515	2713.2	1515	2028.55		1514	35.5065	36.8632	41.5433
							1515	1204.95	1621.05	2139.56		1516	2712.89	1516	2036.58		1515	35.4696	36.897	41.628
							1516	1205.91	1623.31	2143.12		1517	2719.98	1517	2037.73		1516	35.417	36.8307	41.4255
							1517	1200.97	1626.77	2139.55		1518	2725.38	1518	2042.34		1517	35.5291	36.8397	41.4272
							1518	1200.92	1623.4	2135.28		1519	2728.6	1519	2053.17		1518	35.4059	37.2164	41.4694
							1519	1212.99	1616.18	2136.58		1520	2722.81	1520	2050.49		1519	35.3913	37.1073	41.5213
							1520	1212.74	1617.54	2138.73		1521	2722.58	1521	2040.94		1520	35.5171	37.6223	41.4738
							1521	1207.41	1619.22	2140.12		1522	2715.11	1522	2048.2		1521	35.6689	36.7699	41.62
							1522	1207.71	1620.68	2148.32		1523	2706.13	1523	2048.96		1522	35.8448	37.0577	41.6055
							1523	1203.63	1624.18	2147.77		1524	2698.67	1524	2044.47		1523	35.786	37.0641	41.4622
							1524	1209.23	1617.63	2148.05		1525	2707.49	1525	2045.59		1524	35.5254	37.0406	41.691
							1525	1205.48	1626.43	2150.4		1526	2698.3	1526	2039.55		1525	35.7238	37.4073	41.4509
							1526	1205.3	1627.37	2143.62		1527	2701.81	1527	2035.67		1526	35.6718	36.943	41.4145
							1527	1210.69	1626.45	2157.28		1528	2694.65	1528	2038.62		1527	35.6534	36.9886	41.7027
							1528	1203.99	1620.86	2151.24		1529	2694.93	1529	2046.96		1528	35.4087	36.6674	41.6538
							1529	1201.16	1626.32	2143.55		1530	2704.68	1530	2042.51		1529	35.862	36.9791	41.607
							1530	1208.81	1620.66	2143.7		1531	2706.58	1531	2044.16		1530	35.7014	37.0596	41.6829
							1531	1216.28	1623.89	2140.93		1532	2708.37	1532	2039.14		1531	35.8386	37.5154	41.706
							1532	1218.8	1622.59	2140.36		1533	2695.31	1533	2030.35		1532	35.6687	37.5176	41.5352
							1533	1199.21	1623.82	2139.06		1534	2681.02	1534	2042.66		1533	35.5486	37.1714	41.7347
							1534	1196.31	1618.21	2138.73		1535	2683.56	1535	2032.92		1534	35.8468	36.9908	41.7189
							1535	1196.66	1623.13	2143.22		1536	2675.42	1536	2040.47		1535	35.5578	37.5767	41.6004
							1536	1202.37	1622.77	2138.63		1537	2670.16	1537	2028.52		1536	35.7091	37.6072	41.6238
							1537	1198.16	1620.7	2144.08		1538	2675.12	1538	2022.69		1537	35.6279	37.8173	41.4336
							1538	1190.1	1621.35	2144.61		1539	2655.97	1539	2021.36		1538	35.5677	37.1798	41.4044
							1539	1191.78	1623.04	2146.5		1540	2653.43	1540	2023.59		1539	35.6878	37.1552	41.6141
							1540	1194.36	1620.27	2144.11		1541	2651.18	1541	2014.96		1540	35.6056	37.1188	41.4167
							1541	1192.03	1628.75	2155.26		1542	2646.55	1542	2030.79		1541	35.7593	37.3552	41.2765
							1542	1186.26	1626.5	2148.19		1543	2646.86	1543	2029.17		1542	35.5479	37.2639	41.5454
							1543	1190.72	1627.42	2144.57		1544	2640.05	1544	2026.74		1543	35.6673	37.0835	41.4532
							1544	1194.65	1625.85	2140.32		1545	2633.7	1545	2026		1544	35.8178	37.2375	41.2796
							1545	1192.26	1627.45	2143.37		1546	2624.34	1546	2034.1		1545	35.9877	37.362	41.6266
							1546	1191.09	1630.2	2142.14		1547	2620.23	1547	2035.13		1546	35.8177	37.2245	41.5177
							1547	1189.2	1622.84	2137		1548	2617.76	1548	2045.35		1547	35.8949	37.4319	41.204
							1548	1190.29	1633.69	2141.09		1549	2614.39	1549	2036.93		1548	35.8198	37.2429	41.547
							1549	1192.38	1629.02	2146.88		1550	2622.81	1550	2030.92		1549	35.5481	37.2537	41.5385
							1550	1200.94	1628.44	2139.19		1551	2620	1551	2031.05		1550	35.6072	37.8832	41.5784
							1551	1199.88	1630.2	2144.26		1552	2612.37	1552	2036.12		1551	35.7168	37.6773	41.6508
							1552	1204.2	1628.68	2141.32		1553	2619.78	1553	2032.6		1552	35.8906	37.7741	41.7397
							1553	1202	1631.59	2142.76		1554	2631.75	1554	2030.84		1553	35.7083	37.6417	41.4907
							1554	1197.92	1629.21	2150.07		1555	2636.35	1555	2021.14		1554	35.6069	37.7266	41.6304
							1555	1200.7	1628.66	2148.33		1556	2638.53	1556	2022.87		1555	35.5879	37.7696	41.6744
							1556	1203.67	1624.82	2151.72		1557	2634.7	1557	2024.84		1556	35.7392	37.9017	41.4215
							1557	1193.59	1625.07	2156		1558	2620.25	1558	2027.86		1557	35.6991	37.747	41.6845
							1558	1191.46	1626.3	2155.76		1559	2624.66	1559	2024.83		1558	35.2766	37.4671	41.7319
							1559	1193.27	1624.46	2156.15		1560	2625.64	1560	2024.06		1559	35.8256	37.6054	41.6955
							1560	1194.27	1627.39	2144.1		1561	2630.14	1561	2023.65		1560	35.6612	37.2881	41.5695
							1561	1187.87	1621.81	2148.5		1562	2621.04	1562	2020.81		1561	35.8474	37.7448	41.5685
							1562	1186.58	1618.12	2151.95		1563	2622.46	1563	2022.14		1562	35.716	36.9004	41.6023
							1563	1197.69	1620.53	2153.26		1564	2629.79	1564	2033.2		1563	35.3675	36.299	41.6324
							1564	1191.36	1619.21	2157.04		1565	2634.12	1565	2027.8		1564	35.6449	36.8584	41.6315
							1565	1190.04	1615.65	2155.47		1566	2640.1	1566	2034.74		1565	35.6427	37.0096	41.449
							1566	1182.3	1619.84	2156.9		1567	2637.76	1567	2031.84		1566	35.2554	37.4894	41.3646
							1567	1193.14	1621.6	2147.44		1568	2644.18	1568	2038.32		1567	35.4688	37.368	41.5781
							1568	1197.39	1620.2	2155.66		1569	2651.84	1569	2039.66		1568	35.4348	37.1656	41.4307
							1569	1197.01	1622.84	2156.87		1570	2641.95	1570	2032.03		1569	35.5567	37.1793	41.6384
							1570	1190.89	1626.59	2152.39		1571	2650.84	1571	2028.57		1570	35.3736	36.816	41.5844
							1571	1194.4	1618.37	2148.38		1572	2647.75	1572	2019.85		1571	35.4411	35.9443	41.4647
							1572	1200.12	1619.67	2148.45		1573	2643	1573	2014.26		1572	35.2528	35.9283	41.5543
							1573	1199	1613.82	2157.88		1574	2631.52	1574	2015.54		1573	35.3439	35.8164	41.7412
							1574	1203.31	1617.82	2165.44		1575	2619.95	1575	2020.27		1574	35.3652	36.4088	41.3841
							1575	1193.55	1615.19	2161.19		1576	2617.75	1576	2024.41		1575	35.2588	36.5986	41.5974
							1576	1199.97	1606.88	2161.94		1577	2629.72	1577	2027.93		1576	35.6308	36.8593	41.7097
							1577	1194.49	1609.93	2159.4		1578	2626.19	1578	2028.35		1577	35.1748	36.2331	41.5532
							1578	1184.31	1609.04	2161.59		1579	2620.77	1579	2026.28		1578	35.4541	36.7263	41.6823
							1579	1194.6	1606.83	2152.59		1580	2611.24	1580	2025.84		1579	35.523	36.9809	41.7508
							1580	1196.71	1605.97	2158.12		1581	2610.6	1581	2032.84		1580	35.6125	38.54	41.5654
							1581	1190.8	1617.11	2161.86		1582	2620.17	1582	2034.5		1581	35.2372	36.8969	41.473
							1582	1187.38	1614.12	2163.99		1583	2632.11	1583	2038		1582	35.3208	36.5085	41.6822
							1583	1194.41	1610.58	2157.77		1584	2634.49	1584	2038.76		1583	35.3663	36.3813	41.3566
							1584	1195.39	1605.26	2157.6		1585	2635.37	1585	2049.42		1584	35.3718	36.457	41.4715
							1585	1190.16	1611.68	2161.11		1586	2624.95	1586	2063.43		1585	35.5836	36.6977	41.6068
							1586	1194.94	1609.3	2159.21		1587	2638.05	1587	2063.72		1586	35.7304	36.4413	41.5025
							1587	1190.37	1611.54	2159.59		1588	2646.9	1588	2080.63		1587	35.3323	37.2874	41.5806
							1588	1192.39	1610.16	2158.66		1589	2657.52	1589	2086.44		1588	35.6458	36.2663	41.4917
							1589	1191.81	1606.59	2163.98		1590	2658.12	1590	2099.31		1589	35.3741	36.5966	41.4362
							1590	1199.02	1612.07	2156.82		1591	2651	1591	2105.53		1590	35.419	35.9702	41.3389
							1591	1201.51	1613.36	2161.35		1592	2651.05	1592	2105.72		1591	35.5289	36.1007	41.5563
							1592	1196.65	1614.89	2151.84		1593	2656.18	1593	2110.69		1592	35.4262	35.2864	41.3506
							1593	1191.36	1619.37	2159.75		1594	2659.16	1594	2114.75		1593	35.377	35.2873	41.3074
							1594	1191.34	1620.02	2159.2		1595	2662.96	1595	2119.47		1594	35.2363	35.4685	41.561
							1595	1192.49	1619.57	2155.52		1596	2672.03	1596	2113.36		1595	35.3256	35.4688	41.6097
							1596	1191.95	1619.85	2161.2		1597	2663.31	1597	2113.06		1596	35.4226	35.6634	41.6645
							1597	1191.7	1619.97	2151.35		1598	2662.31	1598	2118.6		1597	35.3537	35.827	41.8183
							1598	1195.16	1622.89	2153.18		1599	2663.56	1599	2126.39		1598	35.1945	35.7536	41.7016
							1599	1195.45	1620.91	2153.13		1600	2673	1600	2132.49		1599	34.9464	36.3323	41.9284
							1600	1198.27	1618.56	2152.63		1601	2673.21	1601	2122.9		1600	34.9971	36.2759	41.8155
							1601	1193.79	1625.43	2159.94		1602	2675.66	1602	2123.31		1601	35.1519	36.2631	41.7043
							1602	1198.87	1629.38	2156.69		1603	2660.16	1603	2131.45		1602	35.2952	36.6879	41.6674
							1603	1192.96	1621.07	2153.82		1604	2652.54	1604	2128.52		1603	35.3319	36.8455	41.8073
							1604	1187.94	1629.05	2159.1		1605	2653.99	1605	2131.65		1604	35.1086	36.7484	41.6702
							1605	1186.17	1629.96	2154.87		1606	2657.56	1606	2134.02		1605	35.0613	35.227	41.6484
							1606	1192.22	1623.97	2153.15		1607	2659.27	1607	2119.97		1606	35.0576	36.3724	41.8159
							1607	1188.46	1622.16	2155.6		1608	2650.75	1608	2112.96		1607	35.4125	35.1821	41.4429
							1608	1192.43	1624.79	2153.18		1609	2648.06	1609	2128.51		1608	35.2767	36.4477	41.6228
							1609	1187.91	1624.7	2160.14		1610	2652.14	1610	2150.41		1609	35.2409	35.8936	41.5316
							1610	1190.84	1629.59	2155.17		1611	2657.21	1611	2156.48		1610	35.1225	36.3782	41.6787
							1611	1191.56	1632.77	2156.44		1612	2654.63	1612	2149.31		1611	34.9994	36.4989	41.3469
							1612	1192.94	1635.94	2157.79		1613	2658.93	1613	2149.85		1612	35.0508	36.8069	41.599
							1613	1195.2	1628.42	2163.77		1614	2657.06	1614	2141.82		1613	34.9319	36.8363	41.4332
							1614	1189.93	1628.02	2151.02		1615	2647.81	1615	2147.16		1614	35.2268	36.9512	41.2813
							1615	1196.19	1631.51	2156.56		1616	2643.12	1616	2153.71		1615	35.0837	36.6494	41.4484
							1616	1195.55	1632.49	2152.98		1617	2635.24	1617	2160.89		1616	34.9417	36.7617	41.5722
							1617	1193.83	1627.4	2154.2		1618	2646.4	1618	2155.09		1617	35.1133	35.7532	41.3752
							1618	1193.57	1629.6	2151.43		1619	2638.47	1619	2143.13		1618	34.9827	35.9087	41.5549
							1619	1197.08	1630.74	2154		1620	2630.59	1620	2148.44		1619	35.2029	35.8069	41.8896
							1620	1186.36	1630.45	2156.06		1621	2622.91	1621	2142.09		1620	35.1508	36.1394	41.6756
							1621	1193.14	1626.56	2162.55		1622	2624.35	1622	2150.43		1621	35.2932	36.1694	41.6675
							1622	1188.93	1624.56	2154.75		1623	2622.95	1623	2155.74		1622	34.9804	36.2811	41.5876
							1623	1187.22	1625.52	2159.96		1624	2628.1	1624	2150.04		1623	35.0427	36.055	41.5812
							1624	1196.42	1630.39	2156.39		1625	2629.97	1625	2142.06		1624	35.2023	36.2905	41.7325
							1625	1197.88	1628.26	2160.19		1626	2631.43	1626	2132.2		1625	35.1312	36.6992	41.7994
							1626	1187.27	1635.54	2155.17		1627	2638.99	1627	2150.07		1626	35.111	38.1351	41.7114
							1627	1187.4	1630.15	2158.58		1628	2651.1	1628	2156.67		1627	35.4366	36.2568	41.9116
							1628	1191.54	1632.84	2162.19		1629	2666.41	1629	2164.99		1628	35.0542	37.1543	41.9618
							1629	1187.5	1636.11	2162.22		1630	2672.82	1630	2154.63		1629	35.1435	35.5255	41.904
							1630	1193.55	1622.54	2170.17		1631	2682.97	1631	2156.59		1630	35.0488	37.2906	42.0042
							1631	1195.56	1624.87	2166.54		1632	2681.41	1632	2154.98		1631	35.0007	36.1356	41.9655
							1632	1199.11	1627.62	2164.99		1633	2682.51	1633	2144.88		1632	35.172	36.6953	41.7557
							1633	1195.32	1630.51	2166.09		1634	2679.08	1634	2151.6		1633	35.1219	36.0127	41.7746
							1634	1196.53	1624.78	2167.31		1635	2688.8	1635	2137.5		1634	34.8725	38.1214	41.7886
							1635	1194.75	1622.76	2165.7		1636	2690.42	1636	2139.42		1635	35.1369	35.8721	41.6986
							1636	1199.26	1622.05	2162.2		1637	2690.63	1637	2128.03		1636	35.0269	36.9028	41.9743
							1637	1199.98	1631.6	2162.48		1638	2677.65	1638	2130.76		1637	35.2591	35.6544	41.8201
							1638	1198.11	1628.96	2165.35		1639	2672.71	1639	2129.3		1638	35.3136	35.3703	41.6182
							1639	1197.37	1635.87	2161.23		1640	2680.94	1640	2127.17		1639	35.2708	35.7808	41.732
							1640	1196.87	1632.6	2165.79		1641	2673.27	1641	2144.05		1640	35.3087	36.1273	41.8547
							1641	1194.49	1631.42	2163.73		1642	2677.05	1642	2140.86		1641	35.0199	36.2389	41.4854
							1642	1196.51	1629.79	2164.4		1643	2675.84	1643	2150.2		1642	35.1182	36.7334	41.7535
							1643	1193.58	1631.85	2163.25		1644	2673.61	1644	2143.98		1643	35.0375	36.4982	41.536
							1644	1193.04	1628.77	2163.62		1645	2662.63	1645	2144.24		1644	35.3052	36.5851	41.3878
							1645	1198.23	1623.58	2159.43		1646	2669.75	1646	2146.27		1645	35.4398	35.9866	41.6334
							1646	1201.01	1620.67	2153.88		1647	2675.55	1647	2148.39		1646	35.0965	35.8435	41.621
							1647	1195.24	1628.76	2155.01		1648	2671.23	1648	2150.17		1647	35.2267	35.0112	41.2547
							1648	1196.73	1624.07	2153.52		1649	2672.96	1649	2139.5		1648	35.2433	36.5208	41.3869
							1649	1194.81	1632.8	2149.78		1650	2662.49	1650	2144.25		1649	35.2687	35.4253	41.5127
							1650	1195.44	1624.37	2151.67		1651	2654.71	1651	2158.86		1650	35.0152	36.3507	41.4563
							1651	1196.5	1629.89	2155.74		1652	2658.97	1652	2157.76		1651	35.0425	36.7167	41.5317
							1652	1198.17	1631.27	2152.73		1653	2658.55	1653	2147.67		1652	35.1626	36.8354	41.5519
							1653	1201.79	1630.66	2155.8		1654	2657.79	1654	2143.07		1653	34.7771	36.3868	41.3287
							1654	1198.95	1629.24	2155.21		1655	2643.12	1655	2160.74		1654	35.1226	36.3641	41.6954
							1655	1198.8	1631.5	2154.14		1656	2635.47	1656	2167.2		1655	35.0656	36.9491	41.5378
							1656	1182.76	1632	2147.64		1657	2630.25	1657	2172.65		1656	34.6655	35.6331	41.3716
							1657	1192.97	1629.75	2144.66		1658	2635.55	1658	2176.75		1657	34.7839	36.212	41.7271
							1658	1199	1627.84	2142.77		1659	2635.21	1659	2164.08		1658	34.8447	36.6319	41.7428
							1659	1198.05	1636.31	2141.6		1660	2631.73	1660	2164.1		1659	34.7269	36.7589	41.5023
							1660	1195.41	1634.57	2136.26		1661	2632.74	1661	2158.81		1660	34.9517	36.5421	41.6205
							1661	1201.17	1635.17	2145.94		1662	2631.73	1662	2158.08		1661	34.9967	36.4856	41.5697
							1662	1200.61	1630.33	2145.96		1663	2637.09	1663	2153.24		1662	34.9598	36.698	41.5684
							1663	1196.56	1629.4	2148.07		1664	2651.71	1664	2158.19		1663	34.8787	36.8095	41.5775
							1664	1197.74	1635.56	2151.4		1665	2652.84	1665	2150.66		1664	34.862	36.7102	41.6549
							1665	1207.25	1631.54	2152.35		1666	2652.86	1666	2154.85		1665	35.4551	37.04	41.447
							1666	1202.85	1630.65	2160.13		1667	2643.59	1667	2162.07		1666	35.1008	36.7716	41.624
							1667	1206.33	1635.32	2157.03		1668	2650.57	1668	2166.38		1667	34.9889	37.2639	41.84
							1668	1203.04	1638.8	2155.74		1669	2650.55	1669	2170.43		1668	35.2944	37.7491	41.5925
							1669	1206.92	1641	2158.07		1670	2669.18	1670	2168.9		1669	35.2276	37.7074	41.4504
							1670	1207.55	1641.99	2155.93		1671	2672.1	1671	2165.2		1670	35.1347	37.7647	41.6852
							1671	1198.56	1636.97	2154.43		1672	2680.6	1672	2154.17		1671	35.0551	37.5604	41.3728
							1672	1197.44	1641.36	2158.62		1673	2671.77	1673	2155.88		1672	35.2258	35.8311	41.4236
							1673	1198.7	1640.15	2153.55		1674	2668.47	1674	2153.22		1673	35.2876	36.9414	41.6343
							1674	1204.24	1637.44	2143.7		1675	2666.16	1675	2162.45		1674	35.5102	36.517	41.5173
							1675	1207.37	1636.22	2145.27		1676	2669.15	1676	2155.8		1675	35.383	36.3978	41.7086
							1676	1204.22	1642.13	2145.41		1677	2660.7	1677	2160.9		1676	35.404	35.2855	41.7537
							1677	1203.47	1639.6	2149.1		1678	2659.54	1678	2164.68		1677	35.4031	34.7757	41.5317
							1678	1213.17	1636.67	2144.21		1679	2641.3	1679	2175.92		1678	35.2428	35.476	41.718
							1679	1210.09	1642.93	2148.57		1680	2625.56	1680	2169.71		1679	35.3405	35.9162	41.6344
							1680	1207.33	1642.06	2149.6		1681	2620.35	1681	2182.84		1680	35.3096	35.8917	41.5812
							1681	1212.46	1643.72	2153.89		1682	2628.76	1682	2188.71		1681	35.4932	36.0197	41.5885
							1682	1209.93	1643.27	2156.94		1683	2627.2	1683	2187.75		1682	35.1922	37.0773	41.6388
							1683	1213.34	1637.15	2148.04		1684	2637.53	1684	2185.48		1683	35.2052	36.7321	41.4394
							1684	1216.47	1641.49	2141.91		1685	2641.12	1685	2187.48		1684	35.1625	37.115	41.651
							1685	1217.44	1644.12	2151.84		1686	2636.08	1686	2187.32		1685	35.5503	38.496	41.7686
[truncated: 8,314 more rows]

## Sheet: Extended Data Fig4_c_d
60dpi
[truncated: 1,001 more rows]
[truncated: 73 more columns]

## Sheet: Extended Data Figure 6_d
time	1	2	3	4	5	6	7	8	9	10	11	12	13	14	15	16	17	18	19	20	21	22	23	24	25	26	27	28	29
[truncated: 5,000 more rows]

[truncated: 6 more sheets: Extended Data Fig6_h, Extenden Data 7_g_animal1, Extenden Data 7_g_animal2, Extended data 7_e_f, Extended DataFig7_g_animal3, Extended Data Fig. 8]
